# Supplementary material for: Targeted Cooperative Actions Shape Social Networks
Source: PLoS One. 2016 Jan 29;11(1):e0147850. doi: 10.1371/journal.pone.0147850 (PMC4733057; doi:10.1371/journal.pone.0147850)
Supplement: S1 Dataset — The S1 Dataset is a zip file archive containing anonymized data of each session in separate sub-files. Sessions in the recipient-only treatment are in the subfiles B, C, D, and E and sessions in the reciprocal treatment are in the sub-files F, G, H, I, and J. The sub-file A describes data format. (ZIP) [file pone.0147850.s002.zip]

Archive with 15 entries (12 files):
- S1Dataset/
- S1Dataset/A.txt
- __MACOSX/
- __MACOSX/S1Dataset/
- __MACOSX/S1Dataset/._A.txt
- S1Dataset/B.txt
- S1Dataset/C.txt
- S1Dataset/D.txt
- S1Dataset/E.txt
- S1Dataset/F.txt
- S1Dataset/G.txt
- __MACOSX/S1Dataset/._G.txt
- S1Dataset/H.txt
- S1Dataset/I.txt
- S1Dataset/J.txt
