# Supplementary material for: Targeted Cooperative Actions Shape Social Networks
Source: PLoS One. 2016 Jan 29;11(1):e0147850. doi: 10.1371/journal.pone.0147850 (PMC4733057; doi:10.1371/journal.pone.0147850)
Supplement: S1 Dataset — The S1 Dataset is a zip file archive containing anonymized data of each session in separate sub-files. Sessions in the recipient-only treatment are in the subfiles B, C, D, and E and sessions in the reciprocal treatment are in the sub-files F, G, H, I, and J. The sub-file A describes data format. (ZIP) [file pone.0147850.s002.zip › S1Dataset/B.txt]

from to round
2 36 1 
2 20 1 
3 30 1 
3 36 1 
4 39 1 
4 34 1 
5 34 1 
5 36 1 
6 22 1 
7 35 1 
7 14 1 
8 22 1 
8 13 1 
9 31 1 
9 37 1 
10 6 1 
10 5 1 
11 4 1 
11 36 1 
12 27 1 
12 24 1 
13 25 1 
13 20 1 
14 36 1 
14 38 1 
15 4 1 
15 12 1 
16 9 1 
17 34 1 
17 20 1 
18 13 1 
18 35 1 
19 36 1 
20 36 1 
21 7 1 
21 29 1 
22 25 1 
22 35 1 
23 22 1 
23 29 1 
24 5 1 
24 19 1 
25 29 1 
25 32 1 
26 39 1 
26 32 1 
27 5 1 
27 17 1 
28 7 1 
28 32 1 
29 4 1 
29 32 1 
30 10 1 
30 17 1 
31 28 1 
31 19 1 
33 9 1 
33 32 1 
34 4 1 
34 30 1 
35 29 1 
35 23 1 
36 35 1 
36 29 1 
37 23 1 
37 38 1 
38 8 1 
38 19 1 
39 9 1 
39 35 1 
1 13 2 
1 15 2 
2 36 2 
2 11 2 
3 30 2 
3 11 2 
4 39 2 
4 34 2 
4 13 2 
5 34 2 
5 36 2 
5 1 2 
5 11 2 
6 22 2 
7 14 2 
7 5 2 
8 13 2 
8 35 2 
9 31 2 
9 37 2 
9 4 2 
9 34 2 
10 6 2 
10 5 2 
10 26 2 
10 18 2 
11 4 2 
11 8 2 
12 27 2 
12 24 2 
12 5 2 
12 17 2 
13 25 2 
13 20 2 
13 23 2 
13 38 2 
14 38 2 
14 32 2 
15 4 2 
15 12 2 
15 21 2 
15 38 2 
16 9 2 
16 39 2 
16 23 2 
17 34 2 
17 20 2 
17 16 2 
17 21 2 
18 13 2 
18 35 2 
19 36 2 
19 35 2 
20 36 2 
21 7 2 
21 29 2 
21 24 2 
21 2 2 
22 25 2 
22 35 2 
22 37 2 
22 20 2 
23 22 2 
23 29 2 
23 4 2 
23 10 2 
24 5 2 
24 12 2 
25 29 2 
25 32 2 
25 4 2 
25 28 2 
26 39 2 
26 32 2 
26 25 2 
26 24 2 
27 5 2 
27 17 2 
27 8 2 
27 33 2 
28 7 2 
28 39 2 
29 4 2 
29 38 2 
30 10 2 
30 17 2 
30 39 2 
30 35 2 
31 28 2 
31 36 2 
33 9 2 
33 13 2 
34 4 2 
34 30 2 
34 6 2 
34 10 2 
35 23 2 
35 10 2 
36 35 2 
36 29 2 
36 23 2 
36 37 2 
37 23 2 
37 38 2 
37 31 2 
37 3 2 
38 8 2 
38 27 2 
39 9 2 
39 35 2 
39 10 2 
39 20 2 
1 15 3 
1 33 3 
2 36 3 
2 21 3 
3 30 3 
3 25 3 
4 39 3 
4 34 3 
4 13 3 
4 30 3 
4 17 3 
5 34 3 
5 36 3 
5 1 3 
5 11 3 
5 30 3 
6 22 3 
7 5 3 
7 20 3 
8 35 3 
8 4 3 
9 31 3 
9 37 3 
9 4 3 
9 35 3 
10 6 3 
10 5 3 
10 26 3 
10 18 3 
10 12 3 
10 15 3 
11 8 3 
11 15 3 
12 27 3 
12 5 3 
12 17 3 
12 25 3 
13 25 3 
13 20 3 
13 23 3 
13 38 3 
13 10 3 
13 35 3 
14 38 3 
14 32 3 
14 35 3 
15 4 3 
15 12 3 
15 21 3 
15 17 3 
16 39 3 
16 23 3 
16 12 3 
17 34 3 
17 16 3 
17 21 3 
17 15 3 
18 13 3 
18 26 3 
19 36 3 
19 25 3 
20 14 3 
21 7 3 
21 29 3 
21 24 3 
21 2 3 
21 18 3 
21 1 3 
22 25 3 
22 37 3 
22 20 3 
22 30 3 
23 22 3 
23 4 3 
23 10 3 
23 39 3 
24 5 3 
24 12 3 
24 22 3 
24 37 3 
25 29 3 
25 4 3 
25 28 3 
25 13 3 
26 39 3 
26 25 3 
26 24 3 
26 17 3 
27 5 3 
27 17 3 
27 33 3 
27 39 3 
28 7 3 
28 39 3 
28 26 3 
28 27 3 
29 4 3 
29 39 3 
30 10 3 
30 17 3 
30 39 3 
30 34 3 
31 36 3 
31 5 3 
32 19 3 
33 13 3 
33 36 3 
34 4 3 
34 30 3 
34 6 3 
34 10 3 
34 36 3 
34 1 3 
36 35 3 
36 29 3 
36 23 3 
36 37 3 
36 12 3 
36 10 3 
37 23 3 
37 38 3 
37 31 3 
37 3 3 
37 13 3 
37 34 3 
38 27 3 
38 22 3 
39 9 3 
39 10 3 
39 20 3 
39 30 3 
1 15 4 
1 33 4 
1 7 4 
1 32 4 
2 36 4 
2 21 4 
2 24 4 
2 37 4 
3 25 4 
4 34 4 
4 13 4 
4 30 4 
4 17 4 
4 15 4 
5 34 4 
5 36 4 
5 1 4 
5 11 4 
5 30 4 
5 17 4 
7 20 4 
7 8 4 
8 35 4 
8 23 4 
9 31 4 
9 37 4 
9 4 4 
9 35 4 
9 17 4 
10 5 4 
10 26 4 
10 12 4 
10 15 4 
11 8 4 
11 34 4 
12 5 4 
12 17 4 
12 25 4 
12 30 4 
13 25 4 
13 20 4 
13 23 4 
13 10 4 
13 35 4 
13 34 4 
14 38 4 
14 32 4 
14 35 4 
14 25 4 
14 21 4 
15 4 4 
15 12 4 
15 21 4 
15 17 4 
15 10 4 
15 23 4 
16 39 4 
16 23 4 
16 12 4 
16 22 4 
16 5 4 
17 34 4 
17 16 4 
17 21 4 
17 15 4 
17 13 4 
17 27 4 
18 13 4 
18 26 4 
18 37 4 
19 36 4 
19 25 4 
19 30 4 
19 12 4 
21 7 4 
21 29 4 
21 24 4 
21 2 4 
21 18 4 
21 1 4 
21 28 4 
21 14 4 
22 25 4 
22 20 4 
22 30 4 
22 33 4 
23 22 4 
23 4 4 
23 10 4 
23 39 4 
23 16 4 
23 2 4 
24 5 4 
24 12 4 
24 22 4 
24 37 4 
24 10 4 
24 23 4 
25 4 4 
25 28 4 
25 13 4 
25 15 4 
26 25 4 
26 24 4 
26 17 4 
26 36 4 
27 5 4 
27 17 4 
27 33 4 
27 23 4 
28 7 4 
28 26 4 
28 27 4 
28 32 4 
29 4 4 
30 10 4 
30 17 4 
30 39 4 
30 34 4 
30 15 4 
31 5 4 
31 37 4 
32 19 4 
32 17 4 
32 24 4 
33 13 4 
33 36 4 
33 4 4 
34 4 4 
34 30 4 
34 10 4 
34 36 4 
34 1 4 
34 21 4 
35 29 4 
35 14 4 
36 35 4 
36 29 4 
36 23 4 
36 37 4 
36 12 4 
36 10 4 
36 27 4 
36 11 4 
37 23 4 
37 38 4 
37 13 4 
37 34 4 
38 27 4 
38 22 4 
38 30 4 
38 21 4 
39 9 4 
39 10 4 
39 20 4 
39 30 4 
39 13 4 
39 27 4 
1 15 5 
1 33 5 
1 7 5 
1 32 5 
1 28 5 
1 16 5 
2 36 5 
2 21 5 
2 24 5 
2 37 5 
2 4 5 
2 15 5 
3 25 5 
3 18 5 
3 23 5 
4 34 5 
4 13 5 
4 17 5 
4 15 5 
4 22 5 
5 34 5 
5 36 5 
5 1 5 
5 11 5 
5 30 5 
5 17 5 
5 18 5 
6 35 5 
6 14 5 
7 8 5 
7 16 5 
8 35 5 
8 23 5 
8 6 5 
8 32 5 
9 37 5 
9 4 5 
9 17 5 
10 5 5 
10 26 5 
10 15 5 
10 39 5 
11 8 5 
11 30 5 
12 5 5 
12 17 5 
12 30 5 
12 23 5 
13 25 5 
13 23 5 
13 10 5 
13 35 5 
13 34 5 
13 32 5 
14 38 5 
14 35 5 
14 25 5 
14 21 5 
14 10 5 
15 4 5 
15 12 5 
15 21 5 
15 17 5 
15 10 5 
15 23 5 
15 16 5 
16 39 5 
16 23 5 
16 12 5 
16 22 5 
16 5 5 
17 34 5 
17 16 5 
17 21 5 
17 15 5 
17 13 5 
17 27 5 
17 26 5 
17 38 5 
18 13 5 
18 26 5 
18 5 5 
19 36 5 
19 30 5 
19 12 5 
21 7 5 
21 29 5 
21 24 5 
21 2 5 
21 18 5 
21 14 5 
22 20 5 
22 30 5 
22 33 5 
22 35 5 
23 22 5 
23 4 5 
23 10 5 
23 39 5 
23 16 5 
23 2 5 
23 15 5 
23 14 5 
24 5 5 
24 12 5 
24 22 5 
24 37 5 
24 23 5 
25 4 5 
25 28 5 
25 13 5 
25 36 5 
26 25 5 
26 24 5 
26 17 5 
26 36 5 
26 12 5 
26 38 5 
27 5 5 
27 17 5 
27 23 5 
27 13 5 
28 7 5 
28 26 5 
28 32 5 
28 39 5 
29 4 5 
29 23 5 
30 17 5 
30 39 5 
30 34 5 
30 15 5 
30 9 5 
31 5 5 
31 10 5 
32 24 5 
33 13 5 
33 36 5 
33 4 5 
33 25 5 
34 4 5 
34 30 5 
34 10 5 
34 36 5 
34 1 5 
34 21 5 
34 8 5 
34 20 5 
35 14 5 
35 19 5 
36 35 5 
36 29 5 
36 23 5 
36 37 5 
36 12 5 
36 10 5 
36 27 5 
36 11 5 
36 28 5 
36 19 5 
37 23 5 
37 13 5 
37 34 5 
37 24 5 
38 27 5 
38 22 5 
38 30 5 
38 21 5 
38 19 5 
39 9 5 
39 10 5 
39 30 5 
39 13 5 
39 27 5 
39 17 5 
1 15 6 
1 33 6 
1 7 6 
1 28 6 
1 16 6 
1 3 6 
2 36 6 
2 21 6 
2 24 6 
2 37 6 
2 4 6 
2 15 6 
2 13 6 
2 17 6 
3 25 6 
3 18 6 
3 23 6 
3 39 6 
3 5 6 
4 34 6 
4 13 6 
4 17 6 
4 15 6 
4 22 6 
4 16 6 
4 21 6 
5 34 6 
5 36 6 
5 1 6 
5 30 6 
5 17 6 
5 18 6 
5 26 6 
6 14 6 
6 33 6 
7 16 6 
7 10 6 
8 35 6 
8 23 6 
8 6 6 
8 1 6 
9 4 6 
9 17 6 
9 36 6 
10 5 6 
10 26 6 
10 15 6 
10 36 6 
11 30 6 
11 39 6 
12 5 6 
12 17 6 
12 30 6 
12 23 6 
13 25 6 
13 10 6 
13 35 6 
13 32 6 
14 35 6 
14 25 6 
14 21 6 
14 10 6 
14 17 6 
15 4 6 
15 21 6 
15 17 6 
15 10 6 
15 23 6 
15 16 6 
15 2 6 
16 39 6 
16 23 6 
16 12 6 
16 22 6 
16 5 6 
16 17 6 
16 2 6 
17 34 6 
17 16 6 
17 21 6 
17 15 6 
17 13 6 
17 26 6 
17 38 6 
17 5 6 
18 13 6 
18 26 6 
18 5 6 
18 36 6 
18 34 6 
19 36 6 
19 12 6 
19 15 6 
21 7 6 
21 29 6 
21 24 6 
21 18 6 
21 14 6 
22 20 6 
22 33 6 
22 35 6 
22 25 6 
23 4 6 
23 10 6 
23 39 6 
23 16 6 
23 2 6 
23 15 6 
23 14 6 
23 3 6 
24 5 6 
24 22 6 
24 37 6 
24 23 6 
24 34 6 
25 4 6 
25 28 6 
25 36 6 
25 26 6 
26 24 6 
26 17 6 
26 36 6 
26 38 6 
27 5 6 
27 17 6 
27 23 6 
27 13 6 
27 16 6 
27 2 6 
28 7 6 
28 26 6 
28 39 6 
28 2 6 
29 23 6 
29 36 6 
30 17 6 
30 39 6 
30 34 6 
30 15 6 
30 26 6 
31 5 6 
31 21 6 
32 24 6 
32 39 6 
32 23 6 
33 13 6 
33 36 6 
33 4 6 
33 17 6 
34 4 6 
34 30 6 
34 10 6 
34 36 6 
34 1 6 
34 21 6 
34 8 6 
34 38 6 
35 14 6 
35 19 6 
35 26 6 
35 24 6 
36 35 6 
36 29 6 
36 23 6 
36 37 6 
36 12 6 
36 10 6 
36 27 6 
36 11 6 
36 28 6 
36 19 6 
36 5 6 
36 17 6 
37 23 6 
37 13 6 
37 34 6 
37 24 6 
37 28 6 
37 14 6 
38 27 6 
38 22 6 
38 30 6 
38 21 6 
38 19 6 
38 36 6 
38 17 6 
39 10 6 
39 30 6 
39 13 6 
39 27 6 
39 17 6 
39 15 6 
1 33 7 
1 7 7 
1 28 7 
1 16 7 
1 3 7 
1 38 7 
2 36 7 
2 21 7 
2 24 7 
2 37 7 
2 4 7 
2 15 7 
2 17 7 
2 27 7 
3 25 7 
3 18 7 
3 23 7 
3 39 7 
3 5 7 
3 32 7 
3 20 7 
4 34 7 
4 17 7 
4 15 7 
4 16 7 
4 21 7 
5 34 7 
5 36 7 
5 1 7 
5 30 7 
5 17 7 
5 18 7 
5 26 7 
5 37 7 
5 3 7 
6 33 7 
6 32 7 
7 16 7 
7 10 7 
7 33 7 
7 23 7 
8 23 7 
8 6 7 
8 1 7 
8 34 7 
9 4 7 
9 17 7 
9 36 7 
9 26 7 
10 5 7 
10 15 7 
10 36 7 
10 4 7 
12 5 7 
12 17 7 
12 23 7 
12 21 7 
13 25 7 
13 35 7 
13 32 7 
13 29 7 
14 35 7 
14 21 7 
14 10 7 
14 17 7 
14 4 7 
15 4 7 
15 21 7 
15 17 7 
15 23 7 
15 16 7 
15 2 7 
15 5 7 
16 39 7 
16 23 7 
16 12 7 
16 22 7 
16 5 7 
16 2 7 
16 3 7 
17 34 7 
17 16 7 
17 21 7 
17 15 7 
17 26 7 
17 38 7 
17 5 7 
17 2 7 
18 5 7 
18 36 7 
18 34 7 
19 36 7 
19 15 7 
19 38 7 
20 33 7 
21 7 7 
21 29 7 
21 24 7 
21 18 7 
21 14 7 
22 33 7 
22 35 7 
22 25 7 
22 4 7 
23 4 7 
23 10 7 
23 39 7 
23 16 7 
23 2 7 
23 15 7 
23 14 7 
23 3 7 
23 36 7 
23 1 7 
24 5 7 
24 22 7 
24 37 7 
24 23 7 
24 34 7 
24 4 7 
24 2 7 
25 4 7 
25 36 7 
25 26 7 
25 17 7 
26 24 7 
26 17 7 
26 36 7 
26 38 7 
26 16 7 
26 15 7 
27 5 7 
27 17 7 
27 23 7 
27 16 7 
27 2 7 
27 34 7 
28 7 7 
28 26 7 
28 39 7 
28 2 7 
28 34 7 
28 27 7 
29 23 7 
29 36 7 
29 4 7 
29 1 7 
30 17 7 
30 39 7 
30 34 7 
30 15 7 
30 26 7 
30 36 7 
31 21 7 
31 15 7 
32 24 7 
32 39 7 
32 23 7 
32 38 7 
33 36 7 
33 4 7 
33 17 7 
33 23 7 
34 4 7 
34 30 7 
34 10 7 
34 36 7 
34 1 7 
34 8 7 
34 38 7 
34 39 7 
35 14 7 
35 19 7 
35 24 7 
35 1 7 
36 35 7 
36 29 7 
36 23 7 
36 37 7 
36 12 7 
36 10 7 
36 27 7 
36 11 7 
36 28 7 
36 19 7 
36 5 7 
36 17 7 
36 16 7 
36 14 7 
37 23 7 
37 13 7 
37 34 7 
37 24 7 
37 28 7 
37 14 7 
37 2 7 
37 38 7 
38 27 7 
38 22 7 
38 30 7 
38 21 7 
38 36 7 
38 17 7 
38 4 7 
39 30 7 
39 13 7 
39 27 7 
39 17 7 
39 15 7 
39 4 7 
1 33 8 
1 7 8 
1 28 8 
1 3 8 
1 38 8 
1 9 8 
2 36 8 
2 21 8 
2 24 8 
2 37 8 
2 4 8 
2 15 8 
2 17 8 
2 27 8 
2 8 8 
2 7 8 
3 25 8 
3 23 8 
3 39 8 
3 5 8 
3 32 8 
4 34 8 
4 17 8 
4 15 8 
4 16 8 
4 21 8 
4 28 8 
4 26 8 
5 34 8 
5 1 8 
5 30 8 
5 17 8 
5 18 8 
5 26 8 
5 37 8 
5 3 8 
5 28 8 
6 33 8 
6 32 8 
6 26 8 
6 24 8 
7 16 8 
7 10 8 
7 23 8 
7 15 8 
8 23 8 
8 6 8 
8 1 8 
8 24 8 
9 4 8 
9 17 8 
9 36 8 
10 5 8 
10 15 8 
10 36 8 
10 26 8 
11 16 8 
11 39 8 
12 5 8 
12 17 8 
12 23 8 
12 36 8 
13 25 8 
13 35 8 
13 32 8 
13 29 8 
13 36 8 
13 31 8 
14 21 8 
14 10 8 
14 17 8 
14 4 8 
14 23 8 
15 4 8 
15 17 8 
15 23 8 
15 16 8 
15 2 8 
15 5 8 
15 34 8 
16 39 8 
16 23 8 
16 12 8 
16 22 8 
16 5 8 
16 2 8 
16 3 8 
16 25 8 
16 8 8 
17 34 8 
17 16 8 
17 21 8 
17 15 8 
17 26 8 
17 38 8 
17 5 8 
17 2 8 
17 9 8 
17 29 8 
18 5 8 
18 36 8 
18 34 8 
18 24 8 
18 15 8 
19 36 8 
19 38 8 
19 32 8 
20 36 8 
21 7 8 
21 29 8 
21 24 8 
21 18 8 
21 14 8 
22 33 8 
22 35 8 
22 25 8 
22 4 8 
22 1 8 
22 19 8 
23 4 8 
23 10 8 
23 39 8 
23 16 8 
23 2 8 
23 15 8 
23 14 8 
23 3 8 
23 36 8 
23 1 8 
23 21 8 
23 32 8 
24 5 8 
24 22 8 
24 37 8 
24 23 8 
24 34 8 
24 4 8 
24 2 8 
24 30 8 
24 36 8 
25 4 8 
25 36 8 
25 17 8 
25 15 8 
26 24 8 
26 17 8 
26 36 8 
26 38 8 
26 16 8 
26 15 8 
26 28 8 
26 34 8 
27 5 8 
27 17 8 
27 23 8 
27 16 8 
27 2 8 
27 34 8 
27 36 8 
27 3 8 
28 26 8 
28 39 8 
28 2 8 
28 34 8 
28 27 8 
28 38 8 
29 23 8 
29 36 8 
29 1 8 
30 17 8 
30 39 8 
30 34 8 
30 15 8 
30 36 8 
31 15 8 
31 17 8 
32 24 8 
32 39 8 
32 23 8 
32 38 8 
32 10 8 
32 27 8 
33 36 8 
33 4 8 
33 17 8 
33 23 8 
33 26 8 
34 4 8 
34 30 8 
34 10 8 
34 36 8 
34 1 8 
34 8 8 
34 38 8 
34 39 8 
34 19 8 
34 3 8 
35 14 8 
35 19 8 
35 24 8 
35 36 8 
36 35 8 
36 29 8 
36 23 8 
36 37 8 
36 12 8 
36 10 8 
36 27 8 
36 11 8 
36 28 8 
36 19 8 
36 5 8 
36 17 8 
36 16 8 
36 14 8 
36 8 8 
36 9 8 
37 23 8 
37 13 8 
37 34 8 
37 24 8 
37 28 8 
37 14 8 
37 2 8 
37 38 8 
37 4 8 
37 17 8 
38 27 8 
38 22 8 
38 30 8 
38 21 8 
38 36 8 
38 17 8 
38 4 8 
38 16 8 
38 24 8 
39 30 8 
39 13 8 
39 27 8 
39 17 8 
39 15 8 
39 4 8 
39 16 8 
39 38 8 
1 33 9 
1 7 9 
1 28 9 
1 3 9 
1 9 9 
1 22 9 
2 36 9 
2 21 9 
2 24 9 
2 37 9 
2 4 9 
2 15 9 
2 17 9 
2 27 9 
2 8 9 
2 7 9 
2 28 9 
2 23 9 
3 23 9 
3 39 9 
3 5 9 
3 32 9 
3 29 9 
4 34 9 
4 17 9 
4 15 9 
4 16 9 
4 28 9 
4 26 9 
4 13 9 
5 34 9 
5 1 9 
5 30 9 
5 17 9 
5 18 9 
5 26 9 
5 37 9 
5 28 9 
5 6 9 
6 33 9 
6 32 9 
6 26 9 
6 24 9 
6 21 9 
6 14 9 
7 16 9 
7 23 9 
7 15 9 
7 4 9 
8 23 9 
8 6 9 
8 1 9 
8 14 9 
9 17 9 
9 36 9 
9 23 9 
10 5 9 
10 36 9 
10 26 9 
10 28 9 
11 16 9 
11 34 9 
12 5 9 
12 17 9 
12 23 9 
12 36 9 
13 25 9 
13 35 9 
13 32 9 
13 29 9 
13 36 9 
13 31 9 
13 23 9 
13 38 9 
14 10 9 
14 17 9 
14 4 9 
14 23 9 
14 38 9 
15 17 9 
15 23 9 
15 16 9 
15 2 9 
15 5 9 
15 34 9 
15 24 9 
16 39 9 
16 23 9 
16 12 9 
16 22 9 
16 5 9 
16 2 9 
16 3 9 
16 25 9 
16 8 9 
16 13 9 
16 18 9 
17 34 9 
17 16 9 
17 21 9 
17 15 9 
17 26 9 
17 38 9 
17 5 9 
17 2 9 
17 9 9 
17 36 9 
18 5 9 
18 36 9 
18 34 9 
18 24 9 
18 15 9 
18 16 9 
18 3 9 
19 36 9 
19 38 9 
20 36 9 
20 6 9 
20 35 9 
21 7 9 
21 29 9 
21 24 9 
21 18 9 
21 14 9 
21 27 9 
21 37 9 
22 33 9 
22 35 9 
22 25 9 
22 4 9 
22 1 9 
22 19 9 
22 31 9 
22 20 9 
23 4 9 
23 39 9 
23 16 9 
23 2 9 
23 15 9 
23 14 9 
23 3 9 
23 36 9 
23 1 9 
23 21 9 
23 32 9 
23 38 9 
24 5 9 
24 22 9 
24 37 9 
24 23 9 
24 34 9 
24 4 9 
24 2 9 
24 36 9 
24 27 9 
25 4 9 
25 36 9 
25 17 9 
25 23 9 
26 24 9 
26 17 9 
26 36 9 
26 38 9 
26 16 9 
26 15 9 
26 28 9 
26 34 9 
26 22 9 
26 13 9 
27 5 9 
27 17 9 
27 23 9 
27 16 9 
27 2 9 
27 34 9 
27 36 9 
28 26 9 
28 39 9 
28 2 9 
28 27 9 
28 38 9 
28 13 9 
29 23 9 
29 36 9 
29 1 9 
29 34 9 
29 3 9 
30 17 9 
30 39 9 
30 34 9 
30 36 9 
30 23 9 
32 24 9 
32 39 9 
32 23 9 
32 38 9 
32 10 9 
32 27 9 
32 36 9 
32 1 9 
33 36 9 
33 4 9 
33 17 9 
33 23 9 
33 26 9 
34 4 9 
34 30 9 
34 10 9 
34 36 9 
34 1 9 
34 8 9 
34 38 9 
34 39 9 
34 19 9 
34 3 9 
34 6 9 
34 17 9 
35 14 9 
35 24 9 
35 36 9 
35 5 9 
36 35 9 
36 29 9 
36 23 9 
36 37 9 
36 12 9 
36 10 9 
36 27 9 
36 11 9 
36 28 9 
36 19 9 
36 5 9 
36 17 9 
36 16 9 
36 14 9 
36 8 9 
36 9 9 
36 24 9 
36 2 9 
37 23 9 
37 34 9 
37 24 9 
37 28 9 
37 14 9 
37 2 9 
37 38 9 
37 4 9 
37 17 9 
37 36 9 
38 27 9 
38 22 9 
38 30 9 
38 21 9 
38 36 9 
38 17 9 
38 4 9 
38 16 9 
38 24 9 
38 7 9 
38 14 9 
39 30 9 
39 13 9 
39 27 9 
39 17 9 
39 15 9 
39 16 9 
39 38 9 
39 37 9 
1 33 10 
1 7 10 
1 3 10 
1 9 10 
1 22 10 
1 18 10 
2 36 10 
2 21 10 
2 24 10 
2 37 10 
2 4 10 
2 15 10 
2 17 10 
2 27 10 
2 8 10 
2 7 10 
2 28 10 
2 23 10 
2 30 10 
2 31 10 
3 23 10 
3 39 10 
3 5 10 
3 32 10 
3 36 10 
4 34 10 
4 17 10 
4 15 10 
4 16 10 
4 28 10 
4 26 10 
4 13 10 
4 18 10 
5 1 10 
5 30 10 
5 18 10 
5 26 10 
5 37 10 
5 28 10 
5 6 10 
6 33 10 
6 32 10 
6 26 10 
6 24 10 
6 21 10 
7 16 10 
7 23 10 
7 15 10 
7 4 10 
7 36 10 
7 34 10 
8 6 10 
8 1 10 
8 14 10 
8 10 10 
9 17 10 
9 36 10 
9 23 10 
10 5 10 
10 36 10 
10 26 10 
10 2 10 
11 16 10 
11 34 10 
11 17 10 
11 24 10 
12 23 10 
12 36 10 
13 25 10 
13 35 10 
13 29 10 
13 36 10 
13 31 10 
13 23 10 
13 38 10 
13 2 10 
14 17 10 
14 4 10 
14 23 10 
14 38 10 
14 2 10 
15 17 10 
15 23 10 
15 16 10 
15 2 10 
15 5 10 
15 34 10 
15 24 10 
15 26 10 
15 37 10 
16 39 10 
16 23 10 
16 12 10 
16 22 10 
16 5 10 
16 2 10 
16 3 10 
16 25 10 
16 8 10 
16 13 10 
16 18 10 
16 34 10 
16 29 10 
17 34 10 
17 16 10 
17 21 10 
17 15 10 
17 26 10 
17 38 10 
17 5 10 
17 2 10 
17 36 10 
17 24 10 
18 5 10 
18 36 10 
18 34 10 
18 24 10 
18 16 10 
18 3 10 
18 30 10 
19 36 10 
19 38 10 
19 13 10 
20 36 10 
20 6 10 
20 35 10 
20 25 10 
20 11 10 
21 7 10 
21 29 10 
21 24 10 
21 18 10 
21 14 10 
21 27 10 
21 37 10 
21 10 10 
22 33 10 
22 35 10 
22 25 10 
22 4 10 
22 1 10 
22 19 10 
22 31 10 
22 20 10 
22 8 10 
22 11 10 
23 4 10 
23 39 10 
23 16 10 
23 2 10 
23 15 10 
23 14 10 
23 3 10 
23 36 10 
23 1 10 
23 21 10 
23 32 10 
23 38 10 
23 6 10 
23 24 10 
24 5 10 
24 22 10 
24 37 10 
24 23 10 
24 34 10 
24 4 10 
24 2 10 
24 36 10 
24 27 10 
24 16 10 
24 26 10 
25 36 10 
25 17 10 
25 23 10 
25 16 10 
26 24 10 
26 17 10 
26 36 10 
26 38 10 
26 16 10 
26 15 10 
26 28 10 
26 34 10 
26 22 10 
26 13 10 
26 12 10 
26 11 10 
27 5 10 
27 17 10 
27 23 10 
27 16 10 
27 2 10 
27 34 10 
27 36 10 
27 37 10 
28 26 10 
28 39 10 
28 2 10 
28 27 10 
28 38 10 
28 13 10 
28 8 10 
28 37 10 
29 23 10 
29 36 10 
29 1 10 
29 34 10 
29 21 10 
30 17 10 
30 39 10 
30 34 10 
30 36 10 
30 23 10 
30 25 10 
30 21 10 
31 34 10 
31 2 10 
32 24 10 
32 39 10 
32 23 10 
32 38 10 
32 27 10 
32 36 10 
32 1 10 
32 26 10 
33 36 10 
33 4 10 
33 17 10 
33 23 10 
33 2 10 
34 4 10 
34 30 10 
34 10 10 
34 36 10 
34 1 10 
34 8 10 
34 38 10 
34 39 10 
34 19 10 
34 3 10 
34 6 10 
34 17 10 
34 5 10 
34 18 10 
35 14 10 
35 36 10 
35 5 10 
35 17 10 
36 35 10 
36 29 10 
36 23 10 
36 37 10 
36 12 10 
36 10 10 
36 27 10 
36 11 10 
36 28 10 
36 19 10 
36 5 10 
36 17 10 
36 16 10 
36 14 10 
36 8 10 
36 9 10 
36 24 10 
36 2 10 
36 26 10 
36 38 10 
37 23 10 
37 34 10 
37 24 10 
37 28 10 
37 2 10 
37 38 10 
37 17 10 
37 36 10 
38 27 10 
38 22 10 
38 30 10 
38 21 10 
38 36 10 
38 17 10 
38 4 10 
38 16 10 
38 24 10 
38 7 10 
38 14 10 
38 26 10 
38 37 10 
39 13 10 
39 27 10 
39 17 10 
39 15 10 
39 16 10 
39 38 10 
39 37 10 
39 8 10 
1 33 11 
1 7 11 
1 3 11 
1 9 11 
1 22 11 
1 18 11 
1 31 11 
2 36 11 
2 21 11 
2 24 11 
2 37 11 
2 4 11 
2 15 11 
2 17 11 
2 27 11 
2 7 11 
2 28 11 
2 23 11 
2 30 11 
2 31 11 
2 14 11 
3 23 11 
3 39 11 
3 5 11 
3 32 11 
3 36 11 
3 22 11 
4 34 11 
4 15 11 
4 16 11 
4 28 11 
4 26 11 
4 13 11 
4 18 11 
5 1 11 
5 30 11 
5 18 11 
5 26 11 
5 37 11 
5 28 11 
5 6 11 
5 12 11 
5 19 11 
6 33 11 
6 32 11 
6 26 11 
6 21 11 
6 39 11 
7 16 11 
7 23 11 
7 15 11 
7 4 11 
7 36 11 
7 34 11 
7 18 11 
7 17 11 
8 6 11 
8 1 11 
8 10 11 
8 12 11 
9 17 11 
9 36 11 
9 23 11 
10 5 11 
10 36 11 
10 26 11 
10 2 11 
10 4 11 
10 20 11 
11 16 11 
11 34 11 
11 17 11 
11 24 11 
11 22 11 
11 26 11 
12 23 11 
12 36 11 
12 26 11 
13 25 11 
13 35 11 
13 29 11 
13 36 11 
13 31 11 
13 23 11 
13 38 11 
13 2 11 
13 26 11 
13 1 11 
14 17 11 
14 23 11 
14 38 11 
14 2 11 
14 26 11 
15 17 11 
15 23 11 
15 16 11 
15 2 11 
15 34 11 
15 24 11 
15 26 11 
15 37 11 
15 22 11 
16 39 11 
16 12 11 
16 22 11 
16 5 11 
16 2 11 
16 3 11 
16 25 11 
16 8 11 
16 13 11 
16 18 11 
16 34 11 
16 29 11 
16 20 11 
17 34 11 
17 16 11 
17 21 11 
17 15 11 
17 26 11 
17 38 11 
17 5 11 
17 2 11 
17 36 11 
17 24 11 
17 30 11 
17 33 11 
18 5 11 
18 36 11 
18 34 11 
18 24 11 
18 16 11 
18 3 11 
18 30 11 
18 39 11 
18 11 11 
19 36 11 
19 38 11 
19 34 11 
20 36 11 
20 6 11 
20 35 11 
20 25 11 
20 11 11 
20 16 11 
20 34 11 
21 7 11 
21 29 11 
21 24 11 
21 18 11 
21 14 11 
21 27 11 
21 37 11 
21 10 11 
21 32 11 
22 33 11 
22 35 11 
22 25 11 
22 4 11 
22 1 11 
22 19 11 
22 31 11 
22 20 11 
22 8 11 
22 11 11 
22 28 11 
22 15 11 
23 4 11 
23 39 11 
23 16 11 
23 2 11 
23 15 11 
23 3 11 
23 36 11 
23 1 11 
23 21 11 
23 32 11 
23 38 11 
23 6 11 
23 24 11 
23 27 11 
24 22 11 
24 37 11 
24 23 11 
24 34 11 
24 4 11 
24 2 11 
24 36 11 
24 27 11 
24 16 11 
24 26 11 
24 38 11 
25 36 11 
25 17 11 
25 23 11 
25 16 11 
25 22 11 
25 26 11 
26 24 11 
26 17 11 
26 36 11 
26 38 11 
26 16 11 
26 15 11 
26 28 11 
26 34 11 
26 22 11 
26 13 11 
26 12 11 
26 11 11 
26 10 11 
26 29 11 
27 17 11 
27 23 11 
27 16 11 
27 2 11 
27 34 11 
27 36 11 
27 37 11 
27 24 11 
28 26 11 
28 39 11 
28 2 11 
28 27 11 
28 38 11 
28 13 11 
28 37 11 
28 36 11 
29 23 11 
29 36 11 
29 34 11 
29 21 11 
29 16 11 
30 17 11 
30 39 11 
30 34 11 
30 36 11 
30 23 11 
30 25 11 
30 21 11 
30 4 11 
30 27 11 
31 34 11 
31 2 11 
31 10 11 
32 24 11 
32 39 11 
32 23 11 
32 38 11 
32 27 11 
32 36 11 
32 1 11 
32 26 11 
32 28 11 
32 7 11 
33 36 11 
33 17 11 
33 23 11 
33 2 11 
33 38 11 
34 4 11 
34 30 11 
34 10 11 
34 36 11 
34 1 11 
34 8 11 
34 38 11 
34 39 11 
34 19 11 
34 3 11 
34 6 11 
34 17 11 
34 5 11 
34 18 11 
34 13 11 
34 33 11 
35 14 11 
35 36 11 
36 35 11 
36 29 11 
36 23 11 
36 37 11 
36 12 11 
36 10 11 
36 27 11 
36 11 11 
36 28 11 
36 19 11 
36 5 11 
36 17 11 
36 16 11 
36 14 11 
36 8 11 
36 9 11 
36 24 11 
36 2 11 
36 26 11 
36 38 11 
36 4 11 
36 32 11 
37 23 11 
37 34 11 
37 24 11 
37 28 11 
37 2 11 
37 38 11 
37 17 11 
37 36 11 
37 30 11 
37 32 11 
38 27 11 
38 22 11 
38 30 11 
38 21 11 
38 36 11 
38 17 11 
38 4 11 
38 16 11 
38 24 11 
38 7 11 
38 14 11 
38 26 11 
38 37 11 
38 34 11 
38 2 11 
39 13 11 
39 27 11 
39 17 11 
39 15 11 
39 16 11 
39 38 11 
39 37 11 
39 20 11 
1 33 12 
1 7 12 
1 3 12 
1 9 12 
1 18 12 
1 31 12 
1 8 12 
2 36 12 
2 21 12 
2 24 12 
2 37 12 
2 4 12 
2 15 12 
2 17 12 
2 27 12 
2 7 12 
2 28 12 
2 23 12 
2 30 12 
2 31 12 
2 14 12 
2 38 12 
3 23 12 
3 39 12 
3 5 12 
3 32 12 
3 36 12 
3 22 12 
3 16 12 
3 13 12 
4 34 12 
4 15 12 
4 28 12 
4 26 12 
4 13 12 
4 18 12 
4 9 12 
5 1 12 
5 30 12 
5 18 12 
5 26 12 
5 37 12 
5 28 12 
5 6 12 
5 12 12 
5 19 12 
5 2 12 
5 32 12 
6 33 12 
6 32 12 
6 21 12 
6 39 12 
6 11 12 
7 16 12 
7 23 12 
7 4 12 
7 36 12 
7 34 12 
7 18 12 
7 17 12 
7 20 12 
8 1 12 
8 10 12 
8 12 12 
8 26 12 
9 36 12 
9 23 12 
9 34 12 
10 5 12 
10 36 12 
10 26 12 
10 2 12 
10 4 12 
10 20 12 
11 16 12 
11 34 12 
11 17 12 
11 24 12 
11 22 12 
11 26 12 
11 13 12 
11 23 12 
12 23 12 
12 36 12 
12 26 12 
13 25 12 
13 35 12 
13 29 12 
13 36 12 
13 31 12 
13 23 12 
13 38 12 
13 2 12 
13 26 12 
13 1 12 
13 32 12 
14 17 12 
14 23 12 
14 2 12 
14 26 12 
14 27 12 
15 17 12 
15 23 12 
15 16 12 
15 2 12 
15 34 12 
15 24 12 
15 26 12 
15 22 12 
15 36 12 
16 39 12 
16 12 12 
16 22 12 
16 5 12 
16 2 12 
16 3 12 
16 25 12 
16 8 12 
16 13 12 
16 18 12 
16 34 12 
16 29 12 
16 20 12 
16 9 12 
16 38 12 
17 34 12 
17 16 12 
17 21 12 
17 15 12 
17 26 12 
17 38 12 
17 5 12 
17 2 12 
17 36 12 
17 24 12 
17 30 12 
17 33 12 
17 7 12 
17 20 12 
18 5 12 
18 36 12 
18 34 12 
18 24 12 
18 16 12 
18 3 12 
18 30 12 
18 39 12 
18 11 12 
18 27 12 
18 32 12 
19 36 12 
19 38 12 
19 34 12 
19 22 12 
20 36 12 
20 6 12 
20 35 12 
20 25 12 
20 11 12 
20 16 12 
20 34 12 
20 26 12 
20 23 12 
21 7 12 
21 29 12 
21 24 12 
21 18 12 
21 14 12 
21 27 12 
21 37 12 
21 10 12 
21 32 12 
21 35 12 
21 20 12 
22 33 12 
22 35 12 
22 25 12 
22 4 12 
22 1 12 
22 19 12 
22 31 12 
22 20 12 
22 8 12 
22 11 12 
22 28 12 
22 15 12 
22 26 12 
22 7 12 
23 4 12 
23 39 12 
23 16 12 
23 2 12 
23 15 12 
23 3 12 
23 36 12 
23 1 12 
23 21 12 
23 32 12 
23 38 12 
23 6 12 
23 24 12 
23 27 12 
23 22 12 
23 17 12 
24 22 12 
24 37 12 
24 23 12 
24 34 12 
24 4 12 
24 2 12 
24 36 12 
24 27 12 
24 16 12 
24 26 12 
24 38 12 
24 13 12 
24 21 12 
25 36 12 
25 17 12 
25 23 12 
25 16 12 
25 22 12 
25 26 12 
25 28 12 
26 24 12 
26 17 12 
26 36 12 
26 38 12 
26 16 12 
26 15 12 
26 28 12 
26 34 12 
26 22 12 
26 13 12 
26 12 12 
26 11 12 
26 10 12 
26 29 12 
26 9 12 
26 31 12 
27 17 12 
27 23 12 
27 16 12 
27 2 12 
27 34 12 
27 36 12 
28 26 12 
28 39 12 
28 2 12 
28 38 12 
28 13 12 
28 37 12 
28 36 12 
28 34 12 
29 23 12 
29 36 12 
29 34 12 
29 16 12 
29 38 12 
30 17 12 
30 39 12 
30 23 12 
30 25 12 
30 21 12 
30 4 12 
30 27 12 
31 2 12 
31 10 12 
31 19 12 
32 24 12 
32 39 12 
32 23 12 
32 38 12 
32 27 12 
32 36 12 
32 26 12 
32 28 12 
32 7 12 
32 22 12 
33 36 12 
33 17 12 
33 23 12 
33 2 12 
33 38 12 
33 24 12 
34 4 12 
34 30 12 
34 10 12 
34 36 12 
34 1 12 
34 8 12 
34 38 12 
34 39 12 
34 19 12 
34 3 12 
34 6 12 
34 17 12 
34 5 12 
34 18 12 
34 13 12 
34 33 12 
34 9 12 
34 7 12 
35 36 12 
35 33 12 
36 35 12 
36 29 12 
36 23 12 
36 37 12 
36 12 12 
36 10 12 
36 27 12 
36 11 12 
36 28 12 
36 19 12 
36 5 12 
36 17 12 
36 16 12 
36 14 12 
36 8 12 
36 9 12 
36 24 12 
36 2 12 
36 26 12 
36 38 12 
36 4 12 
36 32 12 
36 18 12 
36 21 12 
37 23 12 
37 34 12 
37 24 12 
37 28 12 
37 2 12 
37 38 12 
37 17 12 
37 36 12 
37 30 12 
37 32 12 
37 22 12 
37 5 12 
38 27 12 
38 22 12 
38 30 12 
38 21 12 
38 36 12 
38 17 12 
38 4 12 
38 16 12 
38 24 12 
38 7 12 
38 14 12 
38 26 12 
38 37 12 
38 34 12 
38 2 12 
38 9 12 
38 11 12 
39 13 12 
39 17 12 
39 15 12 
39 16 12 
39 38 12 
39 37 12 
1 33 13 
1 3 13 
1 9 13 
1 18 13 
1 31 13 
1 8 13 
1 29 13 
2 36 13 
2 21 13 
2 24 13 
2 37 13 
2 4 13 
2 15 13 
2 17 13 
2 27 13 
2 7 13 
2 28 13 
2 23 13 
2 30 13 
2 31 13 
2 14 13 
2 38 13 
2 34 13 
2 5 13 
3 23 13 
3 5 13 
3 32 13 
3 36 13 
3 22 13 
3 16 13 
4 34 13 
4 15 13 
4 28 13 
4 26 13 
4 13 13 
4 18 13 
4 9 13 
4 20 13 
5 1 13 
5 30 13 
5 18 13 
5 26 13 
5 37 13 
5 28 13 
5 6 13 
5 12 13 
5 19 13 
5 2 13 
5 32 13 
5 10 13 
5 29 13 
6 33 13 
6 32 13 
6 21 13 
6 11 13 
6 28 13 
7 16 13 
7 23 13 
7 4 13 
7 36 13 
7 34 13 
7 18 13 
7 17 13 
7 20 13 
7 13 13 
7 11 13 
8 1 13 
8 10 13 
8 26 13 
8 3 13 
9 36 13 
9 23 13 
9 34 13 
10 5 13 
10 36 13 
10 26 13 
10 2 13 
10 20 13 
10 3 13 
11 16 13 
11 34 13 
11 17 13 
11 24 13 
11 22 13 
11 26 13 
11 13 13 
11 23 13 
11 4 13 
11 5 13 
12 23 13 
12 36 13 
12 26 13 
13 25 13 
13 35 13 
13 29 13 
13 31 13 
13 23 13 
13 38 13 
13 2 13 
13 26 13 
13 1 13 
13 32 13 
13 19 13 
14 17 13 
14 23 13 
14 2 13 
14 26 13 
14 27 13 
14 36 13 
14 34 13 
15 17 13 
15 23 13 
15 16 13 
15 2 13 
15 34 13 
15 24 13 
15 26 13 
15 22 13 
15 36 13 
15 21 13 
15 37 13 
16 39 13 
16 12 13 
16 22 13 
16 5 13 
16 2 13 
16 3 13 
16 25 13 
16 8 13 
16 13 13 
16 18 13 
16 34 13 
16 29 13 
16 20 13 
16 9 13 
16 38 13 
16 15 13 
16 37 13 
17 34 13 
17 16 13 
17 21 13 
17 15 13 
17 26 13 
17 38 13 
17 5 13 
17 2 13 
17 36 13 
17 24 13 
17 30 13 
17 33 13 
17 7 13 
17 20 13 
17 25 13 
17 37 13 
18 5 13 
18 36 13 
18 34 13 
18 24 13 
18 16 13 
18 3 13 
18 30 13 
18 39 13 
18 11 13 
18 27 13 
18 32 13 
18 4 13 
18 33 13 
19 36 13 
19 38 13 
19 34 13 
19 2 13 
20 36 13 
20 6 13 
20 35 13 
20 25 13 
20 11 13 
20 16 13 
20 34 13 
20 26 13 
20 23 13 
20 4 13 
20 30 13 
21 7 13 
21 29 13 
21 24 13 
21 18 13 
21 14 13 
21 27 13 
21 37 13 
21 10 13 
21 32 13 
21 35 13 
21 20 13 
21 8 13 
21 3 13 
22 33 13 
22 35 13 
22 25 13 
22 4 13 
22 1 13 
22 19 13 
22 31 13 
22 20 13 
22 8 13 
22 11 13 
22 28 13 
22 15 13 
22 26 13 
22 7 13 
22 13 13 
22 36 13 
23 4 13 
23 39 13 
23 16 13 
23 2 13 
23 15 13 
23 3 13 
23 36 13 
23 1 13 
23 21 13 
23 32 13 
23 38 13 
23 24 13 
23 27 13 
23 22 13 
23 17 13 
23 5 13 
24 22 13 
24 37 13 
24 23 13 
24 34 13 
24 4 13 
24 2 13 
24 27 13 
24 16 13 
24 26 13 
24 38 13 
24 13 13 
24 21 13 
24 5 13 
25 36 13 
25 17 13 
25 23 13 
25 16 13 
25 22 13 
25 26 13 
25 28 13 
25 6 13 
25 33 13 
26 24 13 
26 17 13 
26 36 13 
26 38 13 
26 16 13 
26 15 13 
26 28 13 
26 34 13 
26 22 13 
26 13 13 
26 12 13 
26 11 13 
26 10 13 
26 29 13 
26 9 13 
26 31 13 
26 14 13 
26 20 13 
27 23 13 
27 16 13 
27 2 13 
27 34 13 
27 36 13 
28 26 13 
28 39 13 
28 2 13 
28 38 13 
28 13 13 
28 37 13 
28 34 13 
28 1 13 
29 23 13 
29 36 13 
29 34 13 
29 16 13 
29 38 13 
29 10 13 
30 17 13 
30 39 13 
30 23 13 
30 25 13 
30 21 13 
30 4 13 
30 27 13 
30 13 13 
30 15 13 
31 10 13 
31 19 13 
31 33 13 
32 24 13 
32 39 13 
32 38 13 
32 27 13 
32 26 13 
32 28 13 
32 7 13 
32 22 13 
33 36 13 
33 17 13 
33 23 13 
33 2 13 
33 38 13 
33 24 13 
34 4 13 
34 30 13 
34 10 13 
34 36 13 
34 1 13 
34 8 13 
34 38 13 
34 39 13 
34 19 13 
34 3 13 
34 6 13 
34 17 13 
34 5 13 
34 18 13 
34 13 13 
34 33 13 
34 9 13 
34 7 13 
34 31 13 
34 14 13 
35 36 13 
35 34 13 
36 35 13 
36 29 13 
36 23 13 
36 37 13 
36 12 13 
36 10 13 
36 27 13 
36 11 13 
36 28 13 
36 19 13 
36 5 13 
36 17 13 
36 16 13 
36 14 13 
36 8 13 
36 9 13 
36 24 13 
36 2 13 
36 26 13 
36 38 13 
36 4 13 
36 32 13 
36 18 13 
36 21 13 
36 34 13 
36 20 13 
37 23 13 
37 34 13 
37 24 13 
37 28 13 
37 2 13 
37 38 13 
37 17 13 
37 30 13 
37 32 13 
37 22 13 
37 5 13 
37 3 13 
38 27 13 
38 22 13 
38 30 13 
38 21 13 
38 36 13 
38 17 13 
38 4 13 
38 16 13 
38 24 13 
38 7 13 
38 14 13 
38 26 13 
38 37 13 
38 34 13 
38 2 13 
38 9 13 
38 11 13 
38 5 13 
38 10 13 
39 13 13 
39 17 13 
39 15 13 
39 16 13 
39 38 13 
39 37 13 
39 2 13 
39 32 13 
1 33 14 
1 9 14 
1 18 14 
1 31 14 
1 8 14 
1 29 14 
1 12 14 
2 36 14 
2 21 14 
2 24 14 
2 37 14 
2 4 14 
2 15 14 
2 17 14 
2 27 14 
2 7 14 
2 28 14 
2 23 14 
2 30 14 
2 14 14 
2 38 14 
2 34 14 
2 5 14 
2 18 14 
3 23 14 
3 5 14 
3 36 14 
3 22 14 
3 16 14 
3 34 14 
4 15 14 
4 28 14 
4 26 14 
4 13 14 
4 18 14 
4 9 14 
4 20 14 
4 7 14 
5 1 14 
5 30 14 
5 18 14 
5 26 14 
5 37 14 
5 28 14 
5 6 14 
5 12 14 
5 19 14 
5 2 14 
5 32 14 
5 10 14 
5 29 14 
5 39 14 
5 15 14 
6 33 14 
6 32 14 
6 21 14 
6 11 14 
6 28 14 
6 5 14 
6 3 14 
7 16 14 
7 23 14 
7 4 14 
7 36 14 
7 34 14 
7 18 14 
7 17 14 
7 20 14 
7 13 14 
7 11 14 
7 24 14 
7 38 14 
8 1 14 
8 10 14 
8 26 14 
8 3 14 
8 34 14 
8 23 14 
9 36 14 
9 23 14 
9 34 14 
9 16 14 
9 38 14 
10 5 14 
10 36 14 
10 26 14 
10 2 14 
10 20 14 
10 17 14 
11 16 14 
11 34 14 
11 17 14 
11 24 14 
11 22 14 
11 26 14 
11 13 14 
11 23 14 
11 4 14 
11 5 14 
11 18 14 
11 37 14 
12 23 14 
12 36 14 
12 34 14 
13 25 14 
13 35 14 
13 29 14 
13 31 14 
13 23 14 
13 2 14 
13 1 14 
13 32 14 
13 19 14 
14 23 14 
14 2 14 
14 26 14 
14 36 14 
14 34 14 
15 17 14 
15 23 14 
15 16 14 
15 2 14 
15 34 14 
15 26 14 
15 22 14 
15 36 14 
15 21 14 
16 39 14 
16 12 14 
16 22 14 
16 5 14 
16 2 14 
16 3 14 
16 25 14 
16 8 14 
16 13 14 
16 18 14 
16 29 14 
16 20 14 
16 9 14 
16 38 14 
16 15 14 
16 37 14 
16 11 14 
17 34 14 
17 16 14 
17 21 14 
17 15 14 
17 26 14 
17 38 14 
17 5 14 
17 2 14 
17 36 14 
17 24 14 
17 30 14 
17 7 14 
17 20 14 
17 25 14 
17 37 14 
17 18 14 
18 5 14 
18 36 14 
18 34 14 
18 24 14 
18 16 14 
18 3 14 
18 30 14 
18 39 14 
18 11 14 
18 27 14 
18 32 14 
18 4 14 
18 33 14 
18 23 14 
18 2 14 
19 36 14 
19 38 14 
19 34 14 
19 17 14 
20 36 14 
20 6 14 
20 35 14 
20 25 14 
20 11 14 
20 16 14 
20 34 14 
20 26 14 
20 23 14 
20 4 14 
20 30 14 
20 9 14 
20 19 14 
21 7 14 
21 29 14 
21 24 14 
21 18 14 
21 14 14 
21 27 14 
21 37 14 
21 10 14 
21 32 14 
21 35 14 
21 20 14 
21 8 14 
21 3 14 
21 25 14 
21 19 14 
22 33 14 
22 35 14 
22 25 14 
22 4 14 
22 1 14 
22 19 14 
22 31 14 
22 20 14 
22 8 14 
22 11 14 
22 28 14 
22 15 14 
22 26 14 
22 7 14 
22 13 14 
22 36 14 
22 9 14 
22 3 14 
23 4 14 
23 39 14 
23 16 14 
23 2 14 
23 15 14 
23 3 14 
23 36 14 
23 1 14 
23 21 14 
23 32 14 
23 38 14 
23 24 14 
23 22 14 
23 17 14 
23 5 14 
23 13 14 
24 22 14 
24 37 14 
24 23 14 
24 34 14 
24 4 14 
24 2 14 
24 27 14 
24 16 14 
24 26 14 
24 38 14 
24 13 14 
24 21 14 
24 5 14 
24 36 14 
24 33 14 
25 36 14 
25 17 14 
25 23 14 
25 16 14 
25 22 14 
25 26 14 
25 28 14 
25 6 14 
25 33 14 
25 34 14 
26 24 14 
26 17 14 
26 36 14 
26 38 14 
26 16 14 
26 15 14 
26 28 14 
26 34 14 
26 22 14 
26 13 14 
26 12 14 
26 11 14 
26 10 14 
26 29 14 
26 9 14 
26 31 14 
26 14 14 
26 20 14 
26 7 14 
26 1 14 
27 23 14 
27 16 14 
27 2 14 
27 34 14 
27 36 14 
27 17 14 
28 26 14 
28 39 14 
28 2 14 
28 38 14 
28 13 14 
28 37 14 
28 1 14 
28 25 14 
29 23 14 
29 36 14 
29 34 14 
29 16 14 
29 38 14 
29 10 14 
30 17 14 
30 39 14 
30 25 14 
30 21 14 
30 4 14 
30 27 14 
30 13 14 
30 15 14 
30 22 14 
31 10 14 
31 19 14 
31 33 14 
31 4 14 
31 1 14 
32 24 14 
32 39 14 
32 38 14 
32 27 14 
32 26 14 
32 28 14 
32 7 14 
32 22 14 
32 13 14 
33 36 14 
33 17 14 
33 23 14 
33 2 14 
33 38 14 
33 24 14 
33 18 14 
34 4 14 
34 30 14 
34 10 14 
34 36 14 
34 1 14 
34 8 14 
34 38 14 
34 39 14 
34 19 14 
34 3 14 
34 6 14 
34 17 14 
34 5 14 
34 18 14 
34 13 14 
34 33 14 
34 9 14 
34 7 14 
34 31 14 
34 14 14 
34 22 14 
34 11 14 
35 36 14 
35 34 14 
35 7 14 
36 35 14 
36 29 14 
36 23 14 
36 37 14 
36 12 14 
36 10 14 
36 27 14 
36 11 14 
36 28 14 
36 19 14 
36 5 14 
36 17 14 
36 16 14 
36 14 14 
36 8 14 
36 9 14 
36 24 14 
36 2 14 
36 26 14 
36 38 14 
36 4 14 
36 32 14 
36 18 14 
36 21 14 
36 34 14 
36 20 14 
36 13 14 
36 15 14 
37 23 14 
37 24 14 
37 28 14 
37 2 14 
37 38 14 
37 17 14 
37 30 14 
37 32 14 
37 22 14 
37 5 14 
37 3 14 
37 14 14 
38 27 14 
38 22 14 
38 30 14 
38 21 14 
38 36 14 
38 17 14 
38 4 14 
38 16 14 
38 24 14 
38 7 14 
38 14 14 
38 26 14 
38 37 14 
38 34 14 
38 2 14 
38 9 14 
38 11 14 
38 5 14 
38 10 14 
38 18 14 
39 13 14 
39 17 14 
39 15 14 
39 16 14 
39 38 14 
39 37 14 
39 2 14 
39 26 14 
1 33 15 
1 9 15 
1 31 15 
1 8 15 
1 29 15 
1 12 15 
2 36 15 
2 21 15 
2 24 15 
2 37 15 
2 4 15 
2 15 15 
2 17 15 
2 27 15 
2 7 15 
2 28 15 
2 23 15 
2 30 15 
2 14 15 
2 38 15 
2 34 15 
2 5 15 
2 18 15 
2 22 15 
2 20 15 
3 23 15 
3 5 15 
3 36 15 
3 22 15 
3 16 15 
3 34 15 
3 38 15 
4 15 15 
4 28 15 
4 26 15 
4 13 15 
4 18 15 
4 9 15 
4 20 15 
4 7 15 
4 30 15 
4 11 15 
5 1 15 
5 30 15 
5 18 15 
5 26 15 
5 37 15 
5 28 15 
5 6 15 
5 12 15 
5 19 15 
5 2 15 
5 32 15 
5 10 15 
5 29 15 
5 39 15 
5 15 15 
6 33 15 
6 32 15 
6 21 15 
6 11 15 
6 28 15 
6 5 15 
6 3 15 
6 8 15 
6 29 15 
7 16 15 
7 23 15 
7 36 15 
7 34 15 
7 18 15 
7 17 15 
7 20 15 
7 13 15 
7 11 15 
7 24 15 
7 38 15 
7 2 15 
8 1 15 
8 10 15 
8 3 15 
8 34 15 
8 23 15 
8 37 15 
9 36 15 
9 23 15 
9 34 15 
9 16 15 
9 38 15 
9 22 15 
9 2 15 
10 5 15 
10 36 15 
10 26 15 
10 2 15 
10 17 15 
10 24 15 
11 16 15 
11 34 15 
11 17 15 
11 24 15 
11 22 15 
11 26 15 
11 13 15 
11 23 15 
11 5 15 
11 18 15 
11 37 15 
11 2 15 
12 23 15 
12 34 15 
13 25 15 
13 35 15 
13 29 15 
13 31 15 
13 2 15 
13 1 15 
13 32 15 
13 19 15 
13 17 15 
14 23 15 
14 2 15 
14 36 15 
14 34 15 
14 13 15 
15 17 15 
15 23 15 
15 16 15 
15 2 15 
15 34 15 
15 26 15 
15 22 15 
15 36 15 
15 25 15 
16 39 15 
16 12 15 
16 22 15 
16 5 15 
16 2 15 
16 3 15 
16 25 15 
16 8 15 
16 13 15 
16 18 15 
16 29 15 
16 20 15 
16 9 15 
16 38 15 
16 15 15 
16 37 15 
16 11 15 
16 30 15 
16 14 15 
17 16 15 
17 21 15 
17 15 15 
17 26 15 
17 38 15 
17 5 15 
17 2 15 
17 36 15 
17 24 15 
17 30 15 
17 7 15 
17 20 15 
17 25 15 
17 37 15 
17 18 15 
17 28 15 
18 5 15 
18 36 15 
18 34 15 
18 24 15 
18 16 15 
18 3 15 
18 30 15 
18 39 15 
18 11 15 
18 27 15 
18 32 15 
18 4 15 
18 33 15 
18 23 15 
18 2 15 
18 22 15 
18 21 15 
19 36 15 
19 38 15 
19 34 15 
19 25 15 
20 6 15 
20 35 15 
20 25 15 
20 11 15 
20 16 15 
20 26 15 
20 23 15 
20 4 15 
20 30 15 
20 9 15 
20 19 15 
21 7 15 
21 29 15 
21 24 15 
21 18 15 
21 14 15 
21 37 15 
21 10 15 
21 32 15 
21 35 15 
21 20 15 
21 8 15 
21 3 15 
21 19 15 
22 33 15 
22 35 15 
22 25 15 
22 4 15 
22 1 15 
22 19 15 
22 31 15 
22 20 15 
22 8 15 
22 11 15 
22 28 15 
22 15 15 
22 26 15 
22 7 15 
22 13 15 
22 36 15 
22 9 15 
22 3 15 
22 12 15 
22 21 15 
23 4 15 
23 39 15 
23 16 15 
23 2 15 
23 15 15 
23 3 15 
23 36 15 
23 1 15 
23 21 15 
23 32 15 
23 38 15 
23 24 15 
23 22 15 
23 17 15 
23 5 15 
23 13 15 
23 25 15 
23 20 15 
24 22 15 
24 37 15 
24 23 15 
24 34 15 
24 4 15 
24 2 15 
24 16 15 
24 26 15 
24 38 15 
24 13 15 
24 21 15 
24 5 15 
24 36 15 
24 33 15 
24 18 15 
25 36 15 
25 17 15 
25 23 15 
25 16 15 
25 22 15 
25 26 15 
25 28 15 
25 6 15 
25 33 15 
25 34 15 
25 13 15 
26 24 15 
26 17 15 
26 36 15 
26 38 15 
26 16 15 
26 15 15 
26 28 15 
26 34 15 
26 22 15 
26 13 15 
26 12 15 
26 11 15 
26 10 15 
26 29 15 
26 9 15 
26 31 15 
26 14 15 
26 20 15 
26 7 15 
26 1 15 
26 18 15 
26 27 15 
27 23 15 
27 16 15 
27 2 15 
27 34 15 
27 36 15 
27 17 15 
28 26 15 
28 39 15 
28 2 15 
28 38 15 
28 13 15 
28 37 15 
28 25 15 
29 23 15 
29 36 15 
29 34 15 
29 16 15 
29 38 15 
29 22 15 
30 39 15 
30 25 15 
30 21 15 
30 4 15 
30 27 15 
30 13 15 
30 15 15 
30 22 15 
30 11 15 
31 10 15 
31 19 15 
31 33 15 
31 1 15 
31 35 15 
32 24 15 
32 39 15 
32 38 15 
32 27 15 
32 26 15 
32 28 15 
32 7 15 
32 22 15 
32 13 15 
32 5 15 
32 21 15 
33 36 15 
33 17 15 
33 23 15 
33 2 15 
33 38 15 
33 24 15 
33 16 15 
34 4 15 
34 30 15 
34 10 15 
34 36 15 
34 1 15 
34 8 15 
34 38 15 
34 39 15 
34 19 15 
34 3 15 
34 6 15 
34 17 15 
34 5 15 
34 18 15 
34 13 15 
34 33 15 
34 9 15 
34 7 15 
34 31 15 
34 14 15 
34 22 15 
34 11 15 
34 25 15 
34 29 15 
35 36 15 
35 34 15 
35 7 15 
35 13 15 
35 17 15 
36 35 15 
36 29 15 
36 23 15 
36 37 15 
36 12 15 
36 10 15 
36 27 15 
36 11 15 
36 28 15 
36 19 15 
36 5 15 
36 17 15 
36 16 15 
36 14 15 
36 8 15 
36 9 15 
36 24 15 
36 2 15 
36 26 15 
36 38 15 
36 4 15 
36 32 15 
36 18 15 
36 21 15 
36 34 15 
36 20 15 
36 13 15 
36 15 15 
36 22 15 
36 7 15 
37 23 15 
37 24 15 
37 28 15 
37 2 15 
37 38 15 
37 17 15 
37 30 15 
37 32 15 
37 22 15 
37 5 15 
37 3 15 
37 14 15 
37 7 15 
37 11 15 
38 27 15 
38 22 15 
38 30 15 
38 21 15 
38 36 15 
38 17 15 
38 4 15 
38 16 15 
38 24 15 
38 7 15 
38 26 15 
38 37 15 
38 34 15 
38 2 15 
38 9 15 
38 11 15 
38 5 15 
38 10 15 
38 18 15 
38 20 15 
39 13 15 
39 17 15 
39 15 15 
39 16 15 
39 38 15 
39 37 15 
39 2 15 
39 26 15 
39 22 15 
39 28 15 
1 33 16 
1 9 16 
1 31 16 
1 8 16 
1 12 16 
1 6 16 
2 36 16 
2 21 16 
2 24 16 
2 37 16 
2 4 16 
2 15 16 
2 17 16 
2 27 16 
2 7 16 
2 28 16 
2 23 16 
2 30 16 
2 14 16 
2 38 16 
2 34 16 
2 5 16 
2 18 16 
2 22 16 
2 20 16 
2 16 16 
3 23 16 
3 5 16 
3 36 16 
3 22 16 
3 16 16 
3 34 16 
3 38 16 
3 20 16 
3 11 16 
4 15 16 
4 26 16 
4 18 16 
4 9 16 
4 20 16 
4 7 16 
4 30 16 
4 11 16 
5 1 16 
5 30 16 
5 18 16 
5 26 16 
5 37 16 
5 28 16 
5 6 16 
5 12 16 
5 19 16 
5 2 16 
5 32 16 
5 10 16 
5 29 16 
5 39 16 
5 15 16 
6 33 16 
6 32 16 
6 21 16 
6 11 16 
6 28 16 
6 5 16 
6 3 16 
6 8 16 
6 29 16 
6 39 16 
6 9 16 
7 16 16 
7 23 16 
7 36 16 
7 34 16 
7 18 16 
7 20 16 
7 13 16 
7 11 16 
7 24 16 
7 2 16 
8 1 16 
8 10 16 
8 3 16 
8 37 16 
9 36 16 
9 23 16 
9 34 16 
9 16 16 
9 38 16 
9 22 16 
9 2 16 
10 5 16 
10 36 16 
10 26 16 
10 17 16 
10 24 16 
10 34 16 
11 16 16 
11 34 16 
11 17 16 
11 24 16 
11 22 16 
11 26 16 
11 13 16 
11 23 16 
11 5 16 
11 18 16 
11 37 16 
11 2 16 
11 6 16 
11 7 16 
12 23 16 
12 36 16 
13 25 16 
13 35 16 
13 29 16 
13 31 16 
13 2 16 
13 1 16 
13 32 16 
13 19 16 
13 17 16 
13 28 16 
13 14 16 
14 23 16 
14 2 16 
14 13 16 
15 17 16 
15 23 16 
15 16 16 
15 2 16 
15 34 16 
15 26 16 
15 22 16 
15 36 16 
15 5 16 
16 39 16 
16 12 16 
16 22 16 
16 5 16 
16 2 16 
16 3 16 
16 25 16 
16 8 16 
16 13 16 
16 18 16 
16 29 16 
16 20 16 
16 38 16 
16 15 16 
16 37 16 
16 11 16 
16 30 16 
16 14 16 
16 24 16 
17 16 16 
17 21 16 
17 15 16 
17 26 16 
17 38 16 
17 5 16 
17 36 16 
17 24 16 
17 30 16 
17 7 16 
17 20 16 
17 25 16 
17 37 16 
17 18 16 
17 28 16 
17 4 16 
18 5 16 
18 36 16 
18 34 16 
18 24 16 
18 16 16 
18 3 16 
18 30 16 
18 39 16 
18 11 16 
18 27 16 
18 32 16 
18 4 16 
18 33 16 
18 23 16 
18 2 16 
18 22 16 
18 21 16 
18 26 16 
18 17 16 
19 36 16 
19 38 16 
19 34 16 
19 7 16 
20 6 16 
20 35 16 
20 25 16 
20 11 16 
20 26 16 
20 4 16 
20 30 16 
20 9 16 
20 19 16 
21 7 16 
21 29 16 
21 24 16 
21 14 16 
21 10 16 
21 32 16 
21 35 16 
21 20 16 
21 8 16 
21 3 16 
21 19 16 
22 33 16 
22 35 16 
22 25 16 
22 4 16 
22 1 16 
22 19 16 
22 31 16 
22 20 16 
22 8 16 
22 11 16 
22 28 16 
22 15 16 
22 26 16 
22 7 16 
22 13 16 
22 36 16 
22 9 16 
22 3 16 
22 12 16 
22 21 16 
22 10 16 
22 18 16 
23 4 16 
23 39 16 
23 16 16 
23 2 16 
23 15 16 
23 3 16 
23 36 16 
23 1 16 
23 21 16 
23 32 16 
23 38 16 
23 24 16 
23 22 16 
23 17 16 
23 5 16 
23 13 16 
23 25 16 
23 20 16 
23 34 16 
23 37 16 
24 22 16 
24 37 16 
24 23 16 
24 34 16 
24 4 16 
24 2 16 
24 16 16 
24 26 16 
24 38 16 
24 13 16 
24 21 16 
24 5 16 
24 36 16 
24 33 16 
24 18 16 
24 32 16 
24 11 16 
25 36 16 
25 17 16 
25 23 16 
25 16 16 
25 22 16 
25 26 16 
25 6 16 
25 33 16 
25 34 16 
25 13 16 
26 24 16 
26 36 16 
26 38 16 
26 16 16 
26 15 16 
26 28 16 
26 34 16 
26 22 16 
26 12 16 
26 11 16 
26 10 16 
26 29 16 
26 9 16 
26 31 16 
26 14 16 
26 20 16 
26 7 16 
26 1 16 
26 18 16 
26 27 16 
27 23 16 
27 16 16 
27 2 16 
27 34 16 
27 36 16 
27 17 16 
27 32 16 
27 20 16 
28 26 16 
28 39 16 
28 2 16 
28 38 16 
28 13 16 
28 37 16 
28 25 16 
28 36 16 
28 18 16 
29 23 16 
29 36 16 
29 34 16 
29 16 16 
29 38 16 
29 22 16 
29 13 16 
29 17 16 
30 39 16 
30 25 16 
30 21 16 
30 4 16 
30 27 16 
30 13 16 
30 15 16 
30 22 16 
30 11 16 
30 6 16 
30 32 16 
31 10 16 
31 19 16 
31 35 16 
32 24 16 
32 39 16 
32 38 16 
32 27 16 
32 26 16 
32 28 16 
32 7 16 
32 22 16 
32 13 16 
32 5 16 
32 21 16 
32 34 16 
32 23 16 
33 36 16 
33 17 16 
33 23 16 
33 2 16 
33 38 16 
33 24 16 
33 16 16 
33 18 16 
34 4 16 
34 30 16 
34 10 16 
34 36 16 
34 1 16 
34 8 16 
34 38 16 
34 39 16 
34 19 16 
34 3 16 
34 17 16 
34 5 16 
34 18 16 
34 33 16 
34 9 16 
34 7 16 
34 31 16 
34 14 16 
34 22 16 
34 11 16 
34 25 16 
34 29 16 
35 36 16 
35 34 16 
35 7 16 
35 13 16 
35 17 16 
35 22 16 
35 2 16 
36 35 16 
36 29 16 
36 23 16 
36 37 16 
36 12 16 
36 10 16 
36 27 16 
36 11 16 
36 28 16 
36 19 16 
36 5 16 
36 17 16 
36 16 16 
36 14 16 
36 8 16 
36 9 16 
36 24 16 
36 2 16 
36 26 16 
36 38 16 
36 4 16 
36 32 16 
36 18 16 
36 21 16 
36 34 16 
36 20 16 
36 13 16 
36 15 16 
36 22 16 
36 7 16 
36 25 16 
36 30 16 
37 23 16 
37 24 16 
37 28 16 
37 38 16 
37 17 16 
37 30 16 
37 32 16 
37 22 16 
37 5 16 
37 3 16 
37 14 16 
37 7 16 
37 11 16 
38 27 16 
38 22 16 
38 30 16 
38 21 16 
38 36 16 
38 17 16 
38 4 16 
38 16 16 
38 24 16 
38 7 16 
38 26 16 
38 37 16 
38 34 16 
38 2 16 
38 9 16 
38 11 16 
38 5 16 
38 18 16 
38 20 16 
38 39 16 
39 13 16 
39 17 16 
39 15 16 
39 16 16 
39 38 16 
39 37 16 
39 2 16 
39 26 16 
39 22 16 
39 28 16 
39 30 16 
39 21 16 
1 33 17 
1 9 17 
1 31 17 
1 8 17 
1 12 17 
1 6 17 
1 35 17 
1 32 17 
2 36 17 
2 21 17 
2 24 17 
2 37 17 
2 4 17 
2 15 17 
2 17 17 
2 27 17 
2 7 17 
2 28 17 
2 23 17 
2 30 17 
2 14 17 
2 38 17 
2 34 17 
2 5 17 
2 18 17 
2 22 17 
2 20 17 
2 16 17 
2 26 17 
2 32 17 
3 23 17 
3 5 17 
3 36 17 
3 22 17 
3 16 17 
3 34 17 
3 38 17 
3 20 17 
3 11 17 
3 7 17 
3 15 17 
4 15 17 
4 26 17 
4 18 17 
4 9 17 
4 20 17 
4 7 17 
4 30 17 
4 11 17 
4 6 17 
5 1 17 
5 30 17 
5 18 17 
5 37 17 
5 28 17 
5 6 17 
5 12 17 
5 19 17 
5 2 17 
5 32 17 
5 10 17 
5 29 17 
5 39 17 
5 15 17 
6 33 17 
6 32 17 
6 21 17 
6 11 17 
6 28 17 
6 5 17 
6 3 17 
6 8 17 
6 29 17 
6 39 17 
6 9 17 
6 13 17 
6 37 17 
7 16 17 
7 23 17 
7 36 17 
7 34 17 
7 20 17 
7 13 17 
7 11 17 
7 24 17 
7 2 17 
7 12 17 
8 1 17 
8 10 17 
8 3 17 
8 37 17 
8 12 17 
8 23 17 
9 36 17 
9 23 17 
9 34 17 
9 16 17 
9 38 17 
9 22 17 
9 2 17 
10 5 17 
10 36 17 
10 26 17 
10 24 17 
10 34 17 
10 23 17 
11 16 17 
11 34 17 
11 17 17 
11 24 17 
11 22 17 
11 26 17 
11 13 17 
11 23 17 
11 5 17 
11 18 17 
11 37 17 
11 2 17 
11 6 17 
11 7 17 
11 25 17 
11 20 17 
12 23 17 
12 13 17 
13 25 17 
13 35 17 
13 29 17 
13 31 17 
13 1 17 
13 32 17 
13 19 17 
13 17 17 
13 28 17 
13 14 17 
13 6 17 
14 23 17 
14 2 17 
14 13 17 
14 15 17 
14 20 17 
15 17 17 
15 23 17 
15 16 17 
15 2 17 
15 34 17 
15 26 17 
15 22 17 
15 36 17 
15 11 17 
16 39 17 
16 12 17 
16 22 17 
16 5 17 
16 2 17 
16 3 17 
16 25 17 
16 8 17 
16 13 17 
16 18 17 
16 29 17 
16 20 17 
16 38 17 
16 15 17 
16 37 17 
16 11 17 
16 30 17 
16 14 17 
16 24 17 
16 35 17 
16 17 17 
17 16 17 
17 21 17 
17 15 17 
17 26 17 
17 38 17 
17 5 17 
17 36 17 
17 24 17 
17 30 17 
17 7 17 
17 20 17 
17 25 17 
17 37 17 
17 18 17 
17 28 17 
17 23 17 
18 5 17 
18 36 17 
18 34 17 
18 24 17 
18 16 17 
18 3 17 
18 30 17 
18 39 17 
18 11 17 
18 27 17 
18 32 17 
18 4 17 
18 33 17 
18 23 17 
18 2 17 
18 22 17 
18 21 17 
18 26 17 
18 17 17 
18 28 17 
18 13 17 
19 36 17 
19 38 17 
19 34 17 
19 2 17 
20 6 17 
20 35 17 
20 25 17 
20 26 17 
20 30 17 
20 9 17 
20 19 17 
21 29 17 
21 14 17 
21 10 17 
21 32 17 
21 35 17 
21 20 17 
21 8 17 
21 3 17 
21 19 17 
22 33 17 
22 35 17 
22 25 17 
22 4 17 
22 1 17 
22 19 17 
22 31 17 
22 20 17 
22 8 17 
22 11 17 
22 28 17 
22 15 17 
22 26 17 
22 7 17 
22 13 17 
22 36 17 
22 9 17 
22 3 17 
22 12 17 
22 21 17 
22 10 17 
22 18 17 
22 5 17 
22 17 17 
23 4 17 
23 39 17 
23 16 17 
23 2 17 
23 15 17 
23 3 17 
23 36 17 
23 1 17 
23 21 17 
23 32 17 
23 38 17 
23 24 17 
23 22 17 
23 17 17 
23 5 17 
23 13 17 
23 25 17 
23 20 17 
23 34 17 
23 37 17 
23 30 17 
23 33 17 
24 22 17 
24 37 17 
24 23 17 
24 34 17 
24 4 17 
24 2 17 
24 16 17 
24 26 17 
24 38 17 
24 13 17 
24 21 17 
24 5 17 
24 36 17 
24 33 17 
24 18 17 
24 32 17 
24 11 17 
24 15 17 
25 36 17 
25 17 17 
25 23 17 
25 16 17 
25 22 17 
25 26 17 
25 6 17 
25 33 17 
25 34 17 
25 13 17 
25 7 17 
26 24 17 
26 36 17 
26 38 17 
26 16 17 
26 15 17 
26 28 17 
26 34 17 
26 12 17 
26 11 17 
26 10 17 
26 29 17 
26 9 17 
26 31 17 
26 14 17 
26 20 17 
26 1 17 
26 18 17 
26 27 17 
27 23 17 
27 16 17 
27 2 17 
27 34 17 
27 36 17 
27 17 17 
27 32 17 
27 26 17 
28 26 17 
28 39 17 
28 2 17 
28 38 17 
28 37 17 
28 25 17 
28 36 17 
28 18 17 
28 23 17 
29 23 17 
29 36 17 
29 34 17 
29 16 17 
29 38 17 
29 22 17 
29 13 17 
29 17 17 
29 18 17 
29 32 17 
30 39 17 
30 25 17 
30 21 17 
30 4 17 
30 27 17 
30 13 17 
30 15 17 
30 11 17 
30 6 17 
30 32 17 
30 33 17 
31 19 17 
32 24 17 
32 39 17 
32 38 17 
32 27 17 
32 26 17 
32 28 17 
32 7 17 
32 22 17 
32 13 17 
32 5 17 
32 21 17 
32 34 17 
32 23 17 
32 16 17 
32 1 17 
33 36 17 
33 17 17 
33 23 17 
33 2 17 
33 38 17 
33 16 17 
33 18 17 
33 26 17 
34 4 17 
34 30 17 
34 10 17 
34 36 17 
34 1 17 
34 8 17 
34 38 17 
34 39 17 
34 19 17 
34 3 17 
34 17 17 
34 5 17 
34 18 17 
34 33 17 
34 9 17 
34 7 17 
34 31 17 
34 14 17 
34 22 17 
34 11 17 
34 25 17 
34 29 17 
34 26 17 
34 23 17 
35 36 17 
35 34 17 
35 7 17 
35 13 17 
35 17 17 
35 2 17 
35 6 17 
36 35 17 
36 29 17 
36 23 17 
36 37 17 
36 12 17 
36 10 17 
36 27 17 
36 11 17 
36 28 17 
36 19 17 
36 5 17 
36 17 17 
36 16 17 
36 14 17 
36 8 17 
36 9 17 
36 24 17 
36 2 17 
36 26 17 
36 38 17 
36 4 17 
36 32 17 
36 18 17 
36 21 17 
36 34 17 
36 20 17 
36 13 17 
36 15 17 
36 22 17 
36 7 17 
36 25 17 
36 30 17 
36 39 17 
36 6 17 
37 23 17 
37 24 17 
37 28 17 
37 38 17 
37 17 17 
37 30 17 
37 32 17 
37 22 17 
37 5 17 
37 3 17 
37 7 17 
37 11 17 
37 33 17 
38 27 17 
38 22 17 
38 30 17 
38 21 17 
38 36 17 
38 17 17 
38 4 17 
38 16 17 
38 24 17 
38 7 17 
38 26 17 
38 37 17 
38 34 17 
38 2 17 
38 11 17 
38 5 17 
38 18 17 
38 20 17 
38 39 17 
38 13 17 
39 13 17 
39 17 17 
39 15 17 
39 16 17 
39 38 17 
39 37 17 
39 2 17 
39 26 17 
39 22 17 
39 28 17 
39 30 17 
39 21 17 
39 18 17 
39 29 17 
1 33 18 
1 9 18 
1 31 18 
1 8 18 
1 6 18 
1 35 18 
1 32 18 
1 29 18 
2 36 18 
2 21 18 
2 24 18 
2 37 18 
2 4 18 
2 15 18 
2 17 18 
2 27 18 
2 7 18 
2 28 18 
2 23 18 
2 30 18 
2 14 18 
2 38 18 
2 34 18 
2 5 18 
2 18 18 
2 22 18 
2 20 18 
2 16 18 
2 26 18 
2 32 18 
2 39 18 
2 6 18 
3 23 18 
3 5 18 
3 36 18 
3 22 18 
3 16 18 
3 34 18 
3 38 18 
3 20 18 
3 11 18 
3 7 18 
3 15 18 
3 30 18 
3 35 18 
4 15 18 
4 26 18 
4 18 18 
4 9 18 
4 7 18 
4 30 18 
4 11 18 
4 6 18 
5 1 18 
5 30 18 
5 18 18 
5 37 18 
5 28 18 
5 6 18 
5 12 18 
5 19 18 
5 2 18 
5 32 18 
5 10 18 
5 29 18 
5 39 18 
5 15 18 
5 36 18 
6 33 18 
6 32 18 
6 21 18 
6 11 18 
6 28 18 
6 5 18 
6 3 18 
6 8 18 
6 29 18 
6 39 18 
6 9 18 
6 13 18 
6 37 18 
6 25 18 
6 38 18 
7 16 18 
7 23 18 
7 36 18 
7 34 18 
7 20 18 
7 13 18 
7 11 18 
7 24 18 
7 2 18 
7 12 18 
7 22 18 
7 31 18 
8 1 18 
8 10 18 
8 3 18 
8 37 18 
8 12 18 
8 11 18 
9 23 18 
9 34 18 
9 16 18 
9 38 18 
9 22 18 
9 2 18 
9 24 18 
10 5 18 
10 36 18 
10 26 18 
10 24 18 
10 34 18 
10 16 18 
11 16 18 
11 34 18 
11 17 18 
11 24 18 
11 22 18 
11 26 18 
11 13 18 
11 23 18 
11 5 18 
11 18 18 
11 37 18 
11 2 18 
11 6 18 
11 7 18 
11 25 18 
11 15 18 
12 23 18 
12 13 18 
13 25 18 
13 35 18 
13 29 18 
13 31 18 
13 1 18 
13 32 18 
13 19 18 
13 28 18 
13 14 18 
13 6 18 
13 22 18 
14 23 18 
14 13 18 
14 15 18 
14 20 18 
14 11 18 
15 17 18 
15 23 18 
15 16 18 
15 2 18 
15 34 18 
15 26 18 
15 22 18 
15 36 18 
15 11 18 
15 29 18 
16 39 18 
16 12 18 
16 22 18 
16 5 18 
16 2 18 
16 3 18 
16 25 18 
16 8 18 
16 18 18 
16 29 18 
16 20 18 
16 38 18 
16 15 18 
16 37 18 
16 11 18 
16 30 18 
16 14 18 
16 24 18 
16 35 18 
16 17 18 
16 7 18 
17 16 18 
17 21 18 
17 15 18 
17 26 18 
17 38 18 
17 5 18 
17 36 18 
17 24 18 
17 30 18 
17 7 18 
17 20 18 
17 25 18 
17 37 18 
17 18 18 
17 28 18 
17 4 18 
18 5 18 
18 36 18 
18 34 18 
18 24 18 
18 16 18 
18 3 18 
18 30 18 
18 39 18 
18 11 18 
18 27 18 
18 32 18 
18 4 18 
18 23 18 
18 2 18 
18 22 18 
18 21 18 
18 26 18 
18 17 18 
18 28 18 
18 13 18 
18 6 18 
19 36 18 
19 38 18 
19 2 18 
19 10 18 
20 6 18 
20 35 18 
20 25 18 
20 30 18 
20 9 18 
20 19 18 
21 29 18 
21 14 18 
21 10 18 
21 35 18 
21 8 18 
21 3 18 
21 19 18 
22 33 18 
22 35 18 
22 25 18 
22 4 18 
22 1 18 
22 19 18 
22 31 18 
22 20 18 
22 8 18 
22 11 18 
22 28 18 
22 15 18 
22 26 18 
22 7 18 
22 13 18 
22 36 18 
22 9 18 
22 3 18 
22 12 18 
22 21 18 
22 10 18 
22 18 18 
22 5 18 
22 17 18 
22 27 18 
22 29 18 
23 4 18 
23 39 18 
23 16 18 
23 2 18 
23 15 18 
23 3 18 
23 36 18 
23 1 18 
23 21 18 
23 32 18 
23 38 18 
23 24 18 
23 22 18 
23 17 18 
23 5 18 
23 13 18 
23 25 18 
23 20 18 
23 34 18 
23 37 18 
23 30 18 
23 33 18 
23 28 18 
23 18 18 
24 22 18 
24 37 18 
24 23 18 
24 34 18 
24 4 18 
24 2 18 
24 16 18 
24 26 18 
24 38 18 
24 13 18 
24 21 18 
24 5 18 
24 36 18 
24 33 18 
24 18 18 
24 32 18 
24 11 18 
24 15 18 
24 29 18 
24 3 18 
25 36 18 
25 17 18 
25 23 18 
25 16 18 
25 22 18 
25 26 18 
25 6 18 
25 33 18 
25 34 18 
25 13 18 
25 7 18 
25 1 18 
26 24 18 
26 36 18 
26 38 18 
26 16 18 
26 15 18 
26 28 18 
26 34 18 
26 12 18 
26 11 18 
26 10 18 
26 29 18 
26 9 18 
26 31 18 
26 14 18 
26 20 18 
26 1 18 
26 18 18 
26 27 18 
26 6 18 
26 3 18 
27 23 18 
27 16 18 
27 2 18 
27 34 18 
27 36 18 
27 17 18 
27 32 18 
27 26 18 
27 29 18 
28 26 18 
28 39 18 
28 2 18 
28 38 18 
28 37 18 
28 25 18 
28 36 18 
28 18 18 
28 23 18 
28 16 18 
28 35 18 
29 23 18 
29 36 18 
29 34 18 
29 16 18 
29 38 18 
29 22 18 
29 13 18 
29 17 18 
29 18 18 
29 32 18 
29 26 18 
29 37 18 
30 39 18 
30 25 18 
30 21 18 
30 4 18 
30 27 18 
30 13 18 
30 15 18 
30 11 18 
30 6 18 
30 32 18 
30 33 18 
30 10 18 
30 35 18 
31 19 18 
31 21 18 
31 20 18 
32 24 18 
32 39 18 
32 38 18 
32 27 18 
32 26 18 
32 28 18 
32 7 18 
32 22 18 
32 13 18 
32 5 18 
32 21 18 
32 34 18 
32 23 18 
32 16 18 
32 1 18 
32 37 18 
32 11 18 
33 36 18 
33 17 18 
33 23 18 
33 2 18 
33 38 18 
33 16 18 
33 18 18 
33 26 18 
34 4 18 
34 30 18 
34 10 18 
34 36 18 
34 1 18 
34 8 18 
34 38 18 
34 39 18 
34 19 18 
34 3 18 
34 17 18 
34 5 18 
34 18 18 
34 33 18 
34 9 18 
34 7 18 
34 31 18 
34 14 18 
34 22 18 
34 11 18 
34 25 18 
34 29 18 
34 26 18 
34 23 18 
34 24 18 
34 2 18 
35 36 18 
35 34 18 
35 7 18 
35 13 18 
35 2 18 
35 6 18 
35 3 18 
36 35 18 
36 29 18 
36 23 18 
36 37 18 
36 12 18 
36 10 18 
36 27 18 
36 11 18 
36 28 18 
36 19 18 
36 5 18 
36 17 18 
36 16 18 
36 14 18 
36 8 18 
36 9 18 
36 24 18 
36 2 18 
36 26 18 
36 38 18 
36 4 18 
36 32 18 
36 18 18 
36 21 18 
36 34 18 
36 20 18 
36 13 18 
36 15 18 
36 22 18 
36 7 18 
36 25 18 
36 30 18 
36 39 18 
36 6 18 
36 33 18 
36 3 18 
37 23 18 
37 24 18 
37 28 18 
37 38 18 
37 17 18 
37 30 18 
37 32 18 
37 22 18 
37 5 18 
37 3 18 
37 7 18 
37 11 18 
37 33 18 
37 8 18 
37 27 18 
38 27 18 
38 22 18 
38 30 18 
38 21 18 
38 36 18 
38 17 18 
38 4 18 
38 16 18 
38 24 18 
38 7 18 
38 26 18 
38 37 18 
38 34 18 
38 2 18 
38 11 18 
38 5 18 
38 18 18 
38 39 18 
38 13 18 
38 3 18 
39 13 18 
39 17 18 
39 15 18 
39 16 18 
39 38 18 
39 37 18 
39 2 18 
39 26 18 
39 22 18 
39 28 18 
39 30 18 
39 18 18 
39 29 18 
39 11 18 
1 33 19 
1 9 19 
1 31 19 
1 8 19 
1 6 19 
1 35 19 
1 32 19 
1 12 19 
2 36 19 
2 21 19 
2 24 19 
2 37 19 
2 4 19 
2 15 19 
2 17 19 
2 27 19 
2 7 19 
2 28 19 
2 23 19 
2 30 19 
2 14 19 
2 38 19 
2 34 19 
2 5 19 
2 18 19 
2 22 19 
2 20 19 
2 16 19 
2 26 19 
2 32 19 
2 39 19 
2 6 19 
2 25 19 
2 11 19 
3 23 19 
3 5 19 
3 36 19 
3 22 19 
3 16 19 
3 34 19 
3 38 19 
3 20 19 
3 11 19 
3 7 19 
3 15 19 
3 30 19 
3 35 19 
3 25 19 
3 37 19 
4 15 19 
4 26 19 
4 18 19 
4 7 19 
4 30 19 
4 11 19 
4 6 19 
4 34 19 
5 1 19 
5 30 19 
5 18 19 
5 37 19 
5 28 19 
5 6 19 
5 12 19 
5 19 19 
5 2 19 
5 32 19 
5 10 19 
5 29 19 
5 39 19 
5 15 19 
5 36 19 
5 23 19 
6 33 19 
6 32 19 
6 21 19 
6 11 19 
6 28 19 
6 5 19 
6 3 19 
6 8 19 
6 29 19 
6 39 19 
6 9 19 
6 13 19 
6 37 19 
6 25 19 
6 38 19 
6 36 19 
6 2 19 
7 23 19 
7 36 19 
7 34 19 
7 20 19 
7 13 19 
7 11 19 
7 24 19 
7 2 19 
7 12 19 
7 22 19 
7 31 19 
7 19 19 
8 1 19 
8 10 19 
8 3 19 
8 37 19 
8 12 19 
8 18 19 
9 23 19 
9 16 19 
9 38 19 
9 22 19 
9 2 19 
9 24 19 
9 11 19 
10 36 19 
10 26 19 
10 24 19 
10 34 19 
10 16 19 
10 2 19 
11 16 19 
11 34 19 
11 17 19 
11 24 19 
11 22 19 
11 26 19 
11 13 19 
11 23 19 
11 5 19 
11 18 19 
11 37 19 
11 2 19 
11 6 19 
11 7 19 
11 25 19 
11 15 19 
11 36 19 
11 38 19 
12 23 19 
12 13 19 
12 15 19 
13 25 19 
13 35 19 
13 29 19 
13 1 19 
13 32 19 
13 28 19 
13 14 19 
13 6 19 
13 22 19 
14 13 19 
14 15 19 
14 20 19 
14 11 19 
14 29 19 
15 17 19 
15 23 19 
15 16 19 
15 2 19 
15 34 19 
15 26 19 
15 22 19 
15 36 19 
15 11 19 
15 29 19 
15 39 19 
16 39 19 
16 12 19 
16 22 19 
16 5 19 
16 2 19 
16 3 19 
16 25 19 
16 8 19 
16 18 19 
16 29 19 
16 20 19 
16 38 19 
16 15 19 
16 37 19 
16 11 19 
16 30 19 
16 14 19 
16 35 19 
16 17 19 
16 7 19 
16 6 19 
17 16 19 
17 21 19 
17 15 19 
17 26 19 
17 38 19 
17 5 19 
17 36 19 
17 24 19 
17 30 19 
17 7 19 
17 20 19 
17 25 19 
17 37 19 
17 18 19 
17 28 19 
17 4 19 
17 39 19 
17 13 19 
18 5 19 
18 36 19 
18 34 19 
18 24 19 
18 16 19 
18 3 19 
18 30 19 
18 39 19 
18 11 19 
18 27 19 
18 32 19 
18 23 19 
18 2 19 
18 22 19 
18 21 19 
18 26 19 
18 17 19 
18 28 19 
18 13 19 
18 6 19 
18 37 19 
19 36 19 
19 38 19 
19 2 19 
19 16 19 
20 6 19 
20 35 19 
20 25 19 
20 30 19 
20 9 19 
20 19 19 
20 24 19 
20 32 19 
21 14 19 
21 35 19 
21 8 19 
21 3 19 
21 19 19 
22 33 19 
22 35 19 
22 25 19 
22 4 19 
22 1 19 
22 19 19 
22 31 19 
22 20 19 
22 8 19 
22 11 19 
22 28 19 
22 15 19 
22 26 19 
22 7 19 
22 13 19 
22 36 19 
22 9 19 
22 3 19 
22 12 19 
22 21 19 
22 10 19 
22 18 19 
22 5 19 
22 17 19 
22 27 19 
22 29 19 
22 30 19 
22 37 19 
23 4 19 
23 39 19 
23 16 19 
23 2 19 
23 15 19 
23 3 19 
23 36 19 
23 1 19 
23 21 19 
23 32 19 
23 38 19 
23 24 19 
23 22 19 
23 17 19 
23 5 19 
23 13 19 
23 25 19 
23 20 19 
23 34 19 
23 37 19 
23 30 19 
23 33 19 
23 28 19 
23 18 19 
24 22 19 
24 37 19 
24 23 19 
24 34 19 
24 2 19 
24 16 19 
24 26 19 
24 38 19 
24 13 19 
24 21 19 
24 5 19 
24 36 19 
24 18 19 
24 32 19 
24 11 19 
24 15 19 
24 29 19 
24 3 19 
25 36 19 
25 17 19 
25 23 19 
25 16 19 
25 22 19 
25 26 19 
25 6 19 
25 33 19 
25 34 19 
25 13 19 
25 7 19 
25 1 19 
25 18 19 
25 24 19 
26 24 19 
26 36 19 
26 38 19 
26 16 19 
26 15 19 
26 28 19 
26 34 19 
26 12 19 
26 10 19 
26 29 19 
26 9 19 
26 31 19 
26 14 19 
26 20 19 
26 1 19 
26 18 19 
26 27 19 
26 6 19 
26 3 19 
26 22 19 
27 23 19 
27 16 19 
27 2 19 
27 34 19 
27 36 19 
27 17 19 
27 32 19 
27 26 19 
27 18 19 
28 26 19 
28 39 19 
28 2 19 
28 38 19 
28 37 19 
28 25 19 
28 36 19 
28 18 19 
28 23 19 
28 16 19 
28 6 19 
29 23 19 
29 36 19 
29 34 19 
29 16 19 
29 38 19 
29 22 19 
29 13 19 
29 17 19 
29 18 19 
29 32 19 
29 26 19 
29 37 19 
29 5 19 
29 7 19 
30 39 19 
30 25 19 
30 21 19 
30 4 19 
30 27 19 
30 13 19 
30 15 19 
30 6 19 
30 33 19 
30 10 19 
30 35 19 
31 21 19 
31 20 19 
31 26 19 
32 24 19 
32 39 19 
32 38 19 
32 27 19 
32 26 19 
32 28 19 
32 7 19 
32 22 19 
32 13 19 
32 5 19 
32 21 19 
32 34 19 
32 23 19 
32 16 19 
32 1 19 
32 37 19 
32 11 19 
32 30 19 
32 17 19 
33 36 19 
33 23 19 
33 2 19 
33 38 19 
33 16 19 
33 18 19 
33 26 19 
33 24 19 
34 4 19 
34 30 19 
34 10 19 
34 36 19 
34 1 19 
34 8 19 
34 38 19 
34 39 19 
34 19 19 
34 3 19 
34 17 19 
34 5 19 
34 18 19 
34 33 19 
34 9 19 
34 7 19 
34 31 19 
34 14 19 
34 22 19 
34 11 19 
34 25 19 
34 29 19 
34 26 19 
34 23 19 
34 24 19 
34 2 19 
34 6 19 
34 37 19 
35 36 19 
35 34 19 
35 7 19 
35 13 19 
35 3 19 
36 35 19 
36 29 19 
36 23 19 
36 37 19 
36 12 19 
36 10 19 
36 27 19 
36 11 19 
36 28 19 
36 19 19 
36 5 19 
36 17 19 
36 16 19 
36 14 19 
36 8 19 
36 9 19 
36 24 19 
36 2 19 
36 26 19 
36 38 19 
36 4 19 
36 32 19 
36 18 19 
36 34 19 
36 13 19 
36 15 19 
36 22 19 
36 7 19 
36 25 19 
36 30 19 
36 39 19 
36 6 19 
36 33 19 
36 3 19 
37 23 19 
37 24 19 
37 28 19 
37 38 19 
37 17 19 
37 30 19 
37 32 19 
37 22 19 
37 5 19 
37 3 19 
37 7 19 
37 11 19 
37 33 19 
37 27 19 
37 34 19 
38 27 19 
38 22 19 
38 30 19 
38 21 19 
38 36 19 
38 17 19 
38 4 19 
38 16 19 
38 24 19 
38 7 19 
38 26 19 
38 37 19 
38 34 19 
38 2 19 
38 11 19 
38 5 19 
38 18 19 
38 39 19 
38 3 19 
38 9 19 
39 13 19 
39 17 19 
39 15 19 
39 16 19 
39 38 19 
39 37 19 
39 2 19 
39 26 19 
39 22 19 
39 28 19 
39 30 19 
39 18 19 
39 29 19 
39 11 19 
39 5 19 
39 7 19 
1 33 20 
1 9 20 
1 31 20 
1 8 20 
1 6 20 
1 35 20 
1 32 20 
1 4 20 
2 36 20 
2 21 20 
2 24 20 
2 37 20 
2 4 20 
2 15 20 
2 17 20 
2 27 20 
2 7 20 
2 28 20 
2 23 20 
2 30 20 
2 14 20 
2 38 20 
2 34 20 
2 5 20 
2 18 20 
2 22 20 
2 20 20 
2 16 20 
2 26 20 
2 32 20 
2 39 20 
2 6 20 
2 25 20 
2 11 20 
2 29 20 
2 3 20 
3 23 20 
3 5 20 
3 36 20 
3 22 20 
3 16 20 
3 34 20 
3 38 20 
3 20 20 
3 11 20 
3 7 20 
3 15 20 
3 30 20 
3 35 20 
3 25 20 
3 37 20 
3 2 20 
3 14 20 
4 15 20 
4 18 20 
4 7 20 
4 30 20 
4 11 20 
4 6 20 
4 34 20 
5 1 20 
5 30 20 
5 37 20 
5 28 20 
5 6 20 
5 12 20 
5 19 20 
5 2 20 
5 32 20 
5 10 20 
5 29 20 
5 39 20 
5 15 20 
5 36 20 
5 23 20 
6 33 20 
6 32 20 
6 21 20 
6 11 20 
6 28 20 
6 5 20 
6 3 20 
6 8 20 
6 29 20 
6 39 20 
6 9 20 
6 13 20 
6 37 20 
6 25 20 
6 38 20 
6 36 20 
6 2 20 
7 23 20 
7 36 20 
7 34 20 
7 20 20 
7 13 20 
7 11 20 
7 24 20 
7 2 20 
7 12 20 
7 22 20 
7 19 20 
7 37 20 
8 1 20 
8 10 20 
8 3 20 
8 37 20 
8 12 20 
8 18 20 
8 30 20 
8 25 20 
9 23 20 
9 16 20 
9 38 20 
9 22 20 
9 2 20 
9 24 20 
9 11 20 
9 18 20 
9 5 20 
10 36 20 
10 26 20 
10 24 20 
10 34 20 
10 16 20 
10 2 20 
10 22 20 
10 31 20 
11 16 20 
11 34 20 
11 17 20 
11 24 20 
11 22 20 
11 26 20 
11 23 20 
11 5 20 
11 18 20 
11 37 20 
11 2 20 
11 6 20 
11 7 20 
11 25 20 
11 15 20 
11 36 20 
11 38 20 
11 30 20 
12 23 20 
12 13 20 
12 38 20 
13 25 20 
13 29 20 
13 1 20 
13 32 20 
13 28 20 
13 14 20 
13 6 20 
13 22 20 
13 39 20 
14 13 20 
14 15 20 
14 20 20 
14 11 20 
14 29 20 
14 16 20 
14 18 20 
15 17 20 
15 23 20 
15 16 20 
15 2 20 
15 34 20 
15 26 20 
15 22 20 
15 36 20 
15 11 20 
15 39 20 
15 5 20 
16 39 20 
16 12 20 
16 22 20 
16 5 20 
16 2 20 
16 3 20 
16 25 20 
16 8 20 
16 18 20 
16 29 20 
16 20 20 
16 38 20 
16 15 20 
16 11 20 
16 30 20 
16 14 20 
16 35 20 
16 17 20 
16 7 20 
16 6 20 
16 36 20 
17 16 20 
17 15 20 
17 26 20 
17 38 20 
17 5 20 
17 36 20 
17 24 20 
17 30 20 
17 7 20 
17 20 20 
17 25 20 
17 37 20 
17 18 20 
17 28 20 
17 4 20 
17 39 20 
17 13 20 
17 23 20 
18 5 20 
18 36 20 
18 34 20 
18 24 20 
18 16 20 
18 3 20 
18 30 20 
18 39 20 
18 11 20 
18 27 20 
18 32 20 
18 23 20 
18 2 20 
18 22 20 
18 26 20 
18 17 20 
18 28 20 
18 13 20 
18 6 20 
18 37 20 
18 29 20 
19 36 20 
19 38 20 
19 2 20 
19 16 20 
19 26 20 
20 6 20 
20 35 20 
20 9 20 
20 19 20 
20 24 20 
20 32 20 
21 14 20 
21 35 20 
21 8 20 
21 3 20 
21 19 20 
22 33 20 
22 35 20 
22 25 20 
22 4 20 
22 1 20 
22 19 20 
22 31 20 
22 20 20 
22 8 20 
22 11 20 
22 28 20 
22 15 20 
22 26 20 
22 7 20 
22 13 20 
22 36 20 
22 9 20 
22 3 20 
22 12 20 
22 21 20 
22 10 20 
22 18 20 
22 5 20 
22 17 20 
22 27 20 
22 29 20 
22 30 20 
22 37 20 
22 14 20 
22 32 20 
23 4 20 
23 39 20 
23 16 20 
23 2 20 
23 15 20 
23 3 20 
23 36 20 
23 1 20 
23 32 20 
23 38 20 
23 24 20 
23 22 20 
23 17 20 
23 5 20 
23 13 20 
23 25 20 
23 20 20 
23 34 20 
23 37 20 
23 30 20 
23 33 20 
23 28 20 
23 18 20 
23 11 20 
24 22 20 
24 37 20 
24 23 20 
24 34 20 
24 2 20 
24 16 20 
24 26 20 
24 38 20 
24 13 20 
24 5 20 
24 36 20 
24 18 20 
24 32 20 
24 11 20 
24 15 20 
24 29 20 
24 3 20 
24 17 20 
25 36 20 
25 17 20 
25 23 20 
25 16 20 
25 22 20 
25 26 20 
25 6 20 
25 33 20 
25 34 20 
25 13 20 
25 7 20 
25 1 20 
25 18 20 
25 24 20 
26 24 20 
26 36 20 
26 38 20 
26 16 20 
26 28 20 
26 34 20 
26 12 20 
26 10 20 
26 29 20 
26 9 20 
26 31 20 
26 14 20 
26 20 20 
26 1 20 
26 18 20 
26 27 20 
26 6 20 
26 3 20 
26 22 20 
26 2 20 
27 23 20 
27 16 20 
27 2 20 
27 34 20 
27 36 20 
27 17 20 
27 32 20 
27 26 20 
27 18 20 
27 39 20 
28 26 20 
28 39 20 
28 2 20 
28 38 20 
28 37 20 
28 25 20 
28 36 20 
28 18 20 
28 23 20 
28 16 20 
28 6 20 
28 22 20 
29 23 20 
29 36 20 
29 34 20 
29 16 20 
29 38 20 
29 22 20 
29 13 20 
29 17 20 
29 18 20 
29 32 20 
29 26 20 
29 37 20 
29 5 20 
29 7 20 
29 30 20 
29 11 20 
30 39 20 
30 25 20 
30 21 20 
30 4 20 
30 27 20 
30 13 20 
30 15 20 
30 6 20 
30 33 20 
30 10 20 
30 35 20 
30 31 20 
30 20 20 
31 21 20 
31 20 20 
31 35 20 
32 24 20 
32 39 20 
32 38 20 
32 27 20 
32 28 20 
32 7 20 
32 22 20 
32 13 20 
32 5 20 
32 21 20 
32 34 20 
32 23 20 
32 1 20 
32 37 20 
32 11 20 
32 30 20 
32 17 20 
33 36 20 
33 23 20 
33 2 20 
33 38 20 
33 16 20 
33 18 20 
33 26 20 
33 11 20 
34 4 20 
34 30 20 
34 10 20 
34 36 20 
34 1 20 
34 38 20 
34 39 20 
34 19 20 
34 3 20 
34 17 20 
34 5 20 
34 18 20 
34 33 20 
34 9 20 
34 7 20 
34 14 20 
34 22 20 
34 11 20 
34 25 20 
34 29 20 
34 26 20 
34 23 20 
34 24 20 
34 2 20 
34 6 20 
34 37 20 
35 34 20 
35 7 20 
35 13 20 
35 3 20 
35 8 20 
36 35 20 
36 29 20 
36 23 20 
36 37 20 
36 12 20 
36 10 20 
36 27 20 
36 11 20 
36 28 20 
36 19 20 
36 5 20 
36 17 20 
36 16 20 
36 14 20 
36 8 20 
36 9 20 
36 24 20 
36 2 20 
36 26 20 
36 38 20 
36 4 20 
36 32 20 
36 18 20 
36 34 20 
36 15 20 
36 22 20 
36 7 20 
36 25 20 
36 30 20 
36 39 20 
36 6 20 
36 33 20 
36 3 20 
36 1 20 
37 23 20 
37 24 20 
37 28 20 
37 38 20 
37 17 20 
37 30 20 
37 32 20 
37 22 20 
37 5 20 
37 3 20 
37 7 20 
37 11 20 
37 33 20 
37 27 20 
37 34 20 
37 29 20 
38 27 20 
38 22 20 
38 30 20 
38 21 20 
38 36 20 
38 17 20 
38 4 20 
38 16 20 
38 24 20 
38 7 20 
38 26 20 
38 34 20 
38 2 20 
38 11 20 
38 5 20 
38 18 20 
38 39 20 
38 3 20 
38 9 20 
38 19 20 
39 17 20 
39 15 20 
39 16 20 
39 38 20 
39 37 20 
39 2 20 
39 26 20 
39 22 20 
39 28 20 
39 30 20 
39 18 20 
39 29 20 
39 11 20 
39 5 20 
39 7 20 
39 32 20 
1 33 21 
1 9 21 
1 31 21 
1 8 21 
1 35 21 
1 32 21 
1 4 21 
1 21 21 
2 36 21 
2 24 21 
2 37 21 
2 4 21 
2 15 21 
2 17 21 
2 27 21 
2 7 21 
2 28 21 
2 23 21 
2 30 21 
2 14 21 
2 38 21 
2 34 21 
2 5 21 
2 18 21 
2 22 21 
2 20 21 
2 16 21 
2 26 21 
2 32 21 
2 39 21 
2 6 21 
2 25 21 
2 11 21 
2 29 21 
2 3 21 
2 10 21 
3 23 21 
3 5 21 
3 36 21 
3 22 21 
3 16 21 
3 34 21 
3 38 21 
3 20 21 
3 11 21 
3 7 21 
3 15 21 
3 30 21 
3 35 21 
3 25 21 
3 37 21 
3 2 21 
3 14 21 
3 17 21 
3 24 21 
4 15 21 
4 18 21 
4 7 21 
4 30 21 
4 11 21 
4 6 21 
4 34 21 
4 9 21 
5 1 21 
5 30 21 
5 37 21 
5 28 21 
5 6 21 
5 12 21 
5 19 21 
5 2 21 
5 32 21 
5 10 21 
5 29 21 
5 39 21 
5 15 21 
5 36 21 
5 23 21 
5 9 21 
5 31 21 
6 33 21 
6 32 21 
6 21 21 
6 11 21 
6 28 21 
6 3 21 
6 8 21 
6 29 21 
6 39 21 
6 9 21 
6 13 21 
6 37 21 
6 25 21 
6 38 21 
6 36 21 
6 2 21 
6 10 21 
7 36 21 
7 34 21 
7 20 21 
7 13 21 
7 11 21 
7 24 21 
7 2 21 
7 12 21 
7 22 21 
7 19 21 
7 37 21 
7 18 21 
8 1 21 
8 10 21 
8 3 21 
8 37 21 
8 12 21 
8 30 21 
8 25 21 
8 14 21 
9 23 21 
9 16 21 
9 38 21 
9 22 21 
9 2 21 
9 24 21 
9 11 21 
9 18 21 
9 5 21 
9 7 21 
9 32 21 
10 36 21 
10 26 21 
10 24 21 
10 34 21 
10 16 21 
10 2 21 
10 22 21 
10 31 21 
10 39 21 
10 32 21 
11 16 21 
11 34 21 
11 17 21 
11 24 21 
11 22 21 
11 26 21 
11 23 21 
11 5 21 
11 18 21 
11 37 21 
11 2 21 
11 6 21 
11 25 21 
11 36 21 
11 38 21 
11 30 21 
12 23 21 
12 38 21 
12 17 21 
13 29 21 
13 1 21 
13 32 21 
13 28 21 
13 6 21 
13 22 21 
13 39 21 
14 13 21 
14 15 21 
14 11 21 
14 16 21 
14 18 21 
15 17 21 
15 23 21 
15 16 21 
15 2 21 
15 34 21 
15 26 21 
15 22 21 
15 36 21 
15 11 21 
15 39 21 
15 5 21 
15 6 21 
16 39 21 
16 12 21 
16 22 21 
16 2 21 
16 3 21 
16 25 21 
16 8 21 
16 18 21 
16 29 21 
16 20 21 
16 38 21 
16 15 21 
16 11 21 
16 30 21 
16 14 21 
16 35 21 
16 17 21 
16 7 21 
16 6 21 
16 36 21 
16 37 21 
17 16 21 
17 15 21 
17 26 21 
17 38 21 
17 5 21 
17 36 21 
17 24 21 
17 30 21 
17 7 21 
17 20 21 
17 25 21 
17 37 21 
17 18 21 
17 28 21 
17 4 21 
17 39 21 
17 13 21 
17 23 21 
17 6 21 
17 3 21 
18 5 21 
18 36 21 
18 34 21 
18 24 21 
18 16 21 
18 3 21 
18 30 21 
18 39 21 
18 11 21 
18 27 21 
18 32 21 
18 23 21 
18 2 21 
18 22 21 
18 26 21 
18 17 21 
18 28 21 
18 6 21 
18 37 21 
18 29 21 
18 8 21 
19 36 21 
19 38 21 
19 2 21 
19 16 21 
19 26 21 
19 27 21 
19 11 21 
20 6 21 
20 35 21 
20 9 21 
20 19 21 
20 24 21 
20 32 21 
20 8 21 
20 27 21 
21 14 21 
21 35 21 
21 8 21 
21 3 21 
21 19 21 
22 33 21 
22 35 21 
22 25 21 
22 4 21 
22 1 21 
22 19 21 
22 31 21 
22 20 21 
22 8 21 
22 11 21 
22 28 21 
22 15 21 
22 26 21 
22 7 21 
22 13 21 
22 36 21 
22 9 21 
22 3 21 
22 12 21 
22 21 21 
22 10 21 
22 18 21 
22 5 21 
22 17 21 
22 27 21 
22 29 21 
22 30 21 
22 37 21 
22 14 21 
22 32 21 
22 34 21 
22 24 21 
23 4 21 
23 39 21 
23 16 21 
23 2 21 
23 15 21 
23 3 21 
23 36 21 
23 1 21 
23 32 21 
23 38 21 
23 24 21 
23 22 21 
23 17 21 
23 5 21 
23 13 21 
23 25 21 
23 20 21 
23 34 21 
23 37 21 
23 30 21 
23 33 21 
23 28 21 
23 18 21 
23 11 21 
23 6 21 
23 9 21 
24 22 21 
24 37 21 
24 23 21 
24 34 21 
24 2 21 
24 16 21 
24 26 21 
24 38 21 
24 5 21 
24 36 21 
24 18 21 
24 32 21 
24 11 21 
24 15 21 
24 29 21 
24 3 21 
24 17 21 
24 9 21 
25 36 21 
25 17 21 
25 23 21 
25 16 21 
25 22 21 
25 26 21 
25 6 21 
25 33 21 
25 34 21 
25 13 21 
25 7 21 
25 1 21 
25 18 21 
25 24 21 
25 15 21 
25 38 21 
26 24 21 
26 36 21 
26 38 21 
26 16 21 
26 28 21 
26 34 21 
26 12 21 
26 10 21 
26 29 21 
26 9 21 
26 31 21 
26 14 21 
26 20 21 
26 1 21 
26 18 21 
26 27 21 
26 6 21 
26 3 21 
26 22 21 
26 2 21 
26 17 21 
26 32 21 
27 23 21 
27 2 21 
27 34 21 
27 36 21 
27 17 21 
27 32 21 
27 26 21 
27 39 21 
28 26 21 
28 39 21 
28 2 21 
28 38 21 
28 37 21 
28 25 21 
28 36 21 
28 18 21 
28 23 21 
28 16 21 
28 6 21 
28 22 21 
29 23 21 
29 36 21 
29 34 21 
29 16 21 
29 38 21 
29 22 21 
29 13 21 
29 17 21 
29 18 21 
29 32 21 
29 26 21 
29 37 21 
29 5 21 
29 7 21 
29 30 21 
29 11 21 
29 6 21 
29 3 21 
30 39 21 
30 25 21 
30 21 21 
30 4 21 
30 27 21 
30 15 21 
30 6 21 
30 33 21 
30 10 21 
30 35 21 
30 31 21 
30 20 21 
30 9 21 
31 21 21 
31 20 21 
31 35 21 
32 24 21 
32 39 21 
32 27 21 
32 28 21 
32 7 21 
32 22 21 
32 13 21 
32 5 21 
32 21 21 
32 34 21 
32 23 21 
32 1 21 
32 37 21 
32 30 21 
32 17 21 
33 36 21 
33 23 21 
33 2 21 
33 38 21 
33 16 21 
33 18 21 
33 26 21 
33 11 21 
34 4 21 
34 30 21 
34 36 21 
34 1 21 
34 38 21 
34 39 21 
34 19 21 
34 3 21 
34 17 21 
34 5 21 
34 18 21 
34 9 21 
34 7 21 
34 14 21 
34 22 21 
34 11 21 
34 25 21 
34 29 21 
34 26 21 
34 23 21 
34 24 21 
34 2 21 
34 6 21 
34 37 21 
35 34 21 
35 7 21 
35 13 21 
35 8 21 
35 32 21 
36 35 21 
36 29 21 
36 23 21 
36 37 21 
36 12 21 
36 10 21 
36 27 21 
36 11 21 
36 28 21 
36 19 21 
36 5 21 
36 17 21 
36 16 21 
36 14 21 
36 8 21 
36 9 21 
36 24 21 
36 2 21 
36 26 21 
36 38 21 
36 4 21 
36 32 21 
36 18 21 
36 34 21 
36 15 21 
36 22 21 
36 7 21 
36 25 21 
36 30 21 
36 39 21 
36 6 21 
36 33 21 
36 3 21 
36 1 21 
37 23 21 
37 24 21 
37 28 21 
37 38 21 
37 17 21 
37 30 21 
37 32 21 
37 22 21 
37 3 21 
37 7 21 
37 11 21 
37 27 21 
37 34 21 
37 29 21 
38 27 21 
38 22 21 
38 21 21 
38 36 21 
38 17 21 
38 4 21 
38 16 21 
38 24 21 
38 7 21 
38 26 21 
38 34 21 
38 2 21 
38 11 21 
38 5 21 
38 18 21 
38 39 21 
38 3 21 
38 9 21 
38 19 21 
38 25 21 
39 17 21 
39 15 21 
39 16 21 
39 38 21 
39 37 21 
39 2 21 
39 26 21 
39 22 21 
39 30 21 
39 18 21 
39 29 21 
39 11 21 
39 5 21 
39 7 21 
39 32 21 
39 25 21 
1 33 22 
1 9 22 
1 31 22 
1 8 22 
1 35 22 
1 4 22 
1 21 22 
1 20 22 
2 36 22 
2 24 22 
2 37 22 
2 4 22 
2 15 22 
2 17 22 
2 27 22 
2 7 22 
2 28 22 
2 23 22 
2 30 22 
2 38 22 
2 34 22 
2 5 22 
2 18 22 
2 22 22 
2 20 22 
2 16 22 
2 26 22 
2 32 22 
2 39 22 
2 6 22 
2 25 22 
2 11 22 
2 29 22 
2 3 22 
2 10 22 
2 33 22 
3 23 22 
3 5 22 
3 36 22 
3 22 22 
3 16 22 
3 34 22 
3 38 22 
3 20 22 
3 11 22 
3 7 22 
3 15 22 
3 30 22 
3 35 22 
3 25 22 
3 37 22 
3 2 22 
3 14 22 
3 17 22 
3 24 22 
3 39 22 
3 9 22 
4 15 22 
4 18 22 
4 7 22 
4 30 22 
4 6 22 
4 34 22 
4 9 22 
4 29 22 
5 1 22 
5 30 22 
5 28 22 
5 6 22 
5 12 22 
5 19 22 
5 2 22 
5 10 22 
5 29 22 
5 39 22 
5 15 22 
5 36 22 
5 23 22 
5 9 22 
5 31 22 
6 33 22 
6 32 22 
6 21 22 
6 28 22 
6 3 22 
6 8 22 
6 29 22 
6 39 22 
6 9 22 
6 13 22 
6 37 22 
6 25 22 
6 38 22 
6 36 22 
6 2 22 
6 10 22 
6 4 22 
7 36 22 
7 34 22 
7 20 22 
7 13 22 
7 11 22 
7 24 22 
7 2 22 
7 12 22 
7 19 22 
7 37 22 
7 18 22 
7 23 22 
8 1 22 
8 10 22 
8 3 22 
8 37 22 
8 12 22 
8 25 22 
8 14 22 
8 18 22 
9 23 22 
9 16 22 
9 38 22 
9 22 22 
9 2 22 
9 24 22 
9 11 22 
9 18 22 
9 5 22 
9 7 22 
9 32 22 
9 25 22 
9 26 22 
10 36 22 
10 26 22 
10 24 22 
10 34 22 
10 16 22 
10 2 22 
10 22 22 
10 31 22 
10 39 22 
10 23 22 
11 16 22 
11 34 22 
11 17 22 
11 24 22 
11 22 22 
11 26 22 
11 23 22 
11 5 22 
11 18 22 
11 37 22 
11 2 22 
11 6 22 
11 25 22 
11 36 22 
11 38 22 
11 30 22 
11 15 22 
11 29 22 
12 23 22 
12 38 22 
12 17 22 
12 37 22 
13 29 22 
13 1 22 
13 28 22 
13 6 22 
13 22 22 
13 39 22 
13 26 22 
14 15 22 
14 11 22 
14 16 22 
14 18 22 
14 6 22 
15 17 22 
15 23 22 
15 16 22 
15 2 22 
15 34 22 
15 26 22 
15 22 22 
15 36 22 
15 39 22 
15 5 22 
15 6 22 
15 29 22 
16 39 22 
16 12 22 
16 22 22 
16 2 22 
16 3 22 
16 25 22 
16 8 22 
16 18 22 
16 29 22 
16 20 22 
16 38 22 
16 15 22 
16 11 22 
16 14 22 
16 35 22 
16 17 22 
16 7 22 
16 6 22 
16 36 22 
16 37 22 
16 23 22 
17 16 22 
17 15 22 
17 26 22 
17 5 22 
17 36 22 
17 24 22 
17 30 22 
17 7 22 
17 20 22 
17 25 22 
17 37 22 
17 18 22 
17 28 22 
17 4 22 
17 39 22 
17 13 22 
17 23 22 
17 6 22 
17 3 22 
17 1 22 
18 5 22 
18 36 22 
18 34 22 
18 24 22 
18 16 22 
18 3 22 
18 30 22 
18 39 22 
18 11 22 
18 27 22 
18 32 22 
18 23 22 
18 2 22 
18 22 22 
18 26 22 
18 17 22 
18 28 22 
18 6 22 
18 29 22 
18 8 22 
18 38 22 
19 36 22 
19 38 22 
19 2 22 
19 16 22 
19 26 22 
19 11 22 
19 34 22 
20 6 22 
20 35 22 
20 9 22 
20 19 22 
20 24 22 
20 8 22 
20 27 22 
20 31 22 
21 14 22 
21 35 22 
21 8 22 
21 3 22 
21 19 22 
21 13 22 
21 10 22 
22 33 22 
22 35 22 
22 25 22 
22 4 22 
22 1 22 
22 19 22 
22 31 22 
22 20 22 
22 8 22 
22 11 22 
22 28 22 
22 15 22 
22 26 22 
22 7 22 
22 13 22 
22 36 22 
22 9 22 
22 3 22 
22 12 22 
22 21 22 
22 10 22 
22 18 22 
22 5 22 
22 17 22 
22 27 22 
22 29 22 
22 30 22 
22 37 22 
22 14 22 
22 32 22 
22 34 22 
22 24 22 
22 6 22 
22 23 22 
23 4 22 
23 39 22 
23 16 22 
23 2 22 
23 15 22 
23 3 22 
23 36 22 
23 1 22 
23 32 22 
23 38 22 
23 24 22 
23 22 22 
23 17 22 
23 5 22 
23 13 22 
23 25 22 
23 20 22 
23 34 22 
23 37 22 
23 30 22 
23 33 22 
23 28 22 
23 18 22 
23 11 22 
23 6 22 
23 9 22 
23 7 22 
23 29 22 
24 22 22 
24 37 22 
24 23 22 
24 34 22 
24 2 22 
24 16 22 
24 26 22 
24 38 22 
24 5 22 
24 36 22 
24 18 22 
24 32 22 
24 11 22 
24 29 22 
24 3 22 
24 17 22 
24 9 22 
24 25 22 
25 36 22 
25 17 22 
25 23 22 
25 16 22 
25 22 22 
25 26 22 
25 6 22 
25 33 22 
25 34 22 
25 13 22 
25 7 22 
25 1 22 
25 18 22 
25 24 22 
25 15 22 
25 38 22 
25 30 22 
25 5 22 
26 24 22 
26 36 22 
26 38 22 
26 16 22 
26 28 22 
26 34 22 
26 12 22 
26 10 22 
26 29 22 
26 9 22 
26 31 22 
26 14 22 
26 20 22 
26 1 22 
26 18 22 
26 27 22 
26 6 22 
26 3 22 
26 22 22 
26 2 22 
26 17 22 
26 33 22 
27 23 22 
27 2 22 
27 34 22 
27 36 22 
27 17 22 
27 32 22 
27 26 22 
27 39 22 
27 30 22 
27 37 22 
28 26 22 
28 39 22 
28 2 22 
28 38 22 
28 25 22 
28 36 22 
28 18 22 
28 23 22 
28 16 22 
28 6 22 
28 22 22 
28 29 22 
29 23 22 
29 36 22 
29 34 22 
29 16 22 
29 38 22 
29 22 22 
29 17 22 
29 18 22 
29 32 22 
29 26 22 
29 37 22 
29 5 22 
29 7 22 
29 30 22 
29 11 22 
29 6 22 
29 3 22 
29 2 22 
30 39 22 
30 25 22 
30 21 22 
30 4 22 
30 27 22 
30 15 22 
30 6 22 
30 33 22 
30 10 22 
30 35 22 
30 31 22 
30 20 22 
30 9 22 
31 21 22 
31 20 22 
31 35 22 
32 24 22 
32 39 22 
32 27 22 
32 28 22 
32 7 22 
32 22 22 
32 13 22 
32 5 22 
32 21 22 
32 34 22 
32 23 22 
32 1 22 
32 37 22 
32 30 22 
32 17 22 
32 16 22 
32 10 22 
33 23 22 
33 2 22 
33 38 22 
33 16 22 
33 18 22 
33 26 22 
33 11 22 
33 24 22 
34 30 22 
34 36 22 
34 1 22 
34 38 22 
34 39 22 
34 3 22 
34 17 22 
34 5 22 
34 18 22 
34 9 22 
34 7 22 
34 14 22 
34 22 22 
34 11 22 
34 25 22 
34 29 22 
34 26 22 
34 23 22 
34 24 22 
34 2 22 
34 6 22 
34 37 22 
35 7 22 
35 13 22 
35 8 22 
35 32 22 
36 35 22 
36 29 22 
36 23 22 
36 37 22 
36 10 22 
36 27 22 
36 11 22 
36 28 22 
36 19 22 
36 5 22 
36 17 22 
36 16 22 
36 8 22 
36 9 22 
36 24 22 
36 2 22 
36 26 22 
36 38 22 
36 4 22 
36 32 22 
36 18 22 
36 34 22 
36 15 22 
36 22 22 
36 7 22 
36 25 22 
36 30 22 
36 39 22 
36 6 22 
36 33 22 
36 3 22 
36 1 22 
37 23 22 
37 24 22 
37 28 22 
37 38 22 
37 17 22 
37 30 22 
37 32 22 
37 22 22 
37 3 22 
37 7 22 
37 27 22 
37 34 22 
37 29 22 
37 9 22 
38 27 22 
38 22 22 
38 21 22 
38 36 22 
38 17 22 
38 4 22 
38 16 22 
38 24 22 
38 7 22 
38 26 22 
38 34 22 
38 2 22 
38 5 22 
38 18 22 
38 39 22 
38 3 22 
38 9 22 
38 19 22 
38 25 22 
38 8 22 
39 17 22 
39 15 22 
39 16 22 
39 38 22 
39 37 22 
39 2 22 
39 26 22 
39 22 22 
39 30 22 
39 18 22 
39 29 22 
39 11 22 
39 5 22 
39 7 22 
39 32 22 
39 25 22 
39 6 22 
39 36 22 
1 33 23 
1 9 23 
1 31 23 
1 8 23 
1 35 23 
1 4 23 
1 21 23 
1 20 23 
1 28 23 
1 36 23 
2 36 23 
2 24 23 
2 37 23 
2 4 23 
2 15 23 
2 17 23 
2 27 23 
2 7 23 
2 28 23 
2 23 23 
2 30 23 
2 38 23 
2 34 23 
2 5 23 
2 18 23 
2 22 23 
2 20 23 
2 16 23 
2 26 23 
2 32 23 
2 39 23 
2 6 23 
2 25 23 
2 11 23 
2 29 23 
2 3 23 
2 10 23 
2 33 23 
2 9 23 
2 21 23 
3 23 23 
3 5 23 
3 36 23 
3 22 23 
3 16 23 
3 34 23 
3 38 23 
3 20 23 
3 11 23 
3 15 23 
3 30 23 
3 25 23 
3 37 23 
3 2 23 
3 14 23 
3 17 23 
3 24 23 
3 39 23 
3 9 23 
4 15 23 
4 18 23 
4 7 23 
4 30 23 
4 6 23 
4 34 23 
4 9 23 
4 29 23 
4 22 23 
5 1 23 
5 28 23 
5 12 23 
5 19 23 
5 2 23 
5 10 23 
5 29 23 
5 39 23 
5 15 23 
5 36 23 
5 23 23 
5 9 23 
5 31 23 
6 33 23 
6 32 23 
6 21 23 
6 28 23 
6 3 23 
6 8 23 
6 29 23 
6 39 23 
6 9 23 
6 13 23 
6 25 23 
6 38 23 
6 36 23 
6 2 23 
6 10 23 
6 4 23 
6 12 23 
7 34 23 
7 20 23 
7 13 23 
7 11 23 
7 24 23 
7 2 23 
7 12 23 
7 19 23 
7 37 23 
7 18 23 
7 23 23 
7 38 23 
8 1 23 
8 10 23 
8 3 23 
8 37 23 
8 12 23 
8 25 23 
9 23 23 
9 16 23 
9 38 23 
9 22 23 
9 2 23 
9 24 23 
9 11 23 
9 18 23 
9 5 23 
9 7 23 
9 32 23 
9 25 23 
9 26 23 
9 6 23 
9 1 23 
10 36 23 
10 26 23 
10 34 23 
10 16 23 
10 2 23 
10 22 23 
10 31 23 
10 39 23 
10 23 23 
10 32 23 
11 16 23 
11 34 23 
11 17 23 
11 24 23 
11 22 23 
11 26 23 
11 23 23 
11 5 23 
11 18 23 
11 37 23 
11 2 23 
11 6 23 
11 25 23 
11 36 23 
11 38 23 
11 30 23 
11 15 23 
11 29 23 
11 27 23 
11 32 23 
12 23 23 
12 38 23 
12 17 23 
12 37 23 
12 16 23 
12 39 23 
13 29 23 
13 1 23 
13 28 23 
13 6 23 
13 22 23 
13 39 23 
13 26 23 
13 36 23 
13 2 23 
14 15 23 
14 16 23 
14 18 23 
14 6 23 
14 30 23 
15 17 23 
15 23 23 
15 16 23 
15 2 23 
15 34 23 
15 26 23 
15 22 23 
15 36 23 
15 39 23 
15 5 23 
15 6 23 
15 29 23 
15 30 23 
15 38 23 
16 39 23 
16 12 23 
16 22 23 
16 2 23 
16 3 23 
16 25 23 
16 8 23 
16 18 23 
16 29 23 
16 20 23 
16 38 23 
16 15 23 
16 11 23 
16 14 23 
16 35 23 
16 17 23 
16 6 23 
16 36 23 
16 37 23 
16 23 23 
16 26 23 
17 16 23 
17 15 23 
17 26 23 
17 5 23 
17 36 23 
17 24 23 
17 30 23 
17 7 23 
17 20 23 
17 25 23 
17 37 23 
17 18 23 
17 28 23 
17 4 23 
17 39 23 
17 13 23 
17 23 23 
17 3 23 
17 1 23 
17 11 23 
18 5 23 
18 36 23 
18 34 23 
18 24 23 
18 16 23 
18 3 23 
18 30 23 
18 39 23 
18 11 23 
18 27 23 
18 32 23 
18 23 23 
18 2 23 
18 22 23 
18 26 23 
18 17 23 
18 28 23 
18 6 23 
18 29 23 
18 38 23 
18 33 23 
19 36 23 
19 38 23 
19 2 23 
19 16 23 
19 26 23 
19 11 23 
19 34 23 
19 22 23 
19 17 23 
20 35 23 
20 9 23 
20 19 23 
20 24 23 
20 8 23 
20 27 23 
20 31 23 
20 33 23 
21 14 23 
21 35 23 
21 8 23 
21 3 23 
21 19 23 
21 13 23 
21 10 23 
21 28 23 
21 1 23 
22 33 23 
22 35 23 
22 25 23 
22 4 23 
22 1 23 
22 19 23 
22 31 23 
22 20 23 
22 8 23 
22 11 23 
22 28 23 
22 15 23 
22 26 23 
22 7 23 
22 13 23 
22 36 23 
22 9 23 
22 3 23 
22 12 23 
22 21 23 
22 10 23 
22 18 23 
22 5 23 
22 17 23 
22 27 23 
22 29 23 
22 30 23 
22 37 23 
22 14 23 
22 32 23 
22 34 23 
22 24 23 
22 6 23 
22 23 23 
22 39 23 
22 38 23 
23 4 23 
23 39 23 
23 16 23 
23 2 23 
23 15 23 
23 3 23 
23 36 23 
23 1 23 
23 32 23 
23 38 23 
23 24 23 
23 22 23 
23 17 23 
23 5 23 
23 13 23 
23 25 23 
23 20 23 
23 34 23 
23 37 23 
23 30 23 
23 33 23 
23 28 23 
23 18 23 
23 11 23 
23 6 23 
23 9 23 
23 7 23 
23 29 23 
23 10 23 
23 27 23 
24 22 23 
24 37 23 
24 23 23 
24 34 23 
24 2 23 
24 16 23 
24 26 23 
24 38 23 
24 5 23 
24 36 23 
24 18 23 
24 32 23 
24 11 23 
24 29 23 
24 3 23 
24 17 23 
24 9 23 
24 25 23 
24 27 23 
25 36 23 
25 17 23 
25 23 23 
25 16 23 
25 22 23 
25 26 23 
25 6 23 
25 33 23 
25 34 23 
25 7 23 
25 18 23 
25 24 23 
25 15 23 
25 38 23 
25 30 23 
25 5 23 
26 24 23 
26 36 23 
26 38 23 
26 16 23 
26 28 23 
26 34 23 
26 12 23 
26 10 23 
26 29 23 
26 9 23 
26 31 23 
26 14 23 
26 20 23 
26 1 23 
26 18 23 
26 27 23 
26 3 23 
26 22 23 
26 2 23 
26 17 23 
26 33 23 
26 19 23 
27 23 23 
27 2 23 
27 34 23 
27 36 23 
27 17 23 
27 32 23 
27 26 23 
27 39 23 
27 37 23 
27 22 23 
28 26 23 
28 39 23 
28 2 23 
28 38 23 
28 25 23 
28 36 23 
28 18 23 
28 23 23 
28 16 23 
28 22 23 
28 29 23 
28 32 23 
29 23 23 
29 36 23 
29 34 23 
29 16 23 
29 38 23 
29 22 23 
29 17 23 
29 18 23 
29 32 23 
29 26 23 
29 37 23 
29 5 23 
29 7 23 
29 30 23 
29 11 23 
29 6 23 
29 3 23 
29 2 23 
29 8 23 
29 13 23 
30 39 23 
30 25 23 
30 21 23 
30 4 23 
30 27 23 
30 15 23 
30 33 23 
30 10 23 
30 35 23 
30 31 23 
30 20 23 
30 9 23 
30 14 23 
31 21 23 
31 20 23 
31 35 23 
32 24 23 
32 39 23 
32 27 23 
32 28 23 
32 7 23 
32 22 23 
32 13 23 
32 5 23 
32 21 23 
32 34 23 
32 23 23 
32 1 23 
32 37 23 
32 30 23 
32 17 23 
32 16 23 
32 10 23 
32 9 23 
32 15 23 
33 23 23 
33 2 23 
33 38 23 
33 16 23 
33 18 23 
33 26 23 
33 24 23 
33 29 23 
34 30 23 
34 36 23 
34 38 23 
34 39 23 
34 3 23 
34 17 23 
34 5 23 
34 18 23 
34 9 23 
34 7 23 
34 22 23 
34 11 23 
34 25 23 
34 29 23 
34 26 23 
34 23 23 
34 24 23 
34 2 23 
34 6 23 
34 37 23 
35 7 23 
35 13 23 
35 8 23 
35 31 23 
36 29 23 
36 23 23 
36 37 23 
36 10 23 
36 27 23 
36 11 23 
36 28 23 
36 19 23 
36 5 23 
36 17 23 
36 16 23 
36 8 23 
36 9 23 
36 24 23 
36 2 23 
36 26 23 
36 38 23 
36 4 23 
36 32 23 
36 18 23 
36 34 23 
36 15 23 
36 22 23 
36 7 23 
36 25 23 
36 30 23 
36 39 23 
36 6 23 
36 33 23 
36 3 23 
37 23 23 
37 24 23 
37 28 23 
37 38 23 
37 17 23 
37 30 23 
37 32 23 
37 22 23 
37 3 23 
37 7 23 
37 27 23 
37 34 23 
37 29 23 
37 9 23 
37 12 23 
38 27 23 
38 22 23 
38 21 23 
38 36 23 
38 17 23 
38 4 23 
38 16 23 
38 24 23 
38 26 23 
38 34 23 
38 2 23 
38 5 23 
38 18 23 
38 39 23 
38 3 23 
38 9 23 
38 19 23 
38 25 23 
38 8 23 
38 32 23 
39 17 23 
39 15 23 
39 16 23 
39 38 23 
39 37 23 
39 2 23 
39 26 23 
39 22 23 
39 30 23 
39 18 23 
39 29 23 
39 11 23 
39 5 23 
39 7 23 
39 32 23 
39 25 23 
39 6 23 
39 36 23 
39 13 23 
39 27 23 
1 33 24 
1 31 24 
1 8 24 
1 35 24 
1 4 24 
1 21 24 
1 20 24 
1 28 24 
1 36 24 
1 19 24 
2 36 24 
2 24 24 
2 37 24 
2 4 24 
2 15 24 
2 17 24 
2 27 24 
2 7 24 
2 28 24 
2 23 24 
2 30 24 
2 38 24 
2 34 24 
2 5 24 
2 18 24 
2 22 24 
2 20 24 
2 16 24 
2 26 24 
2 32 24 
2 39 24 
2 6 24 
2 25 24 
2 11 24 
2 29 24 
2 3 24 
2 10 24 
2 33 24 
2 9 24 
2 21 24 
2 13 24 
3 23 24 
3 5 24 
3 36 24 
3 22 24 
3 16 24 
3 34 24 
3 20 24 
3 11 24 
3 15 24 
3 30 24 
3 25 24 
3 37 24 
3 2 24 
3 14 24 
3 17 24 
3 24 24 
3 39 24 
3 9 24 
3 26 24 
4 15 24 
4 18 24 
4 7 24 
4 6 24 
4 34 24 
4 9 24 
4 29 24 
4 22 24 
4 38 24 
5 1 24 
5 28 24 
5 12 24 
5 19 24 
5 2 24 
5 10 24 
5 29 24 
5 15 24 
5 23 24 
5 9 24 
5 31 24 
6 33 24 
6 32 24 
6 21 24 
6 28 24 
6 3 24 
6 8 24 
6 29 24 
6 39 24 
6 9 24 
6 13 24 
6 25 24 
6 36 24 
6 2 24 
6 10 24 
6 4 24 
6 12 24 
6 20 24 
7 34 24 
7 20 24 
7 13 24 
7 11 24 
7 24 24 
7 2 24 
7 12 24 
7 19 24 
7 37 24 
7 18 24 
7 23 24 
7 38 24 
7 36 24 
7 27 24 
8 1 24 
8 10 24 
8 3 24 
8 37 24 
8 25 24 
8 39 24 
9 23 24 
9 16 24 
9 38 24 
9 22 24 
9 2 24 
9 24 24 
9 11 24 
9 18 24 
9 5 24 
9 7 24 
9 32 24 
9 25 24 
9 26 24 
9 6 24 
9 39 24 
10 36 24 
10 26 24 
10 34 24 
10 16 24 
10 2 24 
10 22 24 
10 39 24 
10 23 24 
10 32 24 
10 11 24 
11 16 24 
11 34 24 
11 17 24 
11 24 24 
11 22 24 
11 26 24 
11 23 24 
11 5 24 
11 18 24 
11 37 24 
11 2 24 
11 6 24 
11 25 24 
11 36 24 
11 38 24 
11 30 24 
11 15 24 
11 29 24 
11 27 24 
11 32 24 
11 9 24 
11 3 24 
12 38 24 
12 17 24 
12 16 24 
12 39 24 
13 29 24 
13 1 24 
13 22 24 
13 39 24 
13 26 24 
13 36 24 
13 2 24 
14 15 24 
14 16 24 
14 18 24 
14 30 24 
14 5 24 
15 17 24 
15 23 24 
15 16 24 
15 2 24 
15 34 24 
15 26 24 
15 22 24 
15 36 24 
15 39 24 
15 6 24 
15 29 24 
15 38 24 
16 39 24 
16 12 24 
16 22 24 
16 2 24 
16 3 24 
16 25 24 
16 8 24 
16 18 24 
16 29 24 
16 20 24 
16 38 24 
16 15 24 
16 11 24 
16 14 24 
16 35 24 
16 17 24 
16 6 24 
16 36 24 
16 23 24 
16 26 24 
16 32 24 
17 16 24 
17 15 24 
17 26 24 
17 5 24 
17 36 24 
17 24 24 
17 30 24 
17 7 24 
17 20 24 
17 25 24 
17 37 24 
17 18 24 
17 28 24 
17 4 24 
17 39 24 
17 13 24 
17 23 24 
17 3 24 
17 1 24 
17 11 24 
17 6 24 
17 33 24 
18 5 24 
18 36 24 
18 34 24 
18 24 24 
18 16 24 
18 3 24 
18 30 24 
18 39 24 
18 11 24 
18 27 24 
18 32 24 
18 23 24 
18 2 24 
18 22 24 
18 26 24 
18 17 24 
18 28 24 
18 6 24 
18 29 24 
18 38 24 
18 37 24 
19 36 24 
19 38 24 
19 2 24 
19 16 24 
19 26 24 
19 11 24 
19 34 24 
19 22 24 
19 17 24 
19 32 24 
20 35 24 
20 9 24 
20 19 24 
20 24 24 
20 8 24 
20 27 24 
20 31 24 
20 33 24 
20 21 24 
20 3 24 
21 14 24 
21 35 24 
21 8 24 
21 3 24 
21 19 24 
21 13 24 
21 10 24 
21 28 24 
21 1 24 
21 31 24 
21 11 24 
22 33 24 
22 35 24 
22 25 24 
22 4 24 
22 1 24 
22 19 24 
22 31 24 
22 20 24 
22 8 24 
22 11 24 
22 28 24 
22 15 24 
22 26 24 
22 7 24 
22 13 24 
22 36 24 
22 9 24 
22 3 24 
22 12 24 
22 21 24 
22 10 24 
22 18 24 
22 5 24 
22 17 24 
22 27 24 
22 29 24 
22 30 24 
22 37 24 
22 14 24 
22 32 24 
22 34 24 
22 24 24 
22 6 24 
22 23 24 
22 39 24 
22 38 24 
22 16 24 
22 2 24 
23 4 24 
23 39 24 
23 16 24 
23 2 24 
23 15 24 
23 3 24 
23 36 24 
23 1 24 
23 32 24 
23 38 24 
23 24 24 
23 22 24 
23 17 24 
23 5 24 
23 13 24 
23 25 24 
23 20 24 
23 34 24 
23 37 24 
23 30 24 
23 33 24 
23 28 24 
23 18 24 
23 11 24 
23 6 24 
23 9 24 
23 7 24 
23 29 24 
23 10 24 
23 27 24 
23 26 24 
23 21 24 
24 22 24 
24 37 24 
24 23 24 
24 34 24 
24 2 24 
24 16 24 
24 26 24 
24 38 24 
24 5 24 
24 36 24 
24 18 24 
24 32 24 
24 11 24 
24 29 24 
24 3 24 
24 17 24 
24 9 24 
24 25 24 
24 28 24 
25 36 24 
25 17 24 
25 23 24 
25 16 24 
25 22 24 
25 26 24 
25 6 24 
25 33 24 
25 34 24 
25 7 24 
25 18 24 
25 24 24 
25 15 24 
25 38 24 
25 30 24 
25 5 24 
25 9 24 
25 37 24 
26 24 24 
26 36 24 
26 16 24 
26 28 24 
26 34 24 
26 12 24 
26 10 24 
26 29 24 
26 9 24 
26 31 24 
26 14 24 
26 20 24 
26 1 24 
26 18 24 
26 27 24 
26 3 24 
26 22 24 
26 2 24 
26 17 24 
26 33 24 
26 19 24 
26 23 24 
27 23 24 
27 2 24 
27 34 24 
27 36 24 
27 17 24 
27 32 24 
27 26 24 
27 39 24 
27 37 24 
27 22 24 
28 26 24 
28 39 24 
28 2 24 
28 25 24 
28 36 24 
28 18 24 
28 23 24 
28 22 24 
28 29 24 
28 32 24 
29 23 24 
29 36 24 
29 34 24 
29 16 24 
29 38 24 
29 22 24 
29 17 24 
29 18 24 
29 32 24 
29 26 24 
29 37 24 
29 5 24 
29 7 24 
29 30 24 
29 11 24 
29 6 24 
29 3 24 
29 2 24 
29 8 24 
29 13 24 
29 28 24 
29 33 24 
30 39 24 
30 25 24 
30 21 24 
30 4 24 
30 27 24 
30 15 24 
30 33 24 
30 10 24 
30 35 24 
30 20 24 
30 9 24 
30 14 24 
30 11 24 
31 21 24 
31 20 24 
31 35 24 
31 12 24 
31 14 24 
32 24 24 
32 39 24 
32 27 24 
32 28 24 
32 7 24 
32 22 24 
32 13 24 
32 5 24 
32 21 24 
32 34 24 
32 23 24 
32 1 24 
32 37 24 
32 30 24 
32 17 24 
32 16 24 
32 10 24 
32 9 24 
32 15 24 
32 36 24 
32 26 24 
33 23 24 
33 2 24 
33 38 24 
33 16 24 
33 18 24 
33 26 24 
33 24 24 
33 29 24 
34 30 24 
34 36 24 
34 38 24 
34 39 24 
34 3 24 
34 17 24 
34 5 24 
34 18 24 
34 9 24 
34 7 24 
34 22 24 
34 11 24 
34 25 24 
34 29 24 
34 26 24 
34 23 24 
34 24 24 
34 2 24 
34 6 24 
34 37 24 
34 15 24 
35 7 24 
35 13 24 
35 8 24 
35 31 24 
36 29 24 
36 23 24 
36 37 24 
36 10 24 
36 27 24 
36 11 24 
36 28 24 
36 19 24 
36 5 24 
36 17 24 
36 16 24 
36 8 24 
36 9 24 
36 24 24 
36 2 24 
36 26 24 
36 38 24 
36 4 24 
36 32 24 
36 18 24 
36 34 24 
36 15 24 
36 22 24 
36 7 24 
36 25 24 
36 30 24 
36 39 24 
36 6 24 
36 33 24 
36 3 24 
36 21 24 
36 1 24 
37 23 24 
37 24 24 
37 28 24 
37 17 24 
37 30 24 
37 32 24 
37 22 24 
37 3 24 
37 7 24 
37 27 24 
37 34 24 
37 29 24 
37 9 24 
37 12 24 
37 21 24 
38 27 24 
38 22 24 
38 21 24 
38 36 24 
38 17 24 
38 4 24 
38 16 24 
38 24 24 
38 26 24 
38 34 24 
38 2 24 
38 18 24 
38 39 24 
38 3 24 
38 9 24 
38 19 24 
38 25 24 
38 8 24 
38 32 24 
38 6 24 
39 17 24 
39 15 24 
39 16 24 
39 37 24 
39 2 24 
39 26 24 
39 22 24 
39 30 24 
39 18 24 
39 29 24 
39 11 24 
39 5 24 
39 7 24 
39 32 24 
39 25 24 
39 6 24 
39 36 24 
39 13 24 
39 27 24 
39 23 24 
1 33 25 
1 31 25 
1 8 25 
1 35 25 
1 4 25 
1 21 25 
1 20 25 
1 36 25 
1 19 25 
1 25 25 
2 36 25 
2 24 25 
2 37 25 
2 4 25 
2 15 25 
2 17 25 
2 27 25 
2 7 25 
2 28 25 
2 23 25 
2 30 25 
2 38 25 
2 34 25 
2 5 25 
2 18 25 
2 22 25 
2 20 25 
2 16 25 
2 26 25 
2 32 25 
2 39 25 
2 6 25 
2 25 25 
2 11 25 
2 29 25 
2 3 25 
2 10 25 
2 9 25 
2 21 25 
2 13 25 
2 1 25 
3 23 25 
3 5 25 
3 36 25 
3 22 25 
3 16 25 
3 34 25 
3 20 25 
3 11 25 
3 15 25 
3 30 25 
3 25 25 
3 37 25 
3 2 25 
3 14 25 
3 17 25 
3 24 25 
3 9 25 
3 26 25 
3 7 25 
4 18 25 
4 7 25 
4 6 25 
4 34 25 
4 9 25 
4 29 25 
4 22 25 
4 38 25 
4 11 25 
5 1 25 
5 28 25 
5 12 25 
5 19 25 
5 2 25 
5 10 25 
5 29 25 
5 15 25 
5 23 25 
5 9 25 
5 31 25 
5 21 25 
6 33 25 
6 32 25 
6 21 25 
6 28 25 
6 3 25 
6 8 25 
6 29 25 
6 39 25 
6 9 25 
6 13 25 
6 25 25 
6 36 25 
6 2 25 
6 10 25 
6 4 25 
6 12 25 
6 20 25 
6 35 25 
6 19 25 
7 34 25 
7 13 25 
7 11 25 
7 24 25 
7 2 25 
7 12 25 
7 19 25 
7 37 25 
7 18 25 
7 23 25 
7 38 25 
7 36 25 
7 27 25 
7 3 25 
8 1 25 
8 10 25 
8 3 25 
8 37 25 
8 25 25 
8 16 25 
9 23 25 
9 16 25 
9 38 25 
9 22 25 
9 2 25 
9 24 25 
9 11 25 
9 18 25 
9 32 25 
9 25 25 
9 26 25 
9 6 25 
9 39 25 
10 36 25 
10 34 25 
10 16 25 
10 2 25 
10 22 25 
10 39 25 
10 23 25 
10 32 25 
10 11 25 
10 29 25 
11 16 25 
11 34 25 
11 17 25 
11 24 25 
11 22 25 
11 26 25 
11 23 25 
11 5 25 
11 18 25 
11 37 25 
11 2 25 
11 6 25 
11 25 25 
11 36 25 
11 38 25 
11 30 25 
11 15 25 
11 29 25 
11 27 25 
11 32 25 
11 9 25 
11 3 25 
11 39 25 
11 7 25 
12 38 25 
12 17 25 
12 16 25 
12 39 25 
12 26 25 
12 34 25 
13 29 25 
13 1 25 
13 22 25 
13 39 25 
13 36 25 
13 2 25 
14 15 25 
14 16 25 
14 18 25 
14 30 25 
14 5 25 
14 7 25 
14 24 25 
15 17 25 
15 23 25 
15 16 25 
15 2 25 
15 34 25 
15 26 25 
15 22 25 
15 36 25 
15 39 25 
15 6 25 
15 29 25 
15 38 25 
15 3 25 
16 39 25 
16 12 25 
16 22 25 
16 2 25 
16 3 25 
16 25 25 
16 8 25 
16 18 25 
16 29 25 
16 20 25 
16 38 25 
16 15 25 
16 11 25 
16 14 25 
16 35 25 
16 17 25 
16 6 25 
16 36 25 
16 23 25 
16 26 25 
16 32 25 
16 7 25 
16 19 25 
17 16 25 
17 15 25 
17 5 25 
17 36 25 
17 24 25 
17 30 25 
17 7 25 
17 20 25 
17 25 25 
17 37 25 
17 18 25 
17 28 25 
17 4 25 
17 39 25 
17 13 25 
17 23 25 
17 3 25 
17 1 25 
17 11 25 
17 6 25 
17 33 25 
17 29 25 
18 5 25 
18 36 25 
18 34 25 
18 24 25 
18 16 25 
18 3 25 
18 30 25 
18 39 25 
18 11 25 
18 27 25 
18 32 25 
18 23 25 
18 2 25 
18 22 25 
18 26 25 
18 17 25 
18 28 25 
18 6 25 
18 29 25 
18 38 25 
18 37 25 
19 36 25 
19 38 25 
19 2 25 
19 16 25 
19 26 25 
19 11 25 
19 34 25 
19 22 25 
19 17 25 
19 32 25 
19 3 25 
20 35 25 
20 9 25 
20 19 25 
20 24 25 
20 8 25 
20 27 25 
20 31 25 
20 33 25 
20 21 25 
20 3 25 
20 22 25 
20 1 25 
21 14 25 
21 35 25 
21 8 25 
21 3 25 
21 19 25 
21 13 25 
21 10 25 
21 1 25 
21 31 25 
21 11 25 
21 4 25 
22 33 25 
22 35 25 
22 25 25 
22 4 25 
22 1 25 
22 19 25 
22 31 25 
22 20 25 
22 8 25 
22 11 25 
22 28 25 
22 15 25 
22 26 25 
22 7 25 
22 13 25 
22 36 25 
22 9 25 
22 3 25 
22 12 25 
22 21 25 
22 10 25 
22 18 25 
22 5 25 
22 17 25 
22 27 25 
22 29 25 
22 30 25 
22 37 25 
22 14 25 
22 32 25 
22 34 25 
22 24 25 
22 6 25 
22 23 25 
22 39 25 
22 38 25 
22 16 25 
22 2 25 
23 4 25 
23 39 25 
23 16 25 
23 2 25 
23 15 25 
23 3 25 
23 36 25 
23 1 25 
23 32 25 
23 38 25 
23 24 25 
23 22 25 
23 17 25 
23 5 25 
23 13 25 
23 25 25 
23 20 25 
23 34 25 
23 37 25 
23 30 25 
23 33 25 
23 28 25 
23 18 25 
23 11 25 
23 6 25 
23 9 25 
23 7 25 
23 29 25 
23 10 25 
23 27 25 
23 26 25 
23 21 25 
23 19 25 
23 14 25 
24 22 25 
24 37 25 
24 23 25 
24 34 25 
24 2 25 
24 16 25 
24 26 25 
24 38 25 
24 5 25 
24 36 25 
24 18 25 
24 32 25 
24 11 25 
24 29 25 
24 3 25 
24 17 25 
24 9 25 
24 25 25 
24 21 25 
25 36 25 
25 17 25 
25 23 25 
25 16 25 
25 22 25 
25 26 25 
25 6 25 
25 34 25 
25 7 25 
25 18 25 
25 24 25 
25 15 25 
25 38 25 
25 30 25 
25 5 25 
25 9 25 
25 37 25 
25 39 25 
26 24 25 
26 36 25 
26 16 25 
26 28 25 
26 34 25 
26 12 25 
26 10 25 
26 29 25 
26 9 25 
26 31 25 
26 14 25 
26 20 25 
26 1 25 
26 18 25 
26 27 25 
26 3 25 
26 22 25 
26 2 25 
26 17 25 
26 33 25 
26 19 25 
26 23 25 
26 4 25 
26 30 25 
27 23 25 
27 2 25 
27 34 25 
27 36 25 
27 17 25 
27 32 25 
27 39 25 
27 37 25 
27 22 25 
27 3 25 
28 39 25 
28 2 25 
28 25 25 
28 36 25 
28 18 25 
28 23 25 
28 22 25 
28 29 25 
28 32 25 
28 3 25 
29 23 25 
29 36 25 
29 34 25 
29 16 25 
29 38 25 
29 22 25 
29 17 25 
29 18 25 
29 32 25 
29 26 25 
29 37 25 
29 5 25 
29 7 25 
29 30 25 
29 11 25 
29 6 25 
29 3 25 
29 2 25 
29 8 25 
29 13 25 
29 28 25 
29 33 25 
29 25 25 
30 39 25 
30 25 25 
30 21 25 
30 4 25 
30 27 25 
30 33 25 
30 10 25 
30 35 25 
30 20 25 
30 9 25 
30 14 25 
30 11 25 
30 19 25 
31 35 25 
31 12 25 
31 14 25 
32 24 25 
32 39 25 
32 27 25 
32 28 25 
32 7 25 
32 22 25 
32 13 25 
32 5 25 
32 21 25 
32 34 25 
32 23 25 
32 1 25 
32 37 25 
32 30 25 
32 17 25 
32 16 25 
32 10 25 
32 9 25 
32 15 25 
32 36 25 
32 2 25 
33 2 25 
33 38 25 
33 16 25 
33 18 25 
33 26 25 
33 24 25 
33 29 25 
33 39 25 
34 30 25 
34 36 25 
34 38 25 
34 39 25 
34 3 25 
34 17 25 
34 5 25 
34 18 25 
34 9 25 
34 7 25 
34 22 25 
34 11 25 
34 25 25 
34 29 25 
34 26 25 
34 23 25 
34 24 25 
34 2 25 
34 6 25 
34 37 25 
34 15 25 
34 21 25 
34 10 25 
35 7 25 
35 13 25 
35 8 25 
35 31 25 
35 4 25 
35 14 25 
36 29 25 
36 23 25 
36 37 25 
36 10 25 
36 27 25 
36 11 25 
36 28 25 
36 19 25 
36 5 25 
36 17 25 
36 16 25 
36 8 25 
36 9 25 
36 24 25 
36 2 25 
36 26 25 
36 38 25 
36 4 25 
36 32 25 
36 18 25 
36 34 25 
36 15 25 
36 22 25 
36 7 25 
36 25 25 
36 30 25 
36 39 25 
36 6 25 
36 33 25 
36 3 25 
36 21 25 
36 1 25 
36 13 25 
36 20 25 
37 23 25 
37 24 25 
37 28 25 
37 17 25 
37 30 25 
37 32 25 
37 22 25 
37 3 25 
37 7 25 
37 34 25 
37 29 25 
37 9 25 
37 21 25 
38 27 25 
38 22 25 
38 21 25 
38 36 25 
38 17 25 
38 4 25 
38 16 25 
38 24 25 
38 34 25 
38 2 25 
38 18 25 
38 39 25 
38 3 25 
38 9 25 
38 19 25 
38 25 25 
38 8 25 
38 32 25 
38 6 25 
38 20 25 
39 17 25 
39 15 25 
39 16 25 
39 37 25 
39 2 25 
39 26 25 
39 22 25 
39 30 25 
39 18 25 
39 29 25 
39 11 25 
39 5 25 
39 7 25 
39 32 25 
39 25 25 
39 6 25 
39 36 25 
39 13 25 
39 23 25 
39 34 25 
1 33 26 
1 31 26 
1 8 26 
1 35 26 
1 4 26 
1 21 26 
1 20 26 
1 36 26 
1 19 26 
1 25 26 
1 14 26 
1 32 26 
2 36 26 
2 24 26 
2 37 26 
2 4 26 
2 15 26 
2 17 26 
2 27 26 
2 7 26 
2 28 26 
2 23 26 
2 30 26 
2 38 26 
2 34 26 
2 5 26 
2 18 26 
2 22 26 
2 20 26 
2 16 26 
2 26 26 
2 32 26 
2 39 26 
2 6 26 
2 25 26 
2 11 26 
2 29 26 
2 3 26 
2 10 26 
2 9 26 
2 21 26 
2 13 26 
2 1 26 
2 19 26 
3 23 26 
3 5 26 
3 36 26 
3 22 26 
3 16 26 
3 34 26 
3 20 26 
3 11 26 
3 15 26 
3 30 26 
3 25 26 
3 37 26 
3 2 26 
3 14 26 
3 17 26 
3 24 26 
3 26 26 
3 7 26 
3 6 26 
4 18 26 
4 7 26 
4 6 26 
4 34 26 
4 9 26 
4 29 26 
4 22 26 
4 38 26 
4 11 26 
4 26 26 
5 1 26 
5 28 26 
5 12 26 
5 19 26 
5 2 26 
5 10 26 
5 29 26 
5 15 26 
5 23 26 
5 9 26 
5 31 26 
5 21 26 
5 30 26 
5 14 26 
6 33 26 
6 32 26 
6 21 26 
6 28 26 
6 3 26 
6 8 26 
6 29 26 
6 39 26 
6 9 26 
6 13 26 
6 25 26 
6 36 26 
6 2 26 
6 10 26 
6 4 26 
6 12 26 
6 20 26 
6 35 26 
6 19 26 
6 30 26 
6 26 26 
7 34 26 
7 13 26 
7 11 26 
7 24 26 
7 2 26 
7 12 26 
7 19 26 
7 37 26 
7 18 26 
7 23 26 
7 38 26 
7 36 26 
7 3 26 
7 9 26 
8 1 26 
8 10 26 
8 3 26 
8 37 26 
8 25 26 
8 16 26 
8 39 26 
8 24 26 
9 23 26 
9 16 26 
9 38 26 
9 22 26 
9 2 26 
9 24 26 
9 11 26 
9 18 26 
9 32 26 
9 25 26 
9 26 26 
9 6 26 
9 39 26 
9 17 26 
10 36 26 
10 34 26 
10 16 26 
10 2 26 
10 22 26 
10 39 26 
10 23 26 
10 32 26 
10 11 26 
10 29 26 
10 27 26 
10 31 26 
11 16 26 
11 34 26 
11 17 26 
11 24 26 
11 22 26 
11 26 26 
11 23 26 
11 5 26 
11 18 26 
11 37 26 
11 2 26 
11 6 26 
11 25 26 
11 36 26 
11 38 26 
11 30 26 
11 15 26 
11 29 26 
11 32 26 
11 9 26 
11 3 26 
11 39 26 
11 7 26 
11 21 26 
12 38 26 
12 17 26 
12 16 26 
12 39 26 
12 26 26 
12 34 26 
12 36 26 
12 7 26 
13 29 26 
13 1 26 
13 22 26 
13 39 26 
13 36 26 
13 2 26 
13 26 26 
13 32 26 
14 16 26 
14 18 26 
14 30 26 
14 7 26 
14 24 26 
15 17 26 
15 23 26 
15 16 26 
15 2 26 
15 34 26 
15 26 26 
15 22 26 
15 36 26 
15 39 26 
15 6 26 
15 29 26 
15 38 26 
15 3 26 
15 24 26 
16 39 26 
16 12 26 
16 22 26 
16 2 26 
16 3 26 
16 25 26 
16 8 26 
16 18 26 
16 29 26 
16 20 26 
16 38 26 
16 15 26 
16 11 26 
16 14 26 
16 35 26 
16 17 26 
16 6 26 
16 36 26 
16 23 26 
16 26 26 
16 32 26 
16 19 26 
16 34 26 
17 16 26 
17 15 26 
17 5 26 
17 36 26 
17 24 26 
17 30 26 
17 7 26 
17 20 26 
17 25 26 
17 37 26 
17 18 26 
17 28 26 
17 4 26 
17 39 26 
17 13 26 
17 23 26 
17 1 26 
17 11 26 
17 6 26 
17 33 26 
17 29 26 
17 22 26 
18 5 26 
18 36 26 
18 34 26 
18 24 26 
18 16 26 
18 3 26 
18 30 26 
18 39 26 
18 11 26 
18 27 26 
18 32 26 
18 23 26 
18 2 26 
18 22 26 
18 26 26 
18 17 26 
18 28 26 
18 6 26 
18 29 26 
18 38 26 
18 37 26 
18 12 26 
18 19 26 
19 36 26 
19 38 26 
19 2 26 
19 16 26 
19 26 26 
19 11 26 
19 34 26 
19 22 26 
19 17 26 
19 32 26 
19 3 26 
20 35 26 
20 9 26 
20 19 26 
20 24 26 
20 8 26 
20 27 26 
20 31 26 
20 33 26 
20 21 26 
20 22 26 
20 1 26 
20 14 26 
21 14 26 
21 35 26 
21 8 26 
21 19 26 
21 13 26 
21 10 26 
21 1 26 
21 31 26 
21 11 26 
21 4 26 
21 12 26 
22 33 26 
22 35 26 
22 25 26 
22 4 26 
22 1 26 
22 19 26 
22 31 26 
22 20 26 
22 8 26 
22 11 26 
22 28 26 
22 15 26 
22 26 26 
22 7 26 
22 13 26 
22 36 26 
22 9 26 
22 3 26 
22 12 26 
22 21 26 
22 10 26 
22 18 26 
22 5 26 
22 17 26 
22 27 26 
22 29 26 
22 30 26 
22 37 26 
22 14 26 
22 32 26 
22 34 26 
22 24 26 
22 6 26 
22 23 26 
22 39 26 
22 38 26 
22 16 26 
22 2 26 
23 4 26 
23 39 26 
23 16 26 
23 2 26 
23 15 26 
23 3 26 
23 36 26 
23 1 26 
23 32 26 
23 38 26 
23 24 26 
23 22 26 
23 17 26 
23 5 26 
23 13 26 
23 25 26 
23 20 26 
23 34 26 
23 37 26 
23 30 26 
23 33 26 
23 28 26 
23 18 26 
23 11 26 
23 6 26 
23 9 26 
23 7 26 
23 29 26 
23 10 26 
23 27 26 
23 26 26 
23 21 26 
23 19 26 
23 14 26 
23 12 26 
23 35 26 
24 22 26 
24 37 26 
24 23 26 
24 34 26 
24 2 26 
24 16 26 
24 26 26 
24 38 26 
24 5 26 
24 36 26 
24 18 26 
24 32 26 
24 11 26 
24 29 26 
24 3 26 
24 17 26 
24 9 26 
24 25 26 
24 21 26 
24 15 26 
24 19 26 
25 36 26 
25 17 26 
25 16 26 
25 22 26 
25 26 26 
25 6 26 
25 34 26 
25 7 26 
25 18 26 
25 24 26 
25 15 26 
25 38 26 
25 30 26 
25 5 26 
25 9 26 
25 37 26 
25 39 26 
25 29 26 
26 24 26 
26 36 26 
26 28 26 
26 34 26 
26 12 26 
26 10 26 
26 29 26 
26 9 26 
26 31 26 
26 14 26 
26 20 26 
26 1 26 
26 18 26 
26 27 26 
26 22 26 
26 2 26 
26 17 26 
26 33 26 
26 19 26 
26 23 26 
26 4 26 
26 30 26 
27 23 26 
27 2 26 
27 34 26 
27 36 26 
27 17 26 
27 32 26 
27 39 26 
27 22 26 
27 3 26 
27 38 26 
28 39 26 
28 2 26 
28 25 26 
28 36 26 
28 18 26 
28 23 26 
28 22 26 
28 29 26 
28 32 26 
28 3 26 
28 6 26 
29 23 26 
29 36 26 
29 34 26 
29 16 26 
29 38 26 
29 22 26 
29 17 26 
29 18 26 
29 32 26 
29 26 26 
29 37 26 
29 5 26 
29 7 26 
29 30 26 
29 11 26 
29 6 26 
29 3 26 
29 2 26 
29 8 26 
29 13 26 
29 28 26 
29 25 26 
29 39 26 
30 39 26 
30 25 26 
30 21 26 
30 4 26 
30 27 26 
30 33 26 
30 10 26 
30 35 26 
30 20 26 
30 14 26 
30 11 26 
30 19 26 
30 36 26 
31 35 26 
31 12 26 
31 14 26 
32 24 26 
32 39 26 
32 27 26 
32 28 26 
32 7 26 
32 22 26 
32 13 26 
32 5 26 
32 21 26 
32 34 26 
32 23 26 
32 1 26 
32 37 26 
32 30 26 
32 17 26 
32 16 26 
32 10 26 
32 9 26 
32 15 26 
32 36 26 
32 2 26 
32 18 26 
32 26 26 
33 2 26 
33 38 26 
33 16 26 
33 18 26 
33 24 26 
33 29 26 
33 39 26 
33 3 26 
34 30 26 
34 36 26 
34 38 26 
34 39 26 
34 3 26 
34 17 26 
34 5 26 
34 18 26 
34 9 26 
34 7 26 
34 22 26 
34 11 26 
34 25 26 
34 29 26 
34 26 26 
34 23 26 
34 24 26 
34 2 26 
34 6 26 
34 37 26 
34 15 26 
34 21 26 
34 10 26 
34 20 26 
34 32 26 
35 7 26 
35 13 26 
35 8 26 
35 31 26 
35 4 26 
35 14 26 
35 10 26 
35 20 26 
36 29 26 
36 23 26 
36 37 26 
36 10 26 
36 27 26 
36 11 26 
36 28 26 
36 19 26 
36 5 26 
36 17 26 
36 16 26 
36 9 26 
36 24 26 
36 2 26 
36 26 26 
36 38 26 
36 4 26 
36 32 26 
36 18 26 
36 34 26 
36 15 26 
36 22 26 
36 7 26 
36 25 26 
36 30 26 
36 39 26 
36 6 26 
36 33 26 
36 3 26 
36 21 26 
36 1 26 
36 20 26 
37 23 26 
37 24 26 
37 28 26 
37 17 26 
37 32 26 
37 22 26 
37 7 26 
37 34 26 
37 29 26 
37 9 26 
37 21 26 
38 27 26 
38 22 26 
38 21 26 
38 36 26 
38 17 26 
38 4 26 
38 16 26 
38 24 26 
38 34 26 
38 2 26 
38 18 26 
38 39 26 
38 9 26 
38 19 26 
38 25 26 
38 8 26 
38 32 26 
38 6 26 
38 20 26 
39 17 26 
39 15 26 
39 16 26 
39 37 26 
39 2 26 
39 26 26 
39 22 26 
39 30 26 
39 18 26 
39 29 26 
39 11 26 
39 5 26 
39 7 26 
39 32 26 
39 25 26 
39 6 26 
39 36 26 
39 13 26 
39 23 26 
39 34 26 
39 24 26 
39 14 26 
1 33 27 
1 31 27 
1 8 27 
1 35 27 
1 4 27 
1 21 27 
1 20 27 
1 36 27 
1 19 27 
1 25 27 
1 14 27 
1 32 27 
1 5 27 
1 11 27 
2 36 27 
2 24 27 
2 37 27 
2 4 27 
2 15 27 
2 17 27 
2 27 27 
2 7 27 
2 28 27 
2 23 27 
2 30 27 
2 38 27 
2 34 27 
2 5 27 
2 18 27 
2 22 27 
2 20 27 
2 16 27 
2 26 27 
2 32 27 
2 39 27 
2 6 27 
2 25 27 
2 11 27 
2 29 27 
2 3 27 
2 10 27 
2 9 27 
2 21 27 
2 13 27 
2 1 27 
2 19 27 
2 8 27 
2 35 27 
3 23 27 
3 5 27 
3 36 27 
3 22 27 
3 16 27 
3 34 27 
3 20 27 
3 11 27 
3 15 27 
3 30 27 
3 25 27 
3 2 27 
3 17 27 
3 24 27 
3 26 27 
3 7 27 
3 6 27 
4 18 27 
4 7 27 
4 6 27 
4 34 27 
4 9 27 
4 29 27 
4 22 27 
4 38 27 
4 11 27 
4 26 27 
4 36 27 
5 1 27 
5 28 27 
5 12 27 
5 19 27 
5 2 27 
5 10 27 
5 29 27 
5 15 27 
5 23 27 
5 9 27 
5 31 27 
5 21 27 
5 30 27 
5 14 27 
5 33 27 
5 35 27 
6 33 27 
6 32 27 
6 21 27 
6 28 27 
6 3 27 
6 8 27 
6 9 27 
6 13 27 
6 25 27 
6 36 27 
6 2 27 
6 10 27 
6 4 27 
6 12 27 
6 20 27 
6 35 27 
6 19 27 
6 30 27 
6 26 27 
7 34 27 
7 13 27 
7 11 27 
7 24 27 
7 2 27 
7 12 27 
7 19 27 
7 37 27 
7 18 27 
7 23 27 
7 36 27 
7 3 27 
7 9 27 
7 33 27 
8 1 27 
8 10 27 
8 3 27 
8 37 27 
8 25 27 
8 16 27 
8 24 27 
8 18 27 
9 23 27 
9 16 27 
9 38 27 
9 22 27 
9 2 27 
9 24 27 
9 11 27 
9 18 27 
9 32 27 
9 25 27 
9 26 27 
9 6 27 
9 17 27 
9 36 27 
10 36 27 
10 34 27 
10 16 27 
10 2 27 
10 22 27 
10 39 27 
10 23 27 
10 32 27 
10 11 27 
10 29 27 
10 27 27 
10 31 27 
10 13 27 
10 24 27 
11 16 27 
11 34 27 
11 17 27 
11 24 27 
11 22 27 
11 26 27 
11 5 27 
11 18 27 
11 37 27 
11 2 27 
11 6 27 
11 25 27 
11 36 27 
11 38 27 
11 30 27 
11 15 27 
11 29 27 
11 32 27 
11 9 27 
11 3 27 
11 39 27 
11 7 27 
11 21 27 
11 31 27 
12 38 27 
12 17 27 
12 16 27 
12 39 27 
12 26 27 
12 34 27 
12 36 27 
12 24 27 
13 29 27 
13 22 27 
13 39 27 
13 36 27 
13 2 27 
13 26 27 
13 32 27 
13 11 27 
14 16 27 
14 30 27 
14 7 27 
14 24 27 
14 39 27 
15 17 27 
15 23 27 
15 16 27 
15 2 27 
15 34 27 
15 26 27 
15 22 27 
15 36 27 
15 39 27 
15 6 27 
15 29 27 
15 24 27 
16 39 27 
16 12 27 
16 22 27 
16 2 27 
16 3 27 
16 25 27 
16 8 27 
16 18 27 
16 29 27 
16 20 27 
16 38 27 
16 15 27 
16 11 27 
16 14 27 
16 35 27 
16 17 27 
16 6 27 
16 36 27 
16 23 27 
16 26 27 
16 32 27 
16 19 27 
16 34 27 
16 4 27 
16 33 27 
17 16 27 
17 15 27 
17 5 27 
17 36 27 
17 24 27 
17 30 27 
17 7 27 
17 20 27 
17 25 27 
17 37 27 
17 18 27 
17 28 27 
17 4 27 
17 39 27 
17 13 27 
17 23 27 
17 1 27 
17 11 27 
17 6 27 
17 33 27 
17 29 27 
17 22 27 
17 10 27 
17 3 27 
18 5 27 
18 36 27 
18 34 27 
18 24 27 
18 16 27 
18 3 27 
18 30 27 
18 39 27 
18 11 27 
18 27 27 
18 32 27 
18 23 27 
18 2 27 
18 22 27 
18 26 27 
18 17 27 
18 28 27 
18 6 27 
18 29 27 
18 38 27 
18 37 27 
18 12 27 
18 19 27 
18 9 27 
18 20 27 
19 36 27 
19 2 27 
19 16 27 
19 26 27 
19 11 27 
19 34 27 
19 22 27 
19 17 27 
19 32 27 
19 3 27 
19 29 27 
20 35 27 
20 9 27 
20 19 27 
20 24 27 
20 8 27 
20 27 27 
20 31 27 
20 33 27 
20 21 27 
20 22 27 
20 1 27 
20 14 27 
20 11 27 
21 14 27 
21 35 27 
21 8 27 
21 19 27 
21 13 27 
21 10 27 
21 1 27 
21 31 27 
21 11 27 
21 4 27 
21 12 27 
21 5 27 
22 33 27 
22 35 27 
22 25 27 
22 4 27 
22 1 27 
22 19 27 
22 31 27 
22 20 27 
22 8 27 
22 11 27 
22 28 27 
22 15 27 
22 26 27 
22 7 27 
22 13 27 
22 36 27 
22 9 27 
22 3 27 
22 12 27 
22 21 27 
22 10 27 
22 18 27 
22 5 27 
22 17 27 
22 27 27 
22 29 27 
22 30 27 
22 37 27 
22 14 27 
22 32 27 
22 34 27 
22 24 27 
22 6 27 
22 23 27 
22 39 27 
22 38 27 
22 16 27 
22 2 27 
23 4 27 
23 39 27 
23 16 27 
23 2 27 
23 15 27 
23 3 27 
23 36 27 
23 1 27 
23 32 27 
23 38 27 
23 24 27 
23 22 27 
23 17 27 
23 5 27 
23 13 27 
23 25 27 
23 20 27 
23 34 27 
23 37 27 
23 30 27 
23 33 27 
23 28 27 
23 18 27 
23 11 27 
23 6 27 
23 9 27 
23 7 27 
23 29 27 
23 10 27 
23 27 27 
23 26 27 
23 21 27 
23 19 27 
23 12 27 
23 35 27 
23 8 27 
24 22 27 
24 23 27 
24 34 27 
24 2 27 
24 16 27 
24 26 27 
24 38 27 
24 5 27 
24 36 27 
24 18 27 
24 32 27 
24 11 27 
24 29 27 
24 3 27 
24 17 27 
24 9 27 
24 25 27 
24 21 27 
24 15 27 
25 36 27 
25 17 27 
25 16 27 
25 22 27 
25 26 27 
25 6 27 
25 34 27 
25 7 27 
25 18 27 
25 24 27 
25 15 27 
25 38 27 
25 30 27 
25 5 27 
25 9 27 
25 37 27 
25 39 27 
25 29 27 
26 24 27 
26 36 27 
26 28 27 
26 34 27 
26 12 27 
26 10 27 
26 29 27 
26 9 27 
26 31 27 
26 14 27 
26 20 27 
26 1 27 
26 18 27 
26 27 27 
26 22 27 
26 2 27 
26 17 27 
26 33 27 
26 19 27 
26 23 27 
26 4 27 
26 30 27 
26 35 27 
26 11 27 
27 23 27 
27 2 27 
27 34 27 
27 36 27 
27 17 27 
27 32 27 
27 39 27 
27 22 27 
27 3 27 
27 38 27 
27 16 27 
27 11 27 
28 39 27 
28 2 27 
28 25 27 
28 36 27 
28 18 27 
28 23 27 
28 22 27 
28 29 27 
28 32 27 
28 3 27 
28 6 27 
28 7 27 
28 11 27 
29 23 27 
29 36 27 
29 34 27 
29 16 27 
29 38 27 
29 22 27 
29 17 27 
29 18 27 
29 32 27 
29 26 27 
29 37 27 
29 5 27 
29 7 27 
29 30 27 
29 11 27 
29 6 27 
29 3 27 
29 2 27 
29 8 27 
29 13 27 
29 28 27 
29 25 27 
29 39 27 
29 14 27 
29 20 27 
30 39 27 
30 25 27 
30 21 27 
30 4 27 
30 27 27 
30 33 27 
30 10 27 
30 35 27 
30 20 27 
30 14 27 
30 11 27 
30 19 27 
30 36 27 
30 3 27 
31 35 27 
31 12 27 
31 14 27 
31 37 27 
32 39 27 
32 27 27 
32 28 27 
32 7 27 
32 22 27 
32 13 27 
32 5 27 
32 21 27 
32 34 27 
32 23 27 
32 1 27 
32 37 27 
32 30 27 
32 17 27 
32 16 27 
32 10 27 
32 9 27 
32 15 27 
32 36 27 
32 2 27 
32 18 27 
32 26 27 
32 33 27 
33 2 27 
33 38 27 
33 16 27 
33 18 27 
33 24 27 
33 29 27 
33 39 27 
33 34 27 
34 30 27 
34 36 27 
34 38 27 
34 39 27 
34 3 27 
34 17 27 
34 5 27 
34 18 27 
34 9 27 
34 7 27 
34 22 27 
34 11 27 
34 25 27 
34 29 27 
34 26 27 
34 23 27 
34 24 27 
34 2 27 
34 6 27 
34 37 27 
34 15 27 
34 21 27 
34 10 27 
34 20 27 
34 32 27 
34 16 27 
34 19 27 
35 13 27 
35 8 27 
35 31 27 
35 4 27 
35 14 27 
35 10 27 
35 20 27 
35 33 27 
36 29 27 
36 23 27 
36 37 27 
36 10 27 
36 27 27 
36 11 27 
36 28 27 
36 19 27 
36 5 27 
36 17 27 
36 16 27 
36 9 27 
36 24 27 
36 2 27 
36 26 27 
36 38 27 
36 4 27 
36 32 27 
36 18 27 
36 34 27 
36 15 27 
36 22 27 
36 7 27 
36 25 27 
36 30 27 
36 39 27 
36 6 27 
36 33 27 
36 3 27 
36 21 27 
36 1 27 
36 20 27 
36 13 27 
36 35 27 
37 23 27 
37 28 27 
37 17 27 
37 32 27 
37 22 27 
37 7 27 
37 29 27 
37 9 27 
37 21 27 
38 27 27 
38 22 27 
38 21 27 
38 36 27 
38 17 27 
38 4 27 
38 16 27 
38 24 27 
38 34 27 
38 2 27 
38 18 27 
38 39 27 
38 9 27 
38 19 27 
38 25 27 
38 8 27 
38 32 27 
38 6 27 
38 20 27 
38 26 27 
38 35 27 
39 17 27 
39 15 27 
39 16 27 
39 37 27 
39 2 27 
39 26 27 
39 22 27 
39 30 27 
39 18 27 
39 29 27 
39 11 27 
39 5 27 
39 7 27 
39 32 27 
39 25 27 
39 6 27 
39 36 27 
39 13 27 
39 23 27 
39 34 27 
39 24 27 
39 14 27 
39 33 27 
39 38 27 
1 33 28 
1 31 28 
1 8 28 
1 35 28 
1 4 28 
1 21 28 
1 20 28 
1 36 28 
1 19 28 
1 25 28 
1 14 28 
1 32 28 
1 5 28 
1 23 28 
2 36 28 
2 24 28 
2 37 28 
2 4 28 
2 15 28 
2 17 28 
2 27 28 
2 7 28 
2 28 28 
2 23 28 
2 30 28 
2 38 28 
2 34 28 
2 5 28 
2 18 28 
2 22 28 
2 20 28 
2 16 28 
2 26 28 
2 32 28 
2 39 28 
2 6 28 
2 25 28 
2 11 28 
2 29 28 
2 3 28 
2 10 28 
2 9 28 
2 21 28 
2 13 28 
2 1 28 
2 19 28 
2 8 28 
2 12 28 
3 23 28 
3 5 28 
3 36 28 
3 22 28 
3 16 28 
3 34 28 
3 20 28 
3 15 28 
3 30 28 
3 25 28 
3 2 28 
3 17 28 
3 26 28 
3 7 28 
3 6 28 
4 18 28 
4 7 28 
4 6 28 
4 34 28 
4 9 28 
4 29 28 
4 22 28 
4 38 28 
4 11 28 
4 26 28 
4 36 28 
4 16 28 
5 1 28 
5 28 28 
5 12 28 
5 19 28 
5 2 28 
5 10 28 
5 29 28 
5 15 28 
5 23 28 
5 9 28 
5 31 28 
5 21 28 
5 30 28 
5 14 28 
5 33 28 
5 35 28 
5 3 28 
5 32 28 
6 32 28 
6 21 28 
6 28 28 
6 3 28 
6 8 28 
6 13 28 
6 25 28 
6 36 28 
6 2 28 
6 10 28 
6 4 28 
6 12 28 
6 20 28 
6 35 28 
6 19 28 
6 30 28 
6 26 28 
7 34 28 
7 13 28 
7 11 28 
7 24 28 
7 2 28 
7 12 28 
7 19 28 
7 37 28 
7 18 28 
7 36 28 
7 3 28 
7 9 28 
7 33 28 
7 1 28 
8 1 28 
8 10 28 
8 3 28 
8 37 28 
8 25 28 
8 24 28 
8 18 28 
8 35 28 
9 23 28 
9 16 28 
9 38 28 
9 22 28 
9 2 28 
9 18 28 
9 32 28 
9 25 28 
9 26 28 
9 6 28 
9 17 28 
9 36 28 
10 36 28 
10 34 28 
10 16 28 
10 2 28 
10 22 28 
10 39 28 
10 23 28 
10 32 28 
10 11 28 
10 29 28 
10 27 28 
10 31 28 
10 13 28 
10 24 28 
10 17 28 
11 16 28 
11 34 28 
11 17 28 
11 24 28 
11 22 28 
11 26 28 
11 5 28 
11 18 28 
11 37 28 
11 2 28 
11 6 28 
11 25 28 
11 36 28 
11 38 28 
11 30 28 
11 15 28 
11 29 28 
11 32 28 
11 9 28 
11 3 28 
11 39 28 
11 7 28 
11 21 28 
11 31 28 
11 35 28 
11 19 28 
12 38 28 
12 17 28 
12 16 28 
12 39 28 
12 26 28 
12 34 28 
12 36 28 
12 24 28 
12 2 28 
13 29 28 
13 22 28 
13 39 28 
13 36 28 
13 2 28 
13 26 28 
13 32 28 
13 11 28 
13 34 28 
14 16 28 
14 30 28 
14 24 28 
14 39 28 
14 11 28 
15 17 28 
15 23 28 
15 16 28 
15 2 28 
15 34 28 
15 26 28 
15 22 28 
15 36 28 
15 39 28 
15 6 28 
15 29 28 
15 24 28 
15 11 28 
16 39 28 
16 12 28 
16 22 28 
16 2 28 
16 3 28 
16 25 28 
16 8 28 
16 18 28 
16 29 28 
16 20 28 
16 38 28 
16 15 28 
16 11 28 
16 14 28 
16 35 28 
16 17 28 
16 6 28 
16 36 28 
16 23 28 
16 26 28 
16 32 28 
16 19 28 
16 34 28 
16 4 28 
16 33 28 
16 24 28 
17 16 28 
17 15 28 
17 5 28 
17 36 28 
17 24 28 
17 30 28 
17 7 28 
17 20 28 
17 25 28 
17 37 28 
17 18 28 
17 28 28 
17 4 28 
17 39 28 
17 13 28 
17 23 28 
17 1 28 
17 11 28 
17 6 28 
17 29 28 
17 22 28 
17 10 28 
17 3 28 
17 38 28 
18 5 28 
18 36 28 
18 34 28 
18 24 28 
18 16 28 
18 3 28 
18 30 28 
18 39 28 
18 11 28 
18 27 28 
18 32 28 
18 23 28 
18 2 28 
18 22 28 
18 26 28 
18 17 28 
18 28 28 
18 6 28 
18 29 28 
18 38 28 
18 19 28 
18 9 28 
18 20 28 
19 36 28 
19 2 28 
19 16 28 
19 26 28 
19 11 28 
19 34 28 
19 22 28 
19 17 28 
19 32 28 
19 29 28 
19 23 28 
20 35 28 
20 9 28 
20 24 28 
20 8 28 
20 27 28 
20 31 28 
20 33 28 
20 21 28 
20 22 28 
20 1 28 
20 14 28 
20 11 28 
20 23 28 
21 14 28 
21 35 28 
21 8 28 
21 13 28 
21 10 28 
21 1 28 
21 31 28 
21 4 28 
21 12 28 
21 5 28 
22 33 28 
22 35 28 
22 25 28 
22 4 28 
22 1 28 
22 19 28 
22 20 28 
22 11 28 
22 28 28 
22 15 28 
22 26 28 
22 7 28 
22 13 28 
22 36 28 
22 9 28 
22 3 28 
22 12 28 
22 21 28 
22 10 28 
22 18 28 
22 5 28 
22 17 28 
22 27 28 
22 29 28 
22 30 28 
22 37 28 
22 14 28 
22 32 28 
22 34 28 
22 24 28 
22 6 28 
22 23 28 
22 39 28 
22 38 28 
22 16 28 
22 2 28 
23 4 28 
23 39 28 
23 16 28 
23 2 28 
23 15 28 
23 3 28 
23 36 28 
23 1 28 
23 32 28 
23 38 28 
23 24 28 
23 22 28 
23 17 28 
23 5 28 
23 25 28 
23 20 28 
23 34 28 
23 37 28 
23 30 28 
23 28 28 
23 18 28 
23 11 28 
23 6 28 
23 9 28 
23 7 28 
23 29 28 
23 10 28 
23 27 28 
23 26 28 
23 21 28 
23 19 28 
23 12 28 
23 35 28 
23 8 28 
24 22 28 
24 23 28 
24 34 28 
24 2 28 
24 16 28 
24 26 28 
24 38 28 
24 5 28 
24 36 28 
24 18 28 
24 32 28 
24 11 28 
24 29 28 
24 3 28 
24 17 28 
24 9 28 
24 25 28 
24 21 28 
24 15 28 
24 28 28 
24 7 28 
25 36 28 
25 17 28 
25 16 28 
25 22 28 
25 26 28 
25 6 28 
25 34 28 
25 7 28 
25 18 28 
25 24 28 
25 15 28 
25 38 28 
25 30 28 
25 5 28 
25 9 28 
25 37 28 
25 39 28 
25 29 28 
25 13 28 
25 32 28 
26 36 28 
26 28 28 
26 34 28 
26 12 28 
26 10 28 
26 29 28 
26 9 28 
26 31 28 
26 14 28 
26 20 28 
26 1 28 
26 18 28 
26 27 28 
26 22 28 
26 2 28 
26 17 28 
26 33 28 
26 19 28 
26 23 28 
26 4 28 
26 30 28 
26 35 28 
26 11 28 
26 38 28 
27 23 28 
27 2 28 
27 34 28 
27 36 28 
27 17 28 
27 32 28 
27 39 28 
27 22 28 
27 3 28 
27 38 28 
27 16 28 
27 11 28 
27 26 28 
28 39 28 
28 2 28 
28 25 28 
28 36 28 
28 18 28 
28 23 28 
28 22 28 
28 29 28 
28 32 28 
28 3 28 
28 6 28 
28 11 28 
29 23 28 
29 36 28 
29 34 28 
29 16 28 
29 38 28 
29 22 28 
29 17 28 
29 18 28 
29 32 28 
29 26 28 
29 37 28 
29 5 28 
29 7 28 
29 30 28 
29 11 28 
29 6 28 
29 3 28 
29 2 28 
29 8 28 
29 13 28 
29 28 28 
29 25 28 
29 39 28 
29 14 28 
29 20 28 
29 9 28 
29 24 28 
30 39 28 
30 25 28 
30 21 28 
30 4 28 
30 27 28 
30 10 28 
30 35 28 
30 20 28 
30 14 28 
30 11 28 
30 19 28 
30 36 28 
30 3 28 
30 17 28 
31 35 28 
31 12 28 
31 14 28 
31 37 28 
31 21 28 
32 39 28 
32 27 28 
32 28 28 
32 7 28 
32 22 28 
32 13 28 
32 5 28 
32 21 28 
32 34 28 
32 23 28 
32 1 28 
32 37 28 
32 30 28 
32 17 28 
32 10 28 
32 9 28 
32 15 28 
32 2 28 
32 18 28 
32 26 28 
32 33 28 
33 2 28 
33 38 28 
33 16 28 
33 18 28 
33 24 28 
33 29 28 
33 39 28 
33 34 28 
33 25 28 
34 30 28 
34 36 28 
34 38 28 
34 39 28 
34 3 28 
34 17 28 
34 5 28 
34 18 28 
34 9 28 
34 7 28 
34 22 28 
34 11 28 
34 25 28 
34 29 28 
34 26 28 
34 23 28 
34 24 28 
34 2 28 
34 6 28 
34 15 28 
34 21 28 
34 10 28 
34 20 28 
34 32 28 
34 16 28 
35 13 28 
35 8 28 
35 31 28 
35 4 28 
35 14 28 
35 10 28 
35 20 28 
35 33 28 
36 29 28 
36 23 28 
36 37 28 
36 10 28 
36 27 28 
36 11 28 
36 28 28 
36 19 28 
36 5 28 
36 17 28 
36 16 28 
36 9 28 
36 24 28 
36 2 28 
36 26 28 
36 38 28 
36 4 28 
36 32 28 
36 18 28 
36 34 28 
36 15 28 
36 22 28 
36 7 28 
36 25 28 
36 30 28 
36 39 28 
36 6 28 
36 33 28 
36 3 28 
36 21 28 
36 1 28 
36 20 28 
36 13 28 
36 35 28 
36 8 28 
36 12 28 
37 23 28 
37 28 28 
37 17 28 
37 32 28 
37 22 28 
37 7 28 
37 21 28 
38 27 28 
38 22 28 
38 21 28 
38 36 28 
38 17 28 
38 4 28 
38 16 28 
38 24 28 
38 34 28 
38 2 28 
38 18 28 
38 39 28 
38 9 28 
38 19 28 
38 25 28 
38 8 28 
38 32 28 
38 6 28 
38 20 28 
38 26 28 
38 35 28 
38 28 28 
39 17 28 
39 15 28 
39 16 28 
39 37 28 
39 2 28 
39 26 28 
39 22 28 
39 30 28 
39 18 28 
39 29 28 
39 11 28 
39 5 28 
39 7 28 
39 32 28 
39 25 28 
39 6 28 
39 36 28 
39 13 28 
39 23 28 
39 34 28 
39 24 28 
39 38 28 
1 33 29 
1 31 29 
1 8 29 
1 35 29 
1 4 29 
1 21 29 
1 20 29 
1 36 29 
1 19 29 
1 25 29 
1 14 29 
1 32 29 
1 5 29 
1 23 29 
1 12 29 
1 13 29 
2 36 29 
2 24 29 
2 37 29 
2 4 29 
2 15 29 
2 17 29 
2 27 29 
2 7 29 
2 28 29 
2 23 29 
2 30 29 
2 38 29 
2 34 29 
2 5 29 
2 18 29 
2 22 29 
2 20 29 
2 16 29 
2 26 29 
2 32 29 
2 39 29 
2 6 29 
2 25 29 
2 11 29 
2 29 29 
2 3 29 
2 10 29 
2 9 29 
2 21 29 
2 13 29 
2 1 29 
2 19 29 
2 8 29 
2 12 29 
2 33 29 
3 23 29 
3 5 29 
3 36 29 
3 22 29 
3 16 29 
3 20 29 
3 15 29 
3 30 29 
3 25 29 
3 2 29 
3 17 29 
3 26 29 
3 7 29 
3 6 29 
3 1 29 
4 18 29 
4 7 29 
4 6 29 
4 34 29 
4 29 29 
4 22 29 
4 38 29 
4 11 29 
4 26 29 
4 36 29 
4 16 29 
4 32 29 
5 1 29 
5 28 29 
5 12 29 
5 19 29 
5 2 29 
5 10 29 
5 29 29 
5 15 29 
5 23 29 
5 9 29 
5 31 29 
5 21 29 
5 30 29 
5 14 29 
5 33 29 
5 35 29 
5 3 29 
5 32 29 
5 4 29 
5 13 29 
6 32 29 
6 28 29 
6 3 29 
6 8 29 
6 13 29 
6 25 29 
6 36 29 
6 2 29 
6 10 29 
6 4 29 
6 12 29 
6 20 29 
6 19 29 
6 30 29 
6 26 29 
7 34 29 
7 13 29 
7 11 29 
7 24 29 
7 2 29 
7 19 29 
7 37 29 
7 18 29 
7 36 29 
7 3 29 
7 9 29 
7 33 29 
7 1 29 
7 23 29 
8 1 29 
8 10 29 
8 3 29 
8 37 29 
8 25 29 
8 24 29 
8 35 29 
8 9 29 
9 23 29 
9 16 29 
9 38 29 
9 22 29 
9 2 29 
9 18 29 
9 32 29 
9 25 29 
9 6 29 
9 36 29 
10 36 29 
10 34 29 
10 16 29 
10 2 29 
10 22 29 
10 39 29 
10 23 29 
10 11 29 
10 29 29 
10 27 29 
10 31 29 
10 13 29 
10 24 29 
10 17 29 
10 38 29 
11 16 29 
11 34 29 
11 17 29 
11 24 29 
11 22 29 
11 26 29 
11 5 29 
11 18 29 
11 37 29 
11 2 29 
11 6 29 
11 25 29 
11 36 29 
11 38 29 
11 30 29 
11 15 29 
11 29 29 
11 32 29 
11 9 29 
11 3 29 
11 39 29 
11 7 29 
11 21 29 
11 31 29 
11 35 29 
11 19 29 
11 8 29 
11 23 29 
12 38 29 
12 17 29 
12 16 29 
12 39 29 
12 26 29 
12 34 29 
12 36 29 
12 24 29 
12 2 29 
12 5 29 
12 23 29 
13 29 29 
13 22 29 
13 36 29 
13 2 29 
13 26 29 
13 32 29 
13 11 29 
14 16 29 
14 24 29 
14 39 29 
14 11 29 
14 9 29 
15 17 29 
15 23 29 
15 16 29 
15 2 29 
15 34 29 
15 26 29 
15 22 29 
15 36 29 
15 39 29 
15 6 29 
15 29 29 
15 24 29 
15 11 29 
15 7 29 
16 39 29 
16 12 29 
16 22 29 
16 2 29 
16 3 29 
16 25 29 
16 8 29 
16 18 29 
16 29 29 
16 20 29 
16 38 29 
16 15 29 
16 11 29 
16 14 29 
16 35 29 
16 17 29 
16 6 29 
16 36 29 
16 23 29 
16 26 29 
16 32 29 
16 19 29 
16 34 29 
16 4 29 
16 33 29 
16 24 29 
16 10 29 
16 1 29 
17 16 29 
17 15 29 
17 5 29 
17 36 29 
17 24 29 
17 30 29 
17 7 29 
17 20 29 
17 25 29 
17 18 29 
17 28 29 
17 4 29 
17 39 29 
17 13 29 
17 23 29 
17 1 29 
17 11 29 
17 6 29 
17 29 29 
17 22 29 
17 10 29 
17 3 29 
17 38 29 
17 12 29 
18 5 29 
18 36 29 
18 34 29 
18 24 29 
18 16 29 
18 3 29 
18 30 29 
18 39 29 
18 11 29 
18 27 29 
18 32 29 
18 23 29 
18 2 29 
18 22 29 
18 26 29 
18 17 29 
18 28 29 
18 6 29 
18 29 29 
18 38 29 
18 19 29 
18 9 29 
18 20 29 
19 36 29 
19 2 29 
19 16 29 
19 26 29 
19 11 29 
19 34 29 
19 22 29 
19 17 29 
19 29 29 
19 23 29 
19 38 29 
20 9 29 
20 24 29 
20 8 29 
20 27 29 
20 31 29 
20 33 29 
20 21 29 
20 22 29 
20 1 29 
20 14 29 
20 11 29 
20 23 29 
21 14 29 
21 8 29 
21 13 29 
21 10 29 
21 1 29 
21 31 29 
21 4 29 
21 12 29 
21 5 29 
22 35 29 
22 25 29 
22 4 29 
22 1 29 
22 19 29 
22 20 29 
22 11 29 
22 28 29 
22 15 29 
22 26 29 
22 7 29 
22 13 29 
22 36 29 
22 9 29 
22 3 29 
22 21 29 
22 10 29 
22 18 29 
22 5 29 
22 17 29 
22 27 29 
22 29 29 
22 30 29 
22 37 29 
22 14 29 
22 32 29 
22 34 29 
22 24 29 
22 6 29 
22 23 29 
22 39 29 
22 38 29 
22 16 29 
22 2 29 
23 4 29 
23 39 29 
23 16 29 
23 2 29 
23 15 29 
23 3 29 
23 36 29 
23 1 29 
23 32 29 
23 38 29 
23 24 29 
23 22 29 
23 17 29 
23 5 29 
23 25 29 
23 20 29 
23 34 29 
23 37 29 
23 30 29 
23 28 29 
23 18 29 
23 11 29 
23 6 29 
23 9 29 
23 7 29 
23 29 29 
23 10 29 
23 27 29 
23 26 29 
23 21 29 
23 19 29 
23 12 29 
24 22 29 
24 23 29 
24 34 29 
24 2 29 
24 16 29 
24 26 29 
24 38 29 
24 5 29 
24 36 29 
24 18 29 
24 32 29 
24 11 29 
24 29 29 
24 3 29 
24 17 29 
24 9 29 
24 25 29 
24 21 29 
24 15 29 
24 28 29 
24 7 29 
24 4 29 
24 27 29 
25 36 29 
25 17 29 
25 16 29 
25 22 29 
25 26 29 
25 6 29 
25 34 29 
25 7 29 
25 18 29 
25 24 29 
25 38 29 
25 30 29 
25 5 29 
25 9 29 
25 37 29 
25 39 29 
25 29 29 
25 13 29 
25 32 29 
25 3 29 
26 36 29 
26 28 29 
26 34 29 
26 12 29 
26 10 29 
26 29 29 
26 9 29 
26 31 29 
26 14 29 
26 20 29 
26 1 29 
26 18 29 
26 27 29 
26 22 29 
26 2 29 
26 17 29 
26 33 29 
26 19 29 
26 23 29 
26 4 29 
26 30 29 
26 35 29 
26 11 29 
26 38 29 
26 8 29 
26 37 29 
27 23 29 
27 2 29 
27 34 29 
27 36 29 
27 17 29 
27 32 29 
27 39 29 
27 22 29 
27 38 29 
27 16 29 
27 11 29 
27 26 29 
27 25 29 
28 39 29 
28 2 29 
28 25 29 
28 36 29 
28 18 29 
28 23 29 
28 22 29 
28 29 29 
28 32 29 
28 3 29 
28 6 29 
28 11 29 
28 1 29 
29 23 29 
29 36 29 
29 34 29 
29 16 29 
29 38 29 
29 22 29 
29 17 29 
29 18 29 
29 32 29 
29 26 29 
29 37 29 
29 5 29 
29 7 29 
29 30 29 
29 11 29 
29 6 29 
29 3 29 
29 2 29 
29 8 29 
29 13 29 
29 28 29 
29 25 29 
29 39 29 
29 20 29 
29 9 29 
29 24 29 
29 21 29 
30 39 29 
30 25 29 
30 21 29 
30 4 29 
30 27 29 
30 10 29 
30 35 29 
30 20 29 
30 14 29 
30 11 29 
30 19 29 
30 36 29 
30 3 29 
30 17 29 
30 1 29 
30 38 29 
31 35 29 
31 12 29 
31 14 29 
31 37 29 
31 8 29 
32 39 29 
32 27 29 
32 28 29 
32 7 29 
32 22 29 
32 13 29 
32 5 29 
32 21 29 
32 23 29 
32 1 29 
32 37 29 
32 30 29 
32 17 29 
32 10 29 
32 9 29 
32 15 29 
32 2 29 
32 18 29 
32 33 29 
33 2 29 
33 38 29 
33 16 29 
33 18 29 
33 24 29 
33 29 29 
33 39 29 
33 34 29 
33 25 29 
33 5 29 
33 32 29 
34 30 29 
34 36 29 
34 38 29 
34 39 29 
34 3 29 
34 17 29 
34 5 29 
34 18 29 
34 9 29 
34 7 29 
34 22 29 
34 11 29 
34 25 29 
34 29 29 
34 26 29 
34 23 29 
34 24 29 
34 2 29 
34 6 29 
34 15 29 
34 10 29 
34 20 29 
34 32 29 
34 16 29 
34 28 29 
35 13 29 
35 8 29 
35 31 29 
35 4 29 
35 14 29 
35 10 29 
35 33 29 
35 1 29 
36 29 29 
36 23 29 
36 37 29 
36 10 29 
36 27 29 
36 11 29 
36 28 29 
36 19 29 
36 5 29 
36 17 29 
36 16 29 
36 9 29 
36 24 29 
36 2 29 
36 26 29 
36 38 29 
36 4 29 
36 32 29 
36 18 29 
36 34 29 
36 15 29 
36 22 29 
36 7 29 
36 25 29 
36 30 29 
36 39 29 
36 6 29 
36 33 29 
36 3 29 
36 1 29 
36 20 29 
36 13 29 
36 8 29 
36 12 29 
37 23 29 
37 28 29 
37 17 29 
37 32 29 
37 22 29 
37 7 29 
37 21 29 
37 6 29 
37 33 29 
38 27 29 
38 22 29 
38 21 29 
38 36 29 
38 17 29 
38 4 29 
38 16 29 
38 24 29 
38 34 29 
38 2 29 
38 18 29 
38 39 29 
38 9 29 
38 19 29 
38 25 29 
38 8 29 
38 32 29 
38 6 29 
38 20 29 
38 26 29 
38 35 29 
38 28 29 
38 1 29 
39 17 29 
39 15 29 
39 16 29 
39 37 29 
39 2 29 
39 26 29 
39 22 29 
39 30 29 
39 18 29 
39 29 29 
39 11 29 
39 5 29 
39 7 29 
39 32 29 
39 25 29 
39 6 29 
39 36 29 
39 13 29 
39 23 29 
39 34 29 
39 24 29 
39 38 29 
39 9 29 
39 3 29 
1 33 30 
1 31 30 
1 8 30 
1 35 30 
1 4 30 
1 21 30 
1 20 30 
1 36 30 
1 19 30 
1 25 30 
1 14 30 
1 5 30 
1 23 30 
1 12 30 
1 13 30 
1 2 30 
2 36 30 
2 24 30 
2 37 30 
2 4 30 
2 15 30 
2 17 30 
2 27 30 
2 7 30 
2 28 30 
2 23 30 
2 30 30 
2 38 30 
2 34 30 
2 5 30 
2 18 30 
2 22 30 
2 20 30 
2 16 30 
2 26 30 
2 32 30 
2 39 30 
2 6 30 
2 25 30 
2 11 30 
2 29 30 
2 3 30 
2 10 30 
2 9 30 
2 21 30 
2 1 30 
2 19 30 
2 8 30 
2 12 30 
2 33 30 
2 35 30 
3 23 30 
3 5 30 
3 36 30 
3 22 30 
3 16 30 
3 20 30 
3 15 30 
3 30 30 
3 25 30 
3 2 30 
3 17 30 
3 26 30 
3 7 30 
3 6 30 
3 1 30 
3 12 30 
3 18 30 
4 18 30 
4 7 30 
4 6 30 
4 34 30 
4 29 30 
4 22 30 
4 38 30 
4 11 30 
4 26 30 
4 36 30 
4 16 30 
4 32 30 
4 39 30 
4 5 30 
5 1 30 
5 28 30 
5 12 30 
5 19 30 
5 2 30 
5 10 30 
5 29 30 
5 15 30 
5 23 30 
5 9 30 
5 31 30 
5 21 30 
5 30 30 
5 14 30 
5 33 30 
5 35 30 
5 3 30 
5 32 30 
5 4 30 
5 13 30 
5 27 30 
5 7 30 
6 32 30 
6 28 30 
6 3 30 
6 8 30 
6 25 30 
6 36 30 
6 2 30 
6 10 30 
6 4 30 
6 12 30 
6 20 30 
6 19 30 
6 30 30 
6 26 30 
6 29 30 
7 34 30 
7 13 30 
7 11 30 
7 24 30 
7 2 30 
7 19 30 
7 37 30 
7 18 30 
7 36 30 
7 3 30 
7 9 30 
7 1 30 
7 23 30 
7 17 30 
8 1 30 
8 10 30 
8 3 30 
8 37 30 
8 25 30 
8 35 30 
8 9 30 
8 23 30 
9 23 30 
9 16 30 
9 38 30 
9 22 30 
9 2 30 
9 18 30 
9 25 30 
9 6 30 
9 36 30 
9 34 30 
10 36 30 
10 34 30 
10 16 30 
10 2 30 
10 22 30 
10 39 30 
10 23 30 
10 11 30 
10 29 30 
10 27 30 
10 31 30 
10 24 30 
10 17 30 
10 38 30 
10 5 30 
11 16 30 
11 34 30 
11 17 30 
11 24 30 
11 22 30 
11 26 30 
11 5 30 
11 18 30 
11 37 30 
11 2 30 
11 6 30 
11 25 30 
11 36 30 
11 38 30 
11 30 30 
11 15 30 
11 29 30 
11 32 30 
11 9 30 
11 3 30 
11 39 30 
11 7 30 
11 21 30 
11 31 30 
11 35 30 
11 19 30 
11 8 30 
11 23 30 
11 4 30 
11 1 30 
12 38 30 
12 17 30 
12 16 30 
12 39 30 
12 34 30 
12 36 30 
12 24 30 
12 2 30 
12 23 30 
13 29 30 
13 22 30 
13 36 30 
13 2 30 
13 26 30 
13 32 30 
13 11 30 
13 6 30 
13 9 30 
14 24 30 
14 39 30 
14 11 30 
14 9 30 
14 35 30 
15 17 30 
15 23 30 
15 16 30 
15 2 30 
15 34 30 
15 26 30 
15 22 30 
15 36 30 
15 39 30 
15 29 30 
15 24 30 
15 11 30 
16 39 30 
16 12 30 
16 22 30 
16 2 30 
16 25 30 
16 8 30 
16 18 30 
16 29 30 
16 20 30 
16 38 30 
16 15 30 
16 11 30 
16 14 30 
16 35 30 
16 17 30 
16 6 30 
16 36 30 
16 23 30 
16 26 30 
16 19 30 
16 34 30 
16 4 30 
16 33 30 
16 24 30 
16 10 30 
16 1 30 
17 16 30 
17 15 30 
17 5 30 
17 36 30 
17 24 30 
17 30 30 
17 7 30 
17 20 30 
17 25 30 
17 18 30 
17 28 30 
17 4 30 
17 39 30 
17 23 30 
17 1 30 
17 11 30 
17 6 30 
17 29 30 
17 22 30 
17 10 30 
17 3 30 
17 38 30 
17 12 30 
17 27 30 
18 5 30 
18 36 30 
18 34 30 
18 24 30 
18 16 30 
18 3 30 
18 30 30 
18 39 30 
18 11 30 
18 27 30 
18 32 30 
18 23 30 
18 2 30 
18 22 30 
18 26 30 
18 17 30 
18 28 30 
18 6 30 
18 29 30 
18 38 30 
18 19 30 
18 9 30 
18 20 30 
18 25 30 
18 7 30 
19 36 30 
19 2 30 
19 16 30 
19 26 30 
19 11 30 
19 34 30 
19 22 30 
19 17 30 
19 29 30 
19 23 30 
19 38 30 
20 24 30 
20 8 30 
20 27 30 
20 31 30 
20 33 30 
20 22 30 
20 1 30 
20 14 30 
20 11 30 
20 23 30 
21 14 30 
21 8 30 
21 10 30 
21 1 30 
21 31 30 
21 4 30 
21 12 30 
21 5 30 
21 15 30 
22 25 30 
22 4 30 
22 1 30 
22 19 30 
22 20 30 
22 11 30 
22 28 30 
22 15 30 
22 26 30 
22 7 30 
22 13 30 
22 36 30 
22 9 30 
22 3 30 
22 21 30 
22 10 30 
22 18 30 
22 5 30 
22 17 30 
22 27 30 
22 29 30 
22 30 30 
22 37 30 
22 32 30 
22 34 30 
22 24 30 
22 6 30 
22 23 30 
22 39 30 
22 38 30 
22 16 30 
22 2 30 
23 4 30 
23 39 30 
23 16 30 
23 2 30 
23 15 30 
23 3 30 
23 36 30 
23 1 30 
23 32 30 
23 38 30 
23 24 30 
23 22 30 
23 17 30 
23 5 30 
23 25 30 
23 20 30 
23 34 30 
23 30 30 
23 28 30 
23 18 30 
23 11 30 
23 6 30 
23 9 30 
23 7 30 
23 29 30 
23 10 30 
23 27 30 
23 26 30 
23 19 30 
23 12 30 
24 22 30 
24 23 30 
24 34 30 
24 2 30 
24 16 30 
24 26 30 
24 38 30 
24 5 30 
24 36 30 
24 18 30 
24 32 30 
24 11 30 
24 29 30 
24 3 30 
24 17 30 
24 25 30 
24 21 30 
24 15 30 
24 28 30 
24 7 30 
24 4 30 
24 27 30 
24 1 30 
25 36 30 
25 17 30 
25 16 30 
25 22 30 
25 26 30 
25 6 30 
25 34 30 
25 7 30 
25 18 30 
25 24 30 
25 38 30 
25 30 30 
25 5 30 
25 9 30 
25 37 30 
25 39 30 
25 29 30 
25 13 30 
25 32 30 
25 3 30 
25 2 30 
25 20 30 
26 36 30 
26 28 30 
26 34 30 
26 12 30 
26 10 30 
26 29 30 
26 31 30 
26 14 30 
26 20 30 
26 1 30 
26 18 30 
26 27 30 
26 22 30 
26 2 30 
26 17 30 
26 33 30 
26 19 30 
26 23 30 
26 4 30 
26 30 30 
26 35 30 
26 11 30 
26 38 30 
26 8 30 
26 37 30 
26 15 30 
27 23 30 
27 2 30 
27 34 30 
27 36 30 
27 17 30 
27 39 30 
27 22 30 
27 38 30 
27 16 30 
27 11 30 
27 26 30 
27 25 30 
28 39 30 
28 2 30 
28 25 30 
28 36 30 
28 18 30 
28 23 30 
28 22 30 
28 29 30 
28 32 30 
28 3 30 
28 6 30 
28 11 30 
28 1 30 
28 34 30 
28 27 30 
29 23 30 
29 36 30 
29 34 30 
29 16 30 
29 38 30 
29 22 30 
29 17 30 
29 18 30 
29 32 30 
29 26 30 
29 37 30 
29 5 30 
29 7 30 
29 30 30 
29 11 30 
29 6 30 
29 3 30 
29 2 30 
29 8 30 
29 13 30 
29 28 30 
29 25 30 
29 39 30 
29 20 30 
29 9 30 
29 24 30 
29 21 30 
29 10 30 
29 15 30 
30 39 30 
30 25 30 
30 21 30 
30 4 30 
30 27 30 
30 10 30 
30 35 30 
30 14 30 
30 11 30 
30 19 30 
30 3 30 
30 17 30 
30 1 30 
30 38 30 
31 35 30 
31 14 30 
31 37 30 
31 8 30 
32 39 30 
32 27 30 
32 28 30 
32 7 30 
32 22 30 
32 13 30 
32 5 30 
32 21 30 
32 23 30 
32 1 30 
32 37 30 
32 30 30 
32 17 30 
32 10 30 
32 9 30 
32 15 30 
32 2 30 
32 18 30 
32 33 30 
32 4 30 
32 19 30 
33 2 30 
33 38 30 
33 16 30 
33 18 30 
33 24 30 
33 29 30 
33 39 30 
33 34 30 
33 25 30 
33 5 30 
33 32 30 
34 30 30 
34 36 30 
34 38 30 
34 39 30 
34 3 30 
34 17 30 
34 5 30 
34 18 30 
34 7 30 
34 22 30 
34 11 30 
34 25 30 
34 29 30 
34 26 30 
34 23 30 
34 24 30 
34 2 30 
34 6 30 
34 15 30 
34 10 30 
34 32 30 
34 16 30 
34 28 30 
35 13 30 
35 8 30 
35 31 30 
35 4 30 
35 14 30 
35 10 30 
35 33 30 
35 27 30 
36 29 30 
36 23 30 
36 37 30 
36 10 30 
36 27 30 
36 11 30 
36 28 30 
36 19 30 
36 5 30 
36 17 30 
36 16 30 
36 24 30 
36 2 30 
36 26 30 
36 38 30 
36 4 30 
36 32 30 
36 18 30 
36 34 30 
36 15 30 
36 22 30 
36 7 30 
36 25 30 
36 30 30 
36 39 30 
36 6 30 
36 33 30 
36 3 30 
36 1 30 
36 20 30 
36 13 30 
36 8 30 
36 12 30 
36 35 30 
37 23 30 
37 28 30 
37 17 30 
37 22 30 
37 7 30 
37 21 30 
37 33 30 
38 27 30 
38 22 30 
38 21 30 
38 36 30 
38 17 30 
38 4 30 
38 16 30 
38 24 30 
38 34 30 
38 2 30 
38 18 30 
38 39 30 
38 19 30 
38 25 30 
38 8 30 
38 32 30 
38 6 30 
38 20 30 
38 26 30 
38 35 30 
38 28 30 
38 1 30 
38 12 30 
39 17 30 
39 15 30 
39 16 30 
39 37 30 
39 2 30 
39 26 30 
39 22 30 
39 30 30 
39 18 30 
39 29 30 
39 11 30 
39 5 30 
39 7 30 
39 32 30 
39 25 30 
39 6 30 
39 36 30 
39 13 30 
39 23 30 
39 34 30 
39 24 30 
39 38 30 
39 3 30 
39 20 30 
1 33 31 
1 31 31 
1 8 31 
1 35 31 
1 4 31 
1 21 31 
1 20 31 
1 36 31 
1 19 31 
1 25 31 
1 14 31 
1 5 31 
1 23 31 
1 12 31 
1 13 31 
1 2 31 
1 16 31 
1 9 31 
2 36 31 
2 24 31 
2 37 31 
2 4 31 
2 15 31 
2 17 31 
2 27 31 
2 7 31 
2 28 31 
2 23 31 
2 30 31 
2 38 31 
2 34 31 
2 5 31 
2 18 31 
2 22 31 
2 20 31 
2 16 31 
2 26 31 
2 32 31 
2 39 31 
2 6 31 
2 25 31 
2 11 31 
2 29 31 
2 3 31 
2 10 31 
2 9 31 
2 21 31 
2 1 31 
2 19 31 
2 8 31 
2 12 31 
2 33 31 
2 13 31 
3 5 31 
3 36 31 
3 22 31 
3 16 31 
3 20 31 
3 15 31 
3 30 31 
3 25 31 
3 2 31 
3 17 31 
3 26 31 
3 7 31 
3 6 31 
3 12 31 
3 18 31 
4 18 31 
4 7 31 
4 34 31 
4 29 31 
4 22 31 
4 38 31 
4 11 31 
4 26 31 
4 36 31 
4 16 31 
4 32 31 
4 39 31 
4 5 31 
4 2 31 
5 1 31 
5 28 31 
5 12 31 
5 19 31 
5 2 31 
5 10 31 
5 29 31 
5 15 31 
5 23 31 
5 9 31 
5 31 31 
5 21 31 
5 30 31 
5 14 31 
5 33 31 
5 35 31 
5 3 31 
5 32 31 
5 4 31 
5 13 31 
5 27 31 
5 7 31 
5 26 31 
5 38 31 
6 32 31 
6 28 31 
6 3 31 
6 25 31 
6 36 31 
6 2 31 
6 10 31 
6 4 31 
6 12 31 
6 20 31 
6 19 31 
6 30 31 
6 26 31 
6 29 31 
6 11 31 
7 34 31 
7 11 31 
7 24 31 
7 2 31 
7 19 31 
7 37 31 
7 18 31 
7 36 31 
7 3 31 
7 9 31 
7 1 31 
7 23 31 
7 17 31 
7 38 31 
8 1 31 
8 10 31 
8 3 31 
8 37 31 
8 35 31 
8 9 31 
8 23 31 
8 30 31 
9 16 31 
9 38 31 
9 22 31 
9 2 31 
9 18 31 
9 25 31 
9 36 31 
9 34 31 
10 36 31 
10 34 31 
10 16 31 
10 2 31 
10 22 31 
10 39 31 
10 23 31 
10 11 31 
10 29 31 
10 31 31 
10 24 31 
10 17 31 
10 38 31 
10 5 31 
10 13 31 
11 16 31 
11 34 31 
11 17 31 
11 24 31 
11 22 31 
11 26 31 
11 5 31 
11 18 31 
11 37 31 
11 2 31 
11 6 31 
11 25 31 
11 36 31 
11 38 31 
11 30 31 
11 15 31 
11 29 31 
11 32 31 
11 9 31 
11 3 31 
11 39 31 
11 7 31 
11 21 31 
11 35 31 
11 19 31 
11 8 31 
11 23 31 
11 4 31 
11 1 31 
11 20 31 
12 38 31 
12 17 31 
12 16 31 
12 39 31 
12 34 31 
12 36 31 
12 24 31 
12 2 31 
12 23 31 
12 29 31 
12 11 31 
13 22 31 
13 36 31 
13 2 31 
13 26 31 
13 32 31 
13 11 31 
13 6 31 
13 9 31 
13 12 31 
14 24 31 
14 39 31 
14 11 31 
14 35 31 
14 4 31 
15 17 31 
15 23 31 
15 16 31 
15 2 31 
15 34 31 
15 26 31 
15 22 31 
15 36 31 
15 39 31 
15 29 31 
15 11 31 
16 39 31 
16 12 31 
16 22 31 
16 2 31 
16 25 31 
16 8 31 
16 18 31 
16 29 31 
16 20 31 
16 38 31 
16 15 31 
16 11 31 
16 14 31 
16 35 31 
16 17 31 
16 6 31 
16 36 31 
16 23 31 
16 26 31 
16 19 31 
16 34 31 
16 33 31 
16 24 31 
16 10 31 
16 1 31 
16 5 31 
17 16 31 
17 15 31 
17 5 31 
17 36 31 
17 24 31 
17 30 31 
17 7 31 
17 20 31 
17 25 31 
17 18 31 
17 28 31 
17 4 31 
17 39 31 
17 23 31 
17 1 31 
17 11 31 
17 6 31 
17 29 31 
17 22 31 
17 10 31 
17 3 31 
17 38 31 
17 12 31 
17 27 31 
17 33 31 
17 9 31 
18 5 31 
18 36 31 
18 34 31 
18 24 31 
18 16 31 
18 3 31 
18 30 31 
18 39 31 
18 11 31 
18 27 31 
18 32 31 
18 23 31 
18 2 31 
18 22 31 
18 26 31 
18 17 31 
18 28 31 
18 6 31 
18 29 31 
18 38 31 
18 19 31 
18 9 31 
18 20 31 
18 25 31 
18 7 31 
19 36 31 
19 2 31 
19 16 31 
19 26 31 
19 11 31 
19 34 31 
19 22 31 
19 17 31 
19 29 31 
19 23 31 
19 38 31 
19 3 31 
20 24 31 
20 8 31 
20 27 31 
20 33 31 
20 22 31 
20 1 31 
20 14 31 
20 11 31 
20 23 31 
20 26 31 
21 14 31 
21 8 31 
21 10 31 
21 1 31 
21 31 31 
21 4 31 
21 12 31 
21 5 31 
21 15 31 
21 25 31 
21 19 31 
22 25 31 
22 4 31 
22 1 31 
22 19 31 
22 20 31 
22 11 31 
22 28 31 
22 15 31 
22 26 31 
22 7 31 
22 36 31 
22 9 31 
22 3 31 
22 21 31 
22 10 31 
22 18 31 
22 5 31 
22 17 31 
22 27 31 
22 29 31 
22 30 31 
22 37 31 
22 32 31 
22 34 31 
22 24 31 
22 6 31 
22 23 31 
22 39 31 
22 38 31 
22 16 31 
22 2 31 
22 33 31 
23 4 31 
23 39 31 
23 16 31 
23 2 31 
23 15 31 
23 3 31 
23 36 31 
23 1 31 
23 32 31 
23 38 31 
23 24 31 
23 22 31 
23 17 31 
23 5 31 
23 25 31 
23 20 31 
23 34 31 
23 30 31 
23 28 31 
23 18 31 
23 11 31 
23 6 31 
23 9 31 
23 7 31 
23 29 31 
23 10 31 
23 27 31 
23 26 31 
23 19 31 
24 22 31 
24 23 31 
24 34 31 
24 2 31 
24 16 31 
24 26 31 
24 38 31 
24 5 31 
24 36 31 
24 18 31 
24 32 31 
24 11 31 
24 29 31 
24 3 31 
24 17 31 
24 25 31 
24 15 31 
24 28 31 
24 7 31 
24 4 31 
24 1 31 
25 36 31 
25 17 31 
25 16 31 
25 22 31 
25 26 31 
25 6 31 
25 34 31 
25 7 31 
25 18 31 
25 24 31 
25 38 31 
25 30 31 
25 5 31 
25 9 31 
25 37 31 
25 39 31 
25 29 31 
25 13 31 
25 32 31 
25 3 31 
25 2 31 
25 20 31 
25 10 31 
25 1 31 
26 36 31 
26 28 31 
26 34 31 
26 12 31 
26 10 31 
26 29 31 
26 31 31 
26 14 31 
26 20 31 
26 1 31 
26 18 31 
26 27 31 
26 22 31 
26 2 31 
26 17 31 
26 33 31 
26 19 31 
26 4 31 
26 30 31 
26 35 31 
26 11 31 
26 38 31 
26 8 31 
26 37 31 
26 15 31 
26 5 31 
27 23 31 
27 2 31 
27 34 31 
27 36 31 
27 17 31 
27 39 31 
27 22 31 
27 38 31 
27 16 31 
27 11 31 
27 26 31 
27 25 31 
27 18 31 
27 29 31 
28 39 31 
28 2 31 
28 25 31 
28 36 31 
28 18 31 
28 23 31 
28 22 31 
28 29 31 
28 32 31 
28 3 31 
28 6 31 
28 11 31 
28 1 31 
28 34 31 
28 27 31 
28 26 31 
28 24 31 
29 23 31 
29 36 31 
29 34 31 
29 16 31 
29 38 31 
29 22 31 
29 17 31 
29 18 31 
29 32 31 
29 26 31 
29 37 31 
29 5 31 
29 7 31 
29 30 31 
29 11 31 
29 6 31 
29 3 31 
29 2 31 
29 8 31 
29 13 31 
29 28 31 
29 25 31 
29 39 31 
29 20 31 
29 9 31 
29 24 31 
29 10 31 
29 15 31 
29 27 31 
30 39 31 
30 25 31 
30 21 31 
30 4 31 
30 10 31 
30 35 31 
30 14 31 
30 11 31 
30 19 31 
30 3 31 
30 17 31 
30 1 31 
30 38 31 
30 13 31 
31 35 31 
31 14 31 
31 37 31 
31 8 31 
31 6 31 
32 39 31 
32 27 31 
32 28 31 
32 7 31 
32 22 31 
32 13 31 
32 5 31 
32 21 31 
32 1 31 
32 37 31 
32 30 31 
32 17 31 
32 10 31 
32 9 31 
32 15 31 
32 2 31 
32 18 31 
32 33 31 
32 4 31 
32 19 31 
32 24 31 
33 2 31 
33 38 31 
33 16 31 
33 18 31 
33 24 31 
33 29 31 
33 39 31 
33 34 31 
33 25 31 
33 5 31 
33 32 31 
33 22 31 
34 30 31 
34 36 31 
34 38 31 
34 39 31 
34 3 31 
34 17 31 
34 5 31 
34 18 31 
34 7 31 
34 22 31 
34 11 31 
34 25 31 
34 29 31 
34 26 31 
34 23 31 
34 24 31 
34 2 31 
34 6 31 
34 15 31 
34 10 31 
34 32 31 
34 16 31 
34 28 31 
34 1 31 
35 13 31 
35 8 31 
35 31 31 
35 4 31 
35 14 31 
35 10 31 
35 33 31 
35 27 31 
36 29 31 
36 23 31 
36 37 31 
36 10 31 
36 27 31 
36 11 31 
36 28 31 
36 19 31 
36 5 31 
36 17 31 
36 16 31 
36 24 31 
36 2 31 
36 26 31 
36 38 31 
36 4 31 
36 32 31 
36 18 31 
36 34 31 
36 15 31 
36 22 31 
36 7 31 
36 25 31 
36 30 31 
36 39 31 
36 6 31 
36 33 31 
36 3 31 
36 1 31 
36 20 31 
36 13 31 
36 8 31 
36 12 31 
36 35 31 
36 9 31 
36 21 31 
37 23 31 
37 28 31 
37 22 31 
37 7 31 
37 21 31 
37 33 31 
37 32 31 
38 27 31 
38 22 31 
38 21 31 
38 36 31 
38 17 31 
38 4 31 
38 16 31 
38 24 31 
38 34 31 
38 2 31 
38 18 31 
38 39 31 
38 19 31 
38 25 31 
38 8 31 
38 32 31 
38 6 31 
38 20 31 
38 26 31 
38 35 31 
38 28 31 
38 1 31 
38 12 31 
38 9 31 
38 11 31 
39 17 31 
39 15 31 
39 16 31 
39 37 31 
39 2 31 
39 26 31 
39 22 31 
39 30 31 
39 18 31 
39 29 31 
39 11 31 
39 5 31 
39 7 31 
39 32 31 
39 25 31 
39 6 31 
39 36 31 
39 13 31 
39 23 31 
39 34 31 
39 24 31 
39 38 31 
39 3 31 
39 20 31 
39 8 31 
39 35 31 
1 33 32 
1 31 32 
1 8 32 
1 35 32 
1 4 32 
1 21 32 
1 20 32 
1 36 32 
1 19 32 
1 25 32 
1 14 32 
1 5 32 
1 23 32 
1 12 32 
1 13 32 
1 2 32 
1 16 32 
1 37 32 
2 36 32 
2 24 32 
2 37 32 
2 4 32 
2 15 32 
2 17 32 
2 27 32 
2 7 32 
2 28 32 
2 23 32 
2 30 32 
2 38 32 
2 34 32 
2 5 32 
2 18 32 
2 22 32 
2 20 32 
2 16 32 
2 26 32 
2 32 32 
2 39 32 
2 6 32 
2 25 32 
2 11 32 
2 29 32 
2 3 32 
2 10 32 
2 9 32 
2 21 32 
2 1 32 
2 19 32 
2 8 32 
2 12 32 
2 33 32 
2 13 32 
2 35 32 
3 5 32 
3 36 32 
3 22 32 
3 16 32 
3 20 32 
3 30 32 
3 25 32 
3 2 32 
3 17 32 
3 26 32 
3 7 32 
3 6 32 
3 12 32 
3 18 32 
4 18 32 
4 7 32 
4 34 32 
4 29 32 
4 22 32 
4 38 32 
4 11 32 
4 26 32 
4 36 32 
4 16 32 
4 32 32 
4 39 32 
4 5 32 
4 2 32 
4 3 32 
5 1 32 
5 28 32 
5 12 32 
5 19 32 
5 2 32 
5 10 32 
5 29 32 
5 15 32 
5 23 32 
5 9 32 
5 31 32 
5 21 32 
5 30 32 
5 14 32 
5 33 32 
5 35 32 
5 3 32 
5 32 32 
5 4 32 
5 13 32 
5 27 32 
5 7 32 
5 26 32 
5 38 32 
5 8 32 
5 37 32 
6 32 32 
6 28 32 
6 3 32 
6 25 32 
6 36 32 
6 2 32 
6 10 32 
6 4 32 
6 12 32 
6 20 32 
6 19 32 
6 30 32 
6 26 32 
6 29 32 
6 11 32 
6 5 32 
6 23 32 
7 34 32 
7 11 32 
7 24 32 
7 2 32 
7 19 32 
7 37 32 
7 18 32 
7 3 32 
7 9 32 
7 1 32 
7 23 32 
7 17 32 
7 38 32 
7 5 32 
8 1 32 
8 10 32 
8 3 32 
8 37 32 
8 35 32 
8 23 32 
8 30 32 
8 25 32 
9 16 32 
9 38 32 
9 22 32 
9 2 32 
9 18 32 
9 25 32 
9 36 32 
9 33 32 
10 36 32 
10 34 32 
10 16 32 
10 2 32 
10 22 32 
10 39 32 
10 23 32 
10 11 32 
10 29 32 
10 31 32 
10 24 32 
10 17 32 
10 38 32 
10 5 32 
10 13 32 
10 28 32 
10 25 32 
11 16 32 
11 34 32 
11 17 32 
11 24 32 
11 22 32 
11 26 32 
11 5 32 
11 18 32 
11 37 32 
11 6 32 
11 25 32 
11 36 32 
11 38 32 
11 30 32 
11 15 32 
11 29 32 
11 32 32 
11 9 32 
11 3 32 
11 39 32 
11 7 32 
11 21 32 
11 35 32 
11 19 32 
11 8 32 
11 23 32 
11 4 32 
11 1 32 
11 20 32 
11 14 32 
12 38 32 
12 17 32 
12 16 32 
12 39 32 
12 34 32 
12 36 32 
12 24 32 
12 2 32 
12 23 32 
12 29 32 
12 11 32 
13 22 32 
13 36 32 
13 2 32 
13 26 32 
13 32 32 
13 11 32 
13 6 32 
13 9 32 
13 12 32 
13 31 32 
13 29 32 
14 24 32 
14 39 32 
14 11 32 
14 4 32 
14 25 32 
15 17 32 
15 23 32 
15 16 32 
15 2 32 
15 26 32 
15 22 32 
15 36 32 
15 39 32 
15 29 32 
15 11 32 
16 39 32 
16 12 32 
16 22 32 
16 2 32 
16 25 32 
16 8 32 
16 18 32 
16 29 32 
16 20 32 
16 38 32 
16 15 32 
16 11 32 
16 14 32 
16 35 32 
16 17 32 
16 36 32 
16 23 32 
16 26 32 
16 19 32 
16 34 32 
16 33 32 
16 24 32 
16 10 32 
16 1 32 
16 5 32 
16 32 32 
17 16 32 
17 15 32 
17 5 32 
17 36 32 
17 24 32 
17 30 32 
17 7 32 
17 20 32 
17 25 32 
17 18 32 
17 28 32 
17 4 32 
17 39 32 
17 23 32 
17 1 32 
17 11 32 
17 6 32 
17 29 32 
17 22 32 
17 10 32 
17 3 32 
17 38 32 
17 12 32 
17 27 32 
17 33 32 
17 21 32 
18 5 32 
18 36 32 
18 34 32 
18 24 32 
18 16 32 
18 3 32 
18 30 32 
18 39 32 
18 11 32 
18 27 32 
18 32 32 
18 23 32 
18 2 32 
18 22 32 
18 26 32 
18 17 32 
18 28 32 
18 6 32 
18 29 32 
18 38 32 
18 19 32 
18 9 32 
18 20 32 
18 25 32 
18 7 32 
18 12 32 
18 33 32 
19 36 32 
19 2 32 
19 16 32 
19 26 32 
19 11 32 
19 34 32 
19 22 32 
19 17 32 
19 29 32 
19 23 32 
19 38 32 
19 3 32 
19 33 32 
20 24 32 
20 8 32 
20 27 32 
20 33 32 
20 22 32 
20 1 32 
20 14 32 
20 11 32 
20 23 32 
20 26 32 
20 35 32 
21 14 32 
21 8 32 
21 1 32 
21 31 32 
21 4 32 
21 12 32 
21 5 32 
21 15 32 
21 19 32 
22 25 32 
22 4 32 
22 1 32 
22 19 32 
22 20 32 
22 11 32 
22 28 32 
22 15 32 
22 26 32 
22 7 32 
22 36 32 
22 9 32 
22 3 32 
22 10 32 
22 18 32 
22 5 32 
22 17 32 
22 27 32 
22 29 32 
22 30 32 
22 37 32 
22 32 32 
22 34 32 
22 24 32 
22 6 32 
22 23 32 
22 39 32 
22 38 32 
22 16 32 
22 2 32 
22 33 32 
22 14 32 
23 4 32 
23 39 32 
23 16 32 
23 2 32 
23 15 32 
23 3 32 
23 36 32 
23 1 32 
23 32 32 
23 38 32 
23 24 32 
23 22 32 
23 17 32 
23 5 32 
23 25 32 
23 20 32 
23 34 32 
23 30 32 
23 28 32 
23 18 32 
23 11 32 
23 6 32 
23 7 32 
23 29 32 
23 10 32 
23 27 32 
23 26 32 
23 19 32 
24 22 32 
24 23 32 
24 34 32 
24 2 32 
24 16 32 
24 26 32 
24 38 32 
24 5 32 
24 36 32 
24 18 32 
24 32 32 
24 11 32 
24 29 32 
24 3 32 
24 17 32 
24 25 32 
24 28 32 
24 7 32 
24 4 32 
24 1 32 
24 39 32 
25 36 32 
25 17 32 
25 16 32 
25 22 32 
25 26 32 
25 6 32 
25 34 32 
25 7 32 
25 18 32 
25 24 32 
25 38 32 
25 30 32 
25 5 32 
25 9 32 
25 37 32 
25 39 32 
25 29 32 
25 13 32 
25 32 32 
25 3 32 
25 2 32 
25 20 32 
25 10 32 
25 1 32 
25 19 32 
26 36 32 
26 28 32 
26 34 32 
26 12 32 
26 10 32 
26 29 32 
26 31 32 
26 14 32 
26 20 32 
26 1 32 
26 18 32 
26 27 32 
26 22 32 
26 2 32 
26 17 32 
26 33 32 
26 19 32 
26 4 32 
26 30 32 
26 35 32 
26 38 32 
26 8 32 
26 37 32 
26 15 32 
26 5 32 
26 23 32 
27 23 32 
27 2 32 
27 34 32 
27 36 32 
27 17 32 
27 39 32 
27 22 32 
27 38 32 
27 16 32 
27 11 32 
27 26 32 
27 25 32 
27 18 32 
27 29 32 
27 1 32 
28 39 32 
28 2 32 
28 25 32 
28 36 32 
28 18 32 
28 23 32 
28 22 32 
28 29 32 
28 32 32 
28 11 32 
28 1 32 
28 34 32 
28 27 32 
28 26 32 
28 24 32 
29 23 32 
29 36 32 
29 34 32 
29 16 32 
29 38 32 
29 22 32 
29 17 32 
29 18 32 
29 32 32 
29 26 32 
29 37 32 
29 5 32 
29 7 32 
29 30 32 
29 11 32 
29 6 32 
29 3 32 
29 2 32 
29 8 32 
29 28 32 
29 25 32 
29 39 32 
29 20 32 
29 9 32 
29 24 32 
29 10 32 
29 15 32 
29 27 32 
29 35 32 
30 39 32 
30 25 32 
30 21 32 
30 4 32 
30 10 32 
30 14 32 
30 11 32 
30 3 32 
30 17 32 
30 1 32 
30 38 32 
30 13 32 
31 35 32 
31 14 32 
31 37 32 
31 8 32 
31 20 32 
32 39 32 
32 27 32 
32 28 32 
32 7 32 
32 22 32 
32 13 32 
32 5 32 
32 21 32 
32 1 32 
32 37 32 
32 30 32 
32 17 32 
32 10 32 
32 9 32 
32 15 32 
32 2 32 
32 18 32 
32 33 32 
32 4 32 
32 19 32 
32 24 32 
32 8 32 
32 26 32 
33 2 32 
33 38 32 
33 16 32 
33 18 32 
33 24 32 
33 29 32 
33 39 32 
33 34 32 
33 25 32 
33 5 32 
33 32 32 
33 22 32 
33 36 32 
33 17 32 
34 30 32 
34 36 32 
34 38 32 
34 39 32 
34 3 32 
34 17 32 
34 5 32 
34 18 32 
34 7 32 
34 22 32 
34 11 32 
34 25 32 
34 29 32 
34 26 32 
34 23 32 
34 24 32 
34 2 32 
34 10 32 
34 32 32 
34 16 32 
34 28 32 
34 1 32 
35 13 32 
35 8 32 
35 31 32 
35 4 32 
35 14 32 
35 10 32 
35 33 32 
35 27 32 
35 9 32 
36 29 32 
36 23 32 
36 37 32 
36 10 32 
36 27 32 
36 11 32 
36 28 32 
36 19 32 
36 5 32 
36 17 32 
36 16 32 
36 24 32 
36 2 32 
36 26 32 
36 38 32 
36 4 32 
36 32 32 
36 18 32 
36 34 32 
36 15 32 
36 22 32 
36 7 32 
36 25 32 
36 30 32 
36 39 32 
36 6 32 
36 33 32 
36 3 32 
36 1 32 
36 20 32 
36 13 32 
36 8 32 
36 12 32 
36 35 32 
36 21 32 
36 31 32 
37 23 32 
37 28 32 
37 22 32 
37 7 32 
37 21 32 
37 33 32 
37 32 32 
37 16 32 
37 18 32 
38 27 32 
38 22 32 
38 21 32 
38 36 32 
38 17 32 
38 4 32 
38 16 32 
38 24 32 
38 34 32 
38 2 32 
38 18 32 
38 39 32 
38 19 32 
38 25 32 
38 8 32 
38 32 32 
38 6 32 
38 20 32 
38 26 32 
38 35 32 
38 28 32 
38 1 32 
38 12 32 
38 9 32 
38 11 32 
38 33 32 
38 5 32 
39 17 32 
39 15 32 
39 16 32 
39 37 32 
39 2 32 
39 26 32 
39 22 32 
39 30 32 
39 18 32 
39 29 32 
39 11 32 
39 5 32 
39 7 32 
39 32 32 
39 25 32 
39 6 32 
39 36 32 
39 13 32 
39 23 32 
39 34 32 
39 24 32 
39 38 32 
39 3 32 
39 8 32 
39 35 32 
39 4 32 
1 33 33 
1 31 33 
1 8 33 
1 35 33 
1 4 33 
1 21 33 
1 20 33 
1 36 33 
1 19 33 
1 25 33 
1 14 33 
1 5 33 
1 23 33 
1 12 33 
1 13 33 
1 2 33 
1 16 33 
1 37 33 
1 28 33 
1 10 33 
2 36 33 
2 24 33 
2 37 33 
2 4 33 
2 15 33 
2 17 33 
2 27 33 
2 7 33 
2 28 33 
2 23 33 
2 30 33 
2 38 33 
2 34 33 
2 5 33 
2 18 33 
2 22 33 
2 20 33 
2 16 33 
2 26 33 
2 32 33 
2 39 33 
2 6 33 
2 25 33 
2 11 33 
2 29 33 
2 3 33 
2 10 33 
2 9 33 
2 21 33 
2 1 33 
2 19 33 
2 8 33 
2 12 33 
2 33 33 
2 13 33 
2 35 33 
2 31 33 
3 5 33 
3 36 33 
3 22 33 
3 16 33 
3 20 33 
3 30 33 
3 25 33 
3 2 33 
3 17 33 
3 26 33 
3 7 33 
3 6 33 
3 12 33 
3 18 33 
3 38 33 
3 32 33 
4 18 33 
4 7 33 
4 34 33 
4 29 33 
4 22 33 
4 38 33 
4 11 33 
4 26 33 
4 36 33 
4 16 33 
4 32 33 
4 39 33 
4 5 33 
4 2 33 
4 1 33 
5 1 33 
5 28 33 
5 12 33 
5 19 33 
5 2 33 
5 10 33 
5 29 33 
5 15 33 
5 23 33 
5 9 33 
5 31 33 
5 21 33 
5 30 33 
5 14 33 
5 33 33 
5 35 33 
5 3 33 
5 32 33 
5 4 33 
5 13 33 
5 27 33 
5 7 33 
5 26 33 
5 38 33 
5 8 33 
5 37 33 
5 36 33 
5 18 33 
6 32 33 
6 28 33 
6 3 33 
6 25 33 
6 36 33 
6 2 33 
6 10 33 
6 4 33 
6 12 33 
6 20 33 
6 19 33 
6 30 33 
6 26 33 
6 29 33 
6 11 33 
6 5 33 
6 23 33 
6 27 33 
6 24 33 
7 34 33 
7 11 33 
7 24 33 
7 2 33 
7 19 33 
7 37 33 
7 18 33 
7 3 33 
7 9 33 
7 1 33 
7 23 33 
7 17 33 
7 38 33 
7 5 33 
7 30 33 
7 36 33 
8 10 33 
8 3 33 
8 37 33 
8 35 33 
8 23 33 
8 30 33 
9 38 33 
9 22 33 
9 2 33 
9 18 33 
9 36 33 
9 33 33 
10 36 33 
10 34 33 
10 16 33 
10 2 33 
10 22 33 
10 39 33 
10 23 33 
10 11 33 
10 29 33 
10 31 33 
10 24 33 
10 17 33 
10 38 33 
10 5 33 
10 13 33 
10 28 33 
10 25 33 
10 26 33 
10 33 33 
11 16 33 
11 34 33 
11 17 33 
11 24 33 
11 22 33 
11 26 33 
11 5 33 
11 18 33 
11 37 33 
11 25 33 
11 36 33 
11 38 33 
11 30 33 
11 15 33 
11 29 33 
11 32 33 
11 9 33 
11 3 33 
11 39 33 
11 7 33 
11 21 33 
11 35 33 
11 19 33 
11 8 33 
11 23 33 
11 4 33 
11 1 33 
11 20 33 
11 14 33 
11 33 33 
12 38 33 
12 17 33 
12 16 33 
12 39 33 
12 34 33 
12 36 33 
12 24 33 
12 2 33 
12 23 33 
12 29 33 
12 11 33 
12 3 33 
12 32 33 
13 22 33 
13 36 33 
13 2 33 
13 26 33 
13 32 33 
13 11 33 
13 6 33 
13 12 33 
13 29 33 
14 24 33 
14 39 33 
14 11 33 
14 4 33 
14 25 33 
14 5 33 
14 17 33 
15 17 33 
15 23 33 
15 16 33 
15 2 33 
15 26 33 
15 22 33 
15 36 33 
15 39 33 
15 29 33 
15 11 33 
15 34 33 
15 32 33 
16 39 33 
16 12 33 
16 22 33 
16 2 33 
16 25 33 
16 8 33 
16 18 33 
16 29 33 
16 38 33 
16 15 33 
16 11 33 
16 14 33 
16 35 33 
16 17 33 
16 36 33 
16 23 33 
16 26 33 
16 19 33 
16 34 33 
16 33 33 
16 24 33 
16 10 33 
16 1 33 
16 5 33 
16 32 33 
16 6 33 
17 16 33 
17 15 33 
17 5 33 
17 36 33 
17 24 33 
17 30 33 
17 7 33 
17 20 33 
17 25 33 
17 18 33 
17 28 33 
17 4 33 
17 39 33 
17 23 33 
17 1 33 
17 11 33 
17 6 33 
17 29 33 
17 22 33 
17 10 33 
17 38 33 
17 12 33 
17 27 33 
17 33 33 
17 21 33 
17 9 33 
18 5 33 
18 36 33 
18 34 33 
18 24 33 
18 16 33 
18 3 33 
18 30 33 
18 39 33 
18 11 33 
18 27 33 
18 32 33 
18 23 33 
18 2 33 
18 22 33 
18 26 33 
18 17 33 
18 28 33 
18 6 33 
18 29 33 
18 38 33 
18 19 33 
18 9 33 
18 25 33 
18 7 33 
18 12 33 
18 33 33 
18 10 33 
19 36 33 
19 2 33 
19 16 33 
19 26 33 
19 11 33 
19 34 33 
19 22 33 
19 17 33 
19 29 33 
19 23 33 
19 38 33 
19 33 33 
19 25 33 
20 24 33 
20 27 33 
20 33 33 
20 22 33 
20 1 33 
20 14 33 
20 11 33 
20 23 33 
20 26 33 
20 35 33 
20 18 33 
21 14 33 
21 8 33 
21 1 33 
21 31 33 
21 4 33 
21 12 33 
21 5 33 
21 15 33 
21 19 33 
21 13 33 
22 25 33 
22 4 33 
22 1 33 
22 19 33 
22 20 33 
22 11 33 
22 28 33 
22 15 33 
22 26 33 
22 7 33 
22 36 33 
22 9 33 
22 3 33 
22 10 33 
22 18 33 
22 5 33 
22 17 33 
22 27 33 
22 29 33 
22 30 33 
22 37 33 
22 32 33 
22 34 33 
22 24 33 
22 6 33 
22 23 33 
22 39 33 
22 38 33 
22 16 33 
22 2 33 
22 33 33 
22 8 33 
23 4 33 
23 39 33 
23 16 33 
23 2 33 
23 3 33 
23 36 33 
23 1 33 
23 32 33 
23 38 33 
23 24 33 
23 22 33 
23 17 33 
23 5 33 
23 25 33 
23 20 33 
23 34 33 
23 30 33 
23 28 33 
23 18 33 
23 11 33 
23 6 33 
23 7 33 
23 29 33 
23 10 33 
23 27 33 
23 26 33 
23 19 33 
23 33 33 
24 22 33 
24 23 33 
24 34 33 
24 2 33 
24 16 33 
24 26 33 
24 38 33 
24 5 33 
24 36 33 
24 18 33 
24 32 33 
24 11 33 
24 29 33 
24 3 33 
24 17 33 
24 25 33 
24 28 33 
24 7 33 
24 4 33 
24 1 33 
24 39 33 
24 6 33 
25 36 33 
25 17 33 
25 16 33 
25 22 33 
25 26 33 
25 6 33 
25 34 33 
25 7 33 
25 18 33 
25 24 33 
25 38 33 
25 30 33 
25 5 33 
25 9 33 
25 37 33 
25 39 33 
25 29 33 
25 13 33 
25 32 33 
25 3 33 
25 2 33 
25 20 33 
25 10 33 
25 1 33 
25 19 33 
25 4 33 
25 11 33 
26 36 33 
26 28 33 
26 34 33 
26 12 33 
26 10 33 
26 29 33 
26 31 33 
26 14 33 
26 20 33 
26 18 33 
26 27 33 
26 22 33 
26 2 33 
26 17 33 
26 33 33 
26 19 33 
26 4 33 
26 30 33 
26 35 33 
26 38 33 
26 8 33 
26 37 33 
26 15 33 
26 5 33 
26 23 33 
26 21 33 
27 23 33 
27 2 33 
27 34 33 
27 36 33 
27 17 33 
27 39 33 
27 22 33 
27 38 33 
27 16 33 
27 11 33 
27 26 33 
27 25 33 
27 18 33 
27 29 33 
28 39 33 
28 2 33 
28 25 33 
28 36 33 
28 18 33 
28 23 33 
28 22 33 
28 29 33 
28 32 33 
28 11 33 
28 1 33 
28 34 33 
28 26 33 
28 24 33 
28 16 33 
29 23 33 
29 36 33 
29 34 33 
29 16 33 
29 38 33 
29 22 33 
29 17 33 
29 18 33 
29 32 33 
29 26 33 
29 37 33 
29 5 33 
29 7 33 
29 30 33 
29 11 33 
29 3 33 
29 2 33 
29 8 33 
29 28 33 
29 25 33 
29 39 33 
29 20 33 
29 9 33 
29 24 33 
29 10 33 
29 15 33 
29 27 33 
29 35 33 
29 4 33 
30 39 33 
30 25 33 
30 21 33 
30 4 33 
30 10 33 
30 11 33 
30 3 33 
30 17 33 
30 1 33 
30 38 33 
30 13 33 
30 19 33 
31 35 33 
31 14 33 
31 37 33 
31 8 33 
31 20 33 
32 39 33 
32 27 33 
32 28 33 
32 7 33 
32 22 33 
32 13 33 
32 21 33 
32 1 33 
32 37 33 
32 30 33 
32 10 33 
32 9 33 
32 15 33 
32 2 33 
32 18 33 
32 33 33 
32 4 33 
32 19 33 
32 24 33 
32 8 33 
32 26 33 
33 2 33 
33 38 33 
33 16 33 
33 18 33 
33 24 33 
33 29 33 
33 39 33 
33 34 33 
33 25 33 
33 5 33 
33 32 33 
33 22 33 
33 36 33 
33 17 33 
34 30 33 
34 36 33 
34 38 33 
34 39 33 
34 3 33 
34 17 33 
34 5 33 
34 18 33 
34 7 33 
34 22 33 
34 11 33 
34 25 33 
34 29 33 
34 26 33 
34 23 33 
34 24 33 
34 2 33 
34 10 33 
34 32 33 
34 16 33 
34 28 33 
34 1 33 
34 4 33 
34 27 33 
35 13 33 
35 8 33 
35 31 33 
35 4 33 
35 14 33 
35 10 33 
35 33 33 
35 27 33 
35 9 33 
35 15 33 
36 29 33 
36 23 33 
36 37 33 
36 10 33 
36 27 33 
36 11 33 
36 28 33 
36 19 33 
36 5 33 
36 17 33 
36 16 33 
36 24 33 
36 2 33 
36 26 33 
36 38 33 
36 4 33 
36 32 33 
36 18 33 
36 34 33 
36 15 33 
36 22 33 
36 7 33 
36 25 33 
36 30 33 
36 39 33 
36 6 33 
36 33 33 
36 3 33 
36 1 33 
36 20 33 
36 13 33 
36 8 33 
36 12 33 
36 35 33 
36 21 33 
36 31 33 
36 9 33 
36 14 33 
37 23 33 
37 28 33 
37 22 33 
37 7 33 
37 33 33 
37 32 33 
37 16 33 
37 18 33 
37 29 33 
38 27 33 
38 22 33 
38 21 33 
38 36 33 
38 17 33 
38 4 33 
38 16 33 
38 24 33 
38 34 33 
38 2 33 
38 18 33 
38 39 33 
38 19 33 
38 25 33 
38 8 33 
38 32 33 
38 6 33 
38 20 33 
38 26 33 
38 35 33 
38 28 33 
38 1 33 
38 12 33 
38 9 33 
38 11 33 
38 33 33 
38 5 33 
38 13 33 
38 31 33 
39 17 33 
39 15 33 
39 16 33 
39 37 33 
39 2 33 
39 26 33 
39 22 33 
39 30 33 
39 18 33 
39 29 33 
39 11 33 
39 5 33 
39 7 33 
39 32 33 
39 25 33 
39 6 33 
39 36 33 
39 13 33 
39 23 33 
39 34 33 
39 24 33 
39 38 33 
39 3 33 
39 8 33 
39 35 33 
39 4 33 
39 27 33 
39 20 33 
1 33 34 
1 31 34 
1 35 34 
1 21 34 
1 20 34 
1 36 34 
1 19 34 
1 25 34 
1 14 34 
1 5 34 
1 23 34 
1 12 34 
1 13 34 
1 2 34 
1 16 34 
1 37 34 
1 28 34 
1 10 34 
2 36 34 
2 24 34 
2 37 34 
2 4 34 
2 15 34 
2 17 34 
2 27 34 
2 7 34 
2 28 34 
2 23 34 
2 30 34 
2 38 34 
2 34 34 
2 5 34 
2 18 34 
2 22 34 
2 20 34 
2 16 34 
2 26 34 
2 32 34 
2 39 34 
2 6 34 
2 25 34 
2 11 34 
2 29 34 
2 3 34 
2 10 34 
2 9 34 
2 21 34 
2 1 34 
2 19 34 
2 8 34 
2 12 34 
2 33 34 
2 13 34 
2 35 34 
2 14 34 
3 5 34 
3 36 34 
3 22 34 
3 16 34 
3 20 34 
3 30 34 
3 25 34 
3 2 34 
3 17 34 
3 26 34 
3 7 34 
3 6 34 
3 12 34 
3 18 34 
3 38 34 
3 32 34 
3 15 34 
3 14 34 
4 18 34 
4 7 34 
4 34 34 
4 29 34 
4 22 34 
4 38 34 
4 11 34 
4 26 34 
4 36 34 
4 16 34 
4 32 34 
4 39 34 
4 5 34 
4 2 34 
4 1 34 
4 24 34 
5 1 34 
5 28 34 
5 12 34 
5 19 34 
5 2 34 
5 10 34 
5 29 34 
5 15 34 
5 23 34 
5 9 34 
5 31 34 
5 21 34 
5 30 34 
5 14 34 
5 33 34 
5 35 34 
5 3 34 
5 4 34 
5 13 34 
5 27 34 
5 7 34 
5 38 34 
5 8 34 
5 37 34 
5 36 34 
5 18 34 
6 32 34 
6 28 34 
6 3 34 
6 25 34 
6 36 34 
6 2 34 
6 10 34 
6 4 34 
6 12 34 
6 20 34 
6 19 34 
6 30 34 
6 26 34 
6 29 34 
6 11 34 
6 5 34 
6 23 34 
6 27 34 
6 24 34 
6 17 34 
6 1 34 
7 34 34 
7 11 34 
7 24 34 
7 2 34 
7 19 34 
7 37 34 
7 18 34 
7 3 34 
7 9 34 
7 1 34 
7 17 34 
7 38 34 
7 5 34 
7 30 34 
7 36 34 
8 10 34 
8 3 34 
8 37 34 
8 35 34 
9 38 34 
9 2 34 
9 18 34 
9 36 34 
9 33 34 
9 6 34 
10 36 34 
10 34 34 
10 16 34 
10 2 34 
10 22 34 
10 39 34 
10 23 34 
10 11 34 
10 29 34 
10 24 34 
10 17 34 
10 38 34 
10 5 34 
10 13 34 
10 28 34 
10 25 34 
10 26 34 
10 33 34 
10 12 34 
11 16 34 
11 34 34 
11 17 34 
11 24 34 
11 22 34 
11 26 34 
11 5 34 
11 18 34 
11 37 34 
11 25 34 
11 36 34 
11 38 34 
11 30 34 
11 15 34 
11 29 34 
11 32 34 
11 9 34 
11 3 34 
11 39 34 
11 7 34 
11 21 34 
11 35 34 
11 19 34 
11 23 34 
11 4 34 
11 1 34 
11 20 34 
11 14 34 
11 33 34 
11 2 34 
12 38 34 
12 17 34 
12 16 34 
12 39 34 
12 34 34 
12 36 34 
12 24 34 
12 2 34 
12 23 34 
12 29 34 
12 11 34 
12 3 34 
12 32 34 
12 30 34 
12 26 34 
13 22 34 
13 36 34 
13 2 34 
13 26 34 
13 32 34 
13 11 34 
13 6 34 
13 29 34 
13 24 34 
14 24 34 
14 11 34 
14 4 34 
14 5 34 
14 17 34 
15 17 34 
15 23 34 
15 16 34 
15 2 34 
15 26 34 
15 22 34 
15 36 34 
15 39 34 
15 29 34 
15 11 34 
15 34 34 
15 32 34 
15 5 34 
15 1 34 
16 39 34 
16 12 34 
16 22 34 
16 2 34 
16 25 34 
16 8 34 
16 18 34 
16 29 34 
16 38 34 
16 15 34 
16 11 34 
16 14 34 
16 35 34 
16 17 34 
16 36 34 
16 23 34 
16 26 34 
16 19 34 
16 34 34 
16 24 34 
16 10 34 
16 1 34 
16 5 34 
16 32 34 
16 6 34 
16 4 34 
17 16 34 
17 15 34 
17 5 34 
17 36 34 
17 24 34 
17 30 34 
17 7 34 
17 20 34 
17 25 34 
17 18 34 
17 28 34 
17 4 34 
17 39 34 
17 23 34 
17 1 34 
17 11 34 
17 6 34 
17 29 34 
17 22 34 
17 10 34 
17 38 34 
17 12 34 
17 27 34 
17 33 34 
17 21 34 
17 3 34 
18 5 34 
18 36 34 
18 34 34 
18 24 34 
18 16 34 
18 3 34 
18 30 34 
18 39 34 
18 11 34 
18 27 34 
18 32 34 
18 23 34 
18 2 34 
18 22 34 
18 26 34 
18 17 34 
18 28 34 
18 6 34 
18 29 34 
18 38 34 
18 19 34 
18 25 34 
18 7 34 
18 12 34 
18 33 34 
18 10 34 
18 1 34 
19 36 34 
19 2 34 
19 16 34 
19 26 34 
19 11 34 
19 34 34 
19 22 34 
19 17 34 
19 29 34 
19 23 34 
19 38 34 
19 25 34 
19 39 34 
20 24 34 
20 27 34 
20 22 34 
20 1 34 
20 14 34 
20 11 34 
20 26 34 
20 35 34 
20 18 34 
21 14 34 
21 8 34 
21 1 34 
21 31 34 
21 4 34 
21 12 34 
21 5 34 
21 15 34 
21 19 34 
21 13 34 
21 22 34 
21 7 34 
22 25 34 
22 4 34 
22 1 34 
22 19 34 
22 20 34 
22 11 34 
22 28 34 
22 15 34 
22 26 34 
22 7 34 
22 36 34 
22 9 34 
22 3 34 
22 10 34 
22 18 34 
22 5 34 
22 17 34 
22 27 34 
22 29 34 
22 30 34 
22 32 34 
22 34 34 
22 24 34 
22 6 34 
22 23 34 
22 39 34 
22 38 34 
22 16 34 
22 2 34 
22 33 34 
22 8 34 
22 35 34 
23 4 34 
23 39 34 
23 16 34 
23 2 34 
23 3 34 
23 36 34 
23 1 34 
23 32 34 
23 38 34 
23 24 34 
23 22 34 
23 17 34 
23 5 34 
23 25 34 
23 20 34 
23 34 34 
23 30 34 
23 28 34 
23 18 34 
23 11 34 
23 6 34 
23 7 34 
23 29 34 
23 10 34 
23 27 34 
23 26 34 
23 19 34 
23 33 34 
23 12 34 
23 21 34 
24 22 34 
24 23 34 
24 34 34 
24 2 34 
24 16 34 
24 26 34 
24 38 34 
24 5 34 
24 36 34 
24 18 34 
24 32 34 
24 11 34 
24 29 34 
24 3 34 
24 17 34 
24 25 34 
24 28 34 
24 7 34 
24 4 34 
24 1 34 
24 39 34 
24 6 34 
24 27 34 
25 36 34 
25 17 34 
25 16 34 
25 22 34 
25 26 34 
25 34 34 
25 7 34 
25 18 34 
25 24 34 
25 38 34 
25 30 34 
25 5 34 
25 9 34 
25 37 34 
25 39 34 
25 29 34 
25 13 34 
25 32 34 
25 3 34 
25 2 34 
25 20 34 
25 10 34 
25 1 34 
25 19 34 
25 4 34 
25 11 34 
25 33 34 
26 36 34 
26 28 34 
26 34 34 
26 12 34 
26 10 34 
26 29 34 
26 31 34 
26 14 34 
26 20 34 
26 18 34 
26 27 34 
26 22 34 
26 2 34 
26 17 34 
26 33 34 
26 19 34 
26 30 34 
26 35 34 
26 38 34 
26 8 34 
26 37 34 
26 15 34 
26 5 34 
26 23 34 
26 21 34 
26 6 34 
27 23 34 
27 2 34 
27 34 34 
27 36 34 
27 17 34 
27 39 34 
27 22 34 
27 38 34 
27 16 34 
27 11 34 
27 26 34 
27 25 34 
27 18 34 
27 29 34 
27 10 34 
28 39 34 
28 2 34 
28 25 34 
28 36 34 
28 18 34 
28 23 34 
28 22 34 
28 29 34 
28 32 34 
28 11 34 
28 1 34 
28 34 34 
28 26 34 
28 24 34 
28 16 34 
28 6 34 
29 23 34 
29 36 34 
29 34 34 
29 16 34 
29 38 34 
29 22 34 
29 17 34 
29 18 34 
29 32 34 
29 26 34 
29 37 34 
29 5 34 
29 7 34 
29 30 34 
29 11 34 
29 3 34 
29 2 34 
29 8 34 
29 28 34 
29 25 34 
29 39 34 
29 20 34 
29 9 34 
29 24 34 
29 10 34 
29 15 34 
29 27 34 
29 4 34 
29 33 34 
30 39 34 
30 25 34 
30 21 34 
30 4 34 
30 10 34 
30 11 34 
30 3 34 
30 17 34 
30 1 34 
30 38 34 
30 13 34 
30 19 34 
31 35 34 
31 14 34 
31 37 34 
31 8 34 
31 13 34 
32 39 34 
32 27 34 
32 28 34 
32 7 34 
32 22 34 
32 13 34 
32 21 34 
32 1 34 
32 37 34 
32 30 34 
32 10 34 
32 9 34 
32 15 34 
32 2 34 
32 18 34 
32 19 34 
32 24 34 
32 8 34 
32 26 34 
33 2 34 
33 38 34 
33 16 34 
33 18 34 
33 24 34 
33 29 34 
33 39 34 
33 34 34 
33 25 34 
33 5 34 
33 32 34 
33 22 34 
33 36 34 
33 17 34 
34 30 34 
34 36 34 
34 38 34 
34 39 34 
34 3 34 
34 17 34 
34 5 34 
34 18 34 
34 7 34 
34 22 34 
34 11 34 
34 25 34 
34 29 34 
34 26 34 
34 23 34 
34 24 34 
34 2 34 
34 10 34 
34 32 34 
34 16 34 
34 28 34 
34 1 34 
34 4 34 
34 27 34 
34 6 34 
34 33 34 
35 13 34 
35 8 34 
35 31 34 
35 4 34 
35 14 34 
35 33 34 
35 27 34 
35 9 34 
35 15 34 
35 20 34 
36 29 34 
36 23 34 
36 37 34 
36 10 34 
36 27 34 
36 11 34 
36 28 34 
36 19 34 
36 5 34 
36 17 34 
36 16 34 
36 24 34 
36 2 34 
36 26 34 
36 38 34 
36 4 34 
36 32 34 
36 18 34 
36 34 34 
36 15 34 
36 22 34 
36 7 34 
36 25 34 
36 30 34 
36 39 34 
36 6 34 
36 33 34 
36 3 34 
36 1 34 
36 20 34 
36 13 34 
36 8 34 
36 12 34 
36 35 34 
36 21 34 
36 31 34 
36 9 34 
36 14 34 
37 23 34 
37 28 34 
37 22 34 
37 7 34 
37 33 34 
37 32 34 
37 16 34 
37 18 34 
37 29 34 
37 6 34 
38 27 34 
38 22 34 
38 21 34 
38 36 34 
38 17 34 
38 4 34 
38 16 34 
38 24 34 
38 34 34 
38 2 34 
38 18 34 
38 39 34 
38 19 34 
38 25 34 
38 32 34 
38 6 34 
38 20 34 
38 26 34 
38 35 34 
38 28 34 
38 1 34 
38 12 34 
38 9 34 
38 11 34 
38 33 34 
38 5 34 
38 13 34 
39 17 34 
39 15 34 
39 16 34 
39 37 34 
39 2 34 
39 26 34 
39 22 34 
39 30 34 
39 18 34 
39 29 34 
39 11 34 
39 5 34 
39 7 34 
39 32 34 
39 25 34 
39 6 34 
39 36 34 
39 13 34 
39 23 34 
39 34 34 
39 24 34 
39 38 34 
39 3 34 
39 35 34 
39 4 34 
39 27 34 
39 20 34 
39 1 34 
1 33 35 
1 31 35 
1 35 35 
1 21 35 
1 20 35 
1 36 35 
1 19 35 
1 25 35 
1 14 35 
1 5 35 
1 23 35 
1 12 35 
1 13 35 
1 2 35 
1 16 35 
1 37 35 
1 28 35 
1 10 35 
1 9 35 
1 15 35 
2 36 35 
2 24 35 
2 37 35 
2 4 35 
2 15 35 
2 17 35 
2 27 35 
2 7 35 
2 28 35 
2 23 35 
2 30 35 
2 38 35 
2 34 35 
2 5 35 
2 18 35 
2 22 35 
2 20 35 
2 16 35 
2 26 35 
2 32 35 
2 39 35 
2 6 35 
2 25 35 
2 11 35 
2 29 35 
2 3 35 
2 10 35 
2 9 35 
2 21 35 
2 1 35 
2 19 35 
2 12 35 
2 33 35 
2 13 35 
2 35 35 
3 5 35 
3 36 35 
3 22 35 
3 16 35 
3 20 35 
3 30 35 
3 25 35 
3 2 35 
3 17 35 
3 26 35 
3 7 35 
3 6 35 
3 12 35 
3 18 35 
3 38 35 
3 32 35 
3 15 35 
3 14 35 
3 28 35 
3 31 35 
4 18 35 
4 7 35 
4 34 35 
4 29 35 
4 22 35 
4 38 35 
4 11 35 
4 26 35 
4 36 35 
4 16 35 
4 32 35 
4 39 35 
4 5 35 
4 2 35 
4 1 35 
4 24 35 
4 17 35 
4 23 35 
5 28 35 
5 12 35 
5 19 35 
5 2 35 
5 10 35 
5 29 35 
5 15 35 
5 23 35 
5 9 35 
5 31 35 
5 21 35 
5 14 35 
5 33 35 
5 35 35 
5 3 35 
5 4 35 
5 13 35 
5 27 35 
5 7 35 
5 38 35 
5 8 35 
5 37 35 
5 36 35 
5 18 35 
6 32 35 
6 28 35 
6 3 35 
6 25 35 
6 36 35 
6 2 35 
6 10 35 
6 4 35 
6 12 35 
6 20 35 
6 19 35 
6 30 35 
6 26 35 
6 29 35 
6 11 35 
6 5 35 
6 23 35 
6 27 35 
6 24 35 
6 17 35 
6 1 35 
6 22 35 
6 34 35 
7 34 35 
7 11 35 
7 24 35 
7 2 35 
7 19 35 
7 37 35 
7 18 35 
7 3 35 
7 1 35 
7 17 35 
7 38 35 
7 5 35 
7 30 35 
7 36 35 
7 26 35 
8 10 35 
8 3 35 
8 37 35 
8 35 35 
8 18 35 
8 23 35 
9 38 35 
9 2 35 
9 18 35 
9 36 35 
9 33 35 
9 6 35 
9 31 35 
9 29 35 
10 36 35 
10 34 35 
10 16 35 
10 2 35 
10 22 35 
10 39 35 
10 23 35 
10 11 35 
10 29 35 
10 24 35 
10 17 35 
10 38 35 
10 5 35 
10 28 35 
10 25 35 
10 26 35 
10 33 35 
10 12 35 
10 21 35 
11 16 35 
11 34 35 
11 17 35 
11 24 35 
11 22 35 
11 26 35 
11 5 35 
11 18 35 
11 37 35 
11 25 35 
11 36 35 
11 38 35 
11 30 35 
11 15 35 
11 29 35 
11 32 35 
11 9 35 
11 3 35 
11 39 35 
11 7 35 
11 21 35 
11 35 35 
11 19 35 
11 23 35 
11 4 35 
11 1 35 
11 20 35 
11 33 35 
11 2 35 
11 27 35 
12 38 35 
12 17 35 
12 16 35 
12 39 35 
12 34 35 
12 36 35 
12 24 35 
12 2 35 
12 23 35 
12 29 35 
12 11 35 
12 3 35 
12 32 35 
12 26 35 
12 5 35 
13 22 35 
13 36 35 
13 2 35 
13 26 35 
13 32 35 
13 11 35 
13 6 35 
13 29 35 
13 24 35 
13 7 35 
14 24 35 
14 11 35 
14 4 35 
14 5 35 
14 17 35 
14 18 35 
14 32 35 
15 17 35 
15 23 35 
15 16 35 
15 2 35 
15 26 35 
15 22 35 
15 36 35 
15 39 35 
15 29 35 
15 11 35 
15 34 35 
15 32 35 
15 5 35 
15 3 35 
16 39 35 
16 12 35 
16 22 35 
16 2 35 
16 25 35 
16 8 35 
16 18 35 
16 29 35 
16 38 35 
16 15 35 
16 11 35 
16 14 35 
16 35 35 
16 17 35 
16 36 35 
16 23 35 
16 26 35 
16 34 35 
16 24 35 
16 10 35 
16 1 35 
16 5 35 
16 32 35 
16 6 35 
16 4 35 
16 3 35 
17 16 35 
17 15 35 
17 5 35 
17 36 35 
17 24 35 
17 7 35 
17 20 35 
17 25 35 
17 18 35 
17 28 35 
17 4 35 
17 39 35 
17 23 35 
17 1 35 
17 11 35 
17 6 35 
17 29 35 
17 22 35 
17 10 35 
17 38 35 
17 12 35 
17 27 35 
17 33 35 
17 21 35 
17 3 35 
17 34 35 
18 5 35 
18 36 35 
18 34 35 
18 24 35 
18 16 35 
18 3 35 
18 30 35 
18 39 35 
18 11 35 
18 27 35 
18 32 35 
18 23 35 
18 2 35 
18 22 35 
18 26 35 
18 17 35 
18 28 35 
18 6 35 
18 29 35 
18 38 35 
18 19 35 
18 25 35 
18 7 35 
18 12 35 
18 33 35 
18 10 35 
18 1 35 
18 31 35 
18 37 35 
19 36 35 
19 2 35 
19 16 35 
19 26 35 
19 11 35 
19 34 35 
19 22 35 
19 17 35 
19 29 35 
19 23 35 
19 38 35 
19 25 35 
19 39 35 
19 6 35 
19 18 35 
20 24 35 
20 27 35 
20 22 35 
20 14 35 
20 11 35 
20 26 35 
20 35 35 
20 18 35 
20 31 35 
21 14 35 
21 8 35 
21 1 35 
21 31 35 
21 4 35 
21 12 35 
21 5 35 
21 15 35 
21 19 35 
21 13 35 
21 22 35 
21 7 35 
21 33 35 
21 27 35 
22 25 35 
22 4 35 
22 1 35 
22 19 35 
22 20 35 
22 11 35 
22 28 35 
22 15 35 
22 26 35 
22 7 35 
22 36 35 
22 9 35 
22 3 35 
22 10 35 
22 18 35 
22 5 35 
22 17 35 
22 27 35 
22 29 35 
22 30 35 
22 32 35 
22 34 35 
22 24 35 
22 6 35 
22 23 35 
22 39 35 
22 38 35 
22 16 35 
22 2 35 
22 33 35 
22 8 35 
22 35 35 
22 12 35 
22 31 35 
23 4 35 
23 39 35 
23 16 35 
23 2 35 
23 3 35 
23 36 35 
23 1 35 
23 32 35 
23 38 35 
23 24 35 
23 22 35 
23 17 35 
23 5 35 
23 25 35 
23 34 35 
23 30 35 
23 28 35 
23 18 35 
23 11 35 
23 6 35 
23 7 35 
23 29 35 
23 10 35 
23 27 35 
23 26 35 
23 19 35 
23 33 35 
23 12 35 
23 21 35 
23 15 35 
24 22 35 
24 23 35 
24 34 35 
24 2 35 
24 16 35 
24 26 35 
24 38 35 
24 5 35 
24 36 35 
24 18 35 
24 32 35 
24 11 35 
24 29 35 
24 3 35 
24 17 35 
24 25 35 
24 28 35 
24 7 35 
24 4 35 
24 1 35 
24 39 35 
24 6 35 
24 27 35 
24 15 35 
25 36 35 
25 17 35 
25 16 35 
25 22 35 
25 26 35 
25 34 35 
25 7 35 
25 18 35 
25 24 35 
25 38 35 
25 30 35 
25 5 35 
25 9 35 
25 37 35 
25 39 35 
25 29 35 
25 13 35 
25 32 35 
25 3 35 
25 2 35 
25 20 35 
25 10 35 
25 1 35 
25 19 35 
25 4 35 
25 11 35 
25 33 35 
26 36 35 
26 28 35 
26 34 35 
26 12 35 
26 10 35 
26 29 35 
26 31 35 
26 14 35 
26 20 35 
26 18 35 
26 27 35 
26 22 35 
26 2 35 
26 17 35 
26 33 35 
26 19 35 
26 35 35 
26 38 35 
26 8 35 
26 37 35 
26 15 35 
26 5 35 
26 23 35 
26 21 35 
26 6 35 
26 9 35 
27 23 35 
27 2 35 
27 34 35 
27 36 35 
27 17 35 
27 39 35 
27 22 35 
27 38 35 
27 16 35 
27 11 35 
27 26 35 
27 25 35 
27 18 35 
27 29 35 
27 10 35 
28 39 35 
28 2 35 
28 25 35 
28 36 35 
28 18 35 
28 23 35 
28 22 35 
28 29 35 
28 32 35 
28 11 35 
28 1 35 
28 34 35 
28 26 35 
28 24 35 
28 16 35 
28 6 35 
28 10 35 
29 23 35 
29 36 35 
29 34 35 
29 16 35 
29 38 35 
29 22 35 
29 17 35 
29 18 35 
29 32 35 
29 26 35 
29 37 35 
29 5 35 
29 7 35 
29 30 35 
29 11 35 
29 3 35 
29 2 35 
29 8 35 
29 28 35 
29 25 35 
29 39 35 
29 20 35 
29 9 35 
29 24 35 
29 10 35 
29 27 35 
29 4 35 
29 33 35 
29 1 35 
30 39 35 
30 25 35 
30 21 35 
30 4 35 
30 10 35 
30 11 35 
30 3 35 
30 17 35 
30 1 35 
30 38 35 
30 19 35 
31 35 35 
31 37 35 
31 8 35 
31 13 35 
31 6 35 
32 39 35 
32 27 35 
32 28 35 
32 7 35 
32 22 35 
32 13 35 
32 21 35 
32 1 35 
32 37 35 
32 30 35 
32 10 35 
32 9 35 
32 15 35 
32 2 35 
32 18 35 
32 19 35 
32 24 35 
32 26 35 
32 35 35 
33 2 35 
33 38 35 
33 16 35 
33 18 35 
33 24 35 
33 29 35 
33 39 35 
33 34 35 
33 25 35 
33 5 35 
33 32 35 
33 22 35 
33 36 35 
33 17 35 
33 26 35 
33 11 35 
34 36 35 
34 38 35 
34 39 35 
34 3 35 
34 17 35 
34 5 35 
34 18 35 
34 7 35 
34 22 35 
34 11 35 
34 25 35 
34 29 35 
34 26 35 
34 23 35 
34 24 35 
34 2 35 
34 10 35 
34 32 35 
34 16 35 
34 28 35 
34 1 35 
34 4 35 
34 27 35 
34 6 35 
34 33 35 
34 15 35 
35 13 35 
35 8 35 
35 31 35 
35 4 35 
35 14 35 
35 33 35 
35 27 35 
35 9 35 
35 15 35 
35 20 35 
36 29 35 
36 23 35 
36 37 35 
36 10 35 
36 27 35 
36 11 35 
36 28 35 
36 19 35 
36 5 35 
36 17 35 
36 16 35 
36 24 35 
36 2 35 
36 26 35 
36 38 35 
36 4 35 
36 32 35 
36 18 35 
36 34 35 
36 15 35 
36 22 35 
36 7 35 
36 25 35 
36 30 35 
36 39 35 
36 6 35 
36 33 35 
36 3 35 
36 1 35 
36 20 35 
36 13 35 
36 8 35 
36 12 35 
36 35 35 
36 21 35 
36 31 35 
36 9 35 
36 14 35 
37 23 35 
37 28 35 
37 22 35 
37 7 35 
37 33 35 
37 32 35 
37 16 35 
37 18 35 
37 29 35 
37 6 35 
37 12 35 
37 10 35 
38 27 35 
38 22 35 
38 21 35 
38 36 35 
38 17 35 
38 4 35 
38 16 35 
38 24 35 
38 34 35 
38 2 35 
38 18 35 
38 39 35 
38 19 35 
38 25 35 
38 32 35 
38 6 35 
38 20 35 
38 26 35 
38 35 35 
38 28 35 
38 1 35 
38 12 35 
38 9 35 
38 11 35 
38 33 35 
38 5 35 
38 13 35 
38 29 35 
38 23 35 
39 17 35 
39 15 35 
39 16 35 
39 37 35 
39 2 35 
39 26 35 
39 22 35 
39 18 35 
39 29 35 
39 11 35 
39 5 35 
39 7 35 
39 32 35 
39 25 35 
39 6 35 
39 36 35 
39 13 35 
39 23 35 
39 34 35 
39 24 35 
39 38 35 
39 3 35 
39 35 35 
39 4 35 
39 27 35 
39 20 35 
39 1 35 
39 12 35 
1 33 36 
1 31 36 
1 35 36 
1 21 36 
1 20 36 
1 36 36 
1 19 36 
1 25 36 
1 14 36 
1 23 36 
1 12 36 
1 13 36 
1 2 36 
1 16 36 
1 37 36 
1 28 36 
1 10 36 
1 9 36 
1 15 36 
1 8 36 
2 36 36 
2 24 36 
2 37 36 
2 4 36 
2 15 36 
2 17 36 
2 27 36 
2 7 36 
2 28 36 
2 23 36 
2 30 36 
2 38 36 
2 34 36 
2 5 36 
2 18 36 
2 22 36 
2 20 36 
2 16 36 
2 26 36 
2 32 36 
2 39 36 
2 6 36 
2 25 36 
2 11 36 
2 29 36 
2 3 36 
2 10 36 
2 9 36 
2 21 36 
2 1 36 
2 19 36 
2 12 36 
2 33 36 
2 13 36 
2 35 36 
2 8 36 
2 14 36 
3 5 36 
3 36 36 
3 22 36 
3 16 36 
3 20 36 
3 30 36 
3 25 36 
3 2 36 
3 17 36 
3 26 36 
3 7 36 
3 6 36 
3 12 36 
3 18 36 
3 38 36 
3 32 36 
3 15 36 
3 14 36 
3 28 36 
3 31 36 
3 21 36 
3 10 36 
4 18 36 
4 34 36 
4 29 36 
4 22 36 
4 38 36 
4 11 36 
4 26 36 
4 36 36 
4 16 36 
4 32 36 
4 39 36 
4 5 36 
4 2 36 
4 1 36 
4 24 36 
4 17 36 
4 23 36 
4 25 36 
5 28 36 
5 12 36 
5 19 36 
5 2 36 
5 10 36 
5 29 36 
5 15 36 
5 23 36 
5 9 36 
5 31 36 
5 21 36 
5 14 36 
5 33 36 
5 35 36 
5 3 36 
5 4 36 
5 13 36 
5 27 36 
5 7 36 
5 38 36 
5 8 36 
5 37 36 
5 36 36 
5 18 36 
5 30 36 
6 32 36 
6 28 36 
6 3 36 
6 25 36 
6 36 36 
6 2 36 
6 10 36 
6 4 36 
6 12 36 
6 19 36 
6 30 36 
6 26 36 
6 29 36 
6 11 36 
6 5 36 
6 23 36 
6 27 36 
6 24 36 
6 17 36 
6 1 36 
6 22 36 
6 34 36 
7 34 36 
7 11 36 
7 24 36 
7 2 36 
7 19 36 
7 37 36 
7 18 36 
7 3 36 
7 17 36 
7 38 36 
7 5 36 
7 30 36 
7 36 36 
7 26 36 
7 39 36 
8 10 36 
8 3 36 
8 37 36 
8 35 36 
8 23 36 
8 36 36 
9 38 36 
9 2 36 
9 18 36 
9 36 36 
9 33 36 
9 6 36 
9 31 36 
9 29 36 
9 13 36 
9 19 36 
10 36 36 
10 34 36 
10 16 36 
10 2 36 
10 22 36 
10 39 36 
10 23 36 
10 11 36 
10 29 36 
10 24 36 
10 17 36 
10 38 36 
10 5 36 
10 28 36 
10 25 36 
10 33 36 
10 12 36 
10 21 36 
10 6 36 
11 16 36 
11 34 36 
11 17 36 
11 24 36 
11 22 36 
11 26 36 
11 37 36 
11 25 36 
11 36 36 
11 38 36 
11 30 36 
11 15 36 
11 29 36 
11 32 36 
11 9 36 
11 3 36 
11 39 36 
11 7 36 
11 21 36 
11 35 36 
11 19 36 
11 23 36 
11 4 36 
11 1 36 
11 20 36 
11 33 36 
11 2 36 
11 27 36 
12 38 36 
12 17 36 
12 16 36 
12 39 36 
12 34 36 
12 36 36 
12 24 36 
12 2 36 
12 23 36 
12 29 36 
12 11 36 
12 3 36 
12 32 36 
12 26 36 
12 5 36 
12 4 36 
12 7 36 
13 22 36 
13 36 36 
13 2 36 
13 26 36 
13 32 36 
13 6 36 
13 29 36 
13 24 36 
13 7 36 
14 24 36 
14 11 36 
14 4 36 
14 5 36 
14 17 36 
14 18 36 
14 32 36 
14 2 36 
14 29 36 
15 17 36 
15 23 36 
15 16 36 
15 2 36 
15 26 36 
15 22 36 
15 36 36 
15 39 36 
15 29 36 
15 11 36 
15 34 36 
15 5 36 
15 3 36 
15 4 36 
16 39 36 
16 12 36 
16 22 36 
16 2 36 
16 25 36 
16 8 36 
16 18 36 
16 29 36 
16 38 36 
16 15 36 
16 11 36 
16 14 36 
16 35 36 
16 17 36 
16 36 36 
16 23 36 
16 26 36 
16 34 36 
16 24 36 
16 10 36 
16 1 36 
16 5 36 
16 32 36 
16 6 36 
16 4 36 
16 3 36 
16 20 36 
17 16 36 
17 15 36 
17 36 36 
17 24 36 
17 7 36 
17 20 36 
17 25 36 
17 18 36 
17 28 36 
17 4 36 
17 39 36 
17 23 36 
17 1 36 
17 11 36 
17 6 36 
17 29 36 
17 22 36 
17 10 36 
17 38 36 
17 12 36 
17 27 36 
17 33 36 
17 21 36 
17 3 36 
17 34 36 
17 37 36 
18 5 36 
18 36 36 
18 34 36 
18 24 36 
18 16 36 
18 3 36 
18 39 36 
18 11 36 
18 27 36 
18 32 36 
18 23 36 
18 2 36 
18 22 36 
18 26 36 
18 17 36 
18 28 36 
18 6 36 
18 29 36 
18 38 36 
18 19 36 
18 25 36 
18 7 36 
18 12 36 
18 33 36 
18 10 36 
18 1 36 
18 31 36 
18 37 36 
18 14 36 
19 36 36 
19 2 36 
19 16 36 
19 26 36 
19 11 36 
19 34 36 
19 22 36 
19 17 36 
19 29 36 
19 23 36 
19 38 36 
19 25 36 
19 39 36 
19 6 36 
19 18 36 
20 24 36 
20 27 36 
20 22 36 
20 14 36 
20 11 36 
20 26 36 
20 35 36 
20 31 36 
20 30 36 
21 14 36 
21 8 36 
21 1 36 
21 31 36 
21 4 36 
21 12 36 
21 15 36 
21 19 36 
21 13 36 
21 22 36 
21 7 36 
21 33 36 
21 27 36 
22 25 36 
22 4 36 
22 1 36 
22 19 36 
22 20 36 
22 11 36 
22 28 36 
22 15 36 
22 26 36 
22 7 36 
22 36 36 
22 9 36 
22 3 36 
22 10 36 
22 18 36 
22 5 36 
22 17 36 
22 27 36 
22 29 36 
22 30 36 
22 32 36 
22 34 36 
22 24 36 
22 6 36 
22 23 36 
22 39 36 
22 38 36 
22 16 36 
22 2 36 
22 33 36 
22 8 36 
22 35 36 
22 12 36 
22 31 36 
22 21 36 
22 37 36 
23 4 36 
23 39 36 
23 16 36 
23 2 36 
23 3 36 
23 36 36 
23 1 36 
23 32 36 
23 38 36 
23 24 36 
23 22 36 
23 17 36 
23 5 36 
23 25 36 
23 34 36 
23 30 36 
23 28 36 
23 18 36 
23 11 36 
23 6 36 
23 7 36 
23 29 36 
23 10 36 
23 27 36 
23 26 36 
23 19 36 
23 33 36 
23 12 36 
23 21 36 
23 15 36 
23 37 36 
24 22 36 
24 23 36 
24 34 36 
24 2 36 
24 16 36 
24 26 36 
24 38 36 
24 5 36 
24 36 36 
24 18 36 
24 32 36 
24 11 36 
24 29 36 
24 3 36 
24 17 36 
24 25 36 
24 28 36 
24 7 36 
24 4 36 
24 1 36 
24 39 36 
24 6 36 
24 27 36 
24 15 36 
24 10 36 
25 36 36 
25 17 36 
25 16 36 
25 22 36 
25 26 36 
25 34 36 
25 7 36 
25 18 36 
25 24 36 
25 38 36 
25 5 36 
25 9 36 
25 37 36 
25 39 36 
25 29 36 
25 32 36 
25 3 36 
25 2 36 
25 20 36 
25 10 36 
25 1 36 
25 19 36 
25 4 36 
25 11 36 
25 33 36 
26 36 36 
26 28 36 
26 34 36 
26 12 36 
26 10 36 
26 29 36 
26 31 36 
26 14 36 
26 20 36 
26 18 36 
26 27 36 
26 22 36 
26 2 36 
26 17 36 
26 33 36 
26 19 36 
26 35 36 
26 38 36 
26 8 36 
26 37 36 
26 15 36 
26 23 36 
26 21 36 
26 6 36 
26 9 36 
26 13 36 
27 23 36 
27 2 36 
27 34 36 
27 36 36 
27 17 36 
27 39 36 
27 22 36 
27 38 36 
27 16 36 
27 11 36 
27 26 36 
27 25 36 
27 18 36 
27 29 36 
27 10 36 
27 15 36 
28 39 36 
28 2 36 
28 25 36 
28 36 36 
28 18 36 
28 23 36 
28 22 36 
28 29 36 
28 32 36 
28 11 36 
28 1 36 
28 34 36 
28 26 36 
28 24 36 
28 16 36 
28 6 36 
28 10 36 
29 23 36 
29 36 36 
29 34 36 
29 16 36 
29 38 36 
29 22 36 
29 17 36 
29 18 36 
29 32 36 
29 26 36 
29 37 36 
29 5 36 
29 7 36 
29 30 36 
29 11 36 
29 3 36 
29 2 36 
29 28 36 
29 25 36 
29 39 36 
29 20 36 
29 9 36 
29 24 36 
29 10 36 
29 27 36 
29 4 36 
29 33 36 
29 1 36 
29 15 36 
30 39 36 
30 25 36 
30 21 36 
30 4 36 
30 10 36 
30 11 36 
30 3 36 
30 17 36 
30 1 36 
30 38 36 
30 19 36 
30 28 36 
30 33 36 
31 35 36 
31 37 36 
31 8 36 
31 13 36 
31 6 36 
32 39 36 
32 27 36 
32 28 36 
32 7 36 
32 22 36 
32 13 36 
32 21 36 
32 1 36 
32 37 36 
32 30 36 
32 10 36 
32 9 36 
32 15 36 
32 2 36 
32 18 36 
32 19 36 
32 24 36 
32 35 36 
32 6 36 
33 2 36 
33 38 36 
33 16 36 
33 18 36 
33 24 36 
33 29 36 
33 34 36 
33 5 36 
33 32 36 
33 22 36 
33 36 36 
33 17 36 
33 26 36 
33 11 36 
34 36 36 
34 38 36 
34 39 36 
34 3 36 
34 17 36 
34 5 36 
34 18 36 
34 7 36 
34 22 36 
34 11 36 
34 25 36 
34 29 36 
34 26 36 
34 23 36 
34 24 36 
34 2 36 
34 10 36 
34 32 36 
34 16 36 
34 28 36 
34 1 36 
34 4 36 
34 27 36 
34 6 36 
34 33 36 
34 15 36 
34 21 36 
34 37 36 
35 13 36 
35 8 36 
35 31 36 
35 4 36 
35 14 36 
35 33 36 
35 27 36 
35 9 36 
35 15 36 
35 20 36 
35 30 36 
35 7 36 
36 29 36 
36 23 36 
36 37 36 
36 10 36 
36 27 36 
36 11 36 
36 28 36 
36 19 36 
36 5 36 
36 17 36 
36 16 36 
36 24 36 
36 2 36 
36 26 36 
36 38 36 
36 4 36 
36 32 36 
36 18 36 
36 34 36 
36 15 36 
36 22 36 
36 7 36 
36 25 36 
36 30 36 
36 39 36 
36 6 36 
36 33 36 
36 3 36 
36 1 36 
36 20 36 
36 13 36 
36 8 36 
36 12 36 
36 35 36 
36 21 36 
36 31 36 
36 9 36 
36 14 36 
37 23 36 
37 28 36 
37 22 36 
37 7 36 
37 33 36 
37 32 36 
37 16 36 
37 18 36 
37 29 36 
37 6 36 
37 12 36 
37 10 36 
37 3 36 
38 27 36 
38 22 36 
38 21 36 
38 36 36 
38 17 36 
38 4 36 
38 16 36 
38 24 36 
38 34 36 
38 2 36 
38 18 36 
38 39 36 
38 19 36 
38 25 36 
38 32 36 
38 6 36 
38 26 36 
38 35 36 
38 28 36 
38 1 36 
38 12 36 
38 9 36 
38 11 36 
38 33 36 
38 5 36 
38 13 36 
38 29 36 
38 23 36 
38 10 36 
39 17 36 
39 15 36 
39 16 36 
39 37 36 
39 2 36 
39 26 36 
39 22 36 
39 18 36 
39 29 36 
39 11 36 
39 7 36 
39 32 36 
39 25 36 
39 6 36 
39 36 36 
39 13 36 
39 23 36 
39 34 36 
39 24 36 
39 38 36 
39 3 36 
39 35 36 
39 4 36 
39 27 36 
39 20 36 
39 1 36 
39 12 36 
39 10 36 
1 33 37 
1 31 37 
1 35 37 
1 21 37 
1 20 37 
1 36 37 
1 19 37 
1 25 37 
1 14 37 
1 23 37 
1 12 37 
1 13 37 
1 2 37 
1 16 37 
1 37 37 
1 28 37 
1 9 37 
1 15 37 
1 8 37 
1 34 37 
2 36 37 
2 24 37 
2 37 37 
2 4 37 
2 15 37 
2 17 37 
2 27 37 
2 7 37 
2 28 37 
2 23 37 
2 30 37 
2 38 37 
2 34 37 
2 5 37 
2 18 37 
2 22 37 
2 20 37 
2 16 37 
2 26 37 
2 32 37 
2 39 37 
2 6 37 
2 25 37 
2 11 37 
2 29 37 
2 3 37 
2 10 37 
2 9 37 
2 21 37 
2 1 37 
2 19 37 
2 12 37 
2 33 37 
2 13 37 
2 35 37 
2 8 37 
2 14 37 
2 31 37 
3 5 37 
3 36 37 
3 22 37 
3 16 37 
3 20 37 
3 30 37 
3 25 37 
3 2 37 
3 17 37 
3 26 37 
3 7 37 
3 6 37 
3 12 37 
3 18 37 
3 38 37 
3 32 37 
3 15 37 
3 14 37 
3 28 37 
3 31 37 
3 21 37 
3 10 37 
3 13 37 
3 37 37 
4 18 37 
4 34 37 
4 29 37 
4 22 37 
4 38 37 
4 11 37 
4 26 37 
4 36 37 
4 16 37 
4 32 37 
4 39 37 
4 5 37 
4 2 37 
4 1 37 
4 24 37 
4 17 37 
4 23 37 
4 25 37 
4 10 37 
5 28 37 
5 12 37 
5 19 37 
5 2 37 
5 10 37 
5 29 37 
5 15 37 
5 23 37 
5 9 37 
5 31 37 
5 21 37 
5 14 37 
5 33 37 
5 35 37 
5 3 37 
5 4 37 
5 13 37 
5 27 37 
5 38 37 
5 8 37 
5 37 37 
5 36 37 
5 18 37 
5 30 37 
6 32 37 
6 28 37 
6 3 37 
6 25 37 
6 36 37 
6 2 37 
6 4 37 
6 12 37 
6 19 37 
6 30 37 
6 26 37 
6 29 37 
6 11 37 
6 5 37 
6 23 37 
6 27 37 
6 24 37 
6 17 37 
6 1 37 
6 22 37 
6 34 37 
6 39 37 
7 34 37 
7 11 37 
7 24 37 
7 2 37 
7 19 37 
7 37 37 
7 18 37 
7 3 37 
7 17 37 
7 38 37 
7 5 37 
7 30 37 
7 36 37 
7 39 37 
7 16 37 
8 10 37 
8 3 37 
8 37 37 
8 35 37 
8 36 37 
8 26 37 
9 38 37 
9 2 37 
9 18 37 
9 36 37 
9 6 37 
9 31 37 
9 13 37 
9 19 37 
10 36 37 
10 34 37 
10 16 37 
10 2 37 
10 22 37 
10 39 37 
10 23 37 
10 11 37 
10 29 37 
10 24 37 
10 17 37 
10 38 37 
10 5 37 
10 28 37 
10 25 37 
10 33 37 
10 12 37 
10 21 37 
10 6 37 
10 13 37 
10 19 37 
11 16 37 
11 34 37 
11 17 37 
11 24 37 
11 22 37 
11 37 37 
11 25 37 
11 36 37 
11 38 37 
11 30 37 
11 15 37 
11 29 37 
11 32 37 
11 9 37 
11 3 37 
11 39 37 
11 7 37 
11 21 37 
11 35 37 
11 19 37 
11 23 37 
11 4 37 
11 1 37 
11 20 37 
11 33 37 
11 2 37 
11 27 37 
11 10 37 
12 38 37 
12 17 37 
12 16 37 
12 39 37 
12 34 37 
12 36 37 
12 24 37 
12 2 37 
12 23 37 
12 29 37 
12 11 37 
12 3 37 
12 32 37 
12 26 37 
12 5 37 
12 4 37 
12 7 37 
12 25 37 
12 28 37 
13 22 37 
13 36 37 
13 2 37 
13 26 37 
13 32 37 
13 6 37 
13 29 37 
13 24 37 
13 7 37 
13 16 37 
13 19 37 
14 24 37 
14 11 37 
14 4 37 
14 5 37 
14 17 37 
14 18 37 
14 32 37 
14 2 37 
14 29 37 
14 10 37 
14 27 37 
15 17 37 
15 23 37 
15 16 37 
15 2 37 
15 26 37 
15 22 37 
15 36 37 
15 39 37 
15 29 37 
15 11 37 
15 34 37 
15 5 37 
15 3 37 
15 6 37 
16 39 37 
16 12 37 
16 22 37 
16 2 37 
16 25 37 
16 18 37 
16 29 37 
16 38 37 
16 15 37 
16 11 37 
16 14 37 
16 35 37 
16 17 37 
16 36 37 
16 23 37 
16 26 37 
16 34 37 
16 24 37 
16 10 37 
16 1 37 
16 5 37 
16 32 37 
16 6 37 
16 4 37 
16 3 37 
17 16 37 
17 15 37 
17 36 37 
17 24 37 
17 7 37 
17 20 37 
17 25 37 
17 18 37 
17 28 37 
17 4 37 
17 39 37 
17 23 37 
17 1 37 
17 11 37 
17 6 37 
17 29 37 
17 22 37 
17 38 37 
17 12 37 
17 27 37 
17 33 37 
17 21 37 
17 3 37 
17 34 37 
17 37 37 
17 19 37 
18 5 37 
18 36 37 
18 34 37 
18 24 37 
18 16 37 
18 3 37 
18 39 37 
18 11 37 
18 27 37 
18 32 37 
18 23 37 
18 2 37 
18 22 37 
18 26 37 
18 17 37 
18 28 37 
18 6 37 
18 38 37 
18 19 37 
18 25 37 
18 7 37 
18 12 37 
18 33 37 
18 10 37 
18 1 37 
18 31 37 
18 37 37 
18 14 37 
18 8 37 
19 36 37 
19 2 37 
19 16 37 
19 26 37 
19 11 37 
19 34 37 
19 22 37 
19 17 37 
19 29 37 
19 23 37 
19 38 37 
19 25 37 
19 39 37 
19 18 37 
19 10 37 
20 24 37 
20 22 37 
20 14 37 
20 11 37 
20 26 37 
20 35 37 
20 31 37 
20 30 37 
20 21 37 
21 14 37 
21 8 37 
21 1 37 
21 31 37 
21 4 37 
21 12 37 
21 15 37 
21 19 37 
21 13 37 
21 22 37 
21 27 37 
22 25 37 
22 4 37 
22 1 37 
22 19 37 
22 20 37 
22 11 37 
22 28 37 
22 15 37 
22 26 37 
22 7 37 
22 36 37 
22 9 37 
22 3 37 
22 10 37 
22 18 37 
22 5 37 
22 17 37 
22 27 37 
22 29 37 
22 30 37 
22 32 37 
22 34 37 
22 24 37 
22 6 37 
22 23 37 
22 39 37 
22 38 37 
22 16 37 
22 2 37 
22 33 37 
22 35 37 
22 12 37 
22 21 37 
22 37 37 
23 4 37 
23 39 37 
23 16 37 
23 2 37 
23 3 37 
23 36 37 
23 1 37 
23 32 37 
23 38 37 
23 24 37 
23 22 37 
23 17 37 
23 5 37 
23 25 37 
23 34 37 
23 30 37 
23 28 37 
23 18 37 
23 11 37 
23 6 37 
23 7 37 
23 29 37 
23 10 37 
23 27 37 
23 26 37 
23 19 37 
23 12 37 
23 21 37 
23 15 37 
24 22 37 
24 23 37 
24 34 37 
24 2 37 
24 16 37 
24 26 37 
24 38 37 
24 5 37 
24 36 37 
24 18 37 
24 32 37 
24 11 37 
24 29 37 
24 3 37 
24 17 37 
24 25 37 
24 28 37 
24 4 37 
24 1 37 
24 39 37 
24 6 37 
24 27 37 
24 15 37 
24 10 37 
24 19 37 
25 36 37 
25 17 37 
25 16 37 
25 22 37 
25 26 37 
25 34 37 
25 7 37 
25 18 37 
25 24 37 
25 38 37 
25 5 37 
25 9 37 
25 37 37 
25 39 37 
25 29 37 
25 32 37 
25 3 37 
25 2 37 
25 20 37 
25 10 37 
25 1 37 
25 19 37 
25 4 37 
25 11 37 
25 33 37 
25 28 37 
25 12 37 
26 36 37 
26 28 37 
26 34 37 
26 12 37 
26 29 37 
26 31 37 
26 14 37 
26 20 37 
26 18 37 
26 27 37 
26 22 37 
26 2 37 
26 17 37 
26 33 37 
26 19 37 
26 35 37 
26 38 37 
26 8 37 
26 37 37 
26 15 37 
26 23 37 
26 21 37 
26 6 37 
26 9 37 
26 13 37 
26 30 37 
27 23 37 
27 2 37 
27 34 37 
27 36 37 
27 17 37 
27 39 37 
27 22 37 
27 38 37 
27 16 37 
27 11 37 
27 26 37 
27 25 37 
27 18 37 
27 29 37 
27 10 37 
27 24 37 
28 39 37 
28 2 37 
28 25 37 
28 36 37 
28 18 37 
28 23 37 
28 22 37 
28 29 37 
28 32 37 
28 11 37 
28 1 37 
28 34 37 
28 26 37 
28 24 37 
28 16 37 
28 6 37 
28 5 37 
29 23 37 
29 36 37 
29 34 37 
29 16 37 
29 38 37 
29 22 37 
29 17 37 
29 18 37 
29 32 37 
29 26 37 
29 37 37 
29 5 37 
29 7 37 
29 11 37 
29 3 37 
29 2 37 
29 28 37 
29 25 37 
29 39 37 
29 20 37 
29 9 37 
29 24 37 
29 10 37 
29 27 37 
29 4 37 
29 33 37 
29 1 37 
29 15 37 
29 12 37 
30 39 37 
30 25 37 
30 21 37 
30 4 37 
30 10 37 
30 11 37 
30 3 37 
30 17 37 
30 1 37 
30 38 37 
30 19 37 
30 28 37 
30 24 37 
31 35 37 
31 37 37 
31 8 37 
31 13 37 
31 12 37 
32 39 37 
32 27 37 
32 28 37 
32 7 37 
32 22 37 
32 13 37 
32 21 37 
32 1 37 
32 37 37 
32 30 37 
32 10 37 
32 9 37 
32 15 37 
32 2 37 
32 18 37 
32 19 37 
32 24 37 
32 35 37 
32 6 37 
32 4 37 
32 5 37 
33 2 37 
33 38 37 
33 16 37 
33 18 37 
33 24 37 
33 29 37 
33 34 37 
33 32 37 
33 22 37 
33 36 37 
33 17 37 
33 26 37 
33 11 37 
33 6 37 
34 36 37 
34 38 37 
34 39 37 
34 3 37 
34 17 37 
34 5 37 
34 18 37 
34 7 37 
34 22 37 
34 11 37 
34 25 37 
34 29 37 
34 26 37 
34 23 37 
34 24 37 
34 2 37 
34 10 37 
34 32 37 
34 16 37 
34 28 37 
34 1 37 
34 4 37 
34 27 37 
34 6 37 
34 33 37 
34 15 37 
35 13 37 
35 8 37 
35 31 37 
35 4 37 
35 14 37 
35 27 37 
35 9 37 
35 15 37 
35 20 37 
35 30 37 
35 7 37 
35 21 37 
36 29 37 
36 23 37 
36 37 37 
36 10 37 
36 27 37 
36 11 37 
36 28 37 
36 19 37 
36 5 37 
36 17 37 
36 16 37 
36 24 37 
36 2 37 
36 26 37 
36 38 37 
36 4 37 
36 32 37 
36 18 37 
36 34 37 
36 15 37 
36 22 37 
36 7 37 
36 25 37 
36 30 37 
36 39 37 
36 6 37 
36 33 37 
36 3 37 
36 1 37 
36 20 37 
36 13 37 
36 8 37 
36 12 37 
36 35 37 
36 21 37 
36 31 37 
36 9 37 
36 14 37 
37 23 37 
37 28 37 
37 22 37 
37 7 37 
37 33 37 
37 32 37 
37 16 37 
37 18 37 
37 29 37 
37 6 37 
37 12 37 
37 10 37 
37 3 37 
37 39 37 
37 5 37 
38 27 37 
38 22 37 
38 21 37 
38 36 37 
38 17 37 
38 4 37 
38 16 37 
38 24 37 
38 34 37 
38 2 37 
38 18 37 
38 39 37 
38 19 37 
38 25 37 
38 32 37 
38 6 37 
38 26 37 
38 35 37 
38 28 37 
38 1 37 
38 12 37 
38 9 37 
38 11 37 
38 33 37 
38 5 37 
38 29 37 
38 23 37 
38 10 37 
38 30 37 
39 17 37 
39 15 37 
39 16 37 
39 37 37 
39 2 37 
39 26 37 
39 22 37 
39 18 37 
39 29 37 
39 11 37 
39 7 37 
39 32 37 
39 25 37 
39 6 37 
39 36 37 
39 13 37 
39 23 37 
39 34 37 
39 24 37 
39 38 37 
39 3 37 
39 35 37 
39 4 37 
39 27 37 
39 20 37 
39 1 37 
39 12 37 
39 10 37 
39 5 37 
39 19 37 
1 33 38 
1 31 38 
1 35 38 
1 21 38 
1 20 38 
1 36 38 
1 25 38 
1 14 38 
1 23 38 
1 12 38 
1 13 38 
1 2 38 
1 16 38 
1 37 38 
1 28 38 
1 9 38 
1 15 38 
1 8 38 
1 34 38 
1 30 38 
2 36 38 
2 24 38 
2 37 38 
2 4 38 
2 15 38 
2 17 38 
2 27 38 
2 7 38 
2 28 38 
2 23 38 
2 30 38 
2 38 38 
2 34 38 
2 5 38 
2 18 38 
2 22 38 
2 20 38 
2 16 38 
2 26 38 
2 32 38 
2 39 38 
2 6 38 
2 25 38 
2 11 38 
2 29 38 
2 3 38 
2 10 38 
2 9 38 
2 21 38 
2 1 38 
2 19 38 
2 12 38 
2 33 38 
2 13 38 
2 35 38 
2 8 38 
2 14 38 
3 5 38 
3 36 38 
3 22 38 
3 16 38 
3 20 38 
3 30 38 
3 25 38 
3 2 38 
3 17 38 
3 26 38 
3 7 38 
3 6 38 
3 12 38 
3 18 38 
3 38 38 
3 32 38 
3 15 38 
3 14 38 
3 28 38 
3 31 38 
3 21 38 
3 10 38 
3 13 38 
3 37 38 
3 9 38 
3 19 38 
4 18 38 
4 34 38 
4 29 38 
4 22 38 
4 38 38 
4 11 38 
4 26 38 
4 36 38 
4 16 38 
4 32 38 
4 39 38 
4 5 38 
4 2 38 
4 1 38 
4 24 38 
4 17 38 
4 23 38 
4 25 38 
4 10 38 
4 6 38 
4 3 38 
5 28 38 
5 12 38 
5 19 38 
5 2 38 
5 10 38 
5 29 38 
5 15 38 
5 23 38 
5 9 38 
5 31 38 
5 21 38 
5 14 38 
5 33 38 
5 35 38 
5 3 38 
5 4 38 
5 13 38 
5 27 38 
5 38 38 
5 8 38 
5 37 38 
5 36 38 
5 18 38 
5 30 38 
5 25 38 
6 32 38 
6 28 38 
6 3 38 
6 25 38 
6 36 38 
6 2 38 
6 4 38 
6 12 38 
6 19 38 
6 30 38 
6 26 38 
6 29 38 
6 11 38 
6 5 38 
6 23 38 
6 27 38 
6 17 38 
6 1 38 
6 22 38 
6 34 38 
6 39 38 
6 14 38 
7 34 38 
7 11 38 
7 24 38 
7 2 38 
7 19 38 
7 37 38 
7 18 38 
7 3 38 
7 17 38 
7 38 38 
7 5 38 
7 30 38 
7 36 38 
7 39 38 
7 29 38 
8 10 38 
8 3 38 
8 37 38 
8 35 38 
8 36 38 
8 34 38 
9 38 38 
9 2 38 
9 18 38 
9 36 38 
9 6 38 
9 31 38 
9 13 38 
9 33 38 
10 36 38 
10 34 38 
10 16 38 
10 2 38 
10 22 38 
10 39 38 
10 23 38 
10 11 38 
10 29 38 
10 24 38 
10 17 38 
10 38 38 
10 5 38 
10 28 38 
10 25 38 
10 33 38 
10 12 38 
10 21 38 
10 6 38 
10 13 38 
10 9 38 
11 16 38 
11 34 38 
11 17 38 
11 24 38 
11 22 38 
11 37 38 
11 25 38 
11 36 38 
11 38 38 
11 30 38 
11 15 38 
11 29 38 
11 32 38 
11 3 38 
11 39 38 
11 7 38 
11 21 38 
11 35 38 
11 19 38 
11 23 38 
11 4 38 
11 1 38 
11 33 38 
11 2 38 
11 27 38 
11 10 38 
12 38 38 
12 17 38 
12 16 38 
12 39 38 
12 34 38 
12 36 38 
12 24 38 
12 2 38 
12 23 38 
12 29 38 
12 11 38 
12 3 38 
12 32 38 
12 26 38 
12 5 38 
12 4 38 
12 7 38 
12 25 38 
12 28 38 
12 22 38 
12 1 38 
13 22 38 
13 36 38 
13 2 38 
13 26 38 
13 32 38 
13 6 38 
13 29 38 
13 24 38 
13 16 38 
14 24 38 
14 11 38 
14 4 38 
14 5 38 
14 17 38 
14 18 38 
14 2 38 
14 29 38 
14 10 38 
15 17 38 
15 23 38 
15 16 38 
15 2 38 
15 26 38 
15 22 38 
15 36 38 
15 39 38 
15 29 38 
15 11 38 
15 34 38 
15 5 38 
15 3 38 
15 18 38 
16 39 38 
16 12 38 
16 22 38 
16 2 38 
16 25 38 
16 18 38 
16 29 38 
16 38 38 
16 11 38 
16 14 38 
16 35 38 
16 17 38 
16 36 38 
16 23 38 
16 26 38 
16 34 38 
16 24 38 
16 10 38 
16 1 38 
16 5 38 
16 32 38 
16 6 38 
16 4 38 
16 3 38 
16 33 38 
17 16 38 
17 15 38 
17 36 38 
17 7 38 
17 20 38 
17 25 38 
17 18 38 
17 28 38 
17 4 38 
17 39 38 
17 23 38 
17 1 38 
17 11 38 
17 6 38 
17 29 38 
17 22 38 
17 38 38 
17 12 38 
17 27 38 
17 33 38 
17 21 38 
17 3 38 
17 34 38 
17 37 38 
17 19 38 
17 30 38 
18 5 38 
18 36 38 
18 34 38 
18 24 38 
18 16 38 
18 3 38 
18 39 38 
18 11 38 
18 27 38 
18 32 38 
18 23 38 
18 2 38 
18 22 38 
18 26 38 
18 28 38 
18 6 38 
18 38 38 
18 19 38 
18 25 38 
18 7 38 
18 12 38 
18 33 38 
18 10 38 
18 1 38 
18 31 38 
18 37 38 
18 14 38 
18 8 38 
18 35 38 
19 36 38 
19 2 38 
19 16 38 
19 26 38 
19 11 38 
19 34 38 
19 22 38 
19 17 38 
19 29 38 
19 23 38 
19 38 38 
19 25 38 
19 39 38 
19 18 38 
19 10 38 
19 1 38 
20 22 38 
20 14 38 
20 11 38 
20 26 38 
20 35 38 
20 31 38 
20 30 38 
20 21 38 
21 14 38 
21 8 38 
21 1 38 
21 31 38 
21 12 38 
21 15 38 
21 13 38 
21 22 38 
21 27 38 
22 25 38 
22 4 38 
22 1 38 
22 19 38 
22 20 38 
22 11 38 
22 28 38 
22 15 38 
22 26 38 
22 7 38 
22 36 38 
22 3 38 
22 10 38 
22 18 38 
22 5 38 
22 17 38 
22 27 38 
22 29 38 
22 30 38 
22 32 38 
22 34 38 
22 24 38 
22 6 38 
22 23 38 
22 39 38 
22 38 38 
22 16 38 
22 2 38 
22 33 38 
22 35 38 
22 12 38 
22 21 38 
22 37 38 
22 13 38 
23 4 38 
23 39 38 
23 16 38 
23 2 38 
23 3 38 
23 36 38 
23 1 38 
23 32 38 
23 38 38 
23 24 38 
23 22 38 
23 17 38 
23 5 38 
23 25 38 
23 34 38 
23 28 38 
23 18 38 
23 11 38 
23 6 38 
23 7 38 
23 29 38 
23 10 38 
23 27 38 
23 26 38 
23 19 38 
23 12 38 
23 15 38 
24 22 38 
24 23 38 
24 34 38 
24 2 38 
24 16 38 
24 26 38 
24 38 38 
24 5 38 
24 36 38 
24 18 38 
24 32 38 
24 11 38 
24 29 38 
24 3 38 
24 17 38 
24 25 38 
24 28 38 
24 4 38 
24 1 38 
24 39 38 
24 6 38 
24 27 38 
24 15 38 
24 10 38 
24 19 38 
24 7 38 
24 37 38 
25 36 38 
25 17 38 
25 16 38 
25 22 38 
25 26 38 
25 34 38 
25 7 38 
25 18 38 
25 24 38 
25 38 38 
25 5 38 
25 9 38 
25 37 38 
25 39 38 
25 29 38 
25 32 38 
25 3 38 
25 2 38 
25 20 38 
25 10 38 
25 1 38 
25 19 38 
25 4 38 
25 11 38 
25 33 38 
25 28 38 
25 12 38 
26 36 38 
26 28 38 
26 34 38 
26 12 38 
26 29 38 
26 31 38 
26 14 38 
26 20 38 
26 18 38 
26 27 38 
26 22 38 
26 2 38 
26 17 38 
26 33 38 
26 35 38 
26 38 38 
26 8 38 
26 37 38 
26 15 38 
26 23 38 
26 21 38 
26 6 38 
26 9 38 
26 13 38 
26 30 38 
26 3 38 
27 23 38 
27 2 38 
27 34 38 
27 36 38 
27 17 38 
27 39 38 
27 22 38 
27 38 38 
27 16 38 
27 11 38 
27 26 38 
27 25 38 
27 18 38 
27 29 38 
27 10 38 
27 24 38 
27 5 38 
28 39 38 
28 2 38 
28 25 38 
28 36 38 
28 18 38 
28 23 38 
28 22 38 
28 29 38 
28 32 38 
28 11 38 
28 1 38 
28 34 38 
28 26 38 
28 24 38 
28 16 38 
28 6 38 
28 5 38 
28 35 38 
28 38 38 
29 23 38 
29 36 38 
29 34 38 
29 16 38 
29 38 38 
29 22 38 
29 17 38 
29 18 38 
29 32 38 
29 26 38 
29 37 38 
29 5 38 
29 7 38 
29 11 38 
29 3 38 
29 2 38 
29 28 38 
29 25 38 
29 39 38 
29 9 38 
29 24 38 
29 10 38 
29 27 38 
29 4 38 
29 33 38 
29 1 38 
29 15 38 
29 12 38 
29 21 38 
30 39 38 
30 25 38 
30 21 38 
30 4 38 
30 10 38 
30 11 38 
30 3 38 
30 17 38 
30 1 38 
30 38 38 
30 28 38 
30 24 38 
30 14 38 
31 35 38 
31 37 38 
31 8 38 
31 13 38 
31 14 38 
32 39 38 
32 27 38 
32 28 38 
32 7 38 
32 22 38 
32 13 38 
32 21 38 
32 1 38 
32 37 38 
32 30 38 
32 10 38 
32 9 38 
32 15 38 
32 2 38 
32 18 38 
32 19 38 
32 24 38 
32 35 38 
32 6 38 
32 4 38 
32 5 38 
32 25 38 
32 8 38 
33 2 38 
33 38 38 
33 16 38 
33 18 38 
33 24 38 
33 29 38 
33 34 38 
33 32 38 
33 22 38 
33 36 38 
33 17 38 
33 26 38 
33 11 38 
33 6 38 
34 36 38 
34 38 38 
34 39 38 
34 3 38 
34 17 38 
34 5 38 
34 18 38 
34 7 38 
34 22 38 
34 11 38 
34 25 38 
34 29 38 
34 26 38 
34 23 38 
34 24 38 
34 2 38 
34 10 38 
34 32 38 
34 16 38 
34 28 38 
34 1 38 
34 4 38 
34 27 38 
34 6 38 
34 15 38 
34 12 38 
35 13 38 
35 8 38 
35 31 38 
35 14 38 
35 27 38 
35 9 38 
35 15 38 
35 20 38 
35 30 38 
35 7 38 
35 21 38 
35 33 38 
36 29 38 
36 23 38 
36 37 38 
36 10 38 
36 27 38 
36 11 38 
36 28 38 
36 19 38 
36 5 38 
36 17 38 
36 16 38 
36 24 38 
36 2 38 
36 26 38 
36 38 38 
36 4 38 
36 32 38 
36 18 38 
36 34 38 
36 15 38 
36 22 38 
36 7 38 
36 25 38 
36 30 38 
36 39 38 
36 6 38 
36 33 38 
36 3 38 
36 1 38 
36 20 38 
36 13 38 
36 8 38 
36 12 38 
36 35 38 
36 21 38 
36 31 38 
36 9 38 
36 14 38 
37 23 38 
37 28 38 
37 22 38 
37 7 38 
37 33 38 
37 32 38 
37 18 38 
37 29 38 
37 6 38 
37 12 38 
37 10 38 
37 3 38 
37 39 38 
37 5 38 
37 9 38 
38 27 38 
38 22 38 
38 21 38 
38 36 38 
38 17 38 
38 4 38 
38 16 38 
38 24 38 
38 34 38 
38 2 38 
38 18 38 
38 39 38 
38 19 38 
38 25 38 
38 32 38 
38 6 38 
38 26 38 
38 35 38 
38 28 38 
38 1 38 
38 12 38 
38 9 38 
38 11 38 
38 33 38 
38 5 38 
38 29 38 
38 23 38 
38 10 38 
38 30 38 
38 7 38 
38 3 38 
39 17 38 
39 15 38 
39 16 38 
39 37 38 
39 2 38 
39 26 38 
39 22 38 
39 18 38 
39 29 38 
39 11 38 
39 7 38 
39 32 38 
39 25 38 
39 6 38 
39 36 38 
39 23 38 
39 34 38 
39 24 38 
39 38 38 
39 3 38 
39 35 38 
39 4 38 
39 27 38 
39 1 38 
39 12 38 
39 10 38 
39 5 38 
39 19 38 
1 33 39 
1 31 39 
1 35 39 
1 21 39 
1 20 39 
1 36 39 
1 25 39 
1 14 39 
1 23 39 
1 12 39 
1 13 39 
1 2 39 
1 16 39 
1 37 39 
1 28 39 
1 9 39 
1 15 39 
1 8 39 
1 34 39 
1 30 39 
1 6 39 
1 26 39 
2 36 39 
2 24 39 
2 37 39 
2 4 39 
2 15 39 
2 17 39 
2 27 39 
2 7 39 
2 28 39 
2 23 39 
2 30 39 
2 38 39 
2 34 39 
2 5 39 
2 18 39 
2 22 39 
2 20 39 
2 16 39 
2 26 39 
2 32 39 
2 39 39 
2 6 39 
2 25 39 
2 11 39 
2 29 39 
2 3 39 
2 10 39 
2 9 39 
2 21 39 
2 1 39 
2 19 39 
2 12 39 
2 33 39 
2 13 39 
2 35 39 
2 8 39 
2 14 39 
2 31 39 
3 5 39 
3 36 39 
3 22 39 
3 16 39 
3 20 39 
3 30 39 
3 25 39 
3 2 39 
3 17 39 
3 26 39 
3 7 39 
3 6 39 
3 12 39 
3 18 39 
3 38 39 
3 32 39 
3 15 39 
3 14 39 
3 28 39 
3 31 39 
3 21 39 
3 10 39 
3 13 39 
3 37 39 
3 9 39 
3 19 39 
3 8 39 
3 27 39 
4 18 39 
4 34 39 
4 29 39 
4 22 39 
4 38 39 
4 11 39 
4 26 39 
4 36 39 
4 16 39 
4 32 39 
4 39 39 
4 5 39 
4 2 39 
4 24 39 
4 17 39 
4 23 39 
4 25 39 
4 10 39 
4 6 39 
4 3 39 
5 12 39 
5 19 39 
5 2 39 
5 29 39 
5 15 39 
5 23 39 
5 9 39 
5 31 39 
5 21 39 
5 14 39 
5 33 39 
5 35 39 
5 3 39 
5 4 39 
5 13 39 
5 27 39 
5 38 39 
5 8 39 
5 37 39 
5 36 39 
5 18 39 
5 30 39 
5 25 39 
6 32 39 
6 28 39 
6 3 39 
6 25 39 
6 36 39 
6 2 39 
6 4 39 
6 12 39 
6 19 39 
6 30 39 
6 26 39 
6 11 39 
6 5 39 
6 23 39 
6 27 39 
6 17 39 
6 1 39 
6 22 39 
6 34 39 
6 39 39 
6 14 39 
6 20 39 
7 34 39 
7 11 39 
7 24 39 
7 2 39 
7 19 39 
7 37 39 
7 18 39 
7 3 39 
7 17 39 
7 38 39 
7 5 39 
7 36 39 
7 39 39 
7 29 39 
7 35 39 
8 3 39 
8 37 39 
8 35 39 
8 36 39 
9 38 39 
9 18 39 
9 36 39 
9 6 39 
9 31 39 
9 13 39 
9 33 39 
9 24 39 
10 36 39 
10 34 39 
10 16 39 
10 2 39 
10 22 39 
10 39 39 
10 23 39 
10 11 39 
10 29 39 
10 24 39 
10 17 39 
10 38 39 
10 5 39 
10 28 39 
10 25 39 
10 33 39 
10 12 39 
10 21 39 
10 6 39 
10 13 39 
10 9 39 
10 26 39 
10 3 39 
11 16 39 
11 34 39 
11 17 39 
11 24 39 
11 22 39 
11 37 39 
11 25 39 
11 36 39 
11 38 39 
11 30 39 
11 15 39 
11 29 39 
11 32 39 
11 3 39 
11 39 39 
11 7 39 
11 21 39 
11 35 39 
11 23 39 
11 4 39 
11 1 39 
11 33 39 
11 2 39 
11 27 39 
11 10 39 
11 18 39 
12 38 39 
12 17 39 
12 16 39 
12 39 39 
12 34 39 
12 36 39 
12 24 39 
12 2 39 
12 23 39 
12 29 39 
12 11 39 
12 3 39 
12 32 39 
12 26 39 
12 5 39 
12 4 39 
12 7 39 
12 25 39 
12 28 39 
12 22 39 
12 1 39 
12 6 39 
12 10 39 
13 22 39 
13 36 39 
13 2 39 
13 26 39 
13 32 39 
13 6 39 
13 29 39 
13 24 39 
13 16 39 
13 4 39 
13 31 39 
14 24 39 
14 11 39 
14 4 39 
14 5 39 
14 17 39 
14 18 39 
14 2 39 
14 29 39 
14 10 39 
14 39 39 
14 26 39 
15 17 39 
15 23 39 
15 16 39 
15 2 39 
15 26 39 
15 22 39 
15 36 39 
15 39 39 
15 29 39 
15 11 39 
15 34 39 
15 3 39 
15 18 39 
16 39 39 
16 12 39 
16 22 39 
16 2 39 
16 25 39 
16 18 39 
16 29 39 
16 38 39 
16 11 39 
16 14 39 
16 35 39 
16 17 39 
16 36 39 
16 23 39 
16 26 39 
16 34 39 
16 24 39 
16 10 39 
16 1 39 
16 5 39 
16 32 39 
16 6 39 
16 4 39 
16 3 39 
16 27 39 
17 16 39 
17 15 39 
17 36 39 
17 7 39 
17 20 39 
17 25 39 
17 18 39 
17 28 39 
17 4 39 
17 39 39 
17 23 39 
17 1 39 
17 11 39 
17 6 39 
17 29 39 
17 22 39 
17 38 39 
17 12 39 
17 27 39 
17 33 39 
17 21 39 
17 3 39 
17 37 39 
17 19 39 
17 30 39 
17 32 39 
18 5 39 
18 36 39 
18 24 39 
18 16 39 
18 3 39 
18 39 39 
18 11 39 
18 27 39 
18 32 39 
18 23 39 
18 2 39 
18 22 39 
18 26 39 
18 28 39 
18 6 39 
18 38 39 
18 19 39 
18 25 39 
18 7 39 
18 12 39 
18 33 39 
18 10 39 
18 1 39 
18 31 39 
18 37 39 
18 14 39 
18 8 39 
18 35 39 
18 20 39 
19 36 39 
19 2 39 
19 16 39 
19 26 39 
19 11 39 
19 34 39 
19 22 39 
19 17 39 
19 29 39 
19 23 39 
19 38 39 
19 25 39 
19 39 39 
19 18 39 
19 1 39 
19 28 39 
20 22 39 
20 14 39 
20 11 39 
20 26 39 
20 35 39 
20 31 39 
20 30 39 
20 21 39 
20 4 39 
20 12 39 
21 14 39 
21 8 39 
21 1 39 
21 31 39 
21 12 39 
21 15 39 
21 13 39 
21 22 39 
21 27 39 
21 30 39 
21 9 39 
22 25 39 
22 4 39 
22 1 39 
22 19 39 
22 11 39 
22 28 39 
22 15 39 
22 26 39 
22 7 39 
22 36 39 
22 3 39 
22 10 39 
22 18 39 
22 5 39 
22 17 39 
22 27 39 
22 29 39 
22 30 39 
22 32 39 
22 34 39 
22 24 39 
22 6 39 
22 23 39 
22 39 39 
22 38 39 
22 16 39 
22 2 39 
22 33 39 
22 35 39 
22 12 39 
22 21 39 
22 37 39 
22 13 39 
22 31 39 
23 4 39 
23 39 39 
23 16 39 
23 2 39 
23 3 39 
23 36 39 
23 1 39 
23 32 39 
23 38 39 
23 24 39 
23 22 39 
23 17 39 
23 5 39 
23 25 39 
23 34 39 
23 28 39 
23 18 39 
23 11 39 
23 6 39 
23 29 39 
23 10 39 
23 27 39 
23 26 39 
23 19 39 
23 12 39 
24 22 39 
24 23 39 
24 34 39 
24 2 39 
24 16 39 
24 26 39 
24 38 39 
24 5 39 
24 36 39 
24 18 39 
24 32 39 
24 11 39 
24 29 39 
24 3 39 
24 17 39 
24 25 39 
24 28 39 
24 4 39 
24 1 39 
24 39 39 
24 6 39 
24 27 39 
24 15 39 
24 10 39 
24 19 39 
24 7 39 
24 30 39 
25 36 39 
25 17 39 
25 16 39 
25 22 39 
25 26 39 
25 34 39 
25 7 39 
25 18 39 
25 24 39 
25 38 39 
25 5 39 
25 9 39 
25 37 39 
25 39 39 
25 29 39 
25 32 39 
25 3 39 
25 2 39 
25 20 39 
25 10 39 
25 1 39 
25 19 39 
25 4 39 
25 11 39 
25 33 39 
25 28 39 
25 12 39 
25 21 39 
26 36 39 
26 28 39 
26 12 39 
26 29 39 
26 31 39 
26 14 39 
26 20 39 
26 18 39 
26 27 39 
26 22 39 
26 2 39 
26 17 39 
26 33 39 
26 35 39 
26 38 39 
26 8 39 
26 37 39 
26 15 39 
26 23 39 
26 6 39 
26 9 39 
26 13 39 
26 30 39 
26 3 39 
27 23 39 
27 2 39 
27 34 39 
27 36 39 
27 17 39 
27 39 39 
27 22 39 
27 38 39 
27 16 39 
27 11 39 
27 26 39 
27 25 39 
27 18 39 
27 29 39 
27 24 39 
27 5 39 
27 12 39 
28 39 39 
28 2 39 
28 25 39 
28 36 39 
28 18 39 
28 23 39 
28 22 39 
28 29 39 
28 32 39 
28 11 39 
28 1 39 
28 34 39 
28 26 39 
28 24 39 
28 16 39 
28 6 39 
28 5 39 
28 38 39 
28 8 39 
29 23 39 
29 36 39 
29 34 39 
29 16 39 
29 38 39 
29 22 39 
29 17 39 
29 18 39 
29 32 39 
29 26 39 
29 37 39 
29 5 39 
29 7 39 
29 11 39 
29 3 39 
29 2 39 
29 28 39 
29 25 39 
29 39 39 
29 9 39 
29 24 39 
29 10 39 
29 27 39 
29 33 39 
29 1 39 
29 15 39 
29 12 39 
29 21 39 
29 35 39 
30 39 39 
30 25 39 
30 4 39 
30 10 39 
30 11 39 
30 3 39 
30 17 39 
30 1 39 
30 38 39 
30 28 39 
30 24 39 
30 14 39 
30 19 39 
31 35 39 
31 8 39 
31 13 39 
31 14 39 
31 9 39 
32 39 39 
32 27 39 
32 28 39 
32 7 39 
32 22 39 
32 13 39 
32 21 39 
32 1 39 
32 37 39 
32 30 39 
32 10 39 
32 9 39 
32 15 39 
32 18 39 
32 19 39 
32 24 39 
32 35 39 
32 6 39 
32 4 39 
32 5 39 
32 8 39 
33 2 39 
33 38 39 
33 16 39 
33 18 39 
33 24 39 
33 29 39 
33 34 39 
33 32 39 
33 22 39 
33 36 39 
33 17 39 
33 26 39 
33 11 39 
33 23 39 
34 36 39 
34 38 39 
34 39 39 
34 3 39 
34 17 39 
34 5 39 
34 18 39 
34 7 39 
34 22 39 
34 11 39 
34 25 39 
34 29 39 
34 26 39 
34 23 39 
34 24 39 
34 2 39 
34 10 39 
34 32 39 
34 16 39 
34 28 39 
34 1 39 
34 4 39 
34 27 39 
34 6 39 
34 12 39 
34 30 39 
35 13 39 
35 8 39 
35 31 39 
35 14 39 
35 9 39 
35 15 39 
35 20 39 
35 30 39 
35 7 39 
35 21 39 
35 33 39 
35 19 39 
36 29 39 
36 23 39 
36 37 39 
36 10 39 
36 27 39 
36 11 39 
36 28 39 
36 19 39 
36 5 39 
36 17 39 
36 16 39 
36 24 39 
36 2 39 
36 26 39 
36 38 39 
36 4 39 
36 32 39 
36 18 39 
36 34 39 
36 15 39 
36 22 39 
36 7 39 
36 25 39 
36 30 39 
36 39 39 
36 6 39 
36 33 39 
36 3 39 
36 1 39 
36 20 39 
36 13 39 
36 8 39 
36 12 39 
36 35 39 
36 21 39 
36 31 39 
36 9 39 
36 14 39 
37 23 39 
37 28 39 
37 22 39 
37 7 39 
37 33 39 
37 32 39 
37 18 39 
37 6 39 
37 12 39 
37 10 39 
37 3 39 
37 39 39 
37 5 39 
37 9 39 
37 20 39 
38 27 39 
38 22 39 
38 36 39 
38 17 39 
38 4 39 
38 16 39 
38 24 39 
38 34 39 
38 2 39 
38 18 39 
38 39 39 
38 19 39 
38 25 39 
38 32 39 
38 6 39 
38 26 39 
38 35 39 
38 28 39 
38 1 39 
38 12 39 
38 9 39 
38 11 39 
38 33 39 
38 5 39 
38 29 39 
38 23 39 
38 10 39 
38 30 39 
38 7 39 
38 3 39 
38 15 39 
39 17 39 
39 15 39 
39 16 39 
39 37 39 
39 2 39 
39 26 39 
39 22 39 
39 18 39 
39 29 39 
39 11 39 
39 7 39 
39 32 39 
39 25 39 
39 6 39 
39 36 39 
39 23 39 
39 34 39 
39 24 39 
39 38 39 
39 3 39 
39 4 39 
39 27 39 
39 1 39 
39 12 39 
39 10 39 
39 5 39 
39 19 39 
1 33 40 
1 31 40 
1 35 40 
1 21 40 
1 20 40 
1 36 40 
1 25 40 
1 14 40 
1 23 40 
1 12 40 
1 13 40 
1 2 40 
1 16 40 
1 37 40 
1 28 40 
1 9 40 
1 15 40 
1 8 40 
1 34 40 
1 30 40 
1 6 40 
1 26 40 
1 10 40 
1 7 40 
2 36 40 
2 24 40 
2 37 40 
2 4 40 
2 15 40 
2 17 40 
2 27 40 
2 7 40 
2 28 40 
2 23 40 
2 30 40 
2 38 40 
2 34 40 
2 5 40 
2 18 40 
2 22 40 
2 20 40 
2 16 40 
2 26 40 
2 32 40 
2 39 40 
2 6 40 
2 25 40 
2 11 40 
2 29 40 
2 3 40 
2 10 40 
2 9 40 
2 21 40 
2 1 40 
2 19 40 
2 12 40 
2 33 40 
2 13 40 
2 35 40 
2 8 40 
2 14 40 
2 31 40 
3 5 40 
3 36 40 
3 22 40 
3 16 40 
3 20 40 
3 30 40 
3 25 40 
3 2 40 
3 17 40 
3 26 40 
3 7 40 
3 6 40 
3 12 40 
3 38 40 
3 32 40 
3 15 40 
3 14 40 
3 28 40 
3 31 40 
3 21 40 
3 10 40 
3 13 40 
3 37 40 
3 9 40 
3 19 40 
3 8 40 
3 27 40 
3 33 40 
4 18 40 
4 34 40 
4 29 40 
4 22 40 
4 38 40 
4 11 40 
4 26 40 
4 36 40 
4 16 40 
4 32 40 
4 39 40 
4 5 40 
4 2 40 
4 24 40 
4 17 40 
4 23 40 
4 25 40 
4 10 40 
4 6 40 
4 3 40 
4 12 40 
5 12 40 
5 19 40 
5 2 40 
5 29 40 
5 15 40 
5 23 40 
5 9 40 
5 31 40 
5 21 40 
5 14 40 
5 33 40 
5 35 40 
5 3 40 
5 4 40 
5 13 40 
5 27 40 
5 38 40 
5 8 40 
5 37 40 
5 36 40 
5 18 40 
5 30 40 
5 25 40 
5 10 40 
5 32 40 
6 32 40 
6 28 40 
6 3 40 
6 25 40 
6 36 40 
6 2 40 
6 4 40 
6 12 40 
6 19 40 
6 30 40 
6 11 40 
6 5 40 
6 23 40 
6 27 40 
6 17 40 
6 1 40 
6 22 40 
6 34 40 
6 39 40 
6 14 40 
6 20 40 
6 24 40 
7 34 40 
7 11 40 
7 24 40 
7 2 40 
7 19 40 
7 37 40 
7 18 40 
7 3 40 
7 17 40 
7 38 40 
7 5 40 
7 36 40 
7 39 40 
7 29 40 
7 35 40 
7 22 40 
7 32 40 
8 37 40 
8 35 40 
8 36 40 
8 26 40 
9 38 40 
9 18 40 
9 36 40 
9 6 40 
9 31 40 
9 13 40 
9 33 40 
9 24 40 
9 39 40 
9 2 40 
10 36 40 
10 34 40 
10 16 40 
10 2 40 
10 22 40 
10 39 40 
10 23 40 
10 11 40 
10 29 40 
10 24 40 
10 17 40 
10 38 40 
10 5 40 
10 28 40 
10 25 40 
10 33 40 
10 12 40 
10 21 40 
10 6 40 
10 13 40 
10 26 40 
10 3 40 
10 1 40 
11 16 40 
11 34 40 
11 17 40 
11 24 40 
11 22 40 
11 37 40 
11 25 40 
11 36 40 
11 38 40 
11 30 40 
11 15 40 
11 29 40 
11 32 40 
11 3 40 
11 39 40 
11 7 40 
11 35 40 
11 23 40 
11 4 40 
11 1 40 
11 33 40 
11 2 40 
11 27 40 
11 10 40 
11 18 40 
11 26 40 
12 38 40 
12 17 40 
12 16 40 
12 39 40 
12 34 40 
12 36 40 
12 24 40 
12 2 40 
12 23 40 
12 29 40 
12 11 40 
12 3 40 
12 32 40 
12 26 40 
12 5 40 
12 4 40 
12 25 40 
12 28 40 
12 22 40 
12 1 40 
12 6 40 
12 10 40 
12 27 40 
13 22 40 
13 36 40 
13 26 40 
13 32 40 
13 6 40 
13 24 40 
13 16 40 
13 4 40 
13 31 40 
14 24 40 
14 11 40 
14 4 40 
14 5 40 
14 17 40 
14 18 40 
14 29 40 
14 39 40 
14 26 40 
15 17 40 
15 23 40 
15 16 40 
15 2 40 
15 22 40 
15 36 40 
15 39 40 
15 29 40 
15 11 40 
15 34 40 
15 3 40 
15 18 40 
16 39 40 
16 12 40 
16 22 40 
16 2 40 
16 25 40 
16 18 40 
16 29 40 
16 38 40 
16 11 40 
16 14 40 
16 17 40 
16 36 40 
16 23 40 
16 26 40 
16 34 40 
16 24 40 
16 10 40 
16 1 40 
16 5 40 
16 32 40 
16 6 40 
16 4 40 
16 3 40 
16 27 40 
16 28 40 
17 16 40 
17 15 40 
17 36 40 
17 7 40 
17 20 40 
17 25 40 
17 18 40 
17 28 40 
17 4 40 
17 39 40 
17 23 40 
17 1 40 
17 6 40 
17 29 40 
17 22 40 
17 38 40 
17 12 40 
17 27 40 
17 33 40 
17 21 40 
17 3 40 
17 37 40 
17 19 40 
17 30 40 
17 32 40 
17 2 40 
18 5 40 
18 36 40 
18 24 40 
18 16 40 
18 3 40 
18 39 40 
18 11 40 
18 27 40 
18 32 40 
18 23 40 
18 2 40 
18 22 40 
18 28 40 
18 6 40 
18 38 40 
18 19 40 
18 25 40 
18 7 40 
18 12 40 
18 33 40 
18 10 40 
18 1 40 
18 31 40 
18 37 40 
18 14 40 
18 8 40 
18 35 40 
18 20 40 
18 21 40 
19 36 40 
19 2 40 
19 16 40 
19 26 40 
19 11 40 
19 34 40 
19 22 40 
19 17 40 
19 29 40 
19 23 40 
19 38 40 
19 25 40 
19 39 40 
19 18 40 
19 1 40 
19 10 40 
20 22 40 
20 14 40 
20 11 40 
20 35 40 
20 31 40 
20 30 40 
20 21 40 
20 4 40 
20 12 40 
20 34 40 
21 14 40 
21 8 40 
21 1 40 
21 31 40 
21 12 40 
21 15 40 
21 13 40 
21 22 40 
21 27 40 
21 30 40 
21 9 40 
21 4 40 
21 29 40 
22 25 40 
22 4 40 
22 1 40 
22 19 40 
22 11 40 
22 28 40 
22 15 40 
22 26 40 
22 7 40 
22 36 40 
22 3 40 
22 10 40 
22 18 40 
22 5 40 
22 17 40 
22 27 40 
22 29 40 
22 30 40 
22 32 40 
22 34 40 
22 24 40 
22 6 40 
22 23 40 
22 39 40 
22 38 40 
22 16 40 
22 2 40 
22 33 40 
22 35 40 
22 12 40 
22 21 40 
22 37 40 
22 13 40 
22 8 40 
23 4 40 
23 39 40 
23 16 40 
23 2 40 
23 3 40 
23 36 40 
23 1 40 
23 32 40 
23 38 40 
23 24 40 
23 22 40 
23 17 40 
23 5 40 
23 25 40 
23 34 40 
23 28 40 
23 18 40 
23 11 40 
23 6 40 
23 29 40 
23 10 40 
23 27 40 
23 26 40 
23 12 40 
24 22 40 
24 23 40 
24 34 40 
24 2 40 
24 16 40 
24 26 40 
24 38 40 
24 5 40 
24 36 40 
24 18 40 
24 32 40 
24 11 40 
24 29 40 
24 3 40 
24 17 40 
24 25 40 
24 28 40 
24 4 40 
24 1 40 
24 39 40 
24 6 40 
24 27 40 
24 15 40 
24 10 40 
24 19 40 
24 7 40 
24 30 40 
24 33 40 
25 36 40 
25 17 40 
25 16 40 
25 22 40 
25 26 40 
25 34 40 
25 7 40 
25 18 40 
25 24 40 
25 38 40 
25 5 40 
25 9 40 
25 37 40 
25 39 40 
25 29 40 
25 32 40 
25 3 40 
25 2 40 
25 10 40 
25 1 40 
25 19 40 
25 4 40 
25 11 40 
25 33 40 
25 28 40 
25 12 40 
25 21 40 
25 23 40 
26 36 40 
26 28 40 
26 12 40 
26 29 40 
26 31 40 
26 14 40 
26 20 40 
26 18 40 
26 27 40 
26 22 40 
26 2 40 
26 17 40 
26 33 40 
26 35 40 
26 38 40 
26 8 40 
26 37 40 
26 15 40 
26 23 40 
26 6 40 
26 9 40 
26 13 40 
26 30 40 
26 3 40 
26 1 40 
26 19 40 
27 23 40 
27 2 40 
27 34 40 
27 36 40 
27 17 40 
27 39 40 
27 22 40 
27 38 40 
27 16 40 
27 11 40 
27 26 40 
27 25 40 
27 18 40 
27 29 40 
27 24 40 
27 5 40 
27 12 40 
27 6 40 
28 39 40 
28 2 40 
28 25 40 
28 36 40 
28 18 40 
28 23 40 
28 22 40 
28 29 40 
28 32 40 
28 11 40 
28 1 40 
28 34 40 
28 24 40 
28 16 40 
28 6 40 
28 5 40 
28 38 40 
28 8 40 
28 12 40 
29 23 40 
29 36 40 
29 34 40 
29 16 40 
29 38 40 
29 22 40 
29 17 40 
29 18 40 
29 32 40 
29 26 40 
29 37 40 
29 5 40 
29 7 40 
29 11 40 
29 3 40 
29 2 40 
29 28 40 
29 25 40 
29 39 40 
29 9 40 
29 24 40 
29 10 40 
29 27 40 
29 33 40 
29 1 40 
29 15 40 
29 12 40 
29 21 40 
29 35 40 
29 30 40 
29 6 40 
30 39 40 
30 25 40 
30 4 40 
30 10 40 
30 11 40 
30 3 40 
30 17 40 
30 1 40 
30 28 40 
30 24 40 
30 14 40 
30 19 40 
30 13 40 
31 35 40 
31 8 40 
31 13 40 
31 14 40 
31 10 40 
32 39 40 
32 27 40 
32 28 40 
32 7 40 
32 22 40 
32 13 40 
32 21 40 
32 1 40 
32 37 40 
32 30 40 
32 10 40 
32 9 40 
32 15 40 
32 18 40 
32 19 40 
32 24 40 
32 35 40 
32 6 40 
32 4 40 
32 5 40 
32 8 40 
32 33 40 
33 38 40 
33 16 40 
33 18 40 
33 24 40 
33 29 40 
33 34 40 
33 32 40 
33 22 40 
33 36 40 
33 17 40 
33 26 40 
33 11 40 
33 23 40 
33 12 40 
34 36 40 
34 38 40 
34 39 40 
34 3 40 
34 17 40 
34 5 40 
34 18 40 
34 22 40 
34 11 40 
34 25 40 
34 29 40 
34 26 40 
34 23 40 
34 24 40 
34 2 40 
34 10 40 
34 32 40 
34 16 40 
34 28 40 
34 1 40 
34 4 40 
34 27 40 
34 6 40 
34 12 40 
35 13 40 
35 8 40 
35 31 40 
35 14 40 
35 9 40 
35 15 40 
35 20 40 
35 30 40 
35 7 40 
35 21 40 
35 33 40 
35 19 40 
36 29 40 
36 23 40 
36 37 40 
36 10 40 
36 27 40 
36 11 40 
36 28 40 
36 19 40 
36 5 40 
36 17 40 
36 16 40 
36 24 40 
36 2 40 
36 26 40 
36 38 40 
36 4 40 
36 32 40 
36 18 40 
36 34 40 
36 15 40 
36 22 40 
36 7 40 
36 25 40 
36 30 40 
36 39 40 
36 6 40 
36 33 40 
36 3 40 
36 1 40 
36 20 40 
36 13 40 
36 8 40 
36 12 40 
36 35 40 
36 21 40 
36 31 40 
36 9 40 
36 14 40 
37 23 40 
37 28 40 
37 22 40 
37 7 40 
37 33 40 
37 32 40 
37 18 40 
37 6 40 
37 12 40 
37 10 40 
37 3 40 
37 39 40 
37 5 40 
37 9 40 
37 20 40 
37 4 40 
37 25 40 
38 27 40 
38 22 40 
38 36 40 
38 17 40 
38 4 40 
38 16 40 
38 24 40 
38 34 40 
38 2 40 
38 18 40 
38 39 40 
38 19 40 
38 25 40 
38 32 40 
38 6 40 
38 26 40 
38 35 40 
38 28 40 
38 1 40 
38 12 40 
38 11 40 
38 33 40 
38 5 40 
38 29 40 
38 23 40 
38 10 40 
38 30 40 
38 7 40 
38 3 40 
38 15 40 
38 20 40 
39 17 40 
39 15 40 
39 16 40 
39 37 40 
39 2 40 
39 26 40 
39 22 40 
39 18 40 
39 29 40 
39 11 40 
39 7 40 
39 32 40 
39 25 40 
39 6 40 
39 36 40 
39 23 40 
39 34 40 
39 24 40 
39 38 40 
39 3 40 
39 4 40 
39 27 40 
39 1 40 
39 12 40 
39 10 40 
39 5 40 
39 19 40 
39 33 40 
39 20 40 
1 33 41 
1 31 41 
1 35 41 
1 21 41 
1 20 41 
1 36 41 
1 25 41 
1 14 41 
1 12 41 
1 13 41 
1 2 41 
1 16 41 
1 37 41 
1 28 41 
1 9 41 
1 15 41 
1 8 41 
1 34 41 
1 30 41 
1 6 41 
1 26 41 
1 10 41 
1 7 41 
1 38 41 
2 36 41 
2 24 41 
2 37 41 
2 4 41 
2 15 41 
2 17 41 
2 27 41 
2 7 41 
2 28 41 
2 23 41 
2 30 41 
2 38 41 
2 34 41 
2 5 41 
2 18 41 
2 22 41 
2 20 41 
2 16 41 
2 26 41 
2 32 41 
2 39 41 
2 6 41 
2 25 41 
2 11 41 
2 29 41 
2 3 41 
2 10 41 
2 9 41 
2 21 41 
2 1 41 
2 19 41 
2 12 41 
2 33 41 
2 13 41 
2 35 41 
2 14 41 
3 5 41 
3 22 41 
3 16 41 
3 20 41 
3 30 41 
3 25 41 
3 2 41 
3 17 41 
3 26 41 
3 7 41 
3 6 41 
3 12 41 
3 38 41 
3 32 41 
3 15 41 
3 14 41 
3 28 41 
3 31 41 
3 21 41 
3 10 41 
3 13 41 
3 37 41 
3 9 41 
3 19 41 
3 8 41 
3 27 41 
3 33 41 
3 1 41 
4 18 41 
4 34 41 
4 29 41 
4 22 41 
4 38 41 
4 11 41 
4 26 41 
4 36 41 
4 16 41 
4 32 41 
4 39 41 
4 5 41 
4 2 41 
4 24 41 
4 17 41 
4 23 41 
4 25 41 
4 10 41 
4 6 41 
4 3 41 
4 12 41 
4 28 41 
5 12 41 
5 19 41 
5 2 41 
5 29 41 
5 15 41 
5 23 41 
5 9 41 
5 31 41 
5 21 41 
5 14 41 
5 33 41 
5 35 41 
5 3 41 
5 4 41 
5 13 41 
5 27 41 
5 38 41 
5 8 41 
5 37 41 
5 36 41 
5 18 41 
5 30 41 
5 25 41 
5 10 41 
5 32 41 
5 26 41 
5 1 41 
6 32 41 
6 28 41 
6 3 41 
6 25 41 
6 36 41 
6 2 41 
6 4 41 
6 12 41 
6 19 41 
6 30 41 
6 11 41 
6 5 41 
6 27 41 
6 17 41 
6 1 41 
6 22 41 
6 34 41 
6 39 41 
6 14 41 
6 20 41 
6 24 41 
6 26 41 
7 34 41 
7 11 41 
7 24 41 
7 2 41 
7 19 41 
7 37 41 
7 18 41 
7 3 41 
7 17 41 
7 38 41 
7 5 41 
7 36 41 
7 39 41 
7 29 41 
7 35 41 
7 22 41 
7 12 41 
8 37 41 
8 35 41 
8 26 41 
8 38 41 
9 38 41 
9 18 41 
9 36 41 
9 6 41 
9 31 41 
9 13 41 
9 33 41 
9 24 41 
9 39 41 
9 2 41 
9 25 41 
9 35 41 
10 36 41 
10 34 41 
10 16 41 
10 2 41 
10 22 41 
10 39 41 
10 23 41 
10 11 41 
10 29 41 
10 24 41 
10 17 41 
10 38 41 
10 5 41 
10 28 41 
10 25 41 
10 12 41 
10 21 41 
10 6 41 
10 13 41 
10 26 41 
10 3 41 
10 1 41 
10 18 41 
11 16 41 
11 34 41 
11 17 41 
11 24 41 
11 22 41 
11 37 41 
11 25 41 
11 36 41 
11 38 41 
11 30 41 
11 15 41 
11 29 41 
11 32 41 
11 3 41 
11 39 41 
11 7 41 
11 35 41 
11 23 41 
11 4 41 
11 1 41 
11 33 41 
11 2 41 
11 27 41 
11 10 41 
11 18 41 
11 26 41 
11 5 41 
11 21 41 
12 38 41 
12 17 41 
12 16 41 
12 39 41 
12 34 41 
12 36 41 
12 24 41 
12 23 41 
12 29 41 
12 11 41 
12 3 41 
12 32 41 
12 26 41 
12 5 41 
12 4 41 
12 25 41 
12 28 41 
12 22 41 
12 1 41 
12 6 41 
12 10 41 
12 27 41 
12 33 41 
13 22 41 
13 36 41 
13 26 41 
13 32 41 
13 6 41 
13 24 41 
13 16 41 
13 4 41 
13 31 41 
13 9 41 
14 24 41 
14 11 41 
14 4 41 
14 5 41 
14 17 41 
14 18 41 
14 39 41 
14 26 41 
14 27 41 
15 17 41 
15 23 41 
15 16 41 
15 2 41 
15 22 41 
15 36 41 
15 39 41 
15 29 41 
15 11 41 
15 34 41 
15 3 41 
15 18 41 
15 33 41 
15 10 41 
16 39 41 
16 12 41 
16 22 41 
16 2 41 
16 25 41 
16 18 41 
16 29 41 
16 38 41 
16 11 41 
16 17 41 
16 36 41 
16 23 41 
16 26 41 
16 34 41 
16 24 41 
16 10 41 
16 1 41 
16 5 41 
16 32 41 
16 6 41 
16 4 41 
16 3 41 
16 27 41 
16 28 41 
17 16 41 
17 15 41 
17 36 41 
17 7 41 
17 20 41 
17 25 41 
17 18 41 
17 28 41 
17 4 41 
17 39 41 
17 23 41 
17 1 41 
17 6 41 
17 29 41 
17 22 41 
17 38 41 
17 12 41 
17 27 41 
17 33 41 
17 21 41 
17 3 41 
17 37 41 
17 19 41 
17 30 41 
17 32 41 
17 2 41 
17 26 41 
17 5 41 
18 5 41 
18 36 41 
18 24 41 
18 16 41 
18 3 41 
18 39 41 
18 11 41 
18 27 41 
18 32 41 
18 23 41 
18 2 41 
18 22 41 
18 28 41 
18 6 41 
18 38 41 
18 19 41 
18 25 41 
18 7 41 
18 12 41 
18 33 41 
18 10 41 
18 1 41 
18 31 41 
18 37 41 
18 14 41 
18 8 41 
18 35 41 
18 20 41 
18 21 41 
18 13 41 
19 36 41 
19 2 41 
19 16 41 
19 26 41 
19 11 41 
19 34 41 
19 22 41 
19 17 41 
19 29 41 
19 23 41 
19 38 41 
19 25 41 
19 39 41 
19 18 41 
19 1 41 
19 10 41 
19 5 41 
20 22 41 
20 14 41 
20 11 41 
20 35 41 
20 31 41 
20 30 41 
20 21 41 
20 4 41 
20 34 41 
20 37 41 
21 14 41 
21 8 41 
21 1 41 
21 31 41 
21 15 41 
21 13 41 
21 27 41 
21 30 41 
21 9 41 
21 4 41 
21 29 41 
22 25 41 
22 4 41 
22 1 41 
22 19 41 
22 11 41 
22 28 41 
22 15 41 
22 26 41 
22 7 41 
22 36 41 
22 3 41 
22 10 41 
22 18 41 
22 5 41 
22 17 41 
22 27 41 
22 29 41 
22 30 41 
22 32 41 
22 34 41 
22 24 41 
22 6 41 
22 23 41 
22 39 41 
22 38 41 
22 16 41 
22 2 41 
22 33 41 
22 35 41 
22 12 41 
22 21 41 
22 37 41 
22 13 41 
22 14 41 
23 4 41 
23 39 41 
23 16 41 
23 2 41 
23 3 41 
23 36 41 
23 1 41 
23 32 41 
23 38 41 
23 24 41 
23 22 41 
23 17 41 
23 5 41 
23 25 41 
23 34 41 
23 28 41 
23 18 41 
23 11 41 
23 6 41 
23 29 41 
23 10 41 
23 27 41 
23 26 41 
23 12 41 
24 22 41 
24 23 41 
24 34 41 
24 2 41 
24 16 41 
24 26 41 
24 38 41 
24 5 41 
24 36 41 
24 18 41 
24 32 41 
24 11 41 
24 29 41 
24 3 41 
24 17 41 
24 25 41 
24 28 41 
24 4 41 
24 1 41 
24 39 41 
24 6 41 
24 27 41 
24 10 41 
24 19 41 
24 7 41 
24 30 41 
24 33 41 
24 37 41 
25 36 41 
25 17 41 
25 16 41 
25 22 41 
25 26 41 
25 34 41 
25 18 41 
25 24 41 
25 38 41 
25 5 41 
25 9 41 
25 37 41 
25 39 41 
25 29 41 
25 32 41 
25 3 41 
25 2 41 
25 10 41 
25 1 41 
25 19 41 
25 4 41 
25 11 41 
25 33 41 
25 28 41 
25 12 41 
25 21 41 
25 23 41 
25 27 41 
26 36 41 
26 28 41 
26 12 41 
26 29 41 
26 31 41 
26 14 41 
26 20 41 
26 18 41 
26 27 41 
26 22 41 
26 2 41 
26 17 41 
26 33 41 
26 35 41 
26 38 41 
26 8 41 
26 37 41 
26 15 41 
26 6 41 
26 9 41 
26 13 41 
26 30 41 
26 3 41 
26 1 41 
26 19 41 
26 7 41 
27 23 41 
27 2 41 
27 34 41 
27 36 41 
27 17 41 
27 39 41 
27 22 41 
27 38 41 
27 16 41 
27 11 41 
27 26 41 
27 25 41 
27 18 41 
27 29 41 
27 24 41 
27 5 41 
27 12 41 
27 6 41 
27 37 41 
28 39 41 
28 2 41 
28 25 41 
28 36 41 
28 18 41 
28 23 41 
28 22 41 
28 29 41 
28 32 41 
28 11 41 
28 1 41 
28 34 41 
28 24 41 
28 16 41 
28 6 41 
28 5 41 
28 38 41 
28 8 41 
28 12 41 
28 26 41 
29 23 41 
29 36 41 
29 34 41 
29 16 41 
29 38 41 
29 22 41 
29 17 41 
29 18 41 
29 32 41 
29 26 41 
29 37 41 
29 5 41 
29 7 41 
29 11 41 
29 3 41 
29 2 41 
29 28 41 
29 25 41 
29 39 41 
29 24 41 
29 10 41 
29 27 41 
29 33 41 
29 1 41 
29 15 41 
29 12 41 
29 21 41 
29 35 41 
29 30 41 
29 6 41 
29 4 41 
30 39 41 
30 25 41 
30 4 41 
30 10 41 
30 11 41 
30 3 41 
30 17 41 
30 1 41 
30 28 41 
30 24 41 
30 19 41 
30 13 41 
30 7 41 
31 35 41 
31 8 41 
31 13 41 
31 14 41 
31 20 41 
32 39 41 
32 27 41 
32 28 41 
32 7 41 
32 13 41 
32 21 41 
32 1 41 
32 37 41 
32 30 41 
32 10 41 
32 9 41 
32 15 41 
32 18 41 
32 19 41 
32 24 41 
32 35 41 
32 6 41 
32 4 41 
32 5 41 
32 8 41 
32 33 41 
32 20 41 
33 38 41 
33 16 41 
33 18 41 
33 24 41 
33 34 41 
33 32 41 
33 22 41 
33 36 41 
33 17 41 
33 26 41 
33 11 41 
33 23 41 
33 12 41 
33 10 41 
34 36 41 
34 38 41 
34 39 41 
34 3 41 
34 17 41 
34 5 41 
34 18 41 
34 22 41 
34 11 41 
34 25 41 
34 29 41 
34 26 41 
34 23 41 
34 24 41 
34 2 41 
34 10 41 
34 32 41 
34 16 41 
34 1 41 
34 4 41 
34 6 41 
34 12 41 
35 13 41 
35 8 41 
35 31 41 
35 14 41 
35 9 41 
35 15 41 
35 20 41 
35 30 41 
35 7 41 
35 21 41 
35 33 41 
35 19 41 
36 29 41 
36 23 41 
36 37 41 
36 10 41 
36 27 41 
36 11 41 
36 28 41 
36 19 41 
36 5 41 
36 17 41 
36 16 41 
36 24 41 
36 2 41 
36 26 41 
36 38 41 
36 4 41 
36 32 41 
36 18 41 
36 34 41 
36 15 41 
36 22 41 
36 7 41 
36 25 41 
36 30 41 
36 39 41 
36 6 41 
36 33 41 
36 3 41 
36 1 41 
36 20 41 
36 13 41 
36 8 41 
36 12 41 
36 35 41 
36 21 41 
36 31 41 
36 9 41 
36 14 41 
37 23 41 
37 28 41 
37 22 41 
37 7 41 
37 33 41 
37 32 41 
37 18 41 
37 6 41 
37 12 41 
37 10 41 
37 3 41 
37 39 41 
37 5 41 
37 9 41 
37 20 41 
37 4 41 
37 25 41 
37 13 41 
37 24 41 
38 27 41 
38 22 41 
38 36 41 
38 17 41 
38 4 41 
38 16 41 
38 24 41 
38 34 41 
38 2 41 
38 18 41 
38 39 41 
38 19 41 
38 25 41 
38 32 41 
38 6 41 
38 26 41 
38 35 41 
38 28 41 
38 1 41 
38 12 41 
38 11 41 
38 33 41 
38 5 41 
38 29 41 
38 23 41 
38 10 41 
38 30 41 
38 7 41 
38 3 41 
38 15 41 
38 20 41 
38 21 41 
39 17 41 
39 15 41 
39 16 41 
39 37 41 
39 2 41 
39 26 41 
39 22 41 
39 18 41 
39 29 41 
39 11 41 
39 7 41 
39 32 41 
39 25 41 
39 6 41 
39 36 41 
39 23 41 
39 34 41 
39 24 41 
39 38 41 
39 3 41 
39 4 41 
39 27 41 
39 1 41 
39 12 41 
39 10 41 
39 5 41 
39 19 41 
39 20 41 
39 28 41 
1 33 42 
1 31 42 
1 35 42 
1 21 42 
1 20 42 
1 36 42 
1 25 42 
1 14 42 
1 12 42 
1 13 42 
1 2 42 
1 16 42 
1 37 42 
1 28 42 
1 9 42 
1 15 42 
1 8 42 
1 34 42 
1 30 42 
1 6 42 
1 10 42 
1 7 42 
1 38 42 
1 19 42 
2 36 42 
2 24 42 
2 37 42 
2 4 42 
2 15 42 
2 17 42 
2 27 42 
2 7 42 
2 28 42 
2 23 42 
2 30 42 
2 38 42 
2 34 42 
2 5 42 
2 18 42 
2 22 42 
2 20 42 
2 16 42 
2 26 42 
2 32 42 
2 39 42 
2 6 42 
2 25 42 
2 11 42 
2 29 42 
2 3 42 
2 10 42 
2 9 42 
2 21 42 
2 1 42 
2 19 42 
2 12 42 
2 33 42 
2 13 42 
2 35 42 
2 14 42 
2 8 42 
2 31 42 
3 5 42 
3 22 42 
3 16 42 
3 20 42 
3 30 42 
3 25 42 
3 2 42 
3 17 42 
3 7 42 
3 6 42 
3 12 42 
3 38 42 
3 32 42 
3 15 42 
3 14 42 
3 28 42 
3 31 42 
3 21 42 
3 10 42 
3 13 42 
3 37 42 
3 9 42 
3 19 42 
3 8 42 
3 27 42 
3 33 42 
3 1 42 
3 35 42 
4 18 42 
4 34 42 
4 29 42 
4 22 42 
4 38 42 
4 11 42 
4 26 42 
4 36 42 
4 16 42 
4 32 42 
4 39 42 
4 5 42 
4 2 42 
4 24 42 
4 17 42 
4 23 42 
4 25 42 
4 10 42 
4 6 42 
4 3 42 
4 12 42 
4 28 42 
4 7 42 
5 12 42 
5 19 42 
5 2 42 
5 29 42 
5 15 42 
5 23 42 
5 9 42 
5 31 42 
5 21 42 
5 14 42 
5 35 42 
5 3 42 
5 4 42 
5 13 42 
5 27 42 
5 38 42 
5 8 42 
5 37 42 
5 36 42 
5 18 42 
5 30 42 
5 25 42 
5 10 42 
5 32 42 
5 26 42 
5 1 42 
5 17 42 
6 32 42 
6 28 42 
6 3 42 
6 25 42 
6 36 42 
6 2 42 
6 4 42 
6 12 42 
6 19 42 
6 30 42 
6 11 42 
6 5 42 
6 27 42 
6 17 42 
6 1 42 
6 22 42 
6 34 42 
6 39 42 
6 14 42 
6 20 42 
6 24 42 
6 37 42 
7 34 42 
7 11 42 
7 24 42 
7 2 42 
7 19 42 
7 18 42 
7 3 42 
7 17 42 
7 38 42 
7 5 42 
7 36 42 
7 39 42 
7 29 42 
7 35 42 
7 22 42 
7 12 42 
7 10 42 
8 37 42 
8 35 42 
8 26 42 
8 38 42 
8 39 42 
8 10 42 
9 38 42 
9 18 42 
9 36 42 
9 6 42 
9 31 42 
9 13 42 
9 33 42 
9 24 42 
9 39 42 
9 2 42 
9 25 42 
9 35 42 
9 10 42 
9 11 42 
10 36 42 
10 34 42 
10 16 42 
10 2 42 
10 22 42 
10 39 42 
10 23 42 
10 11 42 
10 29 42 
10 24 42 
10 17 42 
10 38 42 
10 5 42 
10 28 42 
10 25 42 
10 12 42 
10 21 42 
10 6 42 
10 13 42 
10 26 42 
10 3 42 
10 1 42 
10 18 42 
10 9 42 
11 16 42 
11 34 42 
11 17 42 
11 24 42 
11 22 42 
11 37 42 
11 25 42 
11 36 42 
11 38 42 
11 30 42 
11 15 42 
11 29 42 
11 32 42 
11 3 42 
11 39 42 
11 7 42 
11 35 42 
11 23 42 
11 4 42 
11 1 42 
11 33 42 
11 2 42 
11 27 42 
11 10 42 
11 18 42 
11 26 42 
11 5 42 
11 21 42 
11 12 42 
11 6 42 
12 38 42 
12 17 42 
12 16 42 
12 39 42 
12 34 42 
12 36 42 
12 24 42 
12 23 42 
12 11 42 
12 3 42 
12 32 42 
12 26 42 
12 5 42 
12 4 42 
12 25 42 
12 28 42 
12 22 42 
12 1 42 
12 6 42 
12 10 42 
12 27 42 
12 33 42 
12 37 42 
13 22 42 
13 36 42 
13 32 42 
13 6 42 
13 16 42 
13 4 42 
13 31 42 
13 9 42 
14 24 42 
14 11 42 
14 4 42 
14 5 42 
14 17 42 
14 18 42 
14 39 42 
14 26 42 
14 27 42 
14 12 42 
14 10 42 
15 17 42 
15 23 42 
15 16 42 
15 2 42 
15 22 42 
15 36 42 
15 39 42 
15 29 42 
15 11 42 
15 34 42 
15 3 42 
15 18 42 
15 10 42 
15 38 42 
16 39 42 
16 12 42 
16 22 42 
16 2 42 
16 25 42 
16 18 42 
16 29 42 
16 38 42 
16 11 42 
16 17 42 
16 36 42 
16 23 42 
16 26 42 
16 34 42 
16 24 42 
16 10 42 
16 1 42 
16 5 42 
16 32 42 
16 6 42 
16 4 42 
16 3 42 
16 28 42 
16 7 42 
17 16 42 
17 15 42 
17 36 42 
17 7 42 
17 20 42 
17 25 42 
17 18 42 
17 28 42 
17 4 42 
17 39 42 
17 23 42 
17 1 42 
17 6 42 
17 29 42 
17 22 42 
17 38 42 
17 12 42 
17 27 42 
17 33 42 
17 21 42 
17 3 42 
17 37 42 
17 19 42 
17 30 42 
17 32 42 
17 2 42 
17 5 42 
17 35 42 
18 5 42 
18 36 42 
18 24 42 
18 16 42 
18 3 42 
18 39 42 
18 11 42 
18 27 42 
18 32 42 
18 23 42 
18 2 42 
18 22 42 
18 28 42 
18 6 42 
18 38 42 
18 19 42 
18 25 42 
18 7 42 
18 12 42 
18 33 42 
18 10 42 
18 31 42 
18 37 42 
18 14 42 
18 8 42 
18 35 42 
18 20 42 
18 21 42 
18 13 42 
18 9 42 
19 36 42 
19 2 42 
19 16 42 
19 26 42 
19 11 42 
19 34 42 
19 22 42 
19 17 42 
19 29 42 
19 23 42 
19 38 42 
19 25 42 
19 39 42 
19 18 42 
19 1 42 
19 10 42 
19 5 42 
19 24 42 
20 22 42 
20 14 42 
20 11 42 
20 35 42 
20 31 42 
20 30 42 
20 21 42 
20 4 42 
20 37 42 
20 9 42 
21 14 42 
21 8 42 
21 1 42 
21 31 42 
21 15 42 
21 27 42 
21 30 42 
21 9 42 
21 29 42 
22 25 42 
22 4 42 
22 1 42 
22 19 42 
22 11 42 
22 28 42 
22 15 42 
22 26 42 
22 7 42 
22 36 42 
22 3 42 
22 10 42 
22 18 42 
22 5 42 
22 17 42 
22 27 42 
22 29 42 
22 30 42 
22 32 42 
22 34 42 
22 24 42 
22 6 42 
22 23 42 
22 39 42 
22 38 42 
22 16 42 
22 2 42 
22 33 42 
22 35 42 
22 12 42 
22 21 42 
22 37 42 
22 13 42 
22 14 42 
22 8 42 
22 31 42 
23 4 42 
23 39 42 
23 16 42 
23 2 42 
23 3 42 
23 36 42 
23 1 42 
23 32 42 
23 38 42 
23 24 42 
23 22 42 
23 17 42 
23 5 42 
23 25 42 
23 34 42 
23 28 42 
23 18 42 
23 11 42 
23 6 42 
23 29 42 
23 10 42 
23 27 42 
23 26 42 
23 12 42 
24 22 42 
24 23 42 
24 34 42 
24 2 42 
24 16 42 
24 26 42 
24 38 42 
24 5 42 
24 36 42 
24 18 42 
24 32 42 
24 11 42 
24 29 42 
24 3 42 
24 17 42 
24 25 42 
24 28 42 
24 4 42 
24 1 42 
24 39 42 
24 6 42 
24 27 42 
24 10 42 
24 19 42 
24 7 42 
24 30 42 
24 37 42 
24 15 42 
25 36 42 
25 17 42 
25 16 42 
25 22 42 
25 26 42 
25 34 42 
25 18 42 
25 24 42 
25 38 42 
25 5 42 
25 37 42 
25 39 42 
25 29 42 
25 32 42 
25 3 42 
25 2 42 
25 10 42 
25 1 42 
25 19 42 
25 4 42 
25 11 42 
25 33 42 
25 28 42 
25 12 42 
25 21 42 
25 23 42 
25 27 42 
25 30 42 
26 36 42 
26 28 42 
26 12 42 
26 29 42 
26 31 42 
26 14 42 
26 20 42 
26 18 42 
26 27 42 
26 22 42 
26 2 42 
26 17 42 
26 33 42 
26 35 42 
26 38 42 
26 8 42 
26 37 42 
26 15 42 
26 6 42 
26 9 42 
26 13 42 
26 30 42 
26 3 42 
26 1 42 
26 19 42 
26 7 42 
26 4 42 
26 10 42 
27 23 42 
27 2 42 
27 34 42 
27 36 42 
27 17 42 
27 39 42 
27 22 42 
27 38 42 
27 16 42 
27 11 42 
27 26 42 
27 25 42 
27 18 42 
27 29 42 
27 24 42 
27 5 42 
27 12 42 
27 6 42 
27 37 42 
27 4 42 
28 39 42 
28 2 42 
28 25 42 
28 36 42 
28 18 42 
28 23 42 
28 22 42 
28 29 42 
28 32 42 
28 11 42 
28 1 42 
28 34 42 
28 24 42 
28 16 42 
28 6 42 
28 5 42 
28 38 42 
28 12 42 
28 26 42 
28 3 42 
29 23 42 
29 36 42 
29 34 42 
29 16 42 
29 38 42 
29 22 42 
29 17 42 
29 18 42 
29 32 42 
29 26 42 
29 37 42 
29 5 42 
29 7 42 
29 11 42 
29 3 42 
29 2 42 
29 28 42 
29 25 42 
29 39 42 
29 24 42 
29 10 42 
29 27 42 
29 33 42 
29 1 42 
29 15 42 
29 12 42 
29 21 42 
29 35 42 
29 30 42 
29 6 42 
29 4 42 
29 8 42 
29 20 42 
30 39 42 
30 25 42 
30 4 42 
30 10 42 
30 11 42 
30 3 42 
30 17 42 
30 1 42 
30 28 42 
30 24 42 
30 19 42 
30 7 42 
30 36 42 
31 35 42 
31 8 42 
31 13 42 
31 14 42 
31 20 42 
32 39 42 
32 27 42 
32 28 42 
32 7 42 
32 13 42 
32 21 42 
32 37 42 
32 30 42 
32 10 42 
32 9 42 
32 15 42 
32 18 42 
32 19 42 
32 24 42 
32 35 42 
32 6 42 
32 4 42 
32 8 42 
32 33 42 
32 20 42 
33 38 42 
33 16 42 
33 18 42 
33 24 42 
33 34 42 
33 32 42 
33 22 42 
33 17 42 
33 26 42 
33 11 42 
33 23 42 
33 12 42 
33 10 42 
33 25 42 
34 36 42 
34 38 42 
34 39 42 
34 3 42 
34 17 42 
34 5 42 
34 18 42 
34 22 42 
34 11 42 
34 25 42 
34 29 42 
34 26 42 
34 23 42 
34 24 42 
34 2 42 
34 10 42 
34 32 42 
34 16 42 
34 1 42 
34 4 42 
34 6 42 
34 12 42 
34 28 42 
35 13 42 
35 8 42 
35 31 42 
35 14 42 
35 9 42 
35 15 42 
35 20 42 
35 30 42 
35 7 42 
35 21 42 
35 33 42 
35 19 42 
36 29 42 
36 23 42 
36 37 42 
36 10 42 
36 27 42 
36 11 42 
36 28 42 
36 19 42 
36 5 42 
36 17 42 
36 16 42 
36 24 42 
36 2 42 
36 26 42 
36 38 42 
36 4 42 
36 32 42 
36 18 42 
36 34 42 
36 15 42 
36 22 42 
36 7 42 
36 25 42 
36 30 42 
36 39 42 
36 6 42 
36 33 42 
36 3 42 
36 1 42 
36 20 42 
36 13 42 
36 8 42 
36 12 42 
36 35 42 
36 21 42 
36 31 42 
36 9 42 
36 14 42 
37 23 42 
37 28 42 
37 22 42 
37 7 42 
37 33 42 
37 32 42 
37 18 42 
37 6 42 
37 12 42 
37 10 42 
37 3 42 
37 39 42 
37 5 42 
37 9 42 
37 20 42 
37 4 42 
37 25 42 
37 13 42 
37 24 42 
37 30 42 
37 17 42 
38 27 42 
38 22 42 
38 36 42 
38 17 42 
38 4 42 
38 16 42 
38 24 42 
38 34 42 
38 2 42 
38 18 42 
38 39 42 
38 19 42 
38 25 42 
38 32 42 
38 6 42 
38 26 42 
38 35 42 
38 28 42 
38 1 42 
38 12 42 
38 11 42 
38 33 42 
38 5 42 
38 29 42 
38 23 42 
38 10 42 
38 30 42 
38 7 42 
38 3 42 
38 15 42 
38 21 42 
38 37 42 
39 17 42 
39 15 42 
39 16 42 
39 37 42 
39 2 42 
39 26 42 
39 22 42 
39 18 42 
39 29 42 
39 11 42 
39 7 42 
39 32 42 
39 25 42 
39 6 42 
39 36 42 
39 23 42 
39 34 42 
39 24 42 
39 38 42 
39 3 42 
39 4 42 
39 27 42 
39 1 42 
39 12 42 
39 10 42 
39 5 42 
39 19 42 
39 28 42 
39 35 42 
1 33 43 
1 31 43 
1 35 43 
1 21 43 
1 20 43 
1 36 43 
1 25 43 
1 14 43 
1 12 43 
1 13 43 
1 2 43 
1 16 43 
1 37 43 
1 28 43 
1 9 43 
1 15 43 
1 8 43 
1 34 43 
1 30 43 
1 6 43 
1 7 43 
1 38 43 
1 19 43 
1 29 43 
2 36 43 
2 24 43 
2 37 43 
2 4 43 
2 15 43 
2 17 43 
2 27 43 
2 7 43 
2 28 43 
2 23 43 
2 30 43 
2 38 43 
2 34 43 
2 5 43 
2 18 43 
2 22 43 
2 20 43 
2 16 43 
2 26 43 
2 32 43 
2 39 43 
2 6 43 
2 25 43 
2 11 43 
2 29 43 
2 3 43 
2 10 43 
2 9 43 
2 21 43 
2 1 43 
2 19 43 
2 12 43 
2 33 43 
2 13 43 
2 35 43 
2 14 43 
3 5 43 
3 22 43 
3 16 43 
3 20 43 
3 30 43 
3 25 43 
3 2 43 
3 7 43 
3 6 43 
3 12 43 
3 38 43 
3 32 43 
3 15 43 
3 14 43 
3 28 43 
3 31 43 
3 21 43 
3 13 43 
3 37 43 
3 9 43 
3 19 43 
3 8 43 
3 27 43 
3 33 43 
3 1 43 
3 35 43 
4 18 43 
4 34 43 
4 29 43 
4 22 43 
4 38 43 
4 11 43 
4 26 43 
4 36 43 
4 16 43 
4 32 43 
4 39 43 
4 5 43 
4 2 43 
4 24 43 
4 17 43 
4 23 43 
4 25 43 
4 10 43 
4 6 43 
4 3 43 
4 12 43 
4 28 43 
4 7 43 
4 1 43 
4 37 43 
5 12 43 
5 19 43 
5 2 43 
5 29 43 
5 15 43 
5 23 43 
5 9 43 
5 31 43 
5 21 43 
5 14 43 
5 35 43 
5 3 43 
5 4 43 
5 13 43 
5 27 43 
5 38 43 
5 8 43 
5 37 43 
5 36 43 
5 18 43 
5 30 43 
5 25 43 
5 10 43 
5 32 43 
5 26 43 
5 1 43 
5 17 43 
5 7 43 
6 32 43 
6 28 43 
6 3 43 
6 25 43 
6 36 43 
6 2 43 
6 4 43 
6 19 43 
6 30 43 
6 11 43 
6 5 43 
6 27 43 
6 17 43 
6 1 43 
6 22 43 
6 34 43 
6 39 43 
6 14 43 
6 20 43 
6 24 43 
6 37 43 
6 29 43 
7 34 43 
7 11 43 
7 24 43 
7 2 43 
7 19 43 
7 18 43 
7 3 43 
7 17 43 
7 38 43 
7 5 43 
7 36 43 
7 39 43 
7 35 43 
7 22 43 
7 12 43 
7 10 43 
7 30 43 
8 37 43 
8 35 43 
8 26 43 
8 39 43 
8 10 43 
8 11 43 
9 38 43 
9 18 43 
9 36 43 
9 6 43 
9 31 43 
9 13 43 
9 33 43 
9 24 43 
9 39 43 
9 2 43 
9 25 43 
9 35 43 
9 10 43 
9 11 43 
9 8 43 
9 29 43 
10 36 43 
10 34 43 
10 16 43 
10 2 43 
10 22 43 
10 39 43 
10 23 43 
10 11 43 
10 29 43 
10 24 43 
10 17 43 
10 38 43 
10 5 43 
10 28 43 
10 25 43 
10 12 43 
10 6 43 
10 13 43 
10 26 43 
10 3 43 
10 1 43 
10 18 43 
10 9 43 
10 4 43 
11 16 43 
11 34 43 
11 17 43 
11 24 43 
11 22 43 
11 37 43 
11 25 43 
11 36 43 
11 38 43 
11 30 43 
11 15 43 
11 29 43 
11 32 43 
11 3 43 
11 39 43 
11 7 43 
11 35 43 
11 23 43 
11 4 43 
11 1 43 
11 33 43 
11 2 43 
11 27 43 
11 10 43 
11 18 43 
11 26 43 
11 5 43 
11 12 43 
11 6 43 
11 28 43 
12 38 43 
12 17 43 
12 16 43 
12 39 43 
12 34 43 
12 36 43 
12 24 43 
12 23 43 
12 11 43 
12 3 43 
12 32 43 
12 26 43 
12 5 43 
12 4 43 
12 25 43 
12 28 43 
12 22 43 
12 1 43 
12 6 43 
12 10 43 
12 37 43 
13 22 43 
13 36 43 
13 32 43 
13 6 43 
13 16 43 
13 4 43 
13 31 43 
13 9 43 
14 24 43 
14 11 43 
14 4 43 
14 5 43 
14 17 43 
14 18 43 
14 39 43 
14 26 43 
14 27 43 
14 12 43 
14 10 43 
14 25 43 
14 38 43 
15 17 43 
15 23 43 
15 16 43 
15 2 43 
15 22 43 
15 36 43 
15 39 43 
15 29 43 
15 11 43 
15 34 43 
15 3 43 
15 18 43 
15 38 43 
15 5 43 
16 39 43 
16 12 43 
16 22 43 
16 2 43 
16 25 43 
16 18 43 
16 29 43 
16 38 43 
16 11 43 
16 17 43 
16 36 43 
16 23 43 
16 26 43 
16 34 43 
16 24 43 
16 10 43 
16 1 43 
16 5 43 
16 32 43 
16 6 43 
16 4 43 
16 3 43 
16 28 43 
16 9 43 
17 16 43 
17 15 43 
17 36 43 
17 7 43 
17 20 43 
17 25 43 
17 18 43 
17 28 43 
17 4 43 
17 39 43 
17 23 43 
17 1 43 
17 6 43 
17 29 43 
17 22 43 
17 38 43 
17 12 43 
17 27 43 
17 33 43 
17 21 43 
17 3 43 
17 37 43 
17 19 43 
17 30 43 
17 32 43 
17 2 43 
17 5 43 
17 35 43 
17 34 43 
17 11 43 
18 5 43 
18 36 43 
18 24 43 
18 16 43 
18 3 43 
18 39 43 
18 11 43 
18 27 43 
18 32 43 
18 23 43 
18 2 43 
18 22 43 
18 28 43 
18 6 43 
18 38 43 
18 19 43 
18 25 43 
18 7 43 
18 12 43 
18 33 43 
18 31 43 
18 37 43 
18 14 43 
18 8 43 
18 35 43 
18 20 43 
18 21 43 
18 13 43 
18 9 43 
18 29 43 
19 36 43 
19 2 43 
19 16 43 
19 26 43 
19 11 43 
19 34 43 
19 22 43 
19 17 43 
19 29 43 
19 23 43 
19 38 43 
19 25 43 
19 39 43 
19 18 43 
19 1 43 
19 10 43 
19 5 43 
19 24 43 
20 22 43 
20 14 43 
20 11 43 
20 35 43 
20 31 43 
20 30 43 
20 21 43 
20 4 43 
20 37 43 
20 9 43 
20 24 43 
20 38 43 
21 14 43 
21 8 43 
21 1 43 
21 31 43 
21 15 43 
21 27 43 
21 30 43 
21 9 43 
21 29 43 
21 16 43 
21 12 43 
22 25 43 
22 4 43 
22 1 43 
22 19 43 
22 11 43 
22 28 43 
22 15 43 
22 26 43 
22 7 43 
22 36 43 
22 3 43 
22 10 43 
22 18 43 
22 5 43 
22 17 43 
22 27 43 
22 29 43 
22 30 43 
22 32 43 
22 34 43 
22 24 43 
22 6 43 
22 23 43 
22 39 43 
22 38 43 
22 16 43 
22 2 43 
22 33 43 
22 35 43 
22 12 43 
22 21 43 
22 37 43 
22 13 43 
22 14 43 
22 31 43 
22 20 43 
23 4 43 
23 39 43 
23 16 43 
23 2 43 
23 3 43 
23 36 43 
23 1 43 
23 32 43 
23 38 43 
23 24 43 
23 22 43 
23 17 43 
23 5 43 
23 25 43 
23 34 43 
23 28 43 
23 18 43 
23 11 43 
23 6 43 
23 29 43 
23 10 43 
23 27 43 
23 26 43 
23 12 43 
23 37 43 
24 22 43 
24 23 43 
24 34 43 
24 2 43 
24 16 43 
24 26 43 
24 38 43 
24 5 43 
24 36 43 
24 18 43 
24 32 43 
24 11 43 
24 29 43 
24 3 43 
24 17 43 
24 25 43 
24 28 43 
24 4 43 
24 1 43 
24 39 43 
24 6 43 
24 27 43 
24 10 43 
24 19 43 
24 7 43 
24 37 43 
24 15 43 
24 12 43 
25 36 43 
25 17 43 
25 16 43 
25 22 43 
25 26 43 
25 34 43 
25 18 43 
25 24 43 
25 38 43 
25 5 43 
25 37 43 
25 39 43 
25 32 43 
25 3 43 
25 2 43 
25 10 43 
25 1 43 
25 19 43 
25 4 43 
25 11 43 
25 33 43 
25 28 43 
25 12 43 
25 21 43 
25 23 43 
25 27 43 
25 30 43 
25 6 43 
26 36 43 
26 28 43 
26 12 43 
26 29 43 
26 31 43 
26 14 43 
26 20 43 
26 18 43 
26 27 43 
26 22 43 
26 2 43 
26 17 43 
26 33 43 
26 35 43 
26 38 43 
26 8 43 
26 37 43 
26 15 43 
26 6 43 
26 9 43 
26 13 43 
26 30 43 
26 3 43 
26 1 43 
26 19 43 
26 7 43 
26 4 43 
26 21 43 
27 23 43 
27 2 43 
27 34 43 
27 36 43 
27 17 43 
27 39 43 
27 22 43 
27 38 43 
27 16 43 
27 11 43 
27 26 43 
27 25 43 
27 18 43 
27 29 43 
27 24 43 
27 5 43 
27 12 43 
27 6 43 
27 37 43 
27 4 43 
28 39 43 
28 2 43 
28 25 43 
28 36 43 
28 18 43 
28 23 43 
28 22 43 
28 29 43 
28 32 43 
28 11 43 
28 1 43 
28 34 43 
28 24 43 
28 16 43 
28 6 43 
28 5 43 
28 38 43 
28 26 43 
28 3 43 
28 37 43 
29 23 43 
29 36 43 
29 34 43 
29 16 43 
29 38 43 
29 22 43 
29 17 43 
29 18 43 
29 32 43 
29 26 43 
29 37 43 
29 5 43 
29 7 43 
29 11 43 
29 3 43 
29 2 43 
29 28 43 
29 25 43 
29 39 43 
29 24 43 
29 10 43 
29 27 43 
29 33 43 
29 1 43 
29 15 43 
29 12 43 
29 21 43 
29 35 43 
29 30 43 
29 6 43 
29 4 43 
29 8 43 
29 13 43 
30 39 43 
30 25 43 
30 4 43 
30 11 43 
30 3 43 
30 17 43 
30 1 43 
30 28 43 
30 24 43 
30 19 43 
30 7 43 
30 36 43 
30 29 43 
31 8 43 
31 13 43 
31 14 43 
31 20 43 
31 34 43 
32 39 43 
32 27 43 
32 28 43 
32 7 43 
32 13 43 
32 21 43 
32 37 43 
32 30 43 
32 9 43 
32 15 43 
32 18 43 
32 19 43 
32 24 43 
32 35 43 
32 6 43 
32 4 43 
32 8 43 
32 33 43 
32 20 43 
33 38 43 
33 16 43 
33 18 43 
33 24 43 
33 34 43 
33 32 43 
33 22 43 
33 17 43 
33 11 43 
33 23 43 
33 12 43 
33 10 43 
33 25 43 
33 3 43 
34 36 43 
34 38 43 
34 39 43 
34 3 43 
34 17 43 
34 5 43 
34 18 43 
34 22 43 
34 11 43 
34 25 43 
34 29 43 
34 26 43 
34 23 43 
34 24 43 
34 2 43 
34 10 43 
34 16 43 
34 1 43 
34 4 43 
34 6 43 
34 12 43 
35 13 43 
35 8 43 
35 31 43 
35 14 43 
35 9 43 
35 15 43 
35 20 43 
35 30 43 
35 7 43 
35 21 43 
35 33 43 
35 19 43 
36 29 43 
36 23 43 
36 37 43 
36 10 43 
36 27 43 
36 11 43 
36 28 43 
36 19 43 
36 5 43 
36 17 43 
36 16 43 
36 24 43 
36 2 43 
36 26 43 
36 38 43 
36 4 43 
36 32 43 
36 18 43 
36 34 43 
36 15 43 
36 22 43 
36 7 43 
36 25 43 
36 30 43 
36 39 43 
36 6 43 
36 33 43 
36 3 43 
36 1 43 
36 20 43 
36 13 43 
36 8 43 
36 12 43 
36 35 43 
36 21 43 
36 31 43 
36 9 43 
36 14 43 
37 23 43 
37 28 43 
37 22 43 
37 7 43 
37 33 43 
37 32 43 
37 18 43 
37 6 43 
37 12 43 
37 10 43 
37 3 43 
37 39 43 
37 5 43 
37 9 43 
37 20 43 
37 4 43 
37 25 43 
37 13 43 
37 24 43 
37 30 43 
37 17 43 
37 19 43 
37 14 43 
38 27 43 
38 22 43 
38 36 43 
38 17 43 
38 4 43 
38 16 43 
38 24 43 
38 34 43 
38 2 43 
38 18 43 
38 39 43 
38 19 43 
38 25 43 
38 32 43 
38 6 43 
38 26 43 
38 35 43 
38 28 43 
38 1 43 
38 12 43 
38 11 43 
38 33 43 
38 5 43 
38 29 43 
38 23 43 
38 10 43 
38 30 43 
38 7 43 
38 3 43 
38 15 43 
38 37 43 
38 9 43 
39 17 43 
39 15 43 
39 16 43 
39 37 43 
39 2 43 
39 26 43 
39 22 43 
39 18 43 
39 29 43 
39 11 43 
39 7 43 
39 32 43 
39 25 43 
39 6 43 
39 36 43 
39 23 43 
39 34 43 
39 24 43 
39 38 43 
39 3 43 
39 4 43 
39 27 43 
39 1 43 
39 12 43 
39 5 43 
39 19 43 
39 28 43 
39 35 43 
39 33 43 
1 33 44 
1 31 44 
1 35 44 
1 21 44 
1 20 44 
1 36 44 
1 25 44 
1 14 44 
1 13 44 
1 2 44 
1 16 44 
1 37 44 
1 28 44 
1 9 44 
1 15 44 
1 8 44 
1 34 44 
1 30 44 
1 6 44 
1 7 44 
1 38 44 
1 19 44 
1 29 44 
1 22 44 
2 36 44 
2 24 44 
2 37 44 
2 4 44 
2 15 44 
2 17 44 
2 27 44 
2 7 44 
2 28 44 
2 23 44 
2 30 44 
2 38 44 
2 34 44 
2 5 44 
2 18 44 
2 22 44 
2 20 44 
2 16 44 
2 26 44 
2 32 44 
2 39 44 
2 6 44 
2 25 44 
2 11 44 
2 29 44 
2 3 44 
2 10 44 
2 9 44 
2 21 44 
2 1 44 
2 19 44 
2 12 44 
2 33 44 
2 35 44 
2 14 44 
3 5 44 
3 22 44 
3 16 44 
3 20 44 
3 30 44 
3 25 44 
3 2 44 
3 7 44 
3 6 44 
3 12 44 
3 38 44 
3 32 44 
3 15 44 
3 14 44 
3 28 44 
3 31 44 
3 21 44 
3 13 44 
3 37 44 
3 9 44 
3 19 44 
3 8 44 
3 27 44 
3 33 44 
3 1 44 
3 35 44 
3 10 44 
3 23 44 
4 18 44 
4 34 44 
4 29 44 
4 22 44 
4 38 44 
4 11 44 
4 26 44 
4 36 44 
4 16 44 
4 32 44 
4 39 44 
4 5 44 
4 2 44 
4 24 44 
4 17 44 
4 23 44 
4 25 44 
4 10 44 
4 6 44 
4 3 44 
4 12 44 
4 28 44 
4 1 44 
4 37 44 
4 27 44 
5 19 44 
5 2 44 
5 29 44 
5 15 44 
5 23 44 
5 9 44 
5 31 44 
5 21 44 
5 14 44 
5 35 44 
5 4 44 
5 13 44 
5 27 44 
5 38 44 
5 8 44 
5 37 44 
5 36 44 
5 18 44 
5 30 44 
5 25 44 
5 10 44 
5 32 44 
5 26 44 
5 1 44 
5 17 44 
5 7 44 
6 32 44 
6 28 44 
6 3 44 
6 25 44 
6 36 44 
6 2 44 
6 4 44 
6 19 44 
6 30 44 
6 11 44 
6 5 44 
6 27 44 
6 17 44 
6 1 44 
6 22 44 
6 39 44 
6 14 44 
6 20 44 
6 24 44 
6 37 44 
6 29 44 
6 9 44 
7 34 44 
7 11 44 
7 24 44 
7 19 44 
7 18 44 
7 3 44 
7 17 44 
7 38 44 
7 5 44 
7 36 44 
7 39 44 
7 35 44 
7 22 44 
7 12 44 
7 10 44 
7 30 44 
7 6 44 
8 35 44 
8 26 44 
8 10 44 
8 11 44 
9 38 44 
9 18 44 
9 36 44 
9 6 44 
9 31 44 
9 13 44 
9 33 44 
9 24 44 
9 2 44 
9 25 44 
9 35 44 
9 10 44 
9 8 44 
9 29 44 
10 36 44 
10 34 44 
10 16 44 
10 2 44 
10 22 44 
10 39 44 
10 23 44 
10 11 44 
10 29 44 
10 24 44 
10 17 44 
10 38 44 
10 5 44 
10 28 44 
10 25 44 
10 12 44 
10 6 44 
10 26 44 
10 3 44 
10 1 44 
10 18 44 
10 9 44 
10 4 44 
10 27 44 
11 16 44 
11 34 44 
11 17 44 
11 24 44 
11 22 44 
11 37 44 
11 25 44 
11 36 44 
11 38 44 
11 30 44 
11 29 44 
11 32 44 
11 3 44 
11 39 44 
11 7 44 
11 23 44 
11 4 44 
11 1 44 
11 33 44 
11 2 44 
11 27 44 
11 10 44 
11 18 44 
11 26 44 
11 5 44 
11 12 44 
11 6 44 
11 28 44 
12 38 44 
12 17 44 
12 16 44 
12 39 44 
12 34 44 
12 36 44 
12 24 44 
12 23 44 
12 11 44 
12 3 44 
12 32 44 
12 5 44 
12 4 44 
12 25 44 
12 28 44 
12 22 44 
12 1 44 
12 6 44 
12 10 44 
12 37 44 
12 30 44 
13 22 44 
13 36 44 
13 32 44 
13 6 44 
13 16 44 
13 4 44 
13 31 44 
13 9 44 
13 39 44 
13 37 44 
14 24 44 
14 11 44 
14 4 44 
14 5 44 
14 17 44 
14 18 44 
14 39 44 
14 12 44 
14 10 44 
14 25 44 
14 38 44 
15 17 44 
15 23 44 
15 16 44 
15 2 44 
15 22 44 
15 36 44 
15 39 44 
15 29 44 
15 11 44 
15 3 44 
15 18 44 
15 38 44 
15 5 44 
15 25 44 
16 39 44 
16 22 44 
16 2 44 
16 25 44 
16 18 44 
16 29 44 
16 38 44 
16 11 44 
16 17 44 
16 36 44 
16 23 44 
16 26 44 
16 34 44 
16 24 44 
16 10 44 
16 1 44 
16 5 44 
16 32 44 
16 6 44 
16 4 44 
16 3 44 
16 28 44 
16 9 44 
16 27 44 
17 16 44 
17 15 44 
17 36 44 
17 7 44 
17 20 44 
17 25 44 
17 18 44 
17 28 44 
17 4 44 
17 39 44 
17 23 44 
17 1 44 
17 6 44 
17 29 44 
17 22 44 
17 38 44 
17 27 44 
17 33 44 
17 21 44 
17 3 44 
17 37 44 
17 19 44 
17 30 44 
17 32 44 
17 2 44 
17 5 44 
17 35 44 
17 34 44 
17 11 44 
17 26 44 
18 5 44 
18 36 44 
18 24 44 
18 16 44 
18 3 44 
18 39 44 
18 11 44 
18 27 44 
18 32 44 
18 23 44 
18 2 44 
18 22 44 
18 28 44 
18 6 44 
18 38 44 
18 19 44 
18 25 44 
18 7 44 
18 33 44 
18 31 44 
18 37 44 
18 14 44 
18 8 44 
18 35 44 
18 20 44 
18 21 44 
18 13 44 
18 9 44 
18 29 44 
18 26 44 
19 36 44 
19 2 44 
19 16 44 
19 26 44 
19 11 44 
19 34 44 
19 22 44 
19 17 44 
19 29 44 
19 23 44 
19 38 44 
19 25 44 
19 39 44 
19 18 44 
19 1 44 
19 10 44 
19 5 44 
19 24 44 
19 37 44 
20 22 44 
20 14 44 
20 11 44 
20 35 44 
20 31 44 
20 30 44 
20 21 44 
20 4 44 
20 9 44 
20 24 44 
20 38 44 
20 10 44 
21 8 44 
21 1 44 
21 31 44 
21 27 44 
21 30 44 
21 9 44 
21 29 44 
21 16 44 
21 12 44 
22 25 44 
22 4 44 
22 1 44 
22 19 44 
22 11 44 
22 28 44 
22 15 44 
22 26 44 
22 7 44 
22 36 44 
22 3 44 
22 10 44 
22 18 44 
22 5 44 
22 17 44 
22 27 44 
22 29 44 
22 30 44 
22 32 44 
22 34 44 
22 24 44 
22 6 44 
22 23 44 
22 39 44 
22 38 44 
22 16 44 
22 2 44 
22 33 44 
22 35 44 
22 12 44 
22 21 44 
22 37 44 
22 13 44 
22 14 44 
22 31 44 
22 20 44 
22 8 44 
22 9 44 
23 4 44 
23 39 44 
23 16 44 
23 2 44 
23 3 44 
23 36 44 
23 1 44 
23 32 44 
23 38 44 
23 24 44 
23 22 44 
23 17 44 
23 5 44 
23 25 44 
23 34 44 
23 28 44 
23 18 44 
23 11 44 
23 29 44 
23 10 44 
23 27 44 
23 26 44 
23 37 44 
24 22 44 
24 23 44 
24 34 44 
24 2 44 
24 16 44 
24 26 44 
24 38 44 
24 5 44 
24 36 44 
24 18 44 
24 32 44 
24 11 44 
24 29 44 
24 3 44 
24 17 44 
24 25 44 
24 28 44 
24 4 44 
24 1 44 
24 39 44 
24 6 44 
24 27 44 
24 10 44 
24 19 44 
24 7 44 
24 37 44 
24 15 44 
24 12 44 
25 36 44 
25 17 44 
25 16 44 
25 22 44 
25 34 44 
25 18 44 
25 24 44 
25 38 44 
25 5 44 
25 37 44 
25 39 44 
25 32 44 
25 3 44 
25 2 44 
25 10 44 
25 1 44 
25 19 44 
25 4 44 
25 11 44 
25 33 44 
25 28 44 
25 12 44 
25 21 44 
25 23 44 
25 27 44 
25 30 44 
25 6 44 
25 13 44 
26 36 44 
26 28 44 
26 29 44 
26 31 44 
26 14 44 
26 20 44 
26 18 44 
26 27 44 
26 22 44 
26 2 44 
26 17 44 
26 33 44 
26 35 44 
26 38 44 
26 8 44 
26 37 44 
26 15 44 
26 9 44 
26 13 44 
26 30 44 
26 3 44 
26 1 44 
26 19 44 
26 7 44 
26 4 44 
26 21 44 
27 23 44 
27 2 44 
27 34 44 
27 36 44 
27 17 44 
27 39 44 
27 22 44 
27 38 44 
27 16 44 
27 11 44 
27 26 44 
27 25 44 
27 18 44 
27 29 44 
27 24 44 
27 5 44 
27 37 44 
27 4 44 
28 39 44 
28 2 44 
28 25 44 
28 36 44 
28 18 44 
28 23 44 
28 22 44 
28 29 44 
28 32 44 
28 11 44 
28 1 44 
28 34 44 
28 24 44 
28 16 44 
28 5 44 
28 38 44 
28 26 44 
28 3 44 
28 37 44 
28 10 44 
29 23 44 
29 36 44 
29 34 44 
29 16 44 
29 38 44 
29 22 44 
29 17 44 
29 18 44 
29 32 44 
29 37 44 
29 5 44 
29 7 44 
29 11 44 
29 3 44 
29 2 44 
29 28 44 
29 25 44 
29 39 44 
29 24 44 
29 10 44 
29 27 44 
29 33 44 
29 1 44 
29 15 44 
29 12 44 
29 21 44 
29 35 44 
29 30 44 
29 6 44 
29 4 44 
29 8 44 
29 13 44 
29 19 44 
30 39 44 
30 25 44 
30 4 44 
30 11 44 
30 3 44 
30 17 44 
30 1 44 
30 28 44 
30 24 44 
30 19 44 
30 7 44 
30 36 44 
30 29 44 
30 9 44 
31 8 44 
31 13 44 
31 14 44 
31 20 44 
31 7 44 
32 39 44 
32 27 44 
32 28 44 
32 7 44 
32 13 44 
32 21 44 
32 37 44 
32 30 44 
32 9 44 
32 15 44 
32 18 44 
32 19 44 
32 24 44 
32 35 44 
32 4 44 
32 8 44 
32 33 44 
32 20 44 
32 26 44 
33 38 44 
33 16 44 
33 18 44 
33 24 44 
33 34 44 
33 32 44 
33 17 44 
33 11 44 
33 23 44 
33 12 44 
33 10 44 
33 25 44 
33 3 44 
33 27 44 
34 36 44 
34 38 44 
34 39 44 
34 3 44 
34 17 44 
34 5 44 
34 18 44 
34 22 44 
34 11 44 
34 25 44 
34 29 44 
34 26 44 
34 23 44 
34 24 44 
34 2 44 
34 10 44 
34 16 44 
34 1 44 
34 4 44 
34 6 44 
34 12 44 
34 37 44 
34 32 44 
35 13 44 
35 8 44 
35 31 44 
35 14 44 
35 9 44 
35 15 44 
35 20 44 
35 30 44 
35 7 44 
35 21 44 
35 33 44 
35 32 44 
36 29 44 
36 23 44 
36 37 44 
36 10 44 
36 27 44 
36 11 44 
36 28 44 
36 19 44 
36 5 44 
36 17 44 
36 16 44 
36 24 44 
36 2 44 
36 26 44 
36 38 44 
36 4 44 
36 32 44 
36 18 44 
36 34 44 
36 15 44 
36 22 44 
36 7 44 
36 25 44 
36 30 44 
36 39 44 
36 6 44 
36 33 44 
36 3 44 
36 1 44 
36 20 44 
36 13 44 
36 12 44 
36 35 44 
36 21 44 
36 9 44 
36 14 44 
37 23 44 
37 28 44 
37 22 44 
37 7 44 
37 33 44 
37 32 44 
37 18 44 
37 6 44 
37 12 44 
37 10 44 
37 3 44 
37 39 44 
37 5 44 
37 9 44 
37 20 44 
37 4 44 
37 25 44 
37 13 44 
37 24 44 
37 30 44 
37 17 44 
37 19 44 
37 14 44 
37 26 44 
38 27 44 
38 22 44 
38 36 44 
38 17 44 
38 4 44 
38 16 44 
38 24 44 
38 34 44 
38 2 44 
38 18 44 
38 39 44 
38 19 44 
38 25 44 
38 32 44 
38 26 44 
38 35 44 
38 28 44 
38 1 44 
38 11 44 
38 33 44 
38 5 44 
38 29 44 
38 23 44 
38 10 44 
38 30 44 
38 7 44 
38 3 44 
38 15 44 
38 37 44 
38 9 44 
39 17 44 
39 15 44 
39 16 44 
39 37 44 
39 2 44 
39 26 44 
39 22 44 
39 18 44 
39 29 44 
39 11 44 
39 7 44 
39 32 44 
39 25 44 
39 6 44 
39 36 44 
39 23 44 
39 34 44 
39 24 44 
39 38 44 
39 3 44 
39 4 44 
39 27 44 
39 1 44 
39 12 44 
39 5 44 
39 19 44 
39 28 44 
39 35 44 
39 33 44 
39 10 44 
39 14 44 
1 33 45 
1 31 45 
1 35 45 
1 21 45 
1 20 45 
1 36 45 
1 14 45 
1 13 45 
1 2 45 
1 16 45 
1 37 45 
1 28 45 
1 9 45 
1 15 45 
1 8 45 
1 34 45 
1 30 45 
1 6 45 
1 7 45 
1 38 45 
1 19 45 
1 29 45 
1 22 45 
1 12 45 
2 36 45 
2 24 45 
2 37 45 
2 4 45 
2 15 45 
2 17 45 
2 27 45 
2 7 45 
2 28 45 
2 23 45 
2 30 45 
2 38 45 
2 34 45 
2 5 45 
2 18 45 
2 22 45 
2 20 45 
2 16 45 
2 26 45 
2 32 45 
2 39 45 
2 6 45 
2 25 45 
2 11 45 
2 29 45 
2 3 45 
2 10 45 
2 9 45 
2 21 45 
2 1 45 
2 19 45 
2 12 45 
2 33 45 
2 35 45 
2 14 45 
3 5 45 
3 16 45 
3 20 45 
3 30 45 
3 25 45 
3 7 45 
3 6 45 
3 12 45 
3 38 45 
3 32 45 
3 15 45 
3 14 45 
3 28 45 
3 31 45 
3 21 45 
3 13 45 
3 37 45 
3 9 45 
3 19 45 
3 8 45 
3 27 45 
3 33 45 
3 1 45 
3 35 45 
3 10 45 
3 23 45 
4 18 45 
4 34 45 
4 29 45 
4 22 45 
4 38 45 
4 11 45 
4 26 45 
4 36 45 
4 16 45 
4 32 45 
4 39 45 
4 5 45 
4 2 45 
4 24 45 
4 17 45 
4 23 45 
4 25 45 
4 10 45 
4 6 45 
4 3 45 
4 12 45 
4 28 45 
4 1 45 
4 37 45 
4 27 45 
4 19 45 
5 19 45 
5 2 45 
5 29 45 
5 15 45 
5 23 45 
5 9 45 
5 31 45 
5 21 45 
5 14 45 
5 35 45 
5 4 45 
5 13 45 
5 27 45 
5 38 45 
5 8 45 
5 37 45 
5 36 45 
5 18 45 
5 30 45 
5 25 45 
5 10 45 
5 32 45 
5 26 45 
5 1 45 
5 17 45 
5 7 45 
5 22 45 
5 20 45 
6 32 45 
6 28 45 
6 3 45 
6 36 45 
6 2 45 
6 4 45 
6 19 45 
6 30 45 
6 11 45 
6 5 45 
6 27 45 
6 17 45 
6 1 45 
6 22 45 
6 39 45 
6 14 45 
6 20 45 
6 24 45 
6 37 45 
6 29 45 
6 9 45 
6 12 45 
7 34 45 
7 11 45 
7 24 45 
7 19 45 
7 18 45 
7 3 45 
7 17 45 
7 38 45 
7 5 45 
7 36 45 
7 39 45 
7 35 45 
7 22 45 
7 10 45 
7 30 45 
7 6 45 
7 23 45 
8 35 45 
8 26 45 
8 11 45 
8 31 45 
9 38 45 
9 36 45 
9 6 45 
9 31 45 
9 13 45 
9 33 45 
9 24 45 
9 2 45 
9 25 45 
9 35 45 
9 10 45 
9 8 45 
9 29 45 
9 19 45 
10 36 45 
10 34 45 
10 16 45 
10 2 45 
10 22 45 
10 39 45 
10 23 45 
10 11 45 
10 29 45 
10 24 45 
10 17 45 
10 38 45 
10 5 45 
10 28 45 
10 25 45 
10 12 45 
10 6 45 
10 26 45 
10 3 45 
10 1 45 
10 18 45 
10 9 45 
10 4 45 
10 27 45 
10 8 45 
10 13 45 
11 16 45 
11 34 45 
11 17 45 
11 24 45 
11 22 45 
11 37 45 
11 36 45 
11 30 45 
11 29 45 
11 32 45 
11 3 45 
11 39 45 
11 7 45 
11 23 45 
11 4 45 
11 1 45 
11 33 45 
11 2 45 
11 27 45 
11 10 45 
11 18 45 
11 26 45 
11 5 45 
11 12 45 
11 6 45 
11 28 45 
12 38 45 
12 17 45 
12 16 45 
12 39 45 
12 34 45 
12 36 45 
12 24 45 
12 23 45 
12 11 45 
12 3 45 
12 32 45 
12 5 45 
12 4 45 
12 25 45 
12 28 45 
12 22 45 
12 1 45 
12 6 45 
12 10 45 
12 37 45 
12 30 45 
12 9 45 
12 7 45 
13 22 45 
13 36 45 
13 32 45 
13 6 45 
13 16 45 
13 4 45 
13 31 45 
13 9 45 
13 39 45 
13 37 45 
13 29 45 
13 38 45 
14 24 45 
14 11 45 
14 4 45 
14 5 45 
14 17 45 
14 18 45 
14 39 45 
14 10 45 
14 25 45 
14 38 45 
14 16 45 
15 17 45 
15 2 45 
15 22 45 
15 36 45 
15 39 45 
15 29 45 
15 11 45 
15 3 45 
15 18 45 
15 38 45 
15 5 45 
15 25 45 
16 39 45 
16 22 45 
16 2 45 
16 25 45 
16 18 45 
16 29 45 
16 38 45 
16 11 45 
16 17 45 
16 36 45 
16 23 45 
16 26 45 
16 34 45 
16 24 45 
16 10 45 
16 1 45 
16 5 45 
16 32 45 
16 6 45 
16 4 45 
16 3 45 
16 28 45 
16 27 45 
16 7 45 
17 16 45 
17 15 45 
17 36 45 
17 7 45 
17 20 45 
17 18 45 
17 28 45 
17 4 45 
17 39 45 
17 23 45 
17 1 45 
17 6 45 
17 29 45 
17 22 45 
17 38 45 
17 27 45 
17 33 45 
17 21 45 
17 3 45 
17 37 45 
17 19 45 
17 30 45 
17 2 45 
17 5 45 
17 35 45 
17 34 45 
17 11 45 
17 26 45 
18 5 45 
18 36 45 
18 24 45 
18 16 45 
18 3 45 
18 39 45 
18 11 45 
18 27 45 
18 32 45 
18 23 45 
18 2 45 
18 22 45 
18 28 45 
18 6 45 
18 38 45 
18 19 45 
18 7 45 
18 33 45 
18 31 45 
18 37 45 
18 14 45 
18 8 45 
18 35 45 
18 20 45 
18 21 45 
18 13 45 
18 9 45 
18 29 45 
18 26 45 
18 15 45 
19 36 45 
19 2 45 
19 16 45 
19 26 45 
19 11 45 
19 34 45 
19 22 45 
19 17 45 
19 29 45 
19 23 45 
19 38 45 
19 25 45 
19 39 45 
19 18 45 
19 1 45 
19 10 45 
19 5 45 
19 24 45 
19 37 45 
19 6 45 
20 22 45 
20 14 45 
20 11 45 
20 35 45 
20 31 45 
20 30 45 
20 21 45 
20 4 45 
20 9 45 
20 24 45 
20 38 45 
20 10 45 
20 13 45 
20 34 45 
21 8 45 
21 1 45 
21 31 45 
21 27 45 
21 30 45 
21 9 45 
21 29 45 
21 12 45 
22 25 45 
22 4 45 
22 1 45 
22 19 45 
22 11 45 
22 28 45 
22 15 45 
22 26 45 
22 7 45 
22 36 45 
22 3 45 
22 10 45 
22 18 45 
22 5 45 
22 17 45 
22 27 45 
22 29 45 
22 30 45 
22 32 45 
22 34 45 
22 24 45 
22 6 45 
22 23 45 
22 39 45 
22 38 45 
22 16 45 
22 2 45 
22 33 45 
22 35 45 
22 12 45 
22 21 45 
22 37 45 
22 13 45 
22 14 45 
22 31 45 
22 20 45 
22 9 45 
23 4 45 
23 39 45 
23 16 45 
23 2 45 
23 3 45 
23 36 45 
23 1 45 
23 38 45 
23 24 45 
23 22 45 
23 17 45 
23 5 45 
23 25 45 
23 34 45 
23 28 45 
23 18 45 
23 11 45 
23 29 45 
23 10 45 
23 26 45 
23 37 45 
24 22 45 
24 23 45 
24 34 45 
24 2 45 
24 16 45 
24 26 45 
24 38 45 
24 5 45 
24 36 45 
24 18 45 
24 32 45 
24 11 45 
24 29 45 
24 3 45 
24 17 45 
24 25 45 
24 28 45 
24 4 45 
24 1 45 
24 39 45 
24 6 45 
24 27 45 
24 10 45 
24 19 45 
24 7 45 
24 37 45 
24 15 45 
24 12 45 
25 36 45 
25 17 45 
25 16 45 
25 22 45 
25 34 45 
25 18 45 
25 24 45 
25 38 45 
25 5 45 
25 37 45 
25 39 45 
25 32 45 
25 3 45 
25 10 45 
25 1 45 
25 19 45 
25 4 45 
25 11 45 
25 33 45 
25 28 45 
25 21 45 
25 23 45 
25 27 45 
25 30 45 
25 6 45 
25 13 45 
26 36 45 
26 28 45 
26 29 45 
26 31 45 
26 14 45 
26 20 45 
26 18 45 
26 22 45 
26 2 45 
26 17 45 
26 33 45 
26 35 45 
26 8 45 
26 37 45 
26 15 45 
26 9 45 
26 13 45 
26 30 45 
26 3 45 
26 1 45 
26 19 45 
26 7 45 
26 4 45 
26 21 45 
27 23 45 
27 2 45 
27 34 45 
27 36 45 
27 17 45 
27 39 45 
27 22 45 
27 38 45 
27 16 45 
27 11 45 
27 26 45 
27 25 45 
27 18 45 
27 29 45 
27 24 45 
27 5 45 
27 37 45 
27 4 45 
27 12 45 
28 39 45 
28 2 45 
28 25 45 
28 36 45 
28 18 45 
28 23 45 
28 22 45 
28 29 45 
28 32 45 
28 11 45 
28 1 45 
28 34 45 
28 24 45 
28 16 45 
28 5 45 
28 38 45 
28 26 45 
28 3 45 
28 37 45 
28 10 45 
28 12 45 
29 23 45 
29 36 45 
29 34 45 
29 16 45 
29 38 45 
29 22 45 
29 17 45 
29 18 45 
29 32 45 
29 37 45 
29 5 45 
29 7 45 
29 11 45 
29 3 45 
29 2 45 
29 28 45 
29 25 45 
29 39 45 
29 24 45 
29 10 45 
29 27 45 
29 33 45 
29 1 45 
29 15 45 
29 21 45 
29 35 45 
29 30 45 
29 6 45 
29 4 45 
29 8 45 
29 13 45 
29 19 45 
29 9 45 
30 39 45 
30 25 45 
30 4 45 
30 11 45 
30 3 45 
30 17 45 
30 1 45 
30 28 45 
30 24 45 
30 19 45 
30 7 45 
30 36 45 
30 29 45 
30 12 45 
31 8 45 
31 13 45 
31 14 45 
31 20 45 
31 15 45 
32 39 45 
32 27 45 
32 28 45 
32 7 45 
32 13 45 
32 21 45 
32 37 45 
32 30 45 
32 9 45 
32 15 45 
32 18 45 
32 19 45 
32 24 45 
32 35 45 
32 4 45 
32 33 45 
32 20 45 
32 26 45 
32 25 45 
33 38 45 
33 16 45 
33 18 45 
33 24 45 
33 34 45 
33 32 45 
33 11 45 
33 23 45 
33 12 45 
33 10 45 
33 25 45 
33 3 45 
33 27 45 
33 4 45 
34 36 45 
34 38 45 
34 39 45 
34 3 45 
34 17 45 
34 5 45 
34 18 45 
34 22 45 
34 11 45 
34 25 45 
34 29 45 
34 26 45 
34 23 45 
34 24 45 
34 2 45 
34 10 45 
34 16 45 
34 1 45 
34 4 45 
34 6 45 
34 12 45 
34 37 45 
34 32 45 
34 30 45 
34 33 45 
35 13 45 
35 8 45 
35 31 45 
35 14 45 
35 9 45 
35 15 45 
35 20 45 
35 30 45 
35 7 45 
35 21 45 
35 33 45 
35 12 45 
36 29 45 
36 23 45 
36 37 45 
36 10 45 
36 27 45 
36 11 45 
36 28 45 
36 19 45 
36 5 45 
36 17 45 
36 16 45 
36 24 45 
36 2 45 
36 26 45 
36 38 45 
36 4 45 
36 32 45 
36 18 45 
36 34 45 
36 15 45 
36 22 45 
36 7 45 
36 25 45 
36 30 45 
36 39 45 
36 6 45 
36 33 45 
36 3 45 
36 1 45 
36 20 45 
36 13 45 
36 12 45 
36 35 45 
36 21 45 
36 9 45 
36 14 45 
36 8 45 
36 31 45 
37 23 45 
37 28 45 
37 22 45 
37 7 45 
37 33 45 
37 32 45 
37 18 45 
37 6 45 
37 12 45 
37 10 45 
37 3 45 
37 39 45 
37 5 45 
37 9 45 
37 20 45 
37 4 45 
37 25 45 
37 13 45 
37 24 45 
37 30 45 
37 17 45 
37 19 45 
37 14 45 
37 26 45 
37 2 45 
37 29 45 
38 27 45 
38 22 45 
38 36 45 
38 17 45 
38 4 45 
38 16 45 
38 24 45 
38 34 45 
38 2 45 
38 18 45 
38 39 45 
38 19 45 
38 25 45 
38 32 45 
38 26 45 
38 28 45 
38 1 45 
38 11 45 
38 33 45 
38 5 45 
38 29 45 
38 23 45 
38 10 45 
38 30 45 
38 7 45 
38 3 45 
38 15 45 
38 37 45 
38 9 45 
38 12 45 
39 17 45 
39 15 45 
39 16 45 
39 37 45 
39 2 45 
39 26 45 
39 22 45 
39 18 45 
39 29 45 
39 11 45 
39 7 45 
39 25 45 
39 6 45 
39 36 45 
39 23 45 
39 34 45 
39 24 45 
39 38 45 
39 3 45 
39 4 45 
39 27 45 
39 1 45 
39 12 45 
39 5 45 
39 19 45 
39 28 45 
39 35 45 
39 33 45 
39 10 45 
39 14 45 
1 33 46 
1 31 46 
1 35 46 
1 21 46 
1 20 46 
1 36 46 
1 14 46 
1 13 46 
1 2 46 
1 16 46 
1 37 46 
1 28 46 
1 9 46 
1 15 46 
1 8 46 
1 34 46 
1 6 46 
1 7 46 
1 38 46 
1 19 46 
1 29 46 
1 22 46 
1 12 46 
1 26 46 
2 36 46 
2 24 46 
2 37 46 
2 4 46 
2 15 46 
2 17 46 
2 27 46 
2 7 46 
2 28 46 
2 23 46 
2 30 46 
2 38 46 
2 34 46 
2 5 46 
2 18 46 
2 22 46 
2 20 46 
2 16 46 
2 26 46 
2 32 46 
2 39 46 
2 6 46 
2 25 46 
2 11 46 
2 29 46 
2 3 46 
2 10 46 
2 9 46 
2 21 46 
2 1 46 
2 19 46 
2 12 46 
2 33 46 
2 35 46 
2 14 46 
2 13 46 
3 16 46 
3 20 46 
3 30 46 
3 25 46 
3 7 46 
3 6 46 
3 12 46 
3 38 46 
3 32 46 
3 15 46 
3 14 46 
3 28 46 
3 31 46 
3 21 46 
3 13 46 
3 37 46 
3 9 46 
3 19 46 
3 8 46 
3 27 46 
3 33 46 
3 1 46 
3 35 46 
3 23 46 
4 18 46 
4 34 46 
4 29 46 
4 22 46 
4 38 46 
4 11 46 
4 26 46 
4 36 46 
4 16 46 
4 32 46 
4 39 46 
4 5 46 
4 2 46 
4 24 46 
4 17 46 
4 23 46 
4 25 46 
4 10 46 
4 6 46 
4 3 46 
4 12 46 
4 28 46 
4 1 46 
4 37 46 
4 27 46 
4 19 46 
5 19 46 
5 2 46 
5 29 46 
5 15 46 
5 23 46 
5 9 46 
5 31 46 
5 21 46 
5 14 46 
5 35 46 
5 4 46 
5 13 46 
5 27 46 
5 38 46 
5 8 46 
5 37 46 
5 36 46 
5 18 46 
5 30 46 
5 25 46 
5 10 46 
5 32 46 
5 26 46 
5 1 46 
5 17 46 
5 7 46 
5 22 46 
5 20 46 
5 6 46 
5 33 46 
6 32 46 
6 28 46 
6 3 46 
6 36 46 
6 2 46 
6 4 46 
6 19 46 
6 11 46 
6 5 46 
6 27 46 
6 17 46 
6 1 46 
6 22 46 
6 39 46 
6 14 46 
6 20 46 
6 24 46 
6 37 46 
6 29 46 
6 12 46 
7 34 46 
7 11 46 
7 24 46 
7 19 46 
7 18 46 
7 3 46 
7 17 46 
7 38 46 
7 5 46 
7 39 46 
7 35 46 
7 22 46 
7 10 46 
7 30 46 
7 6 46 
7 23 46 
7 16 46 
8 35 46 
8 26 46 
8 11 46 
8 25 46 
9 36 46 
9 6 46 
9 31 46 
9 13 46 
9 33 46 
9 24 46 
9 2 46 
9 25 46 
9 35 46 
9 10 46 
9 8 46 
9 29 46 
9 19 46 
9 15 46 
10 36 46 
10 34 46 
10 16 46 
10 2 46 
10 22 46 
10 39 46 
10 23 46 
10 11 46 
10 29 46 
10 24 46 
10 17 46 
10 5 46 
10 28 46 
10 25 46 
10 12 46 
10 6 46 
10 26 46 
10 3 46 
10 1 46 
10 18 46 
10 9 46 
10 4 46 
10 27 46 
10 8 46 
10 13 46 
11 16 46 
11 34 46 
11 17 46 
11 24 46 
11 22 46 
11 37 46 
11 36 46 
11 29 46 
11 32 46 
11 3 46 
11 39 46 
11 7 46 
11 23 46 
11 4 46 
11 1 46 
11 2 46 
11 27 46 
11 10 46 
11 18 46 
11 26 46 
11 5 46 
11 12 46 
11 6 46 
11 28 46 
12 38 46 
12 17 46 
12 16 46 
12 39 46 
12 34 46 
12 36 46 
12 24 46 
12 23 46 
12 11 46 
12 3 46 
12 32 46 
12 5 46 
12 4 46 
12 25 46 
12 28 46 
12 22 46 
12 1 46 
12 6 46 
12 10 46 
12 37 46 
12 30 46 
12 9 46 
12 7 46 
12 27 46 
12 29 46 
13 22 46 
13 36 46 
13 32 46 
13 6 46 
13 16 46 
13 4 46 
13 31 46 
13 9 46 
13 39 46 
13 37 46 
13 29 46 
13 38 46 
13 33 46 
13 2 46 
14 24 46 
14 11 46 
14 4 46 
14 5 46 
14 17 46 
14 39 46 
14 10 46 
14 25 46 
14 38 46 
14 16 46 
15 17 46 
15 2 46 
15 22 46 
15 36 46 
15 39 46 
15 29 46 
15 11 46 
15 3 46 
15 18 46 
15 38 46 
15 5 46 
15 25 46 
15 26 46 
16 39 46 
16 22 46 
16 2 46 
16 25 46 
16 18 46 
16 29 46 
16 38 46 
16 11 46 
16 17 46 
16 36 46 
16 23 46 
16 26 46 
16 34 46 
16 24 46 
16 10 46 
16 1 46 
16 5 46 
16 32 46 
16 6 46 
16 4 46 
16 3 46 
16 28 46 
16 27 46 
16 7 46 
16 19 46 
17 16 46 
17 15 46 
17 36 46 
17 7 46 
17 20 46 
17 18 46 
17 28 46 
17 4 46 
17 39 46 
17 23 46 
17 1 46 
17 6 46 
17 29 46 
17 22 46 
17 38 46 
17 27 46 
17 33 46 
17 21 46 
17 3 46 
17 37 46 
17 19 46 
17 30 46 
17 2 46 
17 5 46 
17 35 46 
17 34 46 
17 26 46 
17 12 46 
18 5 46 
18 36 46 
18 24 46 
18 16 46 
18 3 46 
18 39 46 
18 11 46 
18 27 46 
18 32 46 
18 23 46 
18 2 46 
18 22 46 
18 28 46 
18 6 46 
18 38 46 
18 19 46 
18 7 46 
18 33 46 
18 31 46 
18 37 46 
18 14 46 
18 8 46 
18 35 46 
18 20 46 
18 21 46 
18 13 46 
18 9 46 
18 29 46 
18 26 46 
18 15 46 
18 34 46 
19 36 46 
19 2 46 
19 16 46 
19 26 46 
19 11 46 
19 34 46 
19 22 46 
19 17 46 
19 29 46 
19 23 46 
19 38 46 
19 25 46 
19 39 46 
19 18 46 
19 1 46 
19 10 46 
19 5 46 
19 24 46 
19 37 46 
19 6 46 
20 22 46 
20 14 46 
20 11 46 
20 35 46 
20 31 46 
20 21 46 
20 4 46 
20 9 46 
20 24 46 
20 38 46 
20 10 46 
20 13 46 
20 34 46 
20 26 46 
21 8 46 
21 1 46 
21 31 46 
21 27 46 
21 30 46 
21 9 46 
21 29 46 
21 12 46 
22 25 46 
22 4 46 
22 1 46 
22 19 46 
22 11 46 
22 28 46 
22 15 46 
22 26 46 
22 7 46 
22 36 46 
22 3 46 
22 10 46 
22 18 46 
22 5 46 
22 17 46 
22 27 46 
22 29 46 
22 30 46 
22 32 46 
22 34 46 
22 24 46 
22 6 46 
22 23 46 
22 39 46 
22 38 46 
22 16 46 
22 2 46 
22 33 46 
22 35 46 
22 12 46 
22 37 46 
22 13 46 
22 14 46 
22 20 46 
22 9 46 
23 4 46 
23 39 46 
23 16 46 
23 2 46 
23 3 46 
23 36 46 
23 1 46 
23 38 46 
23 24 46 
23 22 46 
23 17 46 
23 5 46 
23 25 46 
23 34 46 
23 28 46 
23 18 46 
23 11 46 
23 29 46 
23 10 46 
23 26 46 
23 37 46 
23 12 46 
24 22 46 
24 23 46 
24 34 46 
24 2 46 
24 16 46 
24 26 46 
24 38 46 
24 5 46 
24 36 46 
24 18 46 
24 32 46 
24 11 46 
24 29 46 
24 3 46 
24 17 46 
24 25 46 
24 28 46 
24 4 46 
24 1 46 
24 39 46 
24 6 46 
24 27 46 
24 10 46 
24 19 46 
24 7 46 
24 37 46 
24 12 46 
24 20 46 
25 36 46 
25 17 46 
25 16 46 
25 22 46 
25 34 46 
25 18 46 
25 24 46 
25 38 46 
25 5 46 
25 37 46 
25 39 46 
25 32 46 
25 3 46 
25 10 46 
25 1 46 
25 19 46 
25 4 46 
25 11 46 
25 33 46 
25 28 46 
25 21 46 
25 23 46 
25 27 46 
25 30 46 
25 6 46 
25 13 46 
25 9 46 
25 7 46 
26 36 46 
26 28 46 
26 29 46 
26 31 46 
26 14 46 
26 20 46 
26 18 46 
26 22 46 
26 2 46 
26 17 46 
26 33 46 
26 35 46 
26 8 46 
26 37 46 
26 15 46 
26 9 46 
26 13 46 
26 3 46 
26 1 46 
26 19 46 
26 7 46 
26 4 46 
26 21 46 
26 34 46 
27 23 46 
27 2 46 
27 34 46 
27 36 46 
27 17 46 
27 39 46 
27 22 46 
27 38 46 
27 16 46 
27 11 46 
27 26 46 
27 25 46 
27 18 46 
27 29 46 
27 24 46 
27 5 46 
27 37 46 
27 12 46 
27 10 46 
28 39 46 
28 2 46 
28 25 46 
28 36 46 
28 18 46 
28 23 46 
28 22 46 
28 29 46 
28 32 46 
28 1 46 
28 34 46 
28 24 46 
28 16 46 
28 5 46 
28 38 46 
28 26 46 
28 3 46 
28 37 46 
28 10 46 
28 12 46 
28 4 46 
29 23 46 
29 36 46 
29 34 46 
29 16 46 
29 38 46 
29 22 46 
29 17 46 
29 18 46 
29 32 46 
29 37 46 
29 5 46 
29 7 46 
29 11 46 
29 3 46 
29 28 46 
29 25 46 
29 39 46 
29 24 46 
29 10 46 
29 27 46 
29 33 46 
29 1 46 
29 15 46 
29 21 46 
29 35 46 
29 30 46 
29 6 46 
29 4 46 
29 8 46 
29 13 46 
29 19 46 
29 9 46 
29 31 46 
30 39 46 
30 25 46 
30 4 46 
30 11 46 
30 3 46 
30 17 46 
30 1 46 
30 28 46 
30 24 46 
30 19 46 
30 7 46 
30 36 46 
30 29 46 
30 12 46 
31 8 46 
31 13 46 
31 14 46 
31 20 46 
31 15 46 
32 39 46 
32 27 46 
32 28 46 
32 7 46 
32 13 46 
32 21 46 
32 37 46 
32 30 46 
32 9 46 
32 15 46 
32 18 46 
32 19 46 
32 24 46 
32 35 46 
32 4 46 
32 33 46 
32 20 46 
32 26 46 
32 25 46 
32 10 46 
33 38 46 
33 16 46 
33 18 46 
33 24 46 
33 32 46 
33 11 46 
33 23 46 
33 12 46 
33 10 46 
33 25 46 
33 3 46 
33 27 46 
33 4 46 
33 39 46 
34 36 46 
34 38 46 
34 39 46 
34 3 46 
34 17 46 
34 5 46 
34 18 46 
34 22 46 
34 11 46 
34 25 46 
34 29 46 
34 26 46 
34 23 46 
34 24 46 
34 2 46 
34 10 46 
34 16 46 
34 1 46 
34 4 46 
34 6 46 
34 12 46 
34 37 46 
34 32 46 
34 30 46 
34 33 46 
34 7 46 
34 19 46 
35 13 46 
35 8 46 
35 31 46 
35 14 46 
35 15 46 
35 20 46 
35 30 46 
35 7 46 
35 21 46 
35 33 46 
35 12 46 
35 18 46 
36 29 46 
36 23 46 
36 37 46 
36 10 46 
36 27 46 
36 11 46 
36 28 46 
36 19 46 
36 5 46 
36 17 46 
36 16 46 
36 24 46 
36 2 46 
36 26 46 
36 38 46 
36 4 46 
36 32 46 
36 18 46 
36 34 46 
36 15 46 
36 22 46 
36 7 46 
36 25 46 
36 30 46 
36 39 46 
36 6 46 
36 33 46 
36 3 46 
36 1 46 
36 20 46 
36 13 46 
36 12 46 
36 35 46 
36 21 46 
36 9 46 
36 14 46 
37 23 46 
37 28 46 
37 22 46 
37 7 46 
37 33 46 
37 32 46 
37 18 46 
37 6 46 
37 12 46 
37 10 46 
37 3 46 
37 39 46 
37 5 46 
37 9 46 
37 20 46 
37 4 46 
37 25 46 
37 13 46 
37 24 46 
37 30 46 
37 17 46 
37 19 46 
37 14 46 
37 26 46 
37 2 46 
37 29 46 
37 34 46 
37 27 46 
38 27 46 
38 22 46 
38 36 46 
38 17 46 
38 4 46 
38 16 46 
38 24 46 
38 34 46 
38 2 46 
38 18 46 
38 39 46 
38 19 46 
38 25 46 
38 32 46 
38 26 46 
38 28 46 
38 1 46 
38 11 46 
38 33 46 
38 5 46 
38 29 46 
38 23 46 
38 10 46 
38 30 46 
38 7 46 
38 3 46 
38 15 46 
38 37 46 
38 9 46 
38 12 46 
38 6 46 
39 17 46 
39 15 46 
39 16 46 
39 37 46 
39 2 46 
39 26 46 
39 22 46 
39 18 46 
39 29 46 
39 11 46 
39 7 46 
39 25 46 
39 6 46 
39 36 46 
39 34 46 
39 24 46 
39 38 46 
39 3 46 
39 4 46 
39 27 46 
39 1 46 
39 12 46 
39 5 46 
39 19 46 
39 28 46 
39 35 46 
39 33 46 
39 10 46 
39 14 46 
39 30 46 
1 33 47 
1 31 47 
1 35 47 
1 21 47 
1 20 47 
1 36 47 
1 14 47 
1 13 47 
1 2 47 
1 16 47 
1 37 47 
1 28 47 
1 9 47 
1 15 47 
1 8 47 
1 34 47 
1 7 47 
1 38 47 
1 19 47 
1 29 47 
1 22 47 
1 12 47 
1 26 47 
1 5 47 
2 36 47 
2 24 47 
2 37 47 
2 4 47 
2 15 47 
2 17 47 
2 27 47 
2 7 47 
2 28 47 
2 23 47 
2 30 47 
2 38 47 
2 34 47 
2 5 47 
2 18 47 
2 22 47 
2 20 47 
2 16 47 
2 26 47 
2 32 47 
2 39 47 
2 6 47 
2 25 47 
2 11 47 
2 29 47 
2 3 47 
2 10 47 
2 9 47 
2 21 47 
2 1 47 
2 19 47 
2 12 47 
2 33 47 
2 35 47 
2 14 47 
2 13 47 
3 16 47 
3 20 47 
3 30 47 
3 25 47 
3 7 47 
3 6 47 
3 38 47 
3 32 47 
3 15 47 
3 14 47 
3 28 47 
3 31 47 
3 21 47 
3 13 47 
3 37 47 
3 9 47 
3 19 47 
3 8 47 
3 27 47 
3 33 47 
3 1 47 
3 35 47 
3 23 47 
3 4 47 
4 18 47 
4 34 47 
4 29 47 
4 22 47 
4 38 47 
4 11 47 
4 26 47 
4 36 47 
4 16 47 
4 32 47 
4 39 47 
4 5 47 
4 2 47 
4 24 47 
4 17 47 
4 23 47 
4 25 47 
4 10 47 
4 6 47 
4 3 47 
4 12 47 
4 28 47 
4 1 47 
4 37 47 
4 27 47 
4 19 47 
5 2 47 
5 29 47 
5 15 47 
5 23 47 
5 9 47 
5 31 47 
5 21 47 
5 14 47 
5 35 47 
5 4 47 
5 13 47 
5 27 47 
5 38 47 
5 8 47 
5 37 47 
5 36 47 
5 18 47 
5 30 47 
5 25 47 
5 10 47 
5 32 47 
5 26 47 
5 1 47 
5 17 47 
5 22 47 
5 20 47 
5 6 47 
5 33 47 
6 32 47 
6 28 47 
6 3 47 
6 36 47 
6 2 47 
6 4 47 
6 11 47 
6 5 47 
6 27 47 
6 17 47 
6 1 47 
6 22 47 
6 39 47 
6 14 47 
6 20 47 
6 24 47 
6 37 47 
6 29 47 
6 12 47 
6 34 47 
7 34 47 
7 11 47 
7 24 47 
7 19 47 
7 18 47 
7 3 47 
7 17 47 
7 38 47 
7 39 47 
7 35 47 
7 22 47 
7 10 47 
7 30 47 
7 6 47 
7 23 47 
7 16 47 
7 25 47 
8 35 47 
8 26 47 
8 25 47 
8 10 47 
9 36 47 
9 6 47 
9 31 47 
9 13 47 
9 33 47 
9 24 47 
9 2 47 
9 25 47 
9 35 47 
9 10 47 
9 8 47 
9 19 47 
9 15 47 
9 21 47 
10 36 47 
10 34 47 
10 16 47 
10 2 47 
10 22 47 
10 39 47 
10 23 47 
10 11 47 
10 24 47 
10 17 47 
10 5 47 
10 28 47 
10 25 47 
10 12 47 
10 6 47 
10 26 47 
10 3 47 
10 1 47 
10 18 47 
10 9 47 
10 4 47 
10 27 47 
10 8 47 
10 13 47 
10 19 47 
11 16 47 
11 34 47 
11 17 47 
11 24 47 
11 22 47 
11 37 47 
11 36 47 
11 29 47 
11 32 47 
11 3 47 
11 39 47 
11 23 47 
11 1 47 
11 2 47 
11 27 47 
11 10 47 
11 18 47 
11 26 47 
11 5 47 
11 12 47 
11 6 47 
11 28 47 
12 38 47 
12 17 47 
12 16 47 
12 39 47 
12 34 47 
12 36 47 
12 24 47 
12 23 47 
12 11 47 
12 3 47 
12 32 47 
12 5 47 
12 4 47 
12 25 47 
12 28 47 
12 22 47 
12 1 47 
12 6 47 
12 10 47 
12 37 47 
12 9 47 
12 7 47 
12 27 47 
12 29 47 
12 18 47 
13 22 47 
13 36 47 
13 32 47 
13 6 47 
13 16 47 
13 4 47 
13 31 47 
13 9 47 
13 39 47 
13 37 47 
13 29 47 
13 38 47 
13 33 47 
13 2 47 
13 18 47 
13 17 47 
14 24 47 
14 11 47 
14 4 47 
14 5 47 
14 17 47 
14 39 47 
14 10 47 
14 25 47 
14 38 47 
14 16 47 
14 22 47 
14 33 47 
15 17 47 
15 2 47 
15 22 47 
15 36 47 
15 39 47 
15 29 47 
15 3 47 
15 18 47 
15 38 47 
15 5 47 
15 25 47 
15 26 47 
16 39 47 
16 22 47 
16 2 47 
16 25 47 
16 18 47 
16 29 47 
16 38 47 
16 11 47 
16 17 47 
16 36 47 
16 23 47 
16 26 47 
16 34 47 
16 24 47 
16 10 47 
16 1 47 
16 5 47 
16 32 47 
16 6 47 
16 4 47 
16 3 47 
16 28 47 
16 27 47 
16 19 47 
17 16 47 
17 15 47 
17 36 47 
17 7 47 
17 20 47 
17 18 47 
17 28 47 
17 4 47 
17 39 47 
17 23 47 
17 1 47 
17 29 47 
17 22 47 
17 38 47 
17 27 47 
17 33 47 
17 21 47 
17 3 47 
17 37 47 
17 19 47 
17 30 47 
17 2 47 
17 5 47 
17 35 47 
17 34 47 
17 26 47 
17 12 47 
17 13 47 
18 5 47 
18 36 47 
18 24 47 
18 16 47 
18 3 47 
18 39 47 
18 11 47 
18 27 47 
18 32 47 
18 23 47 
18 2 47 
18 22 47 
18 28 47 
18 38 47 
18 19 47 
18 7 47 
18 33 47 
18 31 47 
18 37 47 
18 14 47 
18 8 47 
18 35 47 
18 20 47 
18 21 47 
18 13 47 
18 9 47 
18 29 47 
18 26 47 
18 15 47 
18 34 47 
18 12 47 
19 36 47 
19 2 47 
19 16 47 
19 26 47 
19 11 47 
19 34 47 
19 22 47 
19 17 47 
19 29 47 
19 23 47 
19 38 47 
19 25 47 
19 39 47 
19 18 47 
19 1 47 
19 10 47 
19 5 47 
19 24 47 
19 37 47 
19 3 47 
20 22 47 
20 14 47 
20 11 47 
20 35 47 
20 31 47 
20 21 47 
20 4 47 
20 9 47 
20 24 47 
20 38 47 
20 10 47 
20 13 47 
20 34 47 
20 26 47 
21 8 47 
21 1 47 
21 31 47 
21 27 47 
21 30 47 
21 9 47 
21 29 47 
21 12 47 
22 25 47 
22 4 47 
22 1 47 
22 19 47 
22 11 47 
22 28 47 
22 15 47 
22 26 47 
22 7 47 
22 36 47 
22 3 47 
22 10 47 
22 18 47 
22 5 47 
22 17 47 
22 27 47 
22 29 47 
22 30 47 
22 32 47 
22 34 47 
22 24 47 
22 6 47 
22 23 47 
22 39 47 
22 38 47 
22 16 47 
22 2 47 
22 33 47 
22 35 47 
22 12 47 
22 37 47 
22 13 47 
22 14 47 
22 20 47 
22 9 47 
22 21 47 
23 4 47 
23 39 47 
23 16 47 
23 2 47 
23 3 47 
23 36 47 
23 1 47 
23 38 47 
23 24 47 
23 22 47 
23 17 47 
23 5 47 
23 25 47 
23 34 47 
23 28 47 
23 18 47 
23 11 47 
23 29 47 
23 10 47 
23 26 47 
23 37 47 
23 12 47 
23 7 47 
24 22 47 
24 23 47 
24 34 47 
24 2 47 
24 16 47 
24 26 47 
24 38 47 
24 5 47 
24 36 47 
24 18 47 
24 32 47 
24 11 47 
24 29 47 
24 3 47 
24 17 47 
24 25 47 
24 28 47 
24 4 47 
24 1 47 
24 39 47 
24 6 47 
24 27 47 
24 10 47 
24 19 47 
24 7 47 
24 37 47 
24 12 47 
24 20 47 
25 36 47 
25 17 47 
25 16 47 
25 22 47 
25 34 47 
25 18 47 
25 24 47 
25 38 47 
25 5 47 
25 37 47 
25 39 47 
25 32 47 
25 3 47 
25 10 47 
25 1 47 
25 19 47 
25 4 47 
25 11 47 
25 33 47 
25 28 47 
25 21 47 
25 23 47 
25 27 47 
25 30 47 
25 6 47 
25 13 47 
25 9 47 
25 7 47 
26 36 47 
26 28 47 
26 29 47 
26 31 47 
26 14 47 
26 20 47 
26 18 47 
26 22 47 
26 2 47 
26 17 47 
26 33 47 
26 35 47 
26 8 47 
26 37 47 
26 15 47 
26 9 47 
26 13 47 
26 1 47 
26 19 47 
26 4 47 
26 21 47 
26 34 47 
27 23 47 
27 2 47 
27 34 47 
27 36 47 
27 17 47 
27 39 47 
27 22 47 
27 38 47 
27 16 47 
27 11 47 
27 26 47 
27 25 47 
27 18 47 
27 29 47 
27 24 47 
27 5 47 
27 37 47 
27 12 47 
27 10 47 
27 4 47 
27 28 47 
28 39 47 
28 2 47 
28 25 47 
28 36 47 
28 18 47 
28 23 47 
28 22 47 
28 29 47 
28 32 47 
28 1 47 
28 34 47 
28 24 47 
28 16 47 
28 5 47 
28 38 47 
28 26 47 
28 3 47 
28 37 47 
28 10 47 
28 12 47 
28 4 47 
28 17 47 
28 20 47 
29 23 47 
29 36 47 
29 34 47 
29 16 47 
29 38 47 
29 22 47 
29 17 47 
29 18 47 
29 32 47 
29 37 47 
29 5 47 
29 7 47 
29 11 47 
29 3 47 
29 28 47 
29 25 47 
29 39 47 
29 24 47 
29 10 47 
29 27 47 
29 33 47 
29 1 47 
29 15 47 
29 21 47 
29 35 47 
29 30 47 
29 6 47 
29 4 47 
29 8 47 
29 13 47 
29 19 47 
29 9 47 
29 31 47 
29 12 47 
29 26 47 
30 39 47 
30 25 47 
30 4 47 
30 11 47 
30 3 47 
30 17 47 
30 1 47 
30 28 47 
30 19 47 
30 7 47 
30 36 47 
30 29 47 
30 12 47 
30 15 47 
31 8 47 
31 13 47 
31 14 47 
31 20 47 
31 15 47 
32 39 47 
32 27 47 
32 28 47 
32 13 47 
32 21 47 
32 37 47 
32 30 47 
32 9 47 
32 15 47 
32 18 47 
32 19 47 
32 24 47 
32 35 47 
32 4 47 
32 33 47 
32 20 47 
32 26 47 
32 25 47 
32 10 47 
32 3 47 
33 38 47 
33 16 47 
33 18 47 
33 24 47 
33 32 47 
33 11 47 
33 23 47 
33 10 47 
33 25 47 
33 3 47 
33 27 47 
33 4 47 
33 39 47 
33 26 47 
34 36 47 
34 38 47 
34 39 47 
34 3 47 
34 17 47 
34 5 47 
34 18 47 
34 22 47 
34 11 47 
34 25 47 
34 29 47 
34 26 47 
34 23 47 
34 24 47 
34 2 47 
34 10 47 
34 16 47 
34 1 47 
34 4 47 
34 6 47 
34 12 47 
34 37 47 
34 32 47 
34 30 47 
34 33 47 
34 7 47 
34 19 47 
34 28 47 
34 13 47 
35 13 47 
35 8 47 
35 31 47 
35 14 47 
35 15 47 
35 20 47 
35 30 47 
35 21 47 
35 33 47 
35 12 47 
35 18 47 
35 5 47 
36 29 47 
36 23 47 
36 37 47 
36 10 47 
36 27 47 
36 11 47 
36 28 47 
36 19 47 
36 5 47 
36 17 47 
36 16 47 
36 24 47 
36 2 47 
36 26 47 
36 38 47 
36 4 47 
36 32 47 
36 18 47 
36 34 47 
36 15 47 
36 22 47 
36 7 47 
36 25 47 
36 30 47 
36 39 47 
36 6 47 
36 33 47 
36 3 47 
36 1 47 
36 20 47 
36 13 47 
36 12 47 
36 35 47 
36 21 47 
36 9 47 
36 14 47 
37 23 47 
37 28 47 
37 22 47 
37 7 47 
37 33 47 
37 32 47 
37 18 47 
37 6 47 
37 12 47 
37 10 47 
37 3 47 
37 39 47 
37 5 47 
37 9 47 
37 20 47 
37 4 47 
37 25 47 
37 13 47 
37 24 47 
37 30 47 
37 17 47 
37 19 47 
37 14 47 
37 26 47 
37 2 47 
37 29 47 
37 34 47 
37 27 47 
37 31 47 
38 27 47 
38 22 47 
38 36 47 
38 17 47 
38 4 47 
38 16 47 
38 24 47 
38 34 47 
38 2 47 
38 18 47 
38 39 47 
38 19 47 
38 25 47 
38 32 47 
38 26 47 
38 28 47 
38 1 47 
38 11 47 
38 33 47 
38 5 47 
38 29 47 
38 23 47 
38 10 47 
38 30 47 
38 7 47 
38 3 47 
38 15 47 
38 37 47 
38 9 47 
38 12 47 
38 6 47 
39 17 47 
39 15 47 
39 16 47 
39 37 47 
39 2 47 
39 26 47 
39 22 47 
39 18 47 
39 29 47 
39 11 47 
39 7 47 
39 25 47 
39 6 47 
39 36 47 
39 34 47 
39 24 47 
39 38 47 
39 3 47 
39 4 47 
39 27 47 
39 1 47 
39 12 47 
39 5 47 
39 19 47 
39 28 47 
39 35 47 
39 33 47 
39 10 47 
39 30 47 
39 23 47 
1 33 48 
1 31 48 
1 35 48 
1 21 48 
1 20 48 
1 36 48 
1 14 48 
1 13 48 
1 2 48 
1 16 48 
1 37 48 
1 28 48 
1 9 48 
1 15 48 
1 8 48 
1 34 48 
1 7 48 
1 38 48 
1 19 48 
1 29 48 
1 22 48 
1 12 48 
1 5 48 
1 27 48 
2 36 48 
2 24 48 
2 37 48 
2 4 48 
2 15 48 
2 17 48 
2 27 48 
2 7 48 
2 28 48 
2 23 48 
2 30 48 
2 38 48 
2 34 48 
2 5 48 
2 18 48 
2 22 48 
2 20 48 
2 16 48 
2 26 48 
2 32 48 
2 39 48 
2 6 48 
2 25 48 
2 11 48 
2 29 48 
2 3 48 
2 10 48 
2 9 48 
2 1 48 
2 19 48 
2 12 48 
2 33 48 
2 35 48 
2 14 48 
2 13 48 
3 16 48 
3 20 48 
3 30 48 
3 25 48 
3 7 48 
3 6 48 
3 38 48 
3 32 48 
3 15 48 
3 14 48 
3 28 48 
3 31 48 
3 21 48 
3 13 48 
3 9 48 
3 19 48 
3 8 48 
3 27 48 
3 33 48 
3 1 48 
3 35 48 
3 23 48 
3 4 48 
3 18 48 
4 18 48 
4 34 48 
4 29 48 
4 22 48 
4 38 48 
4 11 48 
4 26 48 
4 36 48 
4 16 48 
4 32 48 
4 39 48 
4 5 48 
4 2 48 
4 24 48 
4 17 48 
4 23 48 
4 25 48 
4 10 48 
4 6 48 
4 3 48 
4 12 48 
4 28 48 
4 1 48 
4 37 48 
4 27 48 
4 19 48 
4 7 48 
5 2 48 
5 29 48 
5 15 48 
5 23 48 
5 9 48 
5 31 48 
5 21 48 
5 14 48 
5 35 48 
5 4 48 
5 13 48 
5 27 48 
5 38 48 
5 8 48 
5 37 48 
5 36 48 
5 18 48 
5 30 48 
5 25 48 
5 10 48 
5 32 48 
5 1 48 
5 17 48 
5 22 48 
5 20 48 
5 6 48 
5 33 48 
5 34 48 
6 32 48 
6 28 48 
6 3 48 
6 36 48 
6 2 48 
6 11 48 
6 5 48 
6 27 48 
6 17 48 
6 1 48 
6 22 48 
6 39 48 
6 14 48 
6 20 48 
6 24 48 
6 37 48 
6 29 48 
6 12 48 
6 34 48 
6 7 48 
7 34 48 
7 11 48 
7 24 48 
7 19 48 
7 18 48 
7 3 48 
7 17 48 
7 38 48 
7 39 48 
7 35 48 
7 22 48 
7 10 48 
7 6 48 
7 23 48 
7 16 48 
7 25 48 
7 33 48 
8 35 48 
8 26 48 
8 25 48 
8 10 48 
9 36 48 
9 6 48 
9 31 48 
9 13 48 
9 33 48 
9 2 48 
9 25 48 
9 35 48 
9 10 48 
9 8 48 
9 19 48 
9 15 48 
9 21 48 
9 7 48 
10 36 48 
10 34 48 
10 16 48 
10 2 48 
10 22 48 
10 39 48 
10 23 48 
10 11 48 
10 24 48 
10 17 48 
10 5 48 
10 28 48 
10 25 48 
10 6 48 
10 26 48 
10 3 48 
10 1 48 
10 18 48 
10 9 48 
10 4 48 
10 27 48 
10 8 48 
10 13 48 
10 19 48 
10 21 48 
11 16 48 
11 34 48 
11 17 48 
11 24 48 
11 22 48 
11 37 48 
11 36 48 
11 29 48 
11 32 48 
11 39 48 
11 23 48 
11 1 48 
11 27 48 
11 10 48 
11 18 48 
11 26 48 
11 5 48 
11 12 48 
11 6 48 
11 28 48 
12 38 48 
12 17 48 
12 16 48 
12 39 48 
12 34 48 
12 36 48 
12 24 48 
12 23 48 
12 11 48 
12 3 48 
12 32 48 
12 5 48 
12 4 48 
12 25 48 
12 28 48 
12 22 48 
12 1 48 
12 6 48 
12 10 48 
12 37 48 
12 7 48 
12 27 48 
12 29 48 
12 18 48 
12 13 48 
13 22 48 
13 36 48 
13 32 48 
13 6 48 
13 16 48 
13 4 48 
13 31 48 
13 9 48 
13 39 48 
13 37 48 
13 29 48 
13 38 48 
13 33 48 
13 2 48 
13 18 48 
13 17 48 
13 24 48 
13 14 48 
14 24 48 
14 11 48 
14 4 48 
14 5 48 
14 17 48 
14 39 48 
14 10 48 
14 25 48 
14 38 48 
14 16 48 
14 22 48 
14 33 48 
14 1 48 
14 37 48 
15 17 48 
15 2 48 
15 22 48 
15 36 48 
15 39 48 
15 29 48 
15 3 48 
15 18 48 
15 38 48 
15 5 48 
15 25 48 
15 26 48 
15 12 48 
16 39 48 
16 22 48 
16 2 48 
16 25 48 
16 18 48 
16 29 48 
16 38 48 
16 11 48 
16 17 48 
16 36 48 
16 23 48 
16 26 48 
16 34 48 
16 24 48 
16 10 48 
16 1 48 
16 5 48 
16 32 48 
16 6 48 
16 4 48 
16 3 48 
16 28 48 
16 27 48 
16 19 48 
16 12 48 
16 37 48 
17 16 48 
17 15 48 
17 36 48 
17 7 48 
17 20 48 
17 18 48 
17 28 48 
17 4 48 
17 39 48 
17 23 48 
17 1 48 
17 29 48 
17 22 48 
17 38 48 
17 27 48 
17 33 48 
17 21 48 
17 3 48 
17 37 48 
17 19 48 
17 30 48 
17 2 48 
17 5 48 
17 35 48 
17 34 48 
17 12 48 
17 13 48 
17 6 48 
18 5 48 
18 36 48 
18 24 48 
18 16 48 
18 3 48 
18 39 48 
18 11 48 
18 27 48 
18 32 48 
18 23 48 
18 2 48 
18 22 48 
18 28 48 
18 38 48 
18 19 48 
18 7 48 
18 33 48 
18 31 48 
18 37 48 
18 14 48 
18 8 48 
18 35 48 
18 20 48 
18 21 48 
18 13 48 
18 9 48 
18 29 48 
18 15 48 
18 34 48 
18 12 48 
18 6 48 
19 36 48 
19 2 48 
19 16 48 
19 26 48 
19 11 48 
19 34 48 
19 22 48 
19 17 48 
19 29 48 
19 23 48 
19 38 48 
19 25 48 
19 39 48 
19 18 48 
19 1 48 
19 10 48 
19 5 48 
19 24 48 
19 37 48 
19 3 48 
19 12 48 
20 22 48 
20 14 48 
20 11 48 
20 35 48 
20 4 48 
20 9 48 
20 24 48 
20 38 48 
20 10 48 
20 13 48 
20 34 48 
20 26 48 
21 8 48 
21 1 48 
21 31 48 
21 27 48 
21 30 48 
21 9 48 
21 29 48 
21 12 48 
21 6 48 
21 14 48 
22 25 48 
22 4 48 
22 1 48 
22 19 48 
22 11 48 
22 28 48 
22 15 48 
22 26 48 
22 7 48 
22 36 48 
22 3 48 
22 10 48 
22 18 48 
22 5 48 
22 17 48 
22 27 48 
22 29 48 
22 30 48 
22 32 48 
22 34 48 
22 24 48 
22 6 48 
22 23 48 
22 39 48 
22 38 48 
22 16 48 
22 2 48 
22 33 48 
22 35 48 
22 12 48 
22 37 48 
22 13 48 
22 14 48 
22 20 48 
22 9 48 
22 21 48 
22 8 48 
23 4 48 
23 39 48 
23 16 48 
23 2 48 
23 3 48 
23 36 48 
23 1 48 
23 38 48 
23 24 48 
23 22 48 
23 17 48 
23 5 48 
23 25 48 
23 34 48 
23 28 48 
23 18 48 
23 11 48 
23 29 48 
23 10 48 
23 26 48 
23 37 48 
23 12 48 
23 32 48 
24 22 48 
24 23 48 
24 34 48 
24 2 48 
24 16 48 
24 26 48 
24 38 48 
24 5 48 
24 36 48 
24 18 48 
24 32 48 
24 11 48 
24 29 48 
24 3 48 
24 17 48 
24 25 48 
24 28 48 
24 4 48 
24 1 48 
24 39 48 
24 6 48 
24 27 48 
24 10 48 
24 19 48 
24 7 48 
24 37 48 
24 12 48 
24 20 48 
25 36 48 
25 17 48 
25 16 48 
25 22 48 
25 34 48 
25 18 48 
25 24 48 
25 38 48 
25 5 48 
25 37 48 
25 39 48 
25 32 48 
25 3 48 
25 10 48 
25 1 48 
25 19 48 
25 4 48 
25 11 48 
25 33 48 
25 28 48 
25 21 48 
25 23 48 
25 27 48 
25 30 48 
25 6 48 
25 13 48 
25 9 48 
25 15 48 
26 36 48 
26 28 48 
26 29 48 
26 31 48 
26 14 48 
26 20 48 
26 18 48 
26 22 48 
26 2 48 
26 17 48 
26 33 48 
26 35 48 
26 8 48 
26 37 48 
26 15 48 
26 9 48 
26 13 48 
26 1 48 
26 19 48 
26 21 48 
26 34 48 
26 5 48 
27 23 48 
27 2 48 
27 34 48 
27 36 48 
27 17 48 
27 39 48 
27 22 48 
27 38 48 
27 16 48 
27 11 48 
27 26 48 
27 25 48 
27 18 48 
27 29 48 
27 24 48 
27 5 48 
27 37 48 
27 12 48 
27 10 48 
27 4 48 
27 28 48 
27 19 48 
28 39 48 
28 2 48 
28 25 48 
28 36 48 
28 18 48 
28 23 48 
28 22 48 
28 29 48 
28 32 48 
28 1 48 
28 34 48 
28 24 48 
28 16 48 
28 5 48 
28 38 48 
28 3 48 
28 37 48 
28 10 48 
28 12 48 
28 4 48 
28 17 48 
28 20 48 
28 7 48 
29 23 48 
29 36 48 
29 34 48 
29 16 48 
29 38 48 
29 22 48 
29 17 48 
29 18 48 
29 32 48 
29 37 48 
29 5 48 
29 7 48 
29 11 48 
29 3 48 
29 28 48 
29 25 48 
29 39 48 
29 24 48 
29 10 48 
29 27 48 
29 33 48 
29 1 48 
29 15 48 
29 21 48 
29 35 48 
29 30 48 
29 6 48 
29 4 48 
29 8 48 
29 13 48 
29 19 48 
29 9 48 
29 31 48 
29 12 48 
29 26 48 
29 20 48 
30 39 48 
30 25 48 
30 4 48 
30 11 48 
30 3 48 
30 17 48 
30 1 48 
30 28 48 
30 19 48 
30 7 48 
30 36 48 
30 29 48 
30 12 48 
30 15 48 
30 5 48 
30 18 48 
31 8 48 
31 14 48 
31 20 48 
31 15 48 
31 7 48 
32 39 48 
32 27 48 
32 28 48 
32 13 48 
32 21 48 
32 37 48 
32 30 48 
32 9 48 
32 15 48 
32 18 48 
32 19 48 
32 24 48 
32 35 48 
32 4 48 
32 33 48 
32 20 48 
32 25 48 
32 10 48 
32 3 48 
32 17 48 
33 38 48 
33 16 48 
33 18 48 
33 24 48 
33 32 48 
33 11 48 
33 23 48 
33 10 48 
33 25 48 
33 3 48 
33 27 48 
33 4 48 
33 39 48 
33 26 48 
34 36 48 
34 38 48 
34 39 48 
34 3 48 
34 17 48 
34 5 48 
34 18 48 
34 22 48 
34 11 48 
34 25 48 
34 29 48 
34 26 48 
34 23 48 
34 24 48 
34 2 48 
34 10 48 
34 16 48 
34 1 48 
34 4 48 
34 6 48 
34 12 48 
34 37 48 
34 32 48 
34 30 48 
34 33 48 
34 7 48 
34 19 48 
34 28 48 
34 13 48 
34 27 48 
34 20 48 
35 13 48 
35 8 48 
35 31 48 
35 14 48 
35 15 48 
35 20 48 
35 30 48 
35 21 48 
35 33 48 
35 12 48 
35 18 48 
35 9 48 
36 29 48 
36 23 48 
36 37 48 
36 10 48 
36 27 48 
36 11 48 
36 28 48 
36 19 48 
36 5 48 
36 17 48 
36 16 48 
36 24 48 
36 2 48 
36 26 48 
36 38 48 
36 4 48 
36 32 48 
36 18 48 
36 34 48 
36 15 48 
36 22 48 
36 7 48 
36 25 48 
36 30 48 
36 39 48 
36 6 48 
36 33 48 
36 3 48 
36 1 48 
36 20 48 
36 13 48 
36 12 48 
36 35 48 
36 21 48 
36 9 48 
36 14 48 
36 8 48 
36 31 48 
37 23 48 
37 28 48 
37 22 48 
37 7 48 
37 33 48 
37 32 48 
37 18 48 
37 6 48 
37 12 48 
37 10 48 
37 3 48 
37 39 48 
37 5 48 
37 9 48 
37 20 48 
37 4 48 
37 25 48 
37 13 48 
37 24 48 
37 30 48 
37 17 48 
37 19 48 
37 14 48 
37 2 48 
37 29 48 
37 34 48 
37 27 48 
38 27 48 
38 22 48 
38 36 48 
38 17 48 
38 4 48 
38 16 48 
38 24 48 
38 34 48 
38 2 48 
38 18 48 
38 39 48 
38 19 48 
38 25 48 
38 32 48 
38 26 48 
38 28 48 
38 1 48 
38 11 48 
38 33 48 
38 5 48 
38 29 48 
38 23 48 
38 10 48 
38 30 48 
38 7 48 
38 3 48 
38 15 48 
38 37 48 
38 9 48 
38 12 48 
38 6 48 
39 17 48 
39 15 48 
39 16 48 
39 37 48 
39 2 48 
39 22 48 
39 18 48 
39 29 48 
39 11 48 
39 7 48 
39 25 48 
39 6 48 
39 36 48 
39 34 48 
39 24 48 
39 38 48 
39 4 48 
39 27 48 
39 1 48 
39 12 48 
39 5 48 
39 19 48 
39 28 48 
39 35 48 
39 33 48 
39 10 48 
39 30 48 
39 23 48 
1 31 49 
1 35 49 
1 21 49 
1 20 49 
1 36 49 
1 14 49 
1 13 49 
1 2 49 
1 16 49 
1 37 49 
1 28 49 
1 9 49 
1 15 49 
1 8 49 
1 34 49 
1 7 49 
1 38 49 
1 19 49 
1 29 49 
1 22 49 
1 12 49 
1 5 49 
1 27 49 
1 26 49 
2 36 49 
2 24 49 
2 37 49 
2 4 49 
2 15 49 
2 17 49 
2 27 49 
2 7 49 
2 28 49 
2 23 49 
2 30 49 
2 38 49 
2 34 49 
2 5 49 
2 18 49 
2 22 49 
2 20 49 
2 16 49 
2 26 49 
2 32 49 
2 39 49 
2 6 49 
2 25 49 
2 11 49 
2 29 49 
2 3 49 
2 10 49 
2 9 49 
2 1 49 
2 19 49 
2 12 49 
2 33 49 
2 35 49 
2 14 49 
2 13 49 
2 21 49 
3 16 49 
3 20 49 
3 30 49 
3 25 49 
3 7 49 
3 6 49 
3 32 49 
3 15 49 
3 14 49 
3 28 49 
3 31 49 
3 21 49 
3 13 49 
3 9 49 
3 19 49 
3 8 49 
3 27 49 
3 33 49 
3 1 49 
3 35 49 
3 23 49 
3 4 49 
3 18 49 
4 18 49 
4 34 49 
4 29 49 
4 22 49 
4 38 49 
4 11 49 
4 26 49 
4 36 49 
4 16 49 
4 32 49 
4 39 49 
4 5 49 
4 2 49 
4 24 49 
4 17 49 
4 23 49 
4 25 49 
4 10 49 
4 6 49 
4 3 49 
4 12 49 
4 28 49 
4 1 49 
4 37 49 
4 27 49 
4 19 49 
4 13 49 
5 2 49 
5 29 49 
5 15 49 
5 23 49 
5 9 49 
5 31 49 
5 21 49 
5 14 49 
5 35 49 
5 4 49 
5 13 49 
5 27 49 
5 38 49 
5 8 49 
5 37 49 
5 36 49 
5 18 49 
5 30 49 
5 25 49 
5 10 49 
5 32 49 
5 1 49 
5 17 49 
5 22 49 
5 20 49 
5 6 49 
5 34 49 
5 26 49 
6 32 49 
6 28 49 
6 3 49 
6 36 49 
6 2 49 
6 11 49 
6 5 49 
6 27 49 
6 17 49 
6 1 49 
6 22 49 
6 39 49 
6 14 49 
6 24 49 
6 37 49 
6 29 49 
6 12 49 
6 34 49 
6 7 49 
6 21 49 
7 34 49 
7 11 49 
7 24 49 
7 19 49 
7 18 49 
7 3 49 
7 17 49 
7 38 49 
7 39 49 
7 22 49 
7 10 49 
7 6 49 
7 23 49 
7 16 49 
7 25 49 
7 33 49 
7 5 49 
8 35 49 
8 26 49 
8 10 49 
8 23 49 
9 36 49 
9 6 49 
9 31 49 
9 13 49 
9 33 49 
9 2 49 
9 35 49 
9 8 49 
9 19 49 
9 15 49 
9 21 49 
9 7 49 
10 34 49 
10 16 49 
10 2 49 
10 22 49 
10 39 49 
10 23 49 
10 11 49 
10 24 49 
10 17 49 
10 5 49 
10 28 49 
10 25 49 
10 6 49 
10 26 49 
10 3 49 
10 1 49 
10 18 49 
10 9 49 
10 4 49 
10 27 49 
10 8 49 
10 13 49 
10 19 49 
10 21 49 
10 31 49 
11 16 49 
11 34 49 
11 17 49 
11 24 49 
11 22 49 
11 37 49 
11 36 49 
11 29 49 
11 32 49 
11 39 49 
11 23 49 
11 1 49 
11 27 49 
11 10 49 
11 18 49 
11 26 49 
11 5 49 
11 12 49 
11 6 49 
11 28 49 
11 19 49 
11 38 49 
12 38 49 
12 17 49 
12 16 49 
12 39 49 
12 34 49 
12 36 49 
12 24 49 
12 23 49 
12 11 49 
12 3 49 
12 32 49 
12 5 49 
12 4 49 
12 25 49 
12 28 49 
12 22 49 
12 1 49 
12 6 49 
12 10 49 
12 37 49 
12 7 49 
12 27 49 
12 29 49 
12 18 49 
12 13 49 
13 22 49 
13 36 49 
13 32 49 
13 6 49 
13 16 49 
13 4 49 
13 31 49 
13 9 49 
13 39 49 
13 37 49 
13 29 49 
13 38 49 
13 33 49 
13 18 49 
13 17 49 
13 24 49 
14 24 49 
14 11 49 
14 4 49 
14 5 49 
14 17 49 
14 39 49 
14 10 49 
14 25 49 
14 38 49 
14 16 49 
14 22 49 
14 33 49 
14 1 49 
14 37 49 
14 18 49 
14 23 49 
15 17 49 
15 2 49 
15 22 49 
15 36 49 
15 39 49 
15 29 49 
15 3 49 
15 18 49 
15 38 49 
15 5 49 
15 25 49 
15 26 49 
15 12 49 
15 10 49 
16 39 49 
16 22 49 
16 2 49 
16 25 49 
16 18 49 
16 29 49 
16 38 49 
16 11 49 
16 17 49 
16 36 49 
16 23 49 
16 26 49 
16 34 49 
16 24 49 
16 10 49 
16 1 49 
16 5 49 
16 32 49 
16 6 49 
16 4 49 
16 3 49 
16 28 49 
16 27 49 
16 19 49 
16 12 49 
16 37 49 
17 16 49 
17 15 49 
17 36 49 
17 7 49 
17 20 49 
17 18 49 
17 28 49 
17 4 49 
17 39 49 
17 23 49 
17 1 49 
17 29 49 
17 22 49 
17 38 49 
17 27 49 
17 21 49 
17 3 49 
17 37 49 
17 19 49 
17 30 49 
17 2 49 
17 5 49 
17 35 49 
17 34 49 
17 12 49 
17 13 49 
17 6 49 
17 26 49 
18 5 49 
18 36 49 
18 24 49 
18 16 49 
18 3 49 
18 39 49 
18 11 49 
18 27 49 
18 32 49 
18 23 49 
18 2 49 
18 22 49 
18 28 49 
18 38 49 
18 19 49 
18 7 49 
18 33 49 
18 31 49 
18 37 49 
18 14 49 
18 8 49 
18 35 49 
18 20 49 
18 21 49 
18 13 49 
18 9 49 
18 29 49 
18 15 49 
18 34 49 
18 12 49 
18 6 49 
18 26 49 
19 36 49 
19 2 49 
19 16 49 
19 26 49 
19 11 49 
19 34 49 
19 22 49 
19 17 49 
19 29 49 
19 23 49 
19 38 49 
19 25 49 
19 39 49 
19 18 49 
19 1 49 
19 10 49 
19 5 49 
19 24 49 
19 37 49 
19 3 49 
19 12 49 
20 22 49 
20 14 49 
20 11 49 
20 35 49 
20 4 49 
20 9 49 
20 24 49 
20 38 49 
20 10 49 
20 13 49 
20 34 49 
20 26 49 
20 39 49 
20 2 49 
21 8 49 
21 1 49 
21 31 49 
21 27 49 
21 30 49 
21 9 49 
21 29 49 
21 14 49 
22 25 49 
22 4 49 
22 1 49 
22 19 49 
22 11 49 
22 28 49 
22 15 49 
22 26 49 
22 7 49 
22 36 49 
22 3 49 
22 10 49 
22 18 49 
22 5 49 
22 17 49 
22 27 49 
22 29 49 
22 30 49 
22 32 49 
22 34 49 
22 24 49 
22 6 49 
22 23 49 
22 39 49 
22 38 49 
22 16 49 
22 2 49 
22 33 49 
22 35 49 
22 12 49 
22 37 49 
22 13 49 
22 20 49 
22 9 49 
22 21 49 
22 8 49 
22 31 49 
23 4 49 
23 39 49 
23 16 49 
23 2 49 
23 3 49 
23 36 49 
23 1 49 
23 38 49 
23 24 49 
23 22 49 
23 17 49 
23 5 49 
23 25 49 
23 34 49 
23 28 49 
23 18 49 
23 29 49 
23 10 49 
23 26 49 
23 37 49 
23 12 49 
23 32 49 
24 22 49 
24 23 49 
24 34 49 
24 2 49 
24 16 49 
24 26 49 
24 38 49 
24 5 49 
24 36 49 
24 18 49 
24 32 49 
24 11 49 
24 29 49 
24 3 49 
24 17 49 
24 25 49 
24 28 49 
24 4 49 
24 1 49 
24 39 49 
24 6 49 
24 27 49 
24 10 49 
24 19 49 
24 7 49 
24 37 49 
24 12 49 
24 13 49 
25 36 49 
25 17 49 
25 16 49 
25 22 49 
25 34 49 
25 18 49 
25 24 49 
25 38 49 
25 5 49 
25 37 49 
25 39 49 
25 32 49 
25 3 49 
25 10 49 
25 1 49 
25 19 49 
25 4 49 
25 11 49 
25 33 49 
25 28 49 
25 21 49 
25 23 49 
25 27 49 
25 6 49 
25 13 49 
25 9 49 
25 15 49 
25 20 49 
26 36 49 
26 28 49 
26 29 49 
26 31 49 
26 14 49 
26 20 49 
26 22 49 
26 2 49 
26 17 49 
26 33 49 
26 35 49 
26 8 49 
26 37 49 
26 15 49 
26 9 49 
26 13 49 
26 1 49 
26 19 49 
26 21 49 
26 34 49 
26 5 49 
26 16 49 
27 23 49 
27 2 49 
27 34 49 
27 36 49 
27 17 49 
27 39 49 
27 22 49 
27 38 49 
27 16 49 
27 11 49 
27 26 49 
27 25 49 
27 18 49 
27 29 49 
27 24 49 
27 5 49 
27 37 49 
27 12 49 
27 10 49 
27 4 49 
27 28 49 
27 19 49 
27 3 49 
28 39 49 
28 2 49 
28 25 49 
28 36 49 
28 18 49 
28 23 49 
28 22 49 
28 29 49 
28 32 49 
28 1 49 
28 34 49 
28 24 49 
28 16 49 
28 5 49 
28 38 49 
28 3 49 
28 37 49 
28 10 49 
28 12 49 
28 4 49 
28 17 49 
28 20 49 
28 7 49 
28 30 49 
28 26 49 
29 23 49 
29 36 49 
29 34 49 
29 16 49 
29 38 49 
29 22 49 
29 17 49 
29 18 49 
29 32 49 
29 37 49 
29 5 49 
29 7 49 
29 11 49 
29 3 49 
29 28 49 
29 25 49 
29 39 49 
29 24 49 
29 10 49 
29 27 49 
29 33 49 
29 1 49 
29 15 49 
29 21 49 
29 35 49 
29 6 49 
29 4 49 
29 8 49 
29 13 49 
29 19 49 
29 9 49 
29 31 49 
29 12 49 
29 20 49 
30 39 49 
30 25 49 
30 4 49 
30 11 49 
30 3 49 
30 17 49 
30 1 49 
30 28 49 
30 19 49 
30 7 49 
30 36 49 
30 29 49 
30 12 49 
30 5 49 
30 18 49 
31 8 49 
31 14 49 
31 15 49 
31 7 49 
31 30 49 
32 27 49 
32 28 49 
32 13 49 
32 21 49 
32 37 49 
32 30 49 
32 9 49 
32 15 49 
32 18 49 
32 19 49 
32 24 49 
32 35 49 
32 4 49 
32 33 49 
32 20 49 
32 25 49 
32 10 49 
32 3 49 
32 17 49 
32 23 49 
33 38 49 
33 16 49 
33 18 49 
33 24 49 
33 32 49 
33 11 49 
33 23 49 
33 10 49 
33 25 49 
33 3 49 
33 27 49 
33 4 49 
33 39 49 
33 5 49 
34 36 49 
34 38 49 
34 39 49 
34 3 49 
34 17 49 
34 5 49 
34 18 49 
34 22 49 
34 11 49 
34 25 49 
34 29 49 
34 26 49 
34 23 49 
34 24 49 
34 2 49 
34 10 49 
34 16 49 
34 1 49 
34 4 49 
34 6 49 
34 12 49 
34 37 49 
34 32 49 
34 30 49 
34 33 49 
34 7 49 
34 19 49 
34 28 49 
34 13 49 
34 27 49 
34 20 49 
34 9 49 
34 14 49 
35 13 49 
35 8 49 
35 31 49 
35 14 49 
35 15 49 
35 20 49 
35 30 49 
35 21 49 
35 33 49 
35 12 49 
35 9 49 
35 2 49 
36 29 49 
36 23 49 
36 37 49 
36 10 49 
36 27 49 
36 11 49 
36 28 49 
36 19 49 
36 5 49 
36 17 49 
36 16 49 
36 24 49 
36 2 49 
36 26 49 
36 38 49 
36 4 49 
36 32 49 
36 18 49 
36 34 49 
36 15 49 
36 22 49 
36 7 49 
36 25 49 
36 30 49 
36 39 49 
36 6 49 
36 33 49 
36 3 49 
36 1 49 
36 20 49 
36 13 49 
36 12 49 
36 35 49 
36 21 49 
36 9 49 
36 14 49 
37 23 49 
37 22 49 
37 7 49 
37 32 49 
37 18 49 
37 6 49 
37 12 49 
37 10 49 
37 3 49 
37 39 49 
37 5 49 
37 9 49 
37 20 49 
37 4 49 
37 25 49 
37 13 49 
37 24 49 
37 30 49 
37 17 49 
37 19 49 
37 14 49 
37 2 49 
37 29 49 
37 34 49 
37 27 49 
38 27 49 
38 22 49 
38 36 49 
38 17 49 
38 4 49 
38 16 49 
38 24 49 
38 34 49 
38 2 49 
38 18 49 
38 39 49 
38 19 49 
38 25 49 
38 32 49 
38 26 49 
38 28 49 
38 1 49 
38 11 49 
38 33 49 
38 5 49 
38 29 49 
38 23 49 
38 10 49 
38 30 49 
38 7 49 
38 3 49 
38 15 49 
38 37 49 
38 9 49 
38 12 49 
38 6 49 
39 17 49 
39 15 49 
39 16 49 
39 37 49 
39 2 49 
39 22 49 
39 18 49 
39 29 49 
39 11 49 
39 7 49 
39 25 49 
39 6 49 
39 36 49 
39 34 49 
39 24 49 
39 38 49 
39 4 49 
39 27 49 
39 1 49 
39 12 49 
39 5 49 
39 19 49 
39 28 49 
39 35 49 
39 33 49 
39 10 49 
39 30 49 
39 23 49 
39 26 49 
39 13 49 
1 31 50 
1 35 50 
1 21 50 
1 20 50 
1 36 50 
1 14 50 
1 13 50 
1 2 50 
1 16 50 
1 37 50 
1 28 50 
1 9 50 
1 15 50 
1 8 50 
1 34 50 
1 7 50 
1 38 50 
1 19 50 
1 29 50 
1 22 50 
1 12 50 
1 27 50 
1 26 50 
1 30 50 
2 36 50 
2 24 50 
2 37 50 
2 4 50 
2 15 50 
2 17 50 
2 27 50 
2 7 50 
2 28 50 
2 23 50 
2 30 50 
2 38 50 
2 34 50 
2 5 50 
2 18 50 
2 22 50 
2 20 50 
2 16 50 
2 26 50 
2 32 50 
2 39 50 
2 6 50 
2 25 50 
2 11 50 
2 29 50 
2 3 50 
2 10 50 
2 9 50 
2 1 50 
2 19 50 
2 12 50 
2 33 50 
2 35 50 
2 14 50 
2 13 50 
3 16 50 
3 20 50 
3 30 50 
3 25 50 
3 7 50 
3 6 50 
3 32 50 
3 15 50 
3 14 50 
3 28 50 
3 31 50 
3 21 50 
3 13 50 
3 9 50 
3 19 50 
3 8 50 
3 27 50 
3 33 50 
3 1 50 
3 35 50 
3 23 50 
3 4 50 
3 18 50 
3 26 50 
3 17 50 
4 18 50 
4 34 50 
4 29 50 
4 22 50 
4 38 50 
4 11 50 
4 26 50 
4 36 50 
4 16 50 
4 32 50 
4 39 50 
4 5 50 
4 2 50 
4 24 50 
4 17 50 
4 23 50 
4 25 50 
4 10 50 
4 6 50 
4 3 50 
4 12 50 
4 28 50 
4 1 50 
4 37 50 
4 27 50 
4 19 50 
5 2 50 
5 29 50 
5 15 50 
5 23 50 
5 9 50 
5 31 50 
5 21 50 
5 14 50 
5 35 50 
5 4 50 
5 13 50 
5 27 50 
5 38 50 
5 8 50 
5 37 50 
5 36 50 
5 18 50 
5 30 50 
5 25 50 
5 10 50 
5 32 50 
5 1 50 
5 17 50 
5 22 50 
5 20 50 
5 6 50 
5 34 50 
5 26 50 
5 12 50 
5 11 50 
6 32 50 
6 28 50 
6 3 50 
6 36 50 
6 2 50 
6 11 50 
6 27 50 
6 17 50 
6 1 50 
6 22 50 
6 39 50 
6 14 50 
6 24 50 
6 37 50 
6 29 50 
6 12 50 
6 34 50 
6 7 50 
6 21 50 
6 25 50 
7 34 50 
7 11 50 
7 24 50 
7 19 50 
7 18 50 
7 3 50 
7 17 50 
7 38 50 
7 39 50 
7 22 50 
7 10 50 
7 6 50 
7 23 50 
7 16 50 
7 25 50 
7 5 50 
7 13 50 
8 35 50 
8 26 50 
8 23 50 
8 39 50 
9 6 50 
9 31 50 
9 13 50 
9 33 50 
9 35 50 
9 8 50 
9 19 50 
9 15 50 
9 21 50 
9 7 50 
10 34 50 
10 16 50 
10 2 50 
10 22 50 
10 39 50 
10 23 50 
10 11 50 
10 24 50 
10 17 50 
10 5 50 
10 28 50 
10 25 50 
10 6 50 
10 26 50 
10 3 50 
10 1 50 
10 18 50 
10 9 50 
10 4 50 
10 27 50 
10 8 50 
10 13 50 
10 19 50 
10 21 50 
10 31 50 
10 35 50 
10 15 50 
11 16 50 
11 34 50 
11 17 50 
11 24 50 
11 22 50 
11 37 50 
11 36 50 
11 29 50 
11 32 50 
11 39 50 
11 23 50 
11 1 50 
11 27 50 
11 10 50 
11 18 50 
11 26 50 
11 12 50 
11 6 50 
11 28 50 
11 19 50 
11 38 50 
11 4 50 
12 38 50 
12 17 50 
12 16 50 
12 39 50 
12 34 50 
12 36 50 
12 24 50 
12 23 50 
12 11 50 
12 3 50 
12 32 50 
12 5 50 
12 4 50 
12 25 50 
12 28 50 
12 22 50 
12 1 50 
12 6 50 
12 10 50 
12 37 50 
12 7 50 
12 27 50 
12 29 50 
12 18 50 
12 13 50 
13 22 50 
13 32 50 
13 6 50 
13 16 50 
13 4 50 
13 31 50 
13 9 50 
13 39 50 
13 37 50 
13 29 50 
13 38 50 
13 33 50 
13 18 50 
13 17 50 
13 24 50 
13 23 50 
14 24 50 
14 11 50 
14 4 50 
14 5 50 
14 17 50 
14 39 50 
14 10 50 
14 25 50 
14 38 50 
14 16 50 
14 1 50 
14 37 50 
14 18 50 
14 23 50 
15 17 50 
15 2 50 
15 22 50 
15 36 50 
15 39 50 
15 29 50 
15 3 50 
15 18 50 
15 38 50 
15 5 50 
15 25 50 
15 12 50 
15 10 50 
15 24 50 
16 39 50 
16 22 50 
16 2 50 
16 25 50 
16 18 50 
16 29 50 
16 38 50 
16 11 50 
16 17 50 
16 36 50 
16 23 50 
16 26 50 
16 34 50 
16 24 50 
16 10 50 
16 1 50 
16 5 50 
16 32 50 
16 6 50 
16 4 50 
16 3 50 
16 28 50 
16 27 50 
16 19 50 
16 12 50 
16 37 50 
17 16 50 
17 15 50 
17 36 50 
17 7 50 
17 20 50 
17 18 50 
17 28 50 
17 4 50 
17 39 50 
17 1 50 
17 29 50 
17 22 50 
17 38 50 
17 27 50 
17 21 50 
17 3 50 
17 37 50 
17 19 50 
17 30 50 
17 2 50 
17 5 50 
17 35 50 
17 34 50 
17 12 50 
17 13 50 
17 6 50 
17 26 50 
17 11 50 
18 5 50 
18 36 50 
18 24 50 
18 16 50 
18 3 50 
18 39 50 
18 11 50 
18 27 50 
18 32 50 
18 2 50 
18 22 50 
18 28 50 
18 38 50 
18 19 50 
18 7 50 
18 33 50 
18 31 50 
18 37 50 
18 14 50 
18 8 50 
18 35 50 
18 20 50 
18 21 50 
18 13 50 
18 9 50 
18 29 50 
18 15 50 
18 34 50 
18 12 50 
18 6 50 
18 26 50 
18 4 50 
19 36 50 
19 2 50 
19 16 50 
19 26 50 
19 11 50 
19 34 50 
19 22 50 
19 17 50 
19 29 50 
19 38 50 
19 25 50 
19 39 50 
19 18 50 
19 1 50 
19 10 50 
19 5 50 
19 24 50 
19 37 50 
19 3 50 
19 12 50 
19 28 50 
20 22 50 
20 14 50 
20 11 50 
20 35 50 
20 4 50 
20 24 50 
20 38 50 
20 10 50 
20 13 50 
20 34 50 
20 26 50 
20 39 50 
20 2 50 
20 29 50 
21 8 50 
21 1 50 
21 31 50 
21 27 50 
21 30 50 
21 9 50 
21 29 50 
21 14 50 
21 7 50 
21 32 50 
22 25 50 
22 4 50 
22 1 50 
22 19 50 
22 11 50 
22 28 50 
22 15 50 
22 26 50 
22 7 50 
22 36 50 
22 3 50 
22 10 50 
22 18 50 
22 5 50 
22 17 50 
22 27 50 
22 29 50 
22 30 50 
22 32 50 
22 34 50 
22 24 50 
22 6 50 
22 23 50 
22 39 50 
22 38 50 
22 16 50 
22 2 50 
22 33 50 
22 35 50 
22 12 50 
22 37 50 
22 13 50 
22 20 50 
22 21 50 
22 8 50 
22 31 50 
22 14 50 
23 4 50 
23 39 50 
23 16 50 
23 2 50 
23 3 50 
23 36 50 
23 1 50 
23 38 50 
23 24 50 
23 22 50 
23 5 50 
23 25 50 
23 34 50 
23 28 50 
23 18 50 
23 29 50 
23 10 50 
23 26 50 
23 37 50 
23 12 50 
24 22 50 
24 23 50 
24 34 50 
24 2 50 
24 16 50 
24 26 50 
24 38 50 
24 5 50 
24 36 50 
24 18 50 
24 32 50 
24 11 50 
24 29 50 
24 3 50 
24 17 50 
24 25 50 
24 28 50 
24 4 50 
24 1 50 
24 39 50 
24 6 50 
24 27 50 
24 10 50 
24 19 50 
24 7 50 
24 37 50 
24 12 50 
24 14 50 
25 36 50 
25 17 50 
25 16 50 
25 22 50 
25 34 50 
25 18 50 
25 24 50 
25 38 50 
25 5 50 
25 37 50 
25 39 50 
25 32 50 
25 3 50 
25 10 50 
25 1 50 
25 19 50 
25 4 50 
25 11 50 
25 33 50 
25 28 50 
25 21 50 
25 23 50 
25 27 50 
25 6 50 
25 13 50 
25 9 50 
26 36 50 
26 28 50 
26 29 50 
26 31 50 
26 14 50 
26 20 50 
26 22 50 
26 2 50 
26 17 50 
26 33 50 
26 35 50 
26 8 50 
26 37 50 
26 15 50 
26 9 50 
26 13 50 
26 1 50 
26 19 50 
26 34 50 
26 5 50 
26 16 50 
26 24 50 
27 23 50 
27 2 50 
27 34 50 
27 36 50 
27 17 50 
27 39 50 
27 22 50 
27 38 50 
27 16 50 
27 11 50 
27 26 50 
27 25 50 
27 18 50 
27 29 50 
27 24 50 
27 5 50 
27 37 50 
27 12 50 
27 10 50 
27 4 50 
27 28 50 
27 19 50 
27 3 50 
28 39 50 
28 2 50 
28 25 50 
28 36 50 
28 18 50 
28 22 50 
28 29 50 
28 32 50 
28 1 50 
28 34 50 
28 24 50 
28 16 50 
28 5 50 
28 38 50 
28 3 50 
28 37 50 
28 10 50 
28 12 50 
28 4 50 
28 17 50 
28 20 50 
28 7 50 
28 30 50 
28 26 50 
28 33 50 
29 23 50 
29 34 50 
29 16 50 
29 38 50 
29 22 50 
29 17 50 
29 18 50 
29 32 50 
29 37 50 
29 5 50 
29 7 50 
29 11 50 
29 3 50 
29 28 50 
29 25 50 
29 39 50 
29 24 50 
29 10 50 
29 27 50 
29 33 50 
29 1 50 
29 15 50 
29 21 50 
29 35 50 
29 6 50 
29 4 50 
29 8 50 
29 13 50 
29 19 50 
29 9 50 
29 31 50 
29 12 50 
29 20 50 
29 26 50 
30 39 50 
30 25 50 
30 4 50 
30 11 50 
30 3 50 
30 17 50 
30 1 50 
30 28 50 
30 19 50 
30 7 50 
30 36 50 
30 29 50 
30 12 50 
30 5 50 
30 18 50 
30 38 50 
31 8 50 
31 14 50 
31 15 50 
31 7 50 
31 30 50 
32 27 50 
32 28 50 
32 13 50 
32 21 50 
32 37 50 
32 30 50 
32 9 50 
32 15 50 
32 18 50 
32 19 50 
32 24 50 
32 35 50 
32 4 50 
32 33 50 
32 20 50 
32 25 50 
32 10 50 
32 3 50 
32 17 50 
32 23 50 
32 39 50 
32 5 50 
33 16 50 
33 18 50 
33 24 50 
33 32 50 
33 11 50 
33 23 50 
33 10 50 
33 25 50 
33 3 50 
33 27 50 
33 4 50 
33 39 50 
33 5 50 
33 37 50 
34 36 50 
34 38 50 
34 39 50 
34 3 50 
34 17 50 
34 5 50 
34 18 50 
34 22 50 
34 11 50 
34 25 50 
34 29 50 
34 26 50 
34 23 50 
34 24 50 
34 2 50 
34 10 50 
34 16 50 
34 1 50 
34 4 50 
34 6 50 
34 12 50 
34 37 50 
34 32 50 
34 30 50 
34 7 50 
34 19 50 
34 28 50 
34 13 50 
34 27 50 
34 20 50 
34 14 50 
35 13 50 
35 8 50 
35 31 50 
35 14 50 
35 15 50 
35 20 50 
35 30 50 
35 21 50 
35 33 50 
35 9 50 
35 2 50 
35 7 50 
36 29 50 
36 23 50 
36 37 50 
36 10 50 
36 27 50 
36 11 50 
36 28 50 
36 19 50 
36 5 50 
36 17 50 
36 16 50 
36 24 50 
36 2 50 
36 26 50 
36 38 50 
36 4 50 
36 32 50 
36 18 50 
36 34 50 
36 15 50 
36 22 50 
36 7 50 
36 25 50 
36 30 50 
36 39 50 
36 6 50 
36 33 50 
36 3 50 
36 1 50 
36 20 50 
36 13 50 
36 12 50 
36 35 50 
36 14 50 
37 22 50 
37 7 50 
37 32 50 
37 18 50 
37 6 50 
37 12 50 
37 10 50 
37 3 50 
37 39 50 
37 9 50 
37 20 50 
37 4 50 
37 25 50 
37 13 50 
37 24 50 
37 30 50 
37 17 50 
37 19 50 
37 14 50 
37 2 50 
37 29 50 
37 34 50 
37 27 50 
38 27 50 
38 22 50 
38 36 50 
38 17 50 
38 4 50 
38 16 50 
38 24 50 
38 34 50 
38 2 50 
38 18 50 
38 39 50 
38 19 50 
38 25 50 
38 32 50 
38 26 50 
38 28 50 
38 1 50 
38 11 50 
38 33 50 
38 5 50 
38 29 50 
38 23 50 
38 10 50 
38 30 50 
38 7 50 
38 3 50 
38 15 50 
38 37 50 
38 12 50 
38 6 50 
38 14 50 
39 17 50 
39 15 50 
39 16 50 
39 37 50 
39 2 50 
39 22 50 
39 18 50 
39 29 50 
39 11 50 
39 7 50 
39 25 50 
39 6 50 
39 36 50 
39 34 50 
39 24 50 
39 38 50 
39 4 50 
39 27 50 
39 1 50 
39 12 50 
39 5 50 
39 19 50 
39 28 50 
39 35 50 
39 33 50 
39 10 50 
39 30 50 
39 26 50 
39 13 50 
39 3 50 
1 31 51 
1 35 51 
1 21 51 
1 20 51 
1 36 51 
1 14 51 
1 13 51 
1 2 51 
1 16 51 
1 28 51 
1 9 51 
1 15 51 
1 8 51 
1 34 51 
1 7 51 
1 38 51 
1 19 51 
1 29 51 
1 22 51 
1 12 51 
1 27 51 
1 26 51 
1 30 51 
1 32 51 
2 36 51 
2 24 51 
2 37 51 
2 4 51 
2 15 51 
2 17 51 
2 27 51 
2 7 51 
2 28 51 
2 23 51 
2 30 51 
2 38 51 
2 34 51 
2 5 51 
2 18 51 
2 22 51 
2 20 51 
2 16 51 
2 26 51 
2 32 51 
2 39 51 
2 6 51 
2 25 51 
2 11 51 
2 29 51 
2 3 51 
2 10 51 
2 1 51 
2 19 51 
2 12 51 
2 33 51 
2 35 51 
2 14 51 
2 13 51 
3 16 51 
3 20 51 
3 30 51 
3 25 51 
3 7 51 
3 6 51 
3 32 51 
3 15 51 
3 14 51 
3 28 51 
3 31 51 
3 21 51 
3 13 51 
3 9 51 
3 19 51 
3 8 51 
3 27 51 
3 33 51 
3 1 51 
3 35 51 
3 23 51 
3 4 51 
3 18 51 
3 26 51 
3 37 51 
4 18 51 
4 34 51 
4 29 51 
4 22 51 
4 38 51 
4 11 51 
4 26 51 
4 36 51 
4 16 51 
4 32 51 
4 39 51 
4 5 51 
4 2 51 
4 24 51 
4 17 51 
4 23 51 
4 25 51 
4 10 51 
4 6 51 
4 3 51 
4 12 51 
4 28 51 
4 1 51 
4 37 51 
4 27 51 
4 19 51 
4 13 51 
5 2 51 
5 29 51 
5 15 51 
5 23 51 
5 9 51 
5 31 51 
5 21 51 
5 14 51 
5 35 51 
5 4 51 
5 13 51 
5 27 51 
5 38 51 
5 8 51 
5 37 51 
5 36 51 
5 18 51 
5 30 51 
5 25 51 
5 10 51 
5 32 51 
5 1 51 
5 17 51 
5 22 51 
5 20 51 
5 6 51 
5 34 51 
5 26 51 
5 12 51 
5 11 51 
5 33 51 
6 32 51 
6 28 51 
6 36 51 
6 2 51 
6 11 51 
6 27 51 
6 17 51 
6 1 51 
6 22 51 
6 39 51 
6 14 51 
6 24 51 
6 37 51 
6 29 51 
6 12 51 
6 34 51 
6 21 51 
6 25 51 
7 34 51 
7 11 51 
7 24 51 
7 19 51 
7 18 51 
7 3 51 
7 17 51 
7 38 51 
7 39 51 
7 22 51 
7 10 51 
7 6 51 
7 23 51 
7 16 51 
7 25 51 
7 5 51 
7 13 51 
7 29 51 
7 37 51 
8 35 51 
8 23 51 
8 39 51 
8 4 51 
9 31 51 
9 13 51 
9 33 51 
9 35 51 
9 8 51 
9 15 51 
9 21 51 
9 7 51 
10 34 51 
10 16 51 
10 2 51 
10 22 51 
10 39 51 
10 23 51 
10 11 51 
10 24 51 
10 17 51 
10 5 51 
10 28 51 
10 25 51 
10 6 51 
10 26 51 
10 3 51 
10 1 51 
10 18 51 
10 9 51 
10 4 51 
10 27 51 
10 8 51 
10 13 51 
10 19 51 
10 21 51 
10 31 51 
10 35 51 
10 15 51 
10 36 51 
10 29 51 
11 16 51 
11 34 51 
11 17 51 
11 24 51 
11 22 51 
11 37 51 
11 29 51 
11 39 51 
11 23 51 
11 1 51 
11 27 51 
11 10 51 
11 18 51 
11 26 51 
11 12 51 
11 6 51 
11 28 51 
11 19 51 
11 38 51 
11 4 51 
12 38 51 
12 17 51 
12 16 51 
12 39 51 
12 34 51 
12 36 51 
12 24 51 
12 23 51 
12 11 51 
12 3 51 
12 32 51 
12 5 51 
12 4 51 
12 25 51 
12 28 51 
12 22 51 
12 1 51 
12 6 51 
12 10 51 
12 37 51 
12 27 51 
12 29 51 
12 18 51 
12 13 51 
12 19 51 
13 22 51 
13 32 51 
13 6 51 
13 16 51 
13 4 51 
13 31 51 
13 9 51 
13 39 51 
13 37 51 
13 29 51 
13 38 51 
13 18 51 
13 17 51 
13 24 51 
13 23 51 
13 1 51 
14 24 51 
14 11 51 
14 4 51 
14 17 51 
14 39 51 
14 10 51 
14 25 51 
14 16 51 
14 1 51 
14 37 51 
14 18 51 
14 23 51 
15 17 51 
15 2 51 
15 22 51 
15 36 51 
15 39 51 
15 29 51 
15 3 51 
15 18 51 
15 38 51 
15 5 51 
15 25 51 
15 12 51 
15 10 51 
15 24 51 
15 16 51 
16 39 51 
16 22 51 
16 2 51 
16 25 51 
16 18 51 
16 29 51 
16 38 51 
16 11 51 
16 17 51 
16 36 51 
16 26 51 
16 34 51 
16 24 51 
16 10 51 
16 1 51 
16 5 51 
16 32 51 
16 6 51 
16 4 51 
16 3 51 
16 28 51 
16 27 51 
16 12 51 
16 37 51 
17 16 51 
17 15 51 
17 36 51 
17 7 51 
17 20 51 
17 18 51 
17 28 51 
17 4 51 
17 39 51 
17 1 51 
17 29 51 
17 22 51 
17 38 51 
17 27 51 
17 21 51 
17 3 51 
17 37 51 
17 19 51 
17 30 51 
17 2 51 
17 5 51 
17 35 51 
17 34 51 
17 12 51 
17 13 51 
17 6 51 
17 26 51 
17 11 51 
17 33 51 
17 14 51 
18 5 51 
18 36 51 
18 24 51 
18 16 51 
18 3 51 
18 11 51 
18 27 51 
18 32 51 
18 2 51 
18 22 51 
18 28 51 
18 38 51 
18 19 51 
18 7 51 
18 33 51 
18 31 51 
18 37 51 
18 14 51 
18 8 51 
18 35 51 
18 20 51 
18 21 51 
18 13 51 
18 9 51 
18 29 51 
18 15 51 
18 34 51 
18 12 51 
18 6 51 
18 26 51 
18 4 51 
18 30 51 
19 36 51 
19 2 51 
19 16 51 
19 26 51 
19 11 51 
19 34 51 
19 22 51 
19 17 51 
19 29 51 
19 38 51 
19 25 51 
19 39 51 
19 18 51 
19 1 51 
19 10 51 
19 5 51 
19 24 51 
19 3 51 
19 12 51 
19 28 51 
20 22 51 
20 14 51 
20 11 51 
20 35 51 
20 24 51 
20 38 51 
20 10 51 
20 13 51 
20 34 51 
20 26 51 
20 39 51 
20 2 51 
20 29 51 
20 21 51 
21 8 51 
21 1 51 
21 31 51 
21 27 51 
21 30 51 
21 9 51 
21 29 51 
21 14 51 
21 7 51 
21 32 51 
21 17 51 
21 11 51 
22 25 51 
22 4 51 
22 1 51 
22 19 51 
22 11 51 
22 28 51 
22 15 51 
22 26 51 
22 7 51 
22 36 51 
22 3 51 
22 10 51 
22 18 51 
22 5 51 
22 17 51 
22 27 51 
22 29 51 
22 30 51 
22 32 51 
22 34 51 
22 24 51 
22 6 51 
22 23 51 
22 39 51 
22 38 51 
22 16 51 
22 2 51 
22 33 51 
22 35 51 
22 12 51 
22 37 51 
22 13 51 
22 20 51 
22 21 51 
22 8 51 
22 31 51 
22 14 51 
22 9 51 
23 4 51 
23 39 51 
23 16 51 
23 2 51 
23 3 51 
23 36 51 
23 1 51 
23 38 51 
23 24 51 
23 22 51 
23 5 51 
23 25 51 
23 34 51 
23 28 51 
23 18 51 
23 29 51 
23 10 51 
23 26 51 
23 12 51 
23 17 51 
24 22 51 
24 23 51 
24 34 51 
24 2 51 
24 16 51 
24 26 51 
24 38 51 
24 5 51 
24 36 51 
24 18 51 
24 32 51 
24 11 51 
24 29 51 
24 3 51 
24 17 51 
24 25 51 
24 28 51 
24 4 51 
24 1 51 
24 39 51 
24 6 51 
24 27 51 
24 10 51 
24 19 51 
24 7 51 
24 37 51 
24 12 51 
24 20 51 
25 36 51 
25 17 51 
25 16 51 
25 22 51 
25 34 51 
25 18 51 
25 24 51 
25 38 51 
25 5 51 
25 37 51 
25 39 51 
25 32 51 
25 3 51 
25 10 51 
25 1 51 
25 19 51 
25 4 51 
25 11 51 
25 33 51 
25 28 51 
25 21 51 
25 23 51 
25 27 51 
25 6 51 
25 13 51 
25 9 51 
25 8 51 
26 36 51 
26 28 51 
26 29 51 
26 31 51 
26 14 51 
26 20 51 
26 22 51 
26 2 51 
26 17 51 
26 33 51 
26 35 51 
26 8 51 
26 15 51 
26 9 51 
26 13 51 
26 1 51 
26 19 51 
26 34 51 
26 5 51 
26 16 51 
26 24 51 
26 18 51 
27 23 51 
27 2 51 
27 34 51 
27 36 51 
27 17 51 
27 39 51 
27 22 51 
27 38 51 
27 16 51 
27 11 51 
27 26 51 
27 25 51 
27 18 51 
27 29 51 
27 24 51 
27 5 51 
27 37 51 
27 12 51 
27 10 51 
27 4 51 
27 28 51 
27 19 51 
27 3 51 
27 32 51 
28 39 51 
28 2 51 
28 25 51 
28 36 51 
28 18 51 
28 22 51 
28 29 51 
28 32 51 
28 1 51 
28 34 51 
28 24 51 
28 16 51 
28 5 51 
28 38 51 
28 3 51 
28 37 51 
28 10 51 
28 12 51 
28 4 51 
28 17 51 
28 20 51 
28 30 51 
28 26 51 
28 33 51 
28 15 51 
29 23 51 
29 34 51 
29 16 51 
29 38 51 
29 22 51 
29 17 51 
29 18 51 
29 32 51 
29 37 51 
29 5 51 
29 7 51 
29 11 51 
29 3 51 
29 28 51 
29 25 51 
29 39 51 
29 24 51 
29 10 51 
29 27 51 
29 1 51 
29 15 51 
29 35 51 
29 6 51 
29 4 51 
29 8 51 
29 13 51 
29 19 51 
29 9 51 
29 31 51 
29 12 51 
29 20 51 
29 26 51 
30 39 51 
30 25 51 
30 4 51 
30 11 51 
30 3 51 
30 17 51 
30 1 51 
30 28 51 
30 36 51 
30 29 51 
30 12 51 
30 5 51 
30 18 51 
30 38 51 
31 8 51 
31 14 51 
31 15 51 
31 30 51 
31 29 51 
32 27 51 
32 28 51 
32 13 51 
32 21 51 
32 37 51 
32 30 51 
32 9 51 
32 15 51 
32 18 51 
32 19 51 
32 24 51 
32 35 51 
32 4 51 
32 33 51 
32 20 51 
32 25 51 
32 10 51 
32 3 51 
32 17 51 
32 23 51 
32 39 51 
32 5 51 
32 22 51 
32 36 51 
33 16 51 
33 18 51 
33 24 51 
33 32 51 
33 11 51 
33 23 51 
33 10 51 
33 25 51 
33 3 51 
33 27 51 
33 4 51 
33 39 51 
33 37 51 
33 28 51 
34 36 51 
34 38 51 
34 39 51 
34 3 51 
34 17 51 
34 5 51 
34 18 51 
34 22 51 
34 11 51 
34 25 51 
34 29 51 
34 26 51 
34 23 51 
34 24 51 
34 2 51 
34 10 51 
34 16 51 
34 1 51 
34 4 51 
34 6 51 
34 12 51 
34 37 51 
34 32 51 
34 30 51 
34 7 51 
34 19 51 
34 28 51 
34 27 51 
34 20 51 
34 14 51 
34 33 51 
35 13 51 
35 8 51 
35 31 51 
35 14 51 
35 15 51 
35 20 51 
35 30 51 
35 21 51 
35 33 51 
35 9 51 
35 2 51 
35 7 51 
35 34 51 
36 29 51 
36 23 51 
36 37 51 
36 10 51 
36 27 51 
36 11 51 
36 28 51 
36 19 51 
36 5 51 
36 17 51 
36 16 51 
36 24 51 
36 2 51 
36 26 51 
36 38 51 
36 4 51 
36 32 51 
36 18 51 
36 34 51 
36 15 51 
36 22 51 
36 7 51 
36 25 51 
36 30 51 
36 39 51 
36 6 51 
36 33 51 
36 3 51 
36 1 51 
36 20 51 
36 13 51 
36 12 51 
36 35 51 
36 14 51 
37 22 51 
37 7 51 
37 32 51 
37 18 51 
37 6 51 
37 12 51 
37 10 51 
37 3 51 
37 39 51 
37 20 51 
37 25 51 
37 13 51 
37 24 51 
37 30 51 
37 17 51 
37 19 51 
37 14 51 
37 2 51 
37 29 51 
37 34 51 
37 27 51 
38 27 51 
38 22 51 
38 36 51 
38 17 51 
38 4 51 
38 16 51 
38 24 51 
38 34 51 
38 2 51 
38 18 51 
38 39 51 
38 19 51 
38 25 51 
38 32 51 
38 26 51 
38 28 51 
38 1 51 
38 11 51 
38 33 51 
38 5 51 
38 29 51 
38 23 51 
38 10 51 
38 30 51 
38 7 51 
38 3 51 
38 15 51 
38 37 51 
38 12 51 
38 6 51 
38 14 51 
39 17 51 
39 15 51 
39 16 51 
39 2 51 
39 22 51 
39 18 51 
39 29 51 
39 11 51 
39 7 51 
39 25 51 
39 6 51 
39 36 51 
39 34 51 
39 24 51 
39 38 51 
39 4 51 
39 27 51 
39 1 51 
39 12 51 
39 5 51 
39 19 51 
39 28 51 
39 35 51 
39 33 51 
39 10 51 
39 30 51 
39 26 51 
39 13 51 
39 3 51 
39 32 51 
1 31 52 
1 35 52 
1 21 52 
1 20 52 
1 36 52 
1 14 52 
1 13 52 
1 2 52 
1 28 52 
1 9 52 
1 15 52 
1 8 52 
1 34 52 
1 7 52 
1 38 52 
1 19 52 
1 29 52 
1 22 52 
1 12 52 
1 27 52 
1 26 52 
1 30 52 
1 32 52 
1 6 52 
2 36 52 
2 24 52 
2 37 52 
2 4 52 
2 15 52 
2 17 52 
2 27 52 
2 7 52 
2 28 52 
2 23 52 
2 30 52 
2 38 52 
2 34 52 
2 5 52 
2 18 52 
2 22 52 
2 20 52 
2 16 52 
2 26 52 
2 32 52 
2 39 52 
2 6 52 
2 25 52 
2 11 52 
2 29 52 
2 3 52 
2 10 52 
2 1 52 
2 19 52 
2 12 52 
2 33 52 
2 35 52 
2 14 52 
2 13 52 
2 21 52 
3 16 52 
3 20 52 
3 30 52 
3 25 52 
3 7 52 
3 6 52 
3 32 52 
3 15 52 
3 14 52 
3 28 52 
3 31 52 
3 21 52 
3 13 52 
3 9 52 
3 19 52 
3 8 52 
3 27 52 
3 33 52 
3 1 52 
3 35 52 
3 23 52 
3 4 52 
3 18 52 
3 26 52 
3 37 52 
3 39 52 
3 29 52 
4 18 52 
4 34 52 
4 29 52 
4 22 52 
4 38 52 
4 11 52 
4 26 52 
4 36 52 
4 16 52 
4 32 52 
4 39 52 
4 5 52 
4 2 52 
4 24 52 
4 17 52 
4 23 52 
4 25 52 
4 10 52 
4 6 52 
4 3 52 
4 12 52 
4 28 52 
4 1 52 
4 37 52 
4 27 52 
4 19 52 
5 2 52 
5 29 52 
5 15 52 
5 23 52 
5 9 52 
5 31 52 
5 21 52 
5 14 52 
5 35 52 
5 4 52 
5 13 52 
5 27 52 
5 38 52 
5 8 52 
5 37 52 
5 36 52 
5 18 52 
5 30 52 
5 25 52 
5 10 52 
5 32 52 
5 1 52 
5 17 52 
5 22 52 
5 20 52 
5 6 52 
5 34 52 
5 26 52 
5 12 52 
5 11 52 
5 33 52 
5 7 52 
5 3 52 
6 32 52 
6 28 52 
6 36 52 
6 2 52 
6 11 52 
6 27 52 
6 1 52 
6 22 52 
6 39 52 
6 14 52 
6 24 52 
6 37 52 
6 12 52 
6 34 52 
6 21 52 
6 25 52 
7 34 52 
7 11 52 
7 24 52 
7 19 52 
7 18 52 
7 3 52 
7 17 52 
7 38 52 
7 39 52 
7 22 52 
7 10 52 
7 6 52 
7 23 52 
7 16 52 
7 25 52 
7 13 52 
7 29 52 
7 37 52 
7 27 52 
8 23 52 
8 4 52 
9 31 52 
9 13 52 
9 33 52 
9 35 52 
9 8 52 
9 15 52 
9 21 52 
9 7 52 
10 34 52 
10 16 52 
10 2 52 
10 22 52 
10 39 52 
10 23 52 
10 11 52 
10 24 52 
10 17 52 
10 5 52 
10 28 52 
10 25 52 
10 6 52 
10 26 52 
10 3 52 
10 1 52 
10 18 52 
10 9 52 
10 4 52 
10 27 52 
10 8 52 
10 13 52 
10 19 52 
10 21 52 
10 31 52 
10 35 52 
10 15 52 
10 36 52 
10 29 52 
10 7 52 
10 32 52 
11 16 52 
11 34 52 
11 17 52 
11 24 52 
11 22 52 
11 37 52 
11 29 52 
11 39 52 
11 1 52 
11 27 52 
11 10 52 
11 18 52 
11 26 52 
11 12 52 
11 28 52 
11 19 52 
11 38 52 
11 4 52 
12 38 52 
12 17 52 
12 16 52 
12 39 52 
12 34 52 
12 36 52 
12 24 52 
12 23 52 
12 11 52 
12 3 52 
12 32 52 
12 5 52 
12 4 52 
12 25 52 
12 28 52 
12 22 52 
12 1 52 
12 6 52 
12 10 52 
12 37 52 
12 27 52 
12 29 52 
12 18 52 
12 13 52 
12 19 52 
12 7 52 
12 2 52 
13 22 52 
13 32 52 
13 6 52 
13 16 52 
13 4 52 
13 39 52 
13 37 52 
13 29 52 
13 38 52 
13 18 52 
13 17 52 
13 24 52 
13 23 52 
13 1 52 
14 24 52 
14 11 52 
14 4 52 
14 17 52 
14 39 52 
14 10 52 
14 25 52 
14 16 52 
14 1 52 
14 37 52 
14 18 52 
14 19 52 
15 17 52 
15 2 52 
15 22 52 
15 36 52 
15 39 52 
15 29 52 
15 3 52 
15 18 52 
15 38 52 
15 5 52 
15 25 52 
15 12 52 
15 10 52 
15 24 52 
15 16 52 
15 27 52 
16 39 52 
16 22 52 
16 2 52 
16 25 52 
16 18 52 
16 29 52 
16 38 52 
16 11 52 
16 17 52 
16 36 52 
16 26 52 
16 34 52 
16 24 52 
16 10 52 
16 1 52 
16 5 52 
16 32 52 
16 4 52 
16 3 52 
16 28 52 
16 27 52 
16 12 52 
16 37 52 
16 7 52 
17 16 52 
17 15 52 
17 36 52 
17 7 52 
17 20 52 
17 18 52 
17 28 52 
17 4 52 
17 39 52 
17 1 52 
17 29 52 
17 22 52 
17 38 52 
17 27 52 
17 21 52 
17 3 52 
17 37 52 
17 19 52 
17 30 52 
17 2 52 
17 5 52 
17 35 52 
17 34 52 
17 12 52 
17 13 52 
17 6 52 
17 26 52 
17 33 52 
17 14 52 
17 32 52 
18 5 52 
18 36 52 
18 24 52 
18 16 52 
18 3 52 
18 11 52 
18 27 52 
18 32 52 
18 2 52 
18 22 52 
18 28 52 
18 38 52 
18 19 52 
18 7 52 
18 33 52 
18 31 52 
18 37 52 
18 14 52 
18 8 52 
18 35 52 
18 20 52 
18 21 52 
18 13 52 
18 9 52 
18 29 52 
18 15 52 
18 34 52 
18 12 52 
18 6 52 
18 26 52 
18 4 52 
18 30 52 
18 23 52 
19 36 52 
19 2 52 
19 16 52 
19 26 52 
19 34 52 
19 22 52 
19 17 52 
19 29 52 
19 38 52 
19 25 52 
19 39 52 
19 18 52 
19 1 52 
19 10 52 
19 5 52 
19 24 52 
19 3 52 
19 12 52 
19 28 52 
19 27 52 
20 22 52 
20 14 52 
20 35 52 
20 24 52 
20 38 52 
20 10 52 
20 34 52 
20 26 52 
20 39 52 
20 2 52 
20 29 52 
20 21 52 
21 8 52 
21 1 52 
21 31 52 
21 27 52 
21 30 52 
21 9 52 
21 29 52 
21 14 52 
21 7 52 
21 32 52 
21 17 52 
21 11 52 
21 35 52 
21 20 52 
22 25 52 
22 4 52 
22 1 52 
22 19 52 
22 11 52 
22 28 52 
22 15 52 
22 26 52 
22 7 52 
22 36 52 
22 3 52 
22 10 52 
22 18 52 
22 5 52 
22 17 52 
22 27 52 
22 29 52 
22 30 52 
22 32 52 
22 34 52 
22 24 52 
22 6 52 
22 23 52 
22 39 52 
22 38 52 
22 16 52 
22 33 52 
22 35 52 
22 12 52 
22 37 52 
22 13 52 
22 20 52 
22 21 52 
22 8 52 
22 31 52 
22 14 52 
23 4 52 
23 39 52 
23 16 52 
23 2 52 
23 3 52 
23 36 52 
23 1 52 
23 38 52 
23 24 52 
23 22 52 
23 5 52 
23 25 52 
23 34 52 
23 28 52 
23 18 52 
23 29 52 
23 10 52 
23 26 52 
23 12 52 
23 17 52 
24 22 52 
24 23 52 
24 34 52 
24 2 52 
24 16 52 
24 26 52 
24 38 52 
24 5 52 
24 36 52 
24 18 52 
24 32 52 
24 11 52 
24 29 52 
24 3 52 
24 17 52 
24 25 52 
24 28 52 
24 4 52 
24 1 52 
24 39 52 
24 6 52 
24 27 52 
24 10 52 
24 19 52 
24 7 52 
24 37 52 
24 12 52 
24 20 52 
24 33 52 
25 36 52 
25 17 52 
25 16 52 
25 22 52 
25 34 52 
25 18 52 
25 24 52 
25 38 52 
25 5 52 
25 37 52 
25 39 52 
25 32 52 
25 3 52 
25 10 52 
25 1 52 
25 19 52 
25 4 52 
25 11 52 
25 33 52 
25 28 52 
25 23 52 
25 27 52 
25 6 52 
25 13 52 
25 9 52 
25 8 52 
25 26 52 
26 36 52 
26 28 52 
26 29 52 
26 14 52 
26 20 52 
26 22 52 
26 2 52 
26 17 52 
26 33 52 
26 35 52 
26 8 52 
26 15 52 
26 9 52 
26 13 52 
26 1 52 
26 19 52 
26 34 52 
26 5 52 
26 16 52 
26 24 52 
26 18 52 
26 25 52 
27 23 52 
27 2 52 
27 34 52 
27 36 52 
27 17 52 
27 39 52 
27 22 52 
27 38 52 
27 16 52 
27 26 52 
27 25 52 
27 18 52 
27 29 52 
27 24 52 
27 5 52 
27 37 52 
27 12 52 
27 10 52 
27 4 52 
27 28 52 
27 19 52 
27 3 52 
27 32 52 
27 1 52 
28 39 52 
28 2 52 
28 25 52 
28 36 52 
28 18 52 
28 22 52 
28 29 52 
28 32 52 
28 1 52 
28 34 52 
28 24 52 
28 16 52 
28 5 52 
28 38 52 
28 3 52 
28 37 52 
28 10 52 
28 12 52 
28 4 52 
28 17 52 
28 20 52 
28 26 52 
28 33 52 
28 15 52 
28 27 52 
29 23 52 
29 34 52 
29 16 52 
29 38 52 
29 22 52 
29 17 52 
29 18 52 
29 32 52 
29 37 52 
29 5 52 
29 11 52 
29 3 52 
29 28 52 
29 25 52 
29 39 52 
29 24 52 
29 10 52 
29 27 52 
29 1 52 
29 15 52 
29 35 52 
29 6 52 
29 4 52 
29 8 52 
29 13 52 
29 19 52 
29 9 52 
29 31 52 
29 12 52 
29 20 52 
29 26 52 
29 14 52 
30 39 52 
30 25 52 
30 4 52 
30 3 52 
30 17 52 
30 1 52 
30 28 52 
30 36 52 
30 29 52 
30 12 52 
30 5 52 
30 18 52 
30 38 52 
30 23 52 
31 8 52 
31 14 52 
31 15 52 
31 30 52 
31 21 52 
32 27 52 
32 28 52 
32 13 52 
32 21 52 
32 37 52 
32 30 52 
32 9 52 
32 15 52 
32 18 52 
32 19 52 
32 24 52 
32 35 52 
32 4 52 
32 33 52 
32 20 52 
32 25 52 
32 10 52 
32 3 52 
32 17 52 
32 23 52 
32 39 52 
32 5 52 
32 22 52 
32 36 52 
32 12 52 
32 29 52 
33 16 52 
33 18 52 
33 24 52 
33 32 52 
33 11 52 
33 23 52 
33 25 52 
33 3 52 
33 27 52 
33 4 52 
33 39 52 
33 37 52 
33 28 52 
33 19 52 
34 36 52 
34 38 52 
34 39 52 
34 3 52 
34 17 52 
34 5 52 
34 18 52 
34 22 52 
34 11 52 
34 25 52 
34 29 52 
34 26 52 
34 23 52 
34 24 52 
34 2 52 
34 10 52 
34 16 52 
34 1 52 
34 4 52 
34 6 52 
34 12 52 
34 37 52 
34 32 52 
34 30 52 
34 7 52 
34 19 52 
34 28 52 
34 27 52 
34 20 52 
34 33 52 
34 13 52 
35 13 52 
35 8 52 
35 31 52 
35 14 52 
35 15 52 
35 20 52 
35 30 52 
35 21 52 
35 33 52 
35 9 52 
35 2 52 
35 7 52 
35 34 52 
35 6 52 
36 29 52 
36 23 52 
36 37 52 
36 10 52 
36 27 52 
36 11 52 
36 28 52 
36 19 52 
36 5 52 
36 17 52 
36 16 52 
36 24 52 
36 2 52 
36 26 52 
36 38 52 
36 4 52 
36 32 52 
36 18 52 
36 34 52 
36 15 52 
36 22 52 
36 7 52 
36 25 52 
36 30 52 
36 39 52 
36 6 52 
36 33 52 
36 3 52 
36 1 52 
36 20 52 
36 13 52 
36 12 52 
36 35 52 
36 14 52 
36 21 52 
37 22 52 
37 7 52 
37 32 52 
37 18 52 
37 6 52 
37 12 52 
37 10 52 
37 3 52 
37 39 52 
37 20 52 
37 25 52 
37 13 52 
37 24 52 
37 30 52 
37 17 52 
37 19 52 
37 14 52 
37 2 52 
37 29 52 
37 34 52 
37 27 52 
37 21 52 
37 36 52 
38 27 52 
38 22 52 
38 36 52 
38 17 52 
38 4 52 
38 16 52 
38 24 52 
38 34 52 
38 2 52 
38 18 52 
38 39 52 
38 19 52 
38 25 52 
38 32 52 
38 26 52 
38 28 52 
38 1 52 
38 11 52 
38 33 52 
38 5 52 
38 29 52 
38 23 52 
38 10 52 
38 30 52 
38 7 52 
38 3 52 
38 15 52 
38 37 52 
38 12 52 
38 6 52 
38 14 52 
39 17 52 
39 15 52 
39 16 52 
39 2 52 
39 22 52 
39 18 52 
39 29 52 
39 11 52 
39 7 52 
39 25 52 
39 6 52 
39 36 52 
39 34 52 
39 24 52 
39 38 52 
39 4 52 
39 27 52 
39 1 52 
39 12 52 
39 5 52 
39 19 52 
39 28 52 
39 35 52 
39 33 52 
39 10 52 
39 30 52 
39 26 52 
39 13 52 
39 3 52 
39 32 52 
39 37 52 
39 20 52 
1 31 53 
1 35 53 
1 21 53 
1 20 53 
1 36 53 
1 14 53 
1 13 53 
1 2 53 
1 28 53 
1 9 53 
1 15 53 
1 8 53 
1 34 53 
1 7 53 
1 38 53 
1 19 53 
1 29 53 
1 22 53 
1 12 53 
1 26 53 
1 30 53 
1 32 53 
1 6 53 
1 5 53 
2 36 53 
2 24 53 
2 37 53 
2 4 53 
2 15 53 
2 17 53 
2 27 53 
2 7 53 
2 28 53 
2 23 53 
2 30 53 
2 38 53 
2 34 53 
2 5 53 
2 18 53 
2 22 53 
2 20 53 
2 16 53 
2 26 53 
2 32 53 
2 39 53 
2 6 53 
2 25 53 
2 11 53 
2 29 53 
2 3 53 
2 10 53 
2 1 53 
2 19 53 
2 12 53 
2 33 53 
2 35 53 
2 14 53 
2 13 53 
2 21 53 
2 9 53 
3 16 53 
3 20 53 
3 30 53 
3 25 53 
3 7 53 
3 6 53 
3 32 53 
3 15 53 
3 14 53 
3 28 53 
3 31 53 
3 21 53 
3 13 53 
3 9 53 
3 19 53 
3 8 53 
3 27 53 
3 33 53 
3 1 53 
3 35 53 
3 23 53 
3 4 53 
3 18 53 
3 26 53 
3 37 53 
3 39 53 
3 29 53 
3 34 53 
3 17 53 
4 18 53 
4 34 53 
4 29 53 
4 22 53 
4 38 53 
4 11 53 
4 26 53 
4 36 53 
4 16 53 
4 32 53 
4 39 53 
4 5 53 
4 2 53 
4 24 53 
4 17 53 
4 23 53 
4 25 53 
4 10 53 
4 6 53 
4 3 53 
4 12 53 
4 28 53 
4 1 53 
4 37 53 
4 27 53 
4 19 53 
5 2 53 
5 29 53 
5 15 53 
5 23 53 
5 9 53 
5 31 53 
5 21 53 
5 14 53 
5 35 53 
5 4 53 
5 13 53 
5 27 53 
5 38 53 
5 8 53 
5 37 53 
5 36 53 
5 18 53 
5 30 53 
5 25 53 
5 10 53 
5 32 53 
5 1 53 
5 17 53 
5 22 53 
5 20 53 
5 6 53 
5 34 53 
5 26 53 
5 12 53 
5 11 53 
5 33 53 
5 7 53 
5 3 53 
6 32 53 
6 28 53 
6 36 53 
6 2 53 
6 11 53 
6 22 53 
6 39 53 
6 14 53 
6 24 53 
6 37 53 
6 12 53 
6 34 53 
6 21 53 
6 25 53 
7 34 53 
7 11 53 
7 24 53 
7 19 53 
7 18 53 
7 3 53 
7 17 53 
7 39 53 
7 22 53 
7 10 53 
7 6 53 
7 23 53 
7 16 53 
7 25 53 
7 13 53 
7 29 53 
7 37 53 
7 27 53 
7 1 53 
8 23 53 
8 4 53 
8 13 53 
8 2 53 
9 31 53 
9 13 53 
9 33 53 
9 35 53 
9 8 53 
9 15 53 
9 21 53 
9 14 53 
10 34 53 
10 16 53 
10 2 53 
10 22 53 
10 39 53 
10 23 53 
10 11 53 
10 24 53 
10 17 53 
10 5 53 
10 28 53 
10 25 53 
10 6 53 
10 26 53 
10 3 53 
10 1 53 
10 18 53 
10 9 53 
10 4 53 
10 27 53 
10 8 53 
10 13 53 
10 19 53 
10 21 53 
10 31 53 
10 35 53 
10 15 53 
10 36 53 
10 29 53 
10 7 53 
10 32 53 
10 12 53 
10 38 53 
11 16 53 
11 34 53 
11 17 53 
11 24 53 
11 22 53 
11 37 53 
11 29 53 
11 39 53 
11 1 53 
11 27 53 
11 18 53 
11 26 53 
11 12 53 
11 28 53 
11 19 53 
11 4 53 
12 38 53 
12 17 53 
12 16 53 
12 39 53 
12 34 53 
12 36 53 
12 24 53 
12 23 53 
12 11 53 
12 3 53 
12 32 53 
12 5 53 
12 4 53 
12 25 53 
12 28 53 
12 22 53 
12 1 53 
12 6 53 
12 10 53 
12 37 53 
12 27 53 
12 29 53 
12 18 53 
12 19 53 
12 7 53 
12 2 53 
13 22 53 
13 32 53 
13 16 53 
13 4 53 
13 39 53 
13 37 53 
13 29 53 
13 38 53 
13 18 53 
13 17 53 
13 24 53 
13 1 53 
14 24 53 
14 11 53 
14 4 53 
14 17 53 
14 39 53 
14 25 53 
14 16 53 
14 1 53 
14 37 53 
14 18 53 
14 19 53 
14 29 53 
15 17 53 
15 2 53 
15 22 53 
15 36 53 
15 39 53 
15 29 53 
15 3 53 
15 18 53 
15 38 53 
15 5 53 
15 25 53 
15 12 53 
15 10 53 
15 24 53 
15 16 53 
15 27 53 
15 28 53 
16 39 53 
16 22 53 
16 2 53 
16 25 53 
16 18 53 
16 29 53 
16 38 53 
16 11 53 
16 17 53 
16 36 53 
16 26 53 
16 34 53 
16 24 53 
16 10 53 
16 1 53 
16 5 53 
16 32 53 
16 4 53 
16 3 53 
16 28 53 
16 27 53 
16 12 53 
16 37 53 
16 7 53 
17 16 53 
17 15 53 
17 36 53 
17 7 53 
17 20 53 
17 18 53 
17 28 53 
17 4 53 
17 39 53 
17 1 53 
17 29 53 
17 22 53 
17 38 53 
17 21 53 
17 3 53 
17 37 53 
17 19 53 
17 30 53 
17 2 53 
17 5 53 
17 35 53 
17 34 53 
17 12 53 
17 13 53 
17 6 53 
17 26 53 
17 33 53 
17 14 53 
17 32 53 
17 10 53 
18 5 53 
18 36 53 
18 24 53 
18 16 53 
18 3 53 
18 11 53 
18 32 53 
18 2 53 
18 22 53 
18 28 53 
18 38 53 
18 19 53 
18 7 53 
18 33 53 
18 31 53 
18 37 53 
18 14 53 
18 8 53 
18 35 53 
18 20 53 
18 21 53 
18 13 53 
18 9 53 
18 29 53 
18 15 53 
18 34 53 
18 12 53 
18 6 53 
18 26 53 
18 4 53 
18 30 53 
18 23 53 
18 10 53 
19 36 53 
19 2 53 
19 16 53 
19 26 53 
19 34 53 
19 22 53 
19 17 53 
19 29 53 
19 38 53 
19 25 53 
19 39 53 
19 18 53 
19 1 53 
19 10 53 
19 5 53 
19 24 53 
19 3 53 
19 12 53 
19 28 53 
19 27 53 
19 8 53 
20 22 53 
20 14 53 
20 35 53 
20 24 53 
20 38 53 
20 10 53 
20 34 53 
20 26 53 
20 39 53 
20 2 53 
20 29 53 
20 21 53 
21 8 53 
21 1 53 
21 31 53 
21 30 53 
21 9 53 
21 29 53 
21 14 53 
21 7 53 
21 32 53 
21 17 53 
21 11 53 
21 35 53 
21 20 53 
22 25 53 
22 4 53 
22 1 53 
22 19 53 
22 11 53 
22 28 53 
22 26 53 
22 7 53 
22 36 53 
22 3 53 
22 10 53 
22 18 53 
22 5 53 
22 17 53 
22 27 53 
22 29 53 
22 30 53 
22 32 53 
22 34 53 
22 24 53 
22 6 53 
22 23 53 
22 39 53 
22 38 53 
22 16 53 
22 33 53 
22 35 53 
22 12 53 
22 37 53 
22 13 53 
22 20 53 
22 21 53 
22 8 53 
22 31 53 
22 14 53 
22 9 53 
23 4 53 
23 39 53 
23 16 53 
23 2 53 
23 3 53 
23 36 53 
23 1 53 
23 38 53 
23 24 53 
23 22 53 
23 5 53 
23 25 53 
23 34 53 
23 28 53 
23 18 53 
23 29 53 
23 10 53 
23 26 53 
23 12 53 
23 17 53 
24 22 53 
24 23 53 
24 34 53 
24 2 53 
24 16 53 
24 26 53 
24 38 53 
24 5 53 
24 36 53 
24 18 53 
24 32 53 
24 11 53 
24 29 53 
24 3 53 
24 17 53 
24 25 53 
24 28 53 
24 4 53 
24 1 53 
24 39 53 
24 6 53 
24 27 53 
24 10 53 
24 19 53 
24 7 53 
24 37 53 
24 12 53 
24 33 53 
24 15 53 
25 36 53 
25 17 53 
25 16 53 
25 22 53 
25 34 53 
25 18 53 
25 24 53 
25 38 53 
25 5 53 
25 37 53 
25 39 53 
25 32 53 
25 3 53 
25 10 53 
25 1 53 
25 19 53 
25 4 53 
25 11 53 
25 33 53 
25 28 53 
25 23 53 
25 27 53 
25 6 53 
25 13 53 
25 8 53 
25 26 53 
25 29 53 
26 36 53 
26 28 53 
26 29 53 
26 14 53 
26 20 53 
26 22 53 
26 2 53 
26 17 53 
26 33 53 
26 35 53 
26 8 53 
26 15 53 
26 9 53 
26 13 53 
26 1 53 
26 19 53 
26 34 53 
26 5 53 
26 16 53 
26 24 53 
26 18 53 
26 25 53 
26 38 53 
26 32 53 
27 23 53 
27 2 53 
27 34 53 
27 36 53 
27 17 53 
27 39 53 
27 22 53 
27 38 53 
27 16 53 
27 26 53 
27 25 53 
27 18 53 
27 29 53 
27 24 53 
27 5 53 
27 37 53 
27 12 53 
27 10 53 
27 4 53 
27 28 53 
27 19 53 
27 3 53 
27 32 53 
27 1 53 
28 39 53 
28 2 53 
28 25 53 
28 36 53 
28 18 53 
28 22 53 
28 29 53 
28 32 53 
28 1 53 
28 34 53 
28 24 53 
28 16 53 
28 5 53 
28 38 53 
28 3 53 
28 37 53 
28 10 53 
28 12 53 
28 4 53 
28 17 53 
28 20 53 
28 26 53 
28 33 53 
28 15 53 
28 27 53 
28 31 53 
28 23 53 
29 23 53 
29 34 53 
29 16 53 
29 38 53 
29 22 53 
29 17 53 
29 18 53 
29 32 53 
29 37 53 
29 11 53 
29 3 53 
29 28 53 
29 25 53 
29 39 53 
29 24 53 
29 10 53 
29 27 53 
29 1 53 
29 15 53 
29 35 53 
29 6 53 
29 4 53 
29 8 53 
29 13 53 
29 19 53 
29 9 53 
29 31 53 
29 12 53 
29 20 53 
29 26 53 
29 14 53 
29 33 53 
30 39 53 
30 25 53 
30 4 53 
30 3 53 
30 17 53 
30 1 53 
30 28 53 
30 36 53 
30 29 53 
30 12 53 
30 5 53 
30 38 53 
30 23 53 
30 2 53 
31 8 53 
31 14 53 
31 15 53 
31 30 53 
31 21 53 
31 2 53 
32 27 53 
32 28 53 
32 13 53 
32 21 53 
32 37 53 
32 30 53 
32 9 53 
32 15 53 
32 18 53 
32 19 53 
32 24 53 
32 35 53 
32 4 53 
32 33 53 
32 20 53 
32 25 53 
32 10 53 
32 3 53 
32 17 53 
32 23 53 
32 39 53 
32 5 53 
32 22 53 
32 36 53 
32 12 53 
32 29 53 
32 6 53 
32 14 53 
33 16 53 
33 18 53 
33 24 53 
33 32 53 
33 11 53 
33 23 53 
33 25 53 
33 3 53 
33 27 53 
33 4 53 
33 37 53 
33 28 53 
33 19 53 
33 1 53 
34 36 53 
34 38 53 
34 39 53 
34 3 53 
34 17 53 
34 5 53 
34 18 53 
34 22 53 
34 11 53 
34 25 53 
34 29 53 
34 26 53 
34 23 53 
34 24 53 
34 2 53 
34 10 53 
34 16 53 
34 1 53 
34 4 53 
34 6 53 
34 12 53 
34 37 53 
34 32 53 
34 30 53 
34 7 53 
34 19 53 
34 28 53 
34 27 53 
34 33 53 
34 13 53 
34 35 53 
35 13 53 
35 8 53 
35 31 53 
35 14 53 
35 15 53 
35 20 53 
35 30 53 
35 21 53 
35 33 53 
35 9 53 
35 2 53 
35 7 53 
35 34 53 
35 6 53 
35 16 53 
36 29 53 
36 23 53 
36 37 53 
36 10 53 
36 27 53 
36 11 53 
36 28 53 
36 19 53 
36 5 53 
36 17 53 
36 16 53 
36 24 53 
36 2 53 
36 26 53 
36 38 53 
36 4 53 
36 32 53 
36 18 53 
36 34 53 
36 15 53 
36 22 53 
36 7 53 
36 25 53 
36 30 53 
36 39 53 
36 6 53 
36 33 53 
36 3 53 
36 1 53 
36 13 53 
36 12 53 
36 35 53 
36 14 53 
36 21 53 
37 22 53 
37 7 53 
37 32 53 
37 18 53 
37 6 53 
37 12 53 
37 10 53 
37 3 53 
37 39 53 
37 20 53 
37 25 53 
37 13 53 
37 24 53 
37 30 53 
37 17 53 
37 19 53 
37 14 53 
37 2 53 
37 29 53 
37 34 53 
37 21 53 
37 36 53 
37 35 53 
38 27 53 
38 22 53 
38 36 53 
38 17 53 
38 4 53 
38 16 53 
38 24 53 
38 34 53 
38 2 53 
38 18 53 
38 39 53 
38 19 53 
38 25 53 
38 32 53 
38 26 53 
38 28 53 
38 1 53 
38 11 53 
38 33 53 
38 5 53 
38 29 53 
38 23 53 
38 10 53 
38 30 53 
38 7 53 
38 3 53 
38 15 53 
38 37 53 
38 12 53 
38 6 53 
38 14 53 
39 17 53 
39 15 53 
39 16 53 
39 2 53 
39 22 53 
39 18 53 
39 29 53 
39 11 53 
39 7 53 
39 25 53 
39 6 53 
39 36 53 
39 34 53 
39 24 53 
39 38 53 
39 4 53 
39 1 53 
39 12 53 
39 5 53 
39 19 53 
39 28 53 
39 35 53 
39 33 53 
39 10 53 
39 30 53 
39 26 53 
39 3 53 
39 32 53 
39 37 53 
39 20 53 
1 31 54 
1 35 54 
1 21 54 
1 20 54 
1 36 54 
1 14 54 
1 13 54 
1 2 54 
1 28 54 
1 9 54 
1 15 54 
1 8 54 
1 34 54 
1 7 54 
1 38 54 
1 19 54 
1 22 54 
1 12 54 
1 26 54 
1 30 54 
1 32 54 
1 6 54 
1 5 54 
1 27 54 
2 36 54 
2 24 54 
2 37 54 
2 4 54 
2 15 54 
2 17 54 
2 27 54 
2 7 54 
2 28 54 
2 23 54 
2 30 54 
2 38 54 
2 34 54 
2 5 54 
2 18 54 
2 22 54 
2 20 54 
2 16 54 
2 26 54 
2 32 54 
2 39 54 
2 6 54 
2 25 54 
2 11 54 
2 29 54 
2 3 54 
2 10 54 
2 1 54 
2 19 54 
2 12 54 
2 33 54 
2 35 54 
2 14 54 
2 13 54 
2 21 54 
3 16 54 
3 20 54 
3 30 54 
3 25 54 
3 7 54 
3 6 54 
3 32 54 
3 15 54 
3 14 54 
3 28 54 
3 31 54 
3 21 54 
3 13 54 
3 9 54 
3 19 54 
3 8 54 
3 27 54 
3 33 54 
3 1 54 
3 35 54 
3 23 54 
3 4 54 
3 18 54 
3 26 54 
3 37 54 
3 39 54 
3 29 54 
3 34 54 
3 17 54 
3 12 54 
4 18 54 
4 34 54 
4 29 54 
4 22 54 
4 38 54 
4 11 54 
4 26 54 
4 36 54 
4 16 54 
4 32 54 
4 39 54 
4 5 54 
4 2 54 
4 24 54 
4 17 54 
4 23 54 
4 25 54 
4 10 54 
4 3 54 
4 12 54 
4 28 54 
4 1 54 
4 37 54 
4 27 54 
4 19 54 
4 7 54 
5 2 54 
5 29 54 
5 15 54 
5 23 54 
5 9 54 
5 31 54 
5 21 54 
5 14 54 
5 35 54 
5 4 54 
5 13 54 
5 27 54 
5 38 54 
5 8 54 
5 37 54 
5 36 54 
5 18 54 
5 30 54 
5 25 54 
5 10 54 
5 32 54 
5 1 54 
5 17 54 
5 22 54 
5 20 54 
5 6 54 
5 34 54 
5 26 54 
5 12 54 
5 11 54 
5 33 54 
5 7 54 
5 3 54 
6 32 54 
6 28 54 
6 36 54 
6 2 54 
6 11 54 
6 22 54 
6 39 54 
6 24 54 
6 37 54 
6 12 54 
6 34 54 
6 21 54 
6 25 54 
6 10 54 
7 34 54 
7 11 54 
7 24 54 
7 19 54 
7 18 54 
7 3 54 
7 17 54 
7 39 54 
7 22 54 
7 6 54 
7 23 54 
7 16 54 
7 25 54 
7 13 54 
7 29 54 
7 37 54 
7 27 54 
7 1 54 
7 4 54 
8 23 54 
8 13 54 
8 2 54 
8 14 54 
9 31 54 
9 13 54 
9 33 54 
9 35 54 
9 8 54 
9 15 54 
9 21 54 
9 14 54 
9 6 54 
10 34 54 
10 16 54 
10 2 54 
10 22 54 
10 39 54 
10 23 54 
10 11 54 
10 24 54 
10 17 54 
10 5 54 
10 28 54 
10 25 54 
10 6 54 
10 26 54 
10 3 54 
10 1 54 
10 18 54 
10 9 54 
10 4 54 
10 27 54 
10 13 54 
10 19 54 
10 21 54 
10 31 54 
10 35 54 
10 15 54 
10 36 54 
10 29 54 
10 7 54 
10 32 54 
10 12 54 
10 38 54 
10 37 54 
11 16 54 
11 34 54 
11 17 54 
11 24 54 
11 22 54 
11 37 54 
11 29 54 
11 39 54 
11 1 54 
11 18 54 
11 12 54 
11 28 54 
11 19 54 
11 4 54 
12 38 54 
12 17 54 
12 16 54 
12 39 54 
12 34 54 
12 36 54 
12 24 54 
12 23 54 
12 11 54 
12 3 54 
12 32 54 
12 5 54 
12 4 54 
12 25 54 
12 28 54 
12 22 54 
12 1 54 
12 10 54 
12 37 54 
12 27 54 
12 29 54 
12 18 54 
12 19 54 
12 7 54 
12 2 54 
12 26 54 
13 32 54 
13 16 54 
13 4 54 
13 39 54 
13 37 54 
13 29 54 
13 18 54 
13 17 54 
13 24 54 
13 1 54 
14 24 54 
14 4 54 
14 17 54 
14 39 54 
14 25 54 
14 16 54 
14 1 54 
14 37 54 
14 18 54 
14 19 54 
14 29 54 
14 3 54 
15 17 54 
15 2 54 
15 22 54 
15 36 54 
15 39 54 
15 29 54 
15 3 54 
15 18 54 
15 38 54 
15 5 54 
15 25 54 
15 12 54 
15 10 54 
15 24 54 
15 16 54 
15 28 54 
15 34 54 
16 39 54 
16 22 54 
16 2 54 
16 25 54 
16 18 54 
16 38 54 
16 11 54 
16 17 54 
16 36 54 
16 26 54 
16 34 54 
16 24 54 
16 10 54 
16 1 54 
16 5 54 
16 32 54 
16 4 54 
16 3 54 
16 28 54 
16 27 54 
16 12 54 
16 37 54 
16 7 54 
17 16 54 
17 15 54 
17 36 54 
17 7 54 
17 20 54 
17 18 54 
17 28 54 
17 4 54 
17 39 54 
17 29 54 
17 22 54 
17 38 54 
17 21 54 
17 3 54 
17 37 54 
17 19 54 
17 30 54 
17 2 54 
17 5 54 
17 35 54 
17 34 54 
17 12 54 
17 13 54 
17 6 54 
17 26 54 
17 33 54 
17 14 54 
17 32 54 
17 10 54 
17 27 54 
18 5 54 
18 36 54 
18 24 54 
18 16 54 
18 3 54 
18 11 54 
18 32 54 
18 2 54 
18 22 54 
18 28 54 
18 38 54 
18 19 54 
18 7 54 
18 33 54 
18 31 54 
18 37 54 
18 14 54 
18 8 54 
18 35 54 
18 20 54 
18 21 54 
18 13 54 
18 9 54 
18 15 54 
18 34 54 
18 12 54 
18 6 54 
18 26 54 
18 4 54 
18 30 54 
18 23 54 
18 10 54 
18 27 54 
19 36 54 
19 2 54 
19 16 54 
19 26 54 
19 34 54 
19 22 54 
19 17 54 
19 29 54 
19 38 54 
19 25 54 
19 39 54 
19 18 54 
19 1 54 
19 10 54 
19 5 54 
19 24 54 
19 3 54 
19 12 54 
19 28 54 
19 27 54 
19 32 54 
20 22 54 
20 35 54 
20 24 54 
20 38 54 
20 10 54 
20 34 54 
20 26 54 
20 39 54 
20 2 54 
20 29 54 
20 21 54 
20 36 54 
21 8 54 
21 1 54 
21 31 54 
21 30 54 
21 9 54 
21 14 54 
21 7 54 
21 32 54 
21 11 54 
21 35 54 
21 20 54 
22 25 54 
22 4 54 
22 1 54 
22 19 54 
22 11 54 
22 28 54 
22 26 54 
22 7 54 
22 36 54 
22 3 54 
22 10 54 
22 18 54 
22 5 54 
22 17 54 
22 27 54 
22 29 54 
22 30 54 
22 32 54 
22 34 54 
22 24 54 
22 6 54 
22 23 54 
22 39 54 
22 38 54 
22 16 54 
22 33 54 
22 35 54 
22 12 54 
22 37 54 
22 13 54 
22 20 54 
22 21 54 
22 31 54 
22 14 54 
22 9 54 
22 2 54 
23 4 54 
23 39 54 
23 16 54 
23 2 54 
23 3 54 
23 36 54 
23 1 54 
23 38 54 
23 24 54 
23 22 54 
23 5 54 
23 25 54 
23 34 54 
23 28 54 
23 18 54 
23 10 54 
23 26 54 
23 12 54 
23 17 54 
23 32 54 
24 22 54 
24 23 54 
24 34 54 
24 2 54 
24 16 54 
24 26 54 
24 38 54 
24 5 54 
24 36 54 
24 18 54 
24 32 54 
24 11 54 
24 29 54 
24 3 54 
24 17 54 
24 25 54 
24 28 54 
24 4 54 
24 1 54 
24 39 54 
24 27 54 
24 10 54 
24 19 54 
24 7 54 
24 37 54 
24 12 54 
24 33 54 
24 15 54 
24 30 54 
25 36 54 
25 17 54 
25 16 54 
25 22 54 
25 34 54 
25 18 54 
25 24 54 
25 38 54 
25 37 54 
25 39 54 
25 32 54 
25 3 54 
25 10 54 
25 1 54 
25 19 54 
25 4 54 
25 11 54 
25 33 54 
25 28 54 
25 23 54 
25 27 54 
25 6 54 
25 13 54 
25 8 54 
25 26 54 
25 29 54 
25 14 54 
26 36 54 
26 28 54 
26 29 54 
26 14 54 
26 20 54 
26 22 54 
26 2 54 
26 17 54 
26 33 54 
26 35 54 
26 8 54 
26 15 54 
26 9 54 
26 13 54 
26 19 54 
26 34 54 
26 5 54 
26 16 54 
26 24 54 
26 18 54 
26 25 54 
26 38 54 
26 32 54 
26 10 54 
27 23 54 
27 2 54 
27 34 54 
27 36 54 
27 17 54 
27 39 54 
27 22 54 
27 38 54 
27 26 54 
27 25 54 
27 18 54 
27 24 54 
27 5 54 
27 37 54 
27 12 54 
27 10 54 
27 4 54 
27 28 54 
27 19 54 
27 3 54 
27 32 54 
27 1 54 
28 39 54 
28 2 54 
28 25 54 
28 36 54 
28 18 54 
28 22 54 
28 29 54 
28 32 54 
28 1 54 
28 34 54 
28 24 54 
28 5 54 
28 38 54 
28 3 54 
28 37 54 
28 10 54 
28 12 54 
28 4 54 
28 17 54 
28 20 54 
28 26 54 
28 33 54 
28 15 54 
28 27 54 
28 31 54 
28 23 54 
29 23 54 
29 34 54 
29 16 54 
29 38 54 
29 22 54 
29 17 54 
29 18 54 
29 32 54 
29 37 54 
29 11 54 
29 3 54 
29 28 54 
29 25 54 
29 39 54 
29 24 54 
29 27 54 
29 1 54 
29 15 54 
29 35 54 
29 6 54 
29 4 54 
29 8 54 
29 13 54 
29 19 54 
29 9 54 
29 12 54 
29 20 54 
29 26 54 
29 14 54 
29 33 54 
30 39 54 
30 25 54 
30 4 54 
30 3 54 
30 17 54 
30 1 54 
30 28 54 
30 36 54 
30 29 54 
30 12 54 
30 5 54 
30 38 54 
30 23 54 
30 2 54 
30 10 54 
30 26 54 
31 8 54 
31 14 54 
31 15 54 
31 30 54 
31 21 54 
31 11 54 
32 27 54 
32 28 54 
32 13 54 
32 21 54 
32 37 54 
32 30 54 
32 9 54 
32 15 54 
32 18 54 
32 19 54 
32 24 54 
32 35 54 
32 4 54 
32 33 54 
32 20 54 
32 25 54 
32 10 54 
32 3 54 
32 17 54 
32 23 54 
32 39 54 
32 5 54 
32 22 54 
32 36 54 
32 12 54 
32 29 54 
32 6 54 
32 14 54 
32 1 54 
32 38 54 
33 16 54 
33 18 54 
33 24 54 
33 32 54 
33 11 54 
33 23 54 
33 25 54 
33 3 54 
33 27 54 
33 4 54 
33 37 54 
33 28 54 
33 19 54 
33 1 54 
34 36 54 
34 38 54 
34 39 54 
34 3 54 
34 17 54 
34 5 54 
34 18 54 
34 22 54 
34 11 54 
34 25 54 
34 29 54 
34 26 54 
34 23 54 
34 24 54 
34 2 54 
34 10 54 
34 16 54 
34 1 54 
34 4 54 
34 6 54 
34 12 54 
34 37 54 
34 32 54 
34 30 54 
34 7 54 
34 19 54 
34 28 54 
34 27 54 
34 33 54 
34 35 54 
34 15 54 
35 13 54 
35 8 54 
35 31 54 
35 14 54 
35 15 54 
35 20 54 
35 30 54 
35 21 54 
35 33 54 
35 9 54 
35 2 54 
35 7 54 
35 34 54 
35 6 54 
35 16 54 
35 27 54 
35 38 54 
36 29 54 
36 23 54 
36 37 54 
36 10 54 
36 27 54 
36 11 54 
36 28 54 
36 19 54 
36 5 54 
36 17 54 
36 16 54 
36 24 54 
36 2 54 
36 26 54 
36 38 54 
36 4 54 
36 32 54 
36 18 54 
36 34 54 
36 15 54 
36 22 54 
36 7 54 
36 25 54 
36 30 54 
36 39 54 
36 33 54 
36 3 54 
36 1 54 
36 12 54 
36 35 54 
36 14 54 
36 21 54 
37 22 54 
37 7 54 
37 32 54 
37 18 54 
37 6 54 
37 12 54 
37 10 54 
37 3 54 
37 39 54 
37 20 54 
37 25 54 
37 13 54 
37 24 54 
37 30 54 
37 19 54 
37 2 54 
37 29 54 
37 34 54 
37 21 54 
37 36 54 
37 35 54 
38 27 54 
38 22 54 
38 36 54 
38 17 54 
38 4 54 
38 16 54 
38 24 54 
38 34 54 
38 2 54 
38 18 54 
38 39 54 
38 19 54 
38 25 54 
38 32 54 
38 26 54 
38 28 54 
38 1 54 
38 11 54 
38 33 54 
38 5 54 
38 29 54 
38 23 54 
38 10 54 
38 30 54 
38 7 54 
38 3 54 
38 15 54 
38 37 54 
38 12 54 
38 6 54 
38 35 54 
39 17 54 
39 15 54 
39 16 54 
39 2 54 
39 22 54 
39 18 54 
39 29 54 
39 11 54 
39 7 54 
39 25 54 
39 6 54 
39 36 54 
39 34 54 
39 24 54 
39 38 54 
39 4 54 
39 1 54 
39 12 54 
39 5 54 
39 19 54 
39 28 54 
39 35 54 
39 33 54 
39 10 54 
39 30 54 
39 26 54 
39 3 54 
39 32 54 
39 37 54 
39 20 54 
39 13 54 
39 21 54 
1 31 55 
1 35 55 
1 21 55 
1 20 55 
1 36 55 
1 14 55 
1 13 55 
1 2 55 
1 28 55 
1 9 55 
1 15 55 
1 8 55 
1 34 55 
1 7 55 
1 38 55 
1 19 55 
1 22 55 
1 12 55 
1 26 55 
1 30 55 
1 32 55 
1 6 55 
1 5 55 
1 27 55 
1 10 55 
1 11 55 
2 36 55 
2 24 55 
2 37 55 
2 4 55 
2 15 55 
2 17 55 
2 27 55 
2 7 55 
2 28 55 
2 23 55 
2 30 55 
2 38 55 
2 34 55 
2 5 55 
2 18 55 
2 22 55 
2 20 55 
2 16 55 
2 26 55 
2 32 55 
2 39 55 
2 6 55 
2 25 55 
2 11 55 
2 29 55 
2 3 55 
2 10 55 
2 1 55 
2 19 55 
2 12 55 
2 33 55 
2 35 55 
2 14 55 
2 13 55 
2 21 55 
2 8 55 
2 9 55 
3 16 55 
3 20 55 
3 30 55 
3 25 55 
3 7 55 
3 6 55 
3 32 55 
3 15 55 
3 14 55 
3 28 55 
3 31 55 
3 21 55 
3 13 55 
3 9 55 
3 19 55 
3 8 55 
3 27 55 
3 33 55 
3 1 55 
3 35 55 
3 23 55 
3 4 55 
3 18 55 
3 26 55 
3 37 55 
3 39 55 
3 29 55 
3 17 55 
3 12 55 
3 11 55 
4 18 55 
4 34 55 
4 29 55 
4 22 55 
4 38 55 
4 11 55 
4 26 55 
4 36 55 
4 16 55 
4 32 55 
4 39 55 
4 5 55 
4 2 55 
4 24 55 
4 17 55 
4 23 55 
4 25 55 
4 10 55 
4 3 55 
4 12 55 
4 28 55 
4 1 55 
4 37 55 
4 27 55 
4 19 55 
4 7 55 
4 30 55 
5 2 55 
5 29 55 
5 15 55 
5 23 55 
5 9 55 
5 31 55 
5 21 55 
5 14 55 
5 35 55 
5 4 55 
5 13 55 
5 27 55 
5 38 55 
5 8 55 
5 37 55 
5 36 55 
5 18 55 
5 30 55 
5 25 55 
5 10 55 
5 32 55 
5 1 55 
5 17 55 
5 22 55 
5 20 55 
5 6 55 
5 34 55 
5 26 55 
5 12 55 
5 11 55 
5 33 55 
5 7 55 
5 3 55 
6 32 55 
6 28 55 
6 36 55 
6 2 55 
6 11 55 
6 22 55 
6 39 55 
6 24 55 
6 37 55 
6 12 55 
6 34 55 
6 21 55 
6 25 55 
6 10 55 
6 35 55 
6 7 55 
7 34 55 
7 11 55 
7 24 55 
7 19 55 
7 18 55 
7 3 55 
7 17 55 
7 39 55 
7 22 55 
7 23 55 
7 16 55 
7 25 55 
7 13 55 
7 29 55 
7 37 55 
7 27 55 
7 1 55 
7 4 55 
7 35 55 
8 23 55 
8 2 55 
8 14 55 
8 32 55 
9 31 55 
9 13 55 
9 33 55 
9 35 55 
9 8 55 
9 15 55 
9 21 55 
9 14 55 
9 6 55 
9 11 55 
10 34 55 
10 16 55 
10 2 55 
10 22 55 
10 39 55 
10 23 55 
10 11 55 
10 24 55 
10 17 55 
10 5 55 
10 28 55 
10 25 55 
10 26 55 
10 3 55 
10 1 55 
10 18 55 
10 9 55 
10 4 55 
10 27 55 
10 19 55 
10 21 55 
10 31 55 
10 35 55 
10 15 55 
10 36 55 
10 29 55 
10 7 55 
10 32 55 
10 12 55 
10 38 55 
10 37 55 
11 16 55 
11 34 55 
11 17 55 
11 24 55 
11 22 55 
11 29 55 
11 39 55 
11 1 55 
11 18 55 
11 12 55 
11 28 55 
11 19 55 
11 4 55 
11 2 55 
12 38 55 
12 17 55 
12 16 55 
12 39 55 
12 34 55 
12 36 55 
12 24 55 
12 23 55 
12 3 55 
12 32 55 
12 5 55 
12 4 55 
12 25 55 
12 28 55 
12 22 55 
12 1 55 
12 10 55 
12 37 55 
12 27 55 
12 29 55 
12 18 55 
12 19 55 
12 7 55 
12 2 55 
12 26 55 
13 32 55 
13 16 55 
13 39 55 
13 37 55 
13 29 55 
13 18 55 
13 17 55 
13 24 55 
13 1 55 
14 24 55 
14 4 55 
14 17 55 
14 39 55 
14 25 55 
14 16 55 
14 1 55 
14 37 55 
14 18 55 
14 19 55 
14 3 55 
14 34 55 
15 17 55 
15 2 55 
15 22 55 
15 36 55 
15 39 55 
15 29 55 
15 3 55 
15 18 55 
15 38 55 
15 5 55 
15 25 55 
15 12 55 
15 10 55 
15 24 55 
15 28 55 
15 34 55 
16 39 55 
16 22 55 
16 2 55 
16 25 55 
16 18 55 
16 38 55 
16 11 55 
16 17 55 
16 36 55 
16 26 55 
16 34 55 
16 24 55 
16 10 55 
16 1 55 
16 5 55 
16 32 55 
16 4 55 
16 3 55 
16 28 55 
16 27 55 
16 12 55 
16 37 55 
16 7 55 
16 35 55 
16 23 55 
17 16 55 
17 15 55 
17 36 55 
17 7 55 
17 20 55 
17 18 55 
17 28 55 
17 4 55 
17 39 55 
17 29 55 
17 22 55 
17 38 55 
17 21 55 
17 3 55 
17 19 55 
17 30 55 
17 2 55 
17 5 55 
17 35 55 
17 34 55 
17 12 55 
17 13 55 
17 6 55 
17 26 55 
17 33 55 
17 14 55 
17 32 55 
17 10 55 
17 27 55 
17 23 55 
18 5 55 
18 36 55 
18 24 55 
18 16 55 
18 3 55 
18 11 55 
18 32 55 
18 2 55 
18 22 55 
18 28 55 
18 38 55 
18 7 55 
18 33 55 
18 31 55 
18 37 55 
18 14 55 
18 8 55 
18 35 55 
18 20 55 
18 21 55 
18 13 55 
18 9 55 
18 15 55 
18 34 55 
18 12 55 
18 6 55 
18 26 55 
18 4 55 
18 30 55 
18 23 55 
18 10 55 
18 27 55 
18 29 55 
19 36 55 
19 2 55 
19 26 55 
19 34 55 
19 22 55 
19 17 55 
19 29 55 
19 38 55 
19 25 55 
19 39 55 
19 18 55 
19 1 55 
19 10 55 
19 5 55 
19 24 55 
19 3 55 
19 12 55 
19 28 55 
19 27 55 
19 32 55 
19 4 55 
20 22 55 
20 35 55 
20 38 55 
20 10 55 
20 34 55 
20 26 55 
20 39 55 
20 2 55 
20 29 55 
20 21 55 
20 36 55 
20 9 55 
21 8 55 
21 1 55 
21 31 55 
21 30 55 
21 9 55 
21 14 55 
21 7 55 
21 32 55 
21 11 55 
21 35 55 
21 20 55 
21 27 55 
21 23 55 
22 25 55 
22 4 55 
22 19 55 
22 11 55 
22 28 55 
22 26 55 
22 7 55 
22 36 55 
22 3 55 
22 10 55 
22 18 55 
22 5 55 
22 17 55 
22 27 55 
22 29 55 
22 30 55 
22 32 55 
22 34 55 
22 24 55 
22 6 55 
22 23 55 
22 39 55 
22 38 55 
22 16 55 
22 33 55 
22 35 55 
22 12 55 
22 37 55 
22 13 55 
22 20 55 
22 21 55 
22 31 55 
22 14 55 
22 2 55 
23 4 55 
23 39 55 
23 16 55 
23 2 55 
23 3 55 
23 36 55 
23 1 55 
23 38 55 
23 24 55 
23 22 55 
23 5 55 
23 25 55 
23 34 55 
23 28 55 
23 18 55 
23 10 55 
23 26 55 
23 12 55 
23 17 55 
23 32 55 
24 22 55 
24 23 55 
24 34 55 
24 2 55 
24 16 55 
24 26 55 
24 38 55 
24 5 55 
24 36 55 
24 18 55 
24 32 55 
24 29 55 
24 3 55 
24 17 55 
24 25 55 
24 28 55 
24 4 55 
24 1 55 
24 39 55 
24 27 55 
24 10 55 
24 19 55 
24 7 55 
24 37 55 
24 12 55 
24 33 55 
24 15 55 
24 30 55 
24 35 55 
25 36 55 
25 17 55 
25 16 55 
25 22 55 
25 34 55 
25 18 55 
25 24 55 
25 38 55 
25 37 55 
25 39 55 
25 32 55 
25 3 55 
25 10 55 
25 1 55 
25 19 55 
25 4 55 
25 11 55 
25 33 55 
25 28 55 
25 23 55 
25 27 55 
25 6 55 
25 13 55 
25 8 55 
25 26 55 
25 29 55 
25 14 55 
26 36 55 
26 28 55 
26 29 55 
26 14 55 
26 20 55 
26 22 55 
26 2 55 
26 17 55 
26 33 55 
26 35 55 
26 8 55 
26 15 55 
26 9 55 
26 19 55 
26 34 55 
26 5 55 
26 16 55 
26 24 55 
26 18 55 
26 25 55 
26 38 55 
26 32 55 
26 10 55 
26 3 55 
27 23 55 
27 2 55 
27 34 55 
27 36 55 
27 17 55 
27 39 55 
27 22 55 
27 38 55 
27 26 55 
27 25 55 
27 18 55 
27 24 55 
27 5 55 
27 12 55 
27 10 55 
27 4 55 
27 28 55 
27 19 55 
27 3 55 
27 32 55 
27 1 55 
27 29 55 
28 39 55 
28 2 55 
28 25 55 
28 36 55 
28 18 55 
28 22 55 
28 29 55 
28 32 55 
28 1 55 
28 34 55 
28 24 55 
28 5 55 
28 38 55 
28 3 55 
28 10 55 
28 12 55 
28 4 55 
28 17 55 
28 20 55 
28 26 55 
28 33 55 
28 15 55 
28 27 55 
28 31 55 
28 23 55 
28 7 55 
29 23 55 
29 34 55 
29 16 55 
29 38 55 
29 22 55 
29 17 55 
29 18 55 
29 32 55 
29 37 55 
29 11 55 
29 3 55 
29 28 55 
29 25 55 
29 39 55 
29 24 55 
29 27 55 
29 1 55 
29 15 55 
29 35 55 
29 6 55 
29 4 55 
29 8 55 
29 13 55 
29 19 55 
29 12 55 
29 20 55 
29 26 55 
29 14 55 
29 33 55 
29 21 55 
30 39 55 
30 25 55 
30 4 55 
30 3 55 
30 17 55 
30 1 55 
30 28 55 
30 36 55 
30 29 55 
30 12 55 
30 5 55 
30 38 55 
30 23 55 
30 2 55 
30 10 55 
30 26 55 
30 7 55 
31 8 55 
31 14 55 
31 30 55 
31 21 55 
31 11 55 
32 27 55 
32 28 55 
32 13 55 
32 21 55 
32 37 55 
32 30 55 
32 9 55 
32 15 55 
32 18 55 
32 19 55 
32 24 55 
32 35 55 
32 4 55 
32 33 55 
32 20 55 
32 25 55 
32 10 55 
32 3 55 
32 17 55 
32 23 55 
32 39 55 
32 5 55 
32 22 55 
32 36 55 
32 12 55 
32 29 55 
32 6 55 
32 14 55 
32 1 55 
32 38 55 
32 26 55 
32 7 55 
33 16 55 
33 18 55 
33 24 55 
33 32 55 
33 11 55 
33 23 55 
33 25 55 
33 3 55 
33 27 55 
33 4 55 
33 37 55 
33 28 55 
33 19 55 
33 1 55 
34 36 55 
34 38 55 
34 39 55 
34 3 55 
34 17 55 
34 5 55 
34 18 55 
34 22 55 
34 11 55 
34 25 55 
34 29 55 
34 26 55 
34 23 55 
34 24 55 
34 2 55 
34 10 55 
34 16 55 
34 1 55 
34 4 55 
34 6 55 
34 12 55 
34 37 55 
34 32 55 
34 30 55 
34 7 55 
34 19 55 
34 28 55 
34 27 55 
34 33 55 
34 35 55 
34 15 55 
35 13 55 
35 8 55 
35 31 55 
35 14 55 
35 15 55 
35 20 55 
35 30 55 
35 21 55 
35 33 55 
35 9 55 
35 2 55 
35 7 55 
35 34 55 
35 6 55 
35 16 55 
35 27 55 
35 38 55 
35 22 55 
35 5 55 
36 29 55 
36 23 55 
36 37 55 
36 10 55 
36 27 55 
36 11 55 
36 28 55 
36 19 55 
36 5 55 
36 17 55 
36 16 55 
36 24 55 
36 2 55 
36 26 55 
36 38 55 
36 4 55 
36 32 55 
36 18 55 
36 34 55 
36 15 55 
36 22 55 
36 7 55 
36 25 55 
36 30 55 
36 39 55 
36 33 55 
36 3 55 
36 1 55 
36 12 55 
36 35 55 
36 14 55 
36 6 55 
37 22 55 
37 7 55 
37 32 55 
37 18 55 
37 6 55 
37 12 55 
37 10 55 
37 3 55 
37 39 55 
37 20 55 
37 25 55 
37 24 55 
37 30 55 
37 19 55 
37 2 55 
37 29 55 
37 34 55 
37 36 55 
37 35 55 
38 27 55 
38 22 55 
38 36 55 
38 17 55 
38 4 55 
38 16 55 
38 24 55 
38 34 55 
38 2 55 
38 18 55 
38 39 55 
38 19 55 
38 25 55 
38 32 55 
38 26 55 
38 28 55 
38 1 55 
38 11 55 
38 33 55 
38 5 55 
38 29 55 
38 23 55 
38 10 55 
38 30 55 
38 7 55 
38 3 55 
38 15 55 
38 37 55 
38 12 55 
38 6 55 
38 35 55 
39 17 55 
39 15 55 
39 16 55 
39 2 55 
39 22 55 
39 18 55 
39 29 55 
39 11 55 
39 7 55 
39 25 55 
39 6 55 
39 36 55 
39 34 55 
39 24 55 
39 38 55 
39 4 55 
39 1 55 
39 12 55 
39 5 55 
39 19 55 
39 28 55 
39 35 55 
39 33 55 
39 10 55 
39 30 55 
39 26 55 
39 3 55 
39 32 55 
39 37 55 
39 20 55 
39 13 55 
39 21 55 
39 27 55 
39 23 55 
1 31 56 
1 35 56 
1 21 56 
1 20 56 
1 36 56 
1 14 56 
1 13 56 
1 2 56 
1 9 56 
1 15 56 
1 8 56 
1 34 56 
1 38 56 
1 19 56 
1 22 56 
1 12 56 
1 26 56 
1 30 56 
1 32 56 
1 6 56 
1 5 56 
1 27 56 
1 10 56 
1 11 56 
2 36 56 
2 24 56 
2 37 56 
2 4 56 
2 15 56 
2 17 56 
2 27 56 
2 7 56 
2 28 56 
2 23 56 
2 30 56 
2 38 56 
2 34 56 
2 5 56 
2 18 56 
2 22 56 
2 20 56 
2 16 56 
2 26 56 
2 32 56 
2 39 56 
2 6 56 
2 25 56 
2 11 56 
2 29 56 
2 3 56 
2 10 56 
2 1 56 
2 19 56 
2 12 56 
2 33 56 
2 35 56 
2 14 56 
2 13 56 
2 21 56 
2 8 56 
2 9 56 
2 31 56 
3 16 56 
3 20 56 
3 30 56 
3 25 56 
3 7 56 
3 6 56 
3 15 56 
3 14 56 
3 28 56 
3 31 56 
3 21 56 
3 13 56 
3 9 56 
3 19 56 
3 8 56 
3 27 56 
3 33 56 
3 1 56 
3 35 56 
3 23 56 
3 4 56 
3 18 56 
3 26 56 
3 37 56 
3 39 56 
3 29 56 
3 17 56 
3 12 56 
3 11 56 
3 22 56 
4 18 56 
4 34 56 
4 29 56 
4 22 56 
4 38 56 
4 26 56 
4 36 56 
4 16 56 
4 32 56 
4 39 56 
4 5 56 
4 2 56 
4 24 56 
4 17 56 
4 23 56 
4 25 56 
4 10 56 
4 3 56 
4 12 56 
4 28 56 
4 1 56 
4 37 56 
4 27 56 
4 19 56 
4 7 56 
4 30 56 
4 15 56 
5 2 56 
5 29 56 
5 15 56 
5 9 56 
5 31 56 
5 21 56 
5 14 56 
5 4 56 
5 13 56 
5 27 56 
5 38 56 
5 8 56 
5 37 56 
5 36 56 
5 18 56 
5 30 56 
5 25 56 
5 10 56 
5 32 56 
5 1 56 
5 17 56 
5 22 56 
5 20 56 
5 6 56 
5 34 56 
5 26 56 
5 12 56 
5 11 56 
5 33 56 
5 7 56 
5 3 56 
6 32 56 
6 28 56 
6 36 56 
6 2 56 
6 11 56 
6 22 56 
6 39 56 
6 24 56 
6 37 56 
6 12 56 
6 34 56 
6 21 56 
6 25 56 
6 10 56 
6 35 56 
6 7 56 
7 34 56 
7 11 56 
7 24 56 
7 19 56 
7 18 56 
7 3 56 
7 17 56 
7 39 56 
7 22 56 
7 23 56 
7 16 56 
7 25 56 
7 13 56 
7 29 56 
7 37 56 
7 27 56 
7 1 56 
7 4 56 
7 35 56 
7 32 56 
8 23 56 
8 2 56 
9 31 56 
9 13 56 
9 33 56 
9 35 56 
9 8 56 
9 15 56 
9 21 56 
9 14 56 
9 6 56 
9 11 56 
10 34 56 
10 16 56 
10 2 56 
10 22 56 
10 39 56 
10 23 56 
10 24 56 
10 17 56 
10 5 56 
10 28 56 
10 25 56 
10 26 56 
10 3 56 
10 1 56 
10 18 56 
10 9 56 
10 4 56 
10 27 56 
10 19 56 
10 31 56 
10 35 56 
10 15 56 
10 36 56 
10 29 56 
10 7 56 
10 32 56 
10 12 56 
10 38 56 
10 37 56 
11 16 56 
11 34 56 
11 17 56 
11 24 56 
11 22 56 
11 29 56 
11 39 56 
11 1 56 
11 18 56 
11 12 56 
11 28 56 
11 4 56 
11 2 56 
11 25 56 
12 38 56 
12 17 56 
12 16 56 
12 39 56 
12 34 56 
12 36 56 
12 24 56 
12 23 56 
12 3 56 
12 32 56 
12 5 56 
12 4 56 
12 25 56 
12 28 56 
12 22 56 
12 1 56 
12 10 56 
12 37 56 
12 27 56 
12 29 56 
12 18 56 
12 19 56 
12 7 56 
12 2 56 
12 26 56 
12 30 56 
12 6 56 
13 32 56 
13 16 56 
13 39 56 
13 29 56 
13 18 56 
13 17 56 
13 24 56 
13 1 56 
13 2 56 
14 24 56 
14 4 56 
14 17 56 
14 39 56 
14 25 56 
14 1 56 
14 37 56 
14 18 56 
14 19 56 
14 3 56 
14 34 56 
14 32 56 
15 17 56 
15 2 56 
15 22 56 
15 36 56 
15 39 56 
15 29 56 
15 3 56 
15 18 56 
15 38 56 
15 5 56 
15 25 56 
15 10 56 
15 24 56 
15 28 56 
15 34 56 
15 32 56 
16 39 56 
16 22 56 
16 2 56 
16 25 56 
16 18 56 
16 38 56 
16 17 56 
16 36 56 
16 26 56 
16 34 56 
16 24 56 
16 10 56 
16 1 56 
16 5 56 
16 32 56 
16 4 56 
16 3 56 
16 28 56 
16 27 56 
16 12 56 
16 37 56 
16 7 56 
16 35 56 
16 23 56 
16 19 56 
17 16 56 
17 15 56 
17 36 56 
17 7 56 
17 20 56 
17 18 56 
17 28 56 
17 4 56 
17 39 56 
17 29 56 
17 22 56 
17 38 56 
17 21 56 
17 3 56 
17 19 56 
17 30 56 
17 2 56 
17 5 56 
17 35 56 
17 34 56 
17 12 56 
17 13 56 
17 6 56 
17 26 56 
17 33 56 
17 14 56 
17 32 56 
17 10 56 
17 27 56 
17 9 56 
18 5 56 
18 36 56 
18 24 56 
18 16 56 
18 3 56 
18 11 56 
18 32 56 
18 2 56 
18 22 56 
18 28 56 
18 38 56 
18 7 56 
18 33 56 
18 31 56 
18 37 56 
18 14 56 
18 8 56 
18 35 56 
18 20 56 
18 21 56 
18 13 56 
18 9 56 
18 15 56 
18 34 56 
18 12 56 
18 6 56 
18 26 56 
18 4 56 
18 30 56 
18 10 56 
18 27 56 
18 29 56 
18 39 56 
19 36 56 
19 2 56 
19 26 56 
19 34 56 
19 22 56 
19 17 56 
19 29 56 
19 38 56 
19 25 56 
19 39 56 
19 18 56 
19 1 56 
19 10 56 
19 5 56 
19 24 56 
19 3 56 
19 12 56 
19 28 56 
19 27 56 
19 32 56 
19 4 56 
20 22 56 
20 35 56 
20 38 56 
20 10 56 
20 34 56 
20 26 56 
20 39 56 
20 2 56 
20 29 56 
20 21 56 
20 36 56 
20 9 56 
20 19 56 
21 8 56 
21 1 56 
21 31 56 
21 30 56 
21 9 56 
21 14 56 
21 7 56 
21 32 56 
21 11 56 
21 35 56 
21 20 56 
21 27 56 
21 23 56 
21 36 56 
21 5 56 
22 25 56 
22 4 56 
22 19 56 
22 11 56 
22 28 56 
22 26 56 
22 7 56 
22 36 56 
22 3 56 
22 10 56 
22 5 56 
22 17 56 
22 27 56 
22 29 56 
22 30 56 
22 32 56 
22 34 56 
22 24 56 
22 6 56 
22 23 56 
22 39 56 
22 38 56 
22 16 56 
22 33 56 
22 35 56 
22 12 56 
22 37 56 
22 13 56 
22 20 56 
22 21 56 
22 31 56 
22 14 56 
22 2 56 
22 15 56 
23 4 56 
23 39 56 
23 16 56 
23 2 56 
23 3 56 
23 36 56 
23 1 56 
23 38 56 
23 24 56 
23 22 56 
23 5 56 
23 25 56 
23 34 56 
23 28 56 
23 18 56 
23 10 56 
23 26 56 
23 12 56 
23 17 56 
23 32 56 
23 29 56 
24 22 56 
24 23 56 
24 34 56 
24 2 56 
24 16 56 
24 26 56 
24 38 56 
24 5 56 
24 36 56 
24 18 56 
24 32 56 
24 29 56 
24 3 56 
24 17 56 
24 25 56 
24 28 56 
24 4 56 
24 1 56 
24 39 56 
24 27 56 
24 10 56 
24 19 56 
24 7 56 
24 37 56 
24 12 56 
24 15 56 
24 30 56 
24 35 56 
24 6 56 
25 36 56 
25 17 56 
25 16 56 
25 22 56 
25 34 56 
25 18 56 
25 24 56 
25 38 56 
25 37 56 
25 39 56 
25 32 56 
25 3 56 
25 10 56 
25 1 56 
25 19 56 
25 4 56 
25 11 56 
25 33 56 
25 28 56 
25 23 56 
25 27 56 
25 6 56 
25 13 56 
25 8 56 
25 26 56 
25 29 56 
25 14 56 
25 12 56 
25 7 56 
26 36 56 
26 28 56 
26 29 56 
26 14 56 
26 20 56 
26 22 56 
26 2 56 
26 17 56 
26 33 56 
26 35 56 
26 15 56 
26 9 56 
26 19 56 
26 34 56 
26 5 56 
26 16 56 
26 24 56 
26 18 56 
26 25 56 
26 38 56 
26 32 56 
26 10 56 
26 3 56 
26 39 56 
27 2 56 
27 34 56 
27 36 56 
27 17 56 
27 39 56 
27 22 56 
27 38 56 
27 26 56 
27 25 56 
27 18 56 
27 24 56 
27 5 56 
27 12 56 
27 10 56 
27 4 56 
27 28 56 
27 19 56 
27 3 56 
27 32 56 
27 1 56 
27 29 56 
28 39 56 
28 2 56 
28 25 56 
28 36 56 
28 18 56 
28 22 56 
28 29 56 
28 32 56 
28 1 56 
28 34 56 
28 24 56 
28 5 56 
28 38 56 
28 3 56 
28 10 56 
28 12 56 
28 4 56 
28 17 56 
28 20 56 
28 26 56 
28 33 56 
28 15 56 
28 27 56 
28 31 56 
28 7 56 
28 9 56 
29 23 56 
29 34 56 
29 16 56 
29 38 56 
29 22 56 
29 17 56 
29 18 56 
29 32 56 
29 37 56 
29 11 56 
29 3 56 
29 28 56 
29 25 56 
29 39 56 
29 24 56 
29 27 56 
29 1 56 
29 15 56 
29 35 56 
29 6 56 
29 4 56 
29 8 56 
29 13 56 
29 19 56 
29 12 56 
29 20 56 
29 26 56 
29 14 56 
29 33 56 
29 21 56 
29 30 56 
29 7 56 
30 39 56 
30 25 56 
30 4 56 
30 3 56 
30 17 56 
30 1 56 
30 28 56 
30 36 56 
30 29 56 
30 12 56 
30 5 56 
30 38 56 
30 2 56 
30 10 56 
30 26 56 
30 7 56 
30 16 56 
31 8 56 
31 14 56 
31 30 56 
31 21 56 
31 11 56 
32 27 56 
32 28 56 
32 13 56 
32 21 56 
32 37 56 
32 30 56 
32 9 56 
32 15 56 
32 18 56 
32 19 56 
32 24 56 
32 35 56 
32 4 56 
32 33 56 
32 20 56 
32 25 56 
32 10 56 
32 3 56 
32 17 56 
32 23 56 
32 39 56 
32 5 56 
32 22 56 
32 36 56 
32 12 56 
32 29 56 
32 6 56 
32 14 56 
32 1 56 
32 38 56 
32 26 56 
32 7 56 
32 34 56 
32 2 56 
33 18 56 
33 24 56 
33 32 56 
33 11 56 
33 23 56 
33 25 56 
33 3 56 
33 27 56 
33 4 56 
33 37 56 
33 28 56 
33 19 56 
33 1 56 
33 7 56 
34 36 56 
34 38 56 
34 39 56 
34 3 56 
34 17 56 
34 5 56 
34 18 56 
34 22 56 
34 11 56 
34 25 56 
34 29 56 
34 26 56 
34 23 56 
34 24 56 
34 2 56 
34 10 56 
34 16 56 
34 1 56 
34 4 56 
34 6 56 
34 12 56 
34 37 56 
34 32 56 
34 30 56 
34 7 56 
34 19 56 
34 28 56 
34 27 56 
34 33 56 
34 35 56 
34 15 56 
35 13 56 
35 8 56 
35 31 56 
35 14 56 
35 15 56 
35 20 56 
35 30 56 
35 21 56 
35 33 56 
35 9 56 
35 2 56 
35 7 56 
35 34 56 
35 6 56 
35 16 56 
35 27 56 
35 38 56 
35 22 56 
35 5 56 
36 29 56 
36 23 56 
36 37 56 
36 10 56 
36 27 56 
36 11 56 
36 28 56 
36 19 56 
36 5 56 
36 17 56 
36 16 56 
36 24 56 
36 2 56 
36 26 56 
36 38 56 
36 4 56 
36 32 56 
36 18 56 
36 34 56 
36 15 56 
36 22 56 
36 7 56 
36 25 56 
36 30 56 
36 39 56 
36 33 56 
36 3 56 
36 1 56 
36 12 56 
36 35 56 
36 6 56 
36 9 56 
37 22 56 
37 7 56 
37 32 56 
37 18 56 
37 6 56 
37 12 56 
37 10 56 
37 3 56 
37 39 56 
37 20 56 
37 25 56 
37 24 56 
37 30 56 
37 19 56 
37 2 56 
37 29 56 
37 34 56 
37 36 56 
37 35 56 
37 31 56 
37 38 56 
38 27 56 
38 22 56 
38 36 56 
38 17 56 
38 4 56 
38 16 56 
38 24 56 
38 34 56 
38 2 56 
38 18 56 
38 39 56 
38 19 56 
38 25 56 
38 32 56 
38 26 56 
38 28 56 
38 1 56 
38 11 56 
38 33 56 
38 5 56 
38 29 56 
38 23 56 
38 10 56 
38 30 56 
38 7 56 
38 3 56 
38 15 56 
38 37 56 
38 12 56 
38 6 56 
38 35 56 
39 17 56 
39 15 56 
39 16 56 
39 2 56 
39 22 56 
39 18 56 
39 29 56 
39 11 56 
39 7 56 
39 25 56 
39 6 56 
39 36 56 
39 34 56 
39 24 56 
39 38 56 
39 4 56 
39 1 56 
39 12 56 
39 5 56 
39 19 56 
39 28 56 
39 35 56 
39 33 56 
39 10 56 
39 30 56 
39 26 56 
39 3 56 
39 32 56 
39 20 56 
39 13 56 
39 21 56 
39 27 56 
1 31 57 
1 35 57 
1 21 57 
1 20 57 
1 36 57 
1 14 57 
1 13 57 
1 2 57 
1 9 57 
1 15 57 
1 8 57 
1 34 57 
1 38 57 
1 19 57 
1 22 57 
1 12 57 
1 26 57 
1 30 57 
1 32 57 
1 6 57 
1 5 57 
1 27 57 
1 10 57 
1 11 57 
1 33 57 
1 37 57 
2 36 57 
2 24 57 
2 37 57 
2 4 57 
2 15 57 
2 17 57 
2 27 57 
2 7 57 
2 28 57 
2 23 57 
2 30 57 
2 38 57 
2 34 57 
2 5 57 
2 18 57 
2 22 57 
2 20 57 
2 16 57 
2 26 57 
2 32 57 
2 39 57 
2 6 57 
2 25 57 
2 11 57 
2 29 57 
2 3 57 
2 1 57 
2 19 57 
2 12 57 
2 33 57 
2 35 57 
2 14 57 
2 13 57 
2 21 57 
2 9 57 
2 31 57 
3 16 57 
3 20 57 
3 30 57 
3 7 57 
3 6 57 
3 15 57 
3 14 57 
3 28 57 
3 31 57 
3 21 57 
3 13 57 
3 9 57 
3 19 57 
3 8 57 
3 27 57 
3 33 57 
3 1 57 
3 35 57 
3 23 57 
3 4 57 
3 18 57 
3 26 57 
3 37 57 
3 39 57 
3 29 57 
3 17 57 
3 12 57 
3 11 57 
3 22 57 
3 32 57 
4 18 57 
4 34 57 
4 29 57 
4 22 57 
4 38 57 
4 26 57 
4 36 57 
4 16 57 
4 32 57 
4 39 57 
4 5 57 
4 2 57 
4 24 57 
4 17 57 
4 23 57 
4 25 57 
4 10 57 
4 3 57 
4 12 57 
4 28 57 
4 1 57 
4 37 57 
4 27 57 
4 19 57 
4 7 57 
5 2 57 
5 29 57 
5 15 57 
5 9 57 
5 31 57 
5 21 57 
5 14 57 
5 4 57 
5 13 57 
5 38 57 
5 8 57 
5 37 57 
5 36 57 
5 18 57 
5 30 57 
5 25 57 
5 10 57 
5 32 57 
5 1 57 
5 17 57 
5 22 57 
5 20 57 
5 6 57 
5 34 57 
5 26 57 
5 12 57 
5 11 57 
5 33 57 
5 3 57 
6 32 57 
6 28 57 
6 36 57 
6 2 57 
6 11 57 
6 22 57 
6 39 57 
6 24 57 
6 37 57 
6 12 57 
6 34 57 
6 21 57 
6 25 57 
6 10 57 
6 35 57 
6 16 57 
7 34 57 
7 11 57 
7 24 57 
7 19 57 
7 18 57 
7 3 57 
7 17 57 
7 39 57 
7 22 57 
7 23 57 
7 16 57 
7 25 57 
7 13 57 
7 29 57 
7 37 57 
7 27 57 
7 1 57 
7 4 57 
7 35 57 
7 32 57 
7 10 57 
8 23 57 
8 19 57 
9 31 57 
9 13 57 
9 33 57 
9 35 57 
9 8 57 
9 15 57 
9 21 57 
9 14 57 
9 6 57 
9 11 57 
10 34 57 
10 16 57 
10 2 57 
10 22 57 
10 39 57 
10 23 57 
10 24 57 
10 17 57 
10 5 57 
10 28 57 
10 25 57 
10 26 57 
10 3 57 
10 1 57 
10 18 57 
10 9 57 
10 4 57 
10 27 57 
10 19 57 
10 31 57 
10 35 57 
10 36 57 
10 29 57 
10 7 57 
10 32 57 
10 12 57 
10 38 57 
10 37 57 
11 34 57 
11 17 57 
11 24 57 
11 22 57 
11 29 57 
11 39 57 
11 1 57 
11 18 57 
11 12 57 
11 28 57 
11 4 57 
11 2 57 
11 25 57 
11 7 57 
12 38 57 
12 17 57 
12 16 57 
12 39 57 
12 34 57 
12 36 57 
12 24 57 
12 23 57 
12 3 57 
12 32 57 
12 5 57 
12 4 57 
12 25 57 
12 28 57 
12 22 57 
12 1 57 
12 10 57 
12 37 57 
12 27 57 
12 29 57 
12 18 57 
12 19 57 
12 7 57 
12 2 57 
12 26 57 
12 30 57 
12 35 57 
13 32 57 
13 16 57 
13 39 57 
13 29 57 
13 18 57 
13 17 57 
13 24 57 
13 1 57 
13 2 57 
13 36 57 
13 38 57 
14 24 57 
14 4 57 
14 17 57 
14 39 57 
14 25 57 
14 1 57 
14 37 57 
14 18 57 
14 19 57 
14 3 57 
14 34 57 
14 32 57 
14 36 57 
14 26 57 
15 17 57 
15 2 57 
15 22 57 
15 36 57 
15 39 57 
15 29 57 
15 3 57 
15 18 57 
15 38 57 
15 5 57 
15 25 57 
15 10 57 
15 24 57 
15 28 57 
15 34 57 
15 32 57 
15 23 57 
16 39 57 
16 22 57 
16 2 57 
16 25 57 
16 18 57 
16 38 57 
16 17 57 
16 36 57 
16 26 57 
16 34 57 
16 24 57 
16 10 57 
16 1 57 
16 5 57 
16 32 57 
16 4 57 
16 3 57 
16 28 57 
16 27 57 
16 12 57 
16 37 57 
16 7 57 
16 35 57 
16 23 57 
16 19 57 
17 16 57 
17 15 57 
17 36 57 
17 7 57 
17 20 57 
17 18 57 
17 28 57 
17 4 57 
17 39 57 
17 29 57 
17 22 57 
17 38 57 
17 21 57 
17 3 57 
17 19 57 
17 30 57 
17 2 57 
17 5 57 
17 35 57 
17 34 57 
17 12 57 
17 13 57 
17 6 57 
17 26 57 
17 33 57 
17 14 57 
17 32 57 
17 10 57 
17 27 57 
17 9 57 
17 23 57 
17 37 57 
18 5 57 
18 36 57 
18 24 57 
18 16 57 
18 3 57 
18 11 57 
18 32 57 
18 2 57 
18 22 57 
18 28 57 
18 38 57 
18 7 57 
18 33 57 
18 31 57 
18 37 57 
18 14 57 
18 8 57 
18 35 57 
18 20 57 
18 21 57 
18 13 57 
18 9 57 
18 15 57 
18 12 57 
18 6 57 
18 26 57 
18 4 57 
18 30 57 
18 10 57 
18 27 57 
18 29 57 
18 39 57 
18 23 57 
19 36 57 
19 2 57 
19 26 57 
19 34 57 
19 22 57 
19 17 57 
19 29 57 
19 38 57 
19 25 57 
19 39 57 
19 18 57 
19 1 57 
19 10 57 
19 5 57 
19 24 57 
19 3 57 
19 12 57 
19 28 57 
19 27 57 
19 32 57 
19 4 57 
20 22 57 
20 35 57 
20 38 57 
20 10 57 
20 34 57 
20 26 57 
20 39 57 
20 2 57 
20 29 57 
20 21 57 
20 36 57 
20 9 57 
20 19 57 
20 16 57 
20 33 57 
21 8 57 
21 1 57 
21 31 57 
21 30 57 
21 9 57 
21 14 57 
21 32 57 
21 11 57 
21 35 57 
21 20 57 
21 23 57 
21 36 57 
21 5 57 
22 25 57 
22 4 57 
22 19 57 
22 11 57 
22 28 57 
22 26 57 
22 7 57 
22 36 57 
22 3 57 
22 10 57 
22 5 57 
22 17 57 
22 27 57 
22 29 57 
22 30 57 
22 32 57 
22 24 57 
22 6 57 
22 23 57 
22 39 57 
22 38 57 
22 16 57 
22 33 57 
22 35 57 
22 12 57 
22 37 57 
22 13 57 
22 20 57 
22 21 57 
22 31 57 
22 14 57 
22 2 57 
22 15 57 
23 4 57 
23 39 57 
23 16 57 
23 2 57 
23 3 57 
23 36 57 
23 1 57 
23 38 57 
23 24 57 
23 22 57 
23 5 57 
23 25 57 
23 34 57 
23 28 57 
23 18 57 
23 10 57 
23 26 57 
23 12 57 
23 17 57 
23 32 57 
23 29 57 
24 22 57 
24 23 57 
24 34 57 
24 2 57 
24 16 57 
24 26 57 
24 38 57 
24 5 57 
24 36 57 
24 18 57 
24 32 57 
24 29 57 
24 3 57 
24 17 57 
24 25 57 
24 28 57 
24 4 57 
24 1 57 
24 39 57 
24 27 57 
24 10 57 
24 19 57 
24 7 57 
24 37 57 
24 12 57 
24 15 57 
24 30 57 
24 35 57 
24 6 57 
25 36 57 
25 17 57 
25 16 57 
25 22 57 
25 34 57 
25 18 57 
25 24 57 
25 38 57 
25 39 57 
25 32 57 
25 3 57 
25 10 57 
25 1 57 
25 19 57 
25 4 57 
25 11 57 
25 33 57 
25 28 57 
25 27 57 
25 6 57 
25 13 57 
25 8 57 
25 26 57 
25 29 57 
25 14 57 
25 12 57 
25 7 57 
26 36 57 
26 28 57 
26 29 57 
26 14 57 
26 20 57 
26 22 57 
26 2 57 
26 17 57 
26 33 57 
26 35 57 
26 15 57 
26 19 57 
26 34 57 
26 5 57 
26 16 57 
26 24 57 
26 18 57 
26 25 57 
26 38 57 
26 32 57 
26 10 57 
26 3 57 
26 39 57 
26 12 57 
27 2 57 
27 34 57 
27 36 57 
27 17 57 
27 39 57 
27 22 57 
27 38 57 
27 26 57 
27 25 57 
27 18 57 
27 24 57 
27 5 57 
27 12 57 
27 10 57 
27 4 57 
27 28 57 
27 19 57 
27 3 57 
27 32 57 
27 1 57 
27 29 57 
28 39 57 
28 2 57 
28 25 57 
28 36 57 
28 18 57 
28 22 57 
28 29 57 
28 32 57 
28 1 57 
28 34 57 
28 24 57 
28 5 57 
28 38 57 
28 3 57 
28 10 57 
28 12 57 
28 4 57 
28 17 57 
28 20 57 
28 26 57 
28 33 57 
28 15 57 
28 27 57 
28 31 57 
28 9 57 
28 23 57 
29 23 57 
29 34 57 
29 16 57 
29 38 57 
29 22 57 
29 17 57 
29 18 57 
29 32 57 
29 37 57 
29 11 57 
29 3 57 
29 28 57 
29 25 57 
29 39 57 
29 24 57 
29 27 57 
29 1 57 
29 15 57 
29 35 57 
29 6 57 
29 4 57 
29 8 57 
29 13 57 
29 19 57 
29 12 57 
29 20 57 
29 26 57 
29 14 57 
29 33 57 
29 30 57 
29 7 57 
29 10 57 
30 39 57 
30 25 57 
30 4 57 
30 3 57 
30 17 57 
30 1 57 
30 28 57 
30 36 57 
30 29 57 
30 12 57 
30 5 57 
30 38 57 
30 2 57 
30 10 57 
30 26 57 
30 16 57 
30 23 57 
31 8 57 
31 14 57 
31 30 57 
31 21 57 
31 11 57 
31 9 57 
32 27 57 
32 28 57 
32 13 57 
32 21 57 
32 37 57 
32 30 57 
32 9 57 
32 15 57 
32 18 57 
32 19 57 
32 24 57 
32 35 57 
32 4 57 
32 33 57 
32 20 57 
32 10 57 
32 17 57 
32 23 57 
32 39 57 
32 5 57 
32 22 57 
32 36 57 
32 12 57 
32 29 57 
32 6 57 
32 14 57 
32 1 57 
32 38 57 
32 26 57 
32 7 57 
32 34 57 
32 2 57 
33 18 57 
33 24 57 
33 32 57 
33 11 57 
33 25 57 
33 3 57 
33 27 57 
33 4 57 
33 37 57 
33 28 57 
33 19 57 
33 1 57 
33 7 57 
33 26 57 
34 36 57 
34 38 57 
34 39 57 
34 3 57 
34 17 57 
34 5 57 
34 18 57 
34 22 57 
34 11 57 
34 25 57 
34 29 57 
34 26 57 
34 23 57 
34 24 57 
34 2 57 
34 10 57 
34 16 57 
34 1 57 
34 4 57 
34 6 57 
34 12 57 
34 37 57 
34 32 57 
34 30 57 
34 7 57 
34 19 57 
34 28 57 
34 27 57 
34 33 57 
34 35 57 
34 15 57 
35 13 57 
35 8 57 
35 31 57 
35 14 57 
35 15 57 
35 20 57 
35 30 57 
35 21 57 
35 33 57 
35 9 57 
35 2 57 
35 6 57 
35 16 57 
35 27 57 
35 38 57 
35 22 57 
35 5 57 
36 29 57 
36 23 57 
36 37 57 
36 10 57 
36 27 57 
36 11 57 
36 28 57 
36 19 57 
36 5 57 
36 17 57 
36 16 57 
36 24 57 
36 2 57 
36 26 57 
36 38 57 
36 4 57 
36 32 57 
36 18 57 
36 34 57 
36 15 57 
36 22 57 
36 7 57 
36 25 57 
36 30 57 
36 39 57 
36 33 57 
36 3 57 
36 1 57 
36 12 57 
36 35 57 
36 6 57 
36 21 57 
37 22 57 
37 7 57 
37 32 57 
37 18 57 
37 6 57 
37 12 57 
37 10 57 
37 3 57 
37 20 57 
37 25 57 
37 24 57 
37 30 57 
37 19 57 
37 2 57 
37 29 57 
37 36 57 
37 35 57 
37 31 57 
37 38 57 
38 27 57 
38 22 57 
38 36 57 
38 17 57 
38 4 57 
38 16 57 
38 24 57 
38 34 57 
38 2 57 
38 18 57 
38 39 57 
38 19 57 
38 25 57 
38 32 57 
38 26 57 
38 28 57 
38 1 57 
38 11 57 
38 33 57 
38 5 57 
38 29 57 
38 23 57 
38 10 57 
38 30 57 
38 7 57 
38 3 57 
38 15 57 
38 37 57 
38 12 57 
38 6 57 
38 35 57 
38 21 57 
39 17 57 
39 15 57 
39 16 57 
39 2 57 
39 22 57 
39 18 57 
39 29 57 
39 11 57 
39 25 57 
39 6 57 
39 36 57 
39 34 57 
39 24 57 
39 38 57 
39 4 57 
39 1 57 
39 12 57 
39 5 57 
39 19 57 
39 28 57 
39 35 57 
39 33 57 
39 10 57 
39 30 57 
39 26 57 
39 3 57 
39 32 57 
39 20 57 
39 13 57 
39 21 57 
1 31 58 
1 35 58 
1 21 58 
1 20 58 
1 36 58 
1 14 58 
1 13 58 
1 2 58 
1 9 58 
1 15 58 
1 8 58 
1 34 58 
1 38 58 
1 19 58 
1 22 58 
1 12 58 
1 26 58 
1 30 58 
1 6 58 
1 5 58 
1 27 58 
1 10 58 
1 11 58 
1 33 58 
1 37 58 
1 16 58 
2 36 58 
2 24 58 
2 37 58 
2 4 58 
2 15 58 
2 17 58 
2 27 58 
2 7 58 
2 28 58 
2 23 58 
2 30 58 
2 38 58 
2 34 58 
2 5 58 
2 18 58 
2 22 58 
2 20 58 
2 16 58 
2 26 58 
2 39 58 
2 6 58 
2 25 58 
2 11 58 
2 29 58 
2 3 58 
2 1 58 
2 19 58 
2 12 58 
2 33 58 
2 35 58 
2 14 58 
2 13 58 
2 21 58 
2 9 58 
2 31 58 
2 10 58 
3 16 58 
3 20 58 
3 30 58 
3 7 58 
3 6 58 
3 15 58 
3 14 58 
3 28 58 
3 31 58 
3 21 58 
3 13 58 
3 9 58 
3 19 58 
3 8 58 
3 27 58 
3 33 58 
3 1 58 
3 35 58 
3 23 58 
3 4 58 
3 18 58 
3 26 58 
3 37 58 
3 39 58 
3 17 58 
3 12 58 
3 11 58 
3 22 58 
3 32 58 
3 2 58 
4 18 58 
4 34 58 
4 29 58 
4 22 58 
4 38 58 
4 26 58 
4 36 58 
4 16 58 
4 32 58 
4 39 58 
4 5 58 
4 2 58 
4 24 58 
4 17 58 
4 23 58 
4 25 58 
4 10 58 
4 3 58 
4 12 58 
4 28 58 
4 1 58 
4 37 58 
4 27 58 
4 19 58 
4 7 58 
5 2 58 
5 29 58 
5 15 58 
5 9 58 
5 31 58 
5 21 58 
5 14 58 
5 4 58 
5 13 58 
5 38 58 
5 8 58 
5 37 58 
5 36 58 
5 18 58 
5 30 58 
5 25 58 
5 10 58 
5 1 58 
5 17 58 
5 22 58 
5 20 58 
5 6 58 
5 34 58 
5 12 58 
5 11 58 
5 33 58 
5 3 58 
6 32 58 
6 28 58 
6 36 58 
6 2 58 
6 11 58 
6 22 58 
6 39 58 
6 24 58 
6 37 58 
6 12 58 
6 34 58 
6 21 58 
6 25 58 
6 10 58 
6 35 58 
6 16 58 
6 18 58 
6 23 58 
7 34 58 
7 11 58 
7 24 58 
7 19 58 
7 18 58 
7 3 58 
7 17 58 
7 39 58 
7 22 58 
7 23 58 
7 16 58 
7 25 58 
7 29 58 
7 37 58 
7 27 58 
7 1 58 
7 4 58 
7 35 58 
7 32 58 
7 10 58 
7 6 58 
8 19 58 
8 9 58 
9 31 58 
9 13 58 
9 33 58 
9 35 58 
9 8 58 
9 15 58 
9 21 58 
9 14 58 
9 6 58 
9 11 58 
9 20 58 
10 34 58 
10 16 58 
10 2 58 
10 22 58 
10 39 58 
10 23 58 
10 24 58 
10 17 58 
10 5 58 
10 28 58 
10 25 58 
10 26 58 
10 3 58 
10 1 58 
10 18 58 
10 9 58 
10 4 58 
10 27 58 
10 19 58 
10 31 58 
10 36 58 
10 29 58 
10 7 58 
10 32 58 
10 12 58 
10 38 58 
10 37 58 
10 20 58 
11 34 58 
11 17 58 
11 24 58 
11 22 58 
11 29 58 
11 39 58 
11 1 58 
11 18 58 
11 12 58 
11 28 58 
11 4 58 
11 2 58 
11 25 58 
11 32 58 
12 38 58 
12 17 58 
12 16 58 
12 39 58 
12 34 58 
12 36 58 
12 24 58 
12 23 58 
12 3 58 
12 32 58 
12 5 58 
12 4 58 
12 25 58 
12 28 58 
12 22 58 
12 1 58 
12 10 58 
12 37 58 
12 27 58 
12 29 58 
12 18 58 
12 19 58 
12 7 58 
12 2 58 
12 26 58 
12 30 58 
12 35 58 
13 32 58 
13 16 58 
13 39 58 
13 29 58 
13 18 58 
13 17 58 
13 24 58 
13 1 58 
13 2 58 
13 36 58 
13 38 58 
13 26 58 
13 34 58 
14 24 58 
14 4 58 
14 17 58 
14 39 58 
14 25 58 
14 1 58 
14 37 58 
14 18 58 
14 19 58 
14 3 58 
14 34 58 
14 32 58 
14 36 58 
14 26 58 
14 22 58 
14 35 58 
15 17 58 
15 2 58 
15 22 58 
15 36 58 
15 39 58 
15 29 58 
15 3 58 
15 18 58 
15 38 58 
15 5 58 
15 25 58 
15 10 58 
15 24 58 
15 28 58 
15 34 58 
15 32 58 
16 39 58 
16 22 58 
16 2 58 
16 25 58 
16 18 58 
16 38 58 
16 17 58 
16 36 58 
16 26 58 
16 34 58 
16 24 58 
16 10 58 
16 1 58 
16 5 58 
16 32 58 
16 4 58 
16 3 58 
16 28 58 
16 27 58 
16 12 58 
16 37 58 
16 7 58 
16 23 58 
16 19 58 
16 29 58 
17 16 58 
17 15 58 
17 36 58 
17 7 58 
17 20 58 
17 18 58 
17 28 58 
17 4 58 
17 39 58 
17 29 58 
17 22 58 
17 38 58 
17 21 58 
17 3 58 
17 19 58 
17 30 58 
17 2 58 
17 5 58 
17 35 58 
17 34 58 
17 12 58 
17 13 58 
17 6 58 
17 33 58 
17 14 58 
17 10 58 
17 27 58 
17 9 58 
17 23 58 
17 37 58 
18 5 58 
18 36 58 
18 24 58 
18 16 58 
18 3 58 
18 11 58 
18 32 58 
18 2 58 
18 22 58 
18 28 58 
18 38 58 
18 7 58 
18 33 58 
18 31 58 
18 37 58 
18 14 58 
18 8 58 
18 35 58 
18 20 58 
18 21 58 
18 13 58 
18 9 58 
18 15 58 
18 12 58 
18 6 58 
18 4 58 
18 30 58 
18 10 58 
18 27 58 
18 29 58 
18 39 58 
18 23 58 
18 34 58 
19 36 58 
19 2 58 
19 26 58 
19 34 58 
19 22 58 
19 17 58 
19 29 58 
19 38 58 
19 25 58 
19 39 58 
19 18 58 
19 1 58 
19 10 58 
19 5 58 
19 24 58 
19 3 58 
19 12 58 
19 28 58 
19 27 58 
19 32 58 
19 4 58 
20 22 58 
20 35 58 
20 38 58 
20 10 58 
20 34 58 
20 26 58 
20 39 58 
20 2 58 
20 29 58 
20 21 58 
20 36 58 
20 9 58 
20 19 58 
20 16 58 
20 33 58 
20 15 58 
20 14 58 
21 8 58 
21 1 58 
21 31 58 
21 30 58 
21 9 58 
21 14 58 
21 11 58 
21 35 58 
21 20 58 
21 23 58 
21 5 58 
22 25 58 
22 4 58 
22 19 58 
22 11 58 
22 28 58 
22 26 58 
22 7 58 
22 36 58 
22 3 58 
22 10 58 
22 5 58 
22 17 58 
22 27 58 
22 29 58 
22 30 58 
22 32 58 
22 24 58 
22 6 58 
22 23 58 
22 39 58 
22 38 58 
22 16 58 
22 33 58 
22 35 58 
22 12 58 
22 37 58 
22 13 58 
22 21 58 
22 31 58 
22 14 58 
22 2 58 
22 15 58 
22 8 58 
23 4 58 
23 39 58 
23 16 58 
23 2 58 
23 3 58 
23 36 58 
23 1 58 
23 38 58 
23 24 58 
23 22 58 
23 5 58 
23 25 58 
23 34 58 
23 28 58 
23 18 58 
23 10 58 
23 26 58 
23 12 58 
23 17 58 
23 32 58 
23 29 58 
24 22 58 
24 23 58 
24 34 58 
24 2 58 
24 16 58 
24 26 58 
24 38 58 
24 5 58 
24 36 58 
24 18 58 
24 32 58 
24 29 58 
24 3 58 
24 17 58 
24 25 58 
24 28 58 
24 4 58 
24 1 58 
24 39 58 
24 27 58 
24 10 58 
24 19 58 
24 7 58 
24 37 58 
24 12 58 
24 15 58 
24 30 58 
24 6 58 
24 14 58 
25 36 58 
25 17 58 
25 16 58 
25 22 58 
25 34 58 
25 18 58 
25 24 58 
25 38 58 
25 39 58 
25 3 58 
25 10 58 
25 1 58 
25 19 58 
25 4 58 
25 11 58 
25 33 58 
25 28 58 
25 27 58 
25 6 58 
25 13 58 
25 8 58 
25 26 58 
25 29 58 
25 14 58 
25 12 58 
25 7 58 
25 37 58 
26 36 58 
26 28 58 
26 29 58 
26 14 58 
26 20 58 
26 22 58 
26 2 58 
26 17 58 
26 33 58 
26 35 58 
26 15 58 
26 19 58 
26 34 58 
26 5 58 
26 16 58 
26 24 58 
26 18 58 
26 25 58 
26 38 58 
26 32 58 
26 10 58 
26 3 58 
26 39 58 
26 12 58 
26 4 58 
26 23 58 
27 2 58 
27 34 58 
27 36 58 
27 17 58 
27 39 58 
27 22 58 
27 38 58 
27 26 58 
27 25 58 
27 18 58 
27 24 58 
27 5 58 
27 12 58 
27 10 58 
27 4 58 
27 28 58 
27 19 58 
27 3 58 
27 32 58 
27 1 58 
27 29 58 
27 37 58 
28 39 58 
28 2 58 
28 25 58 
28 36 58 
28 18 58 
28 22 58 
28 29 58 
28 32 58 
28 1 58 
28 34 58 
28 24 58 
28 5 58 
28 38 58 
28 3 58 
28 10 58 
28 12 58 
28 4 58 
28 17 58 
28 20 58 
28 33 58 
28 15 58 
28 27 58 
28 31 58 
28 9 58 
28 23 58 
28 16 58 
29 23 58 
29 34 58 
29 16 58 
29 38 58 
29 22 58 
29 17 58 
29 18 58 
29 32 58 
29 37 58 
29 11 58 
29 3 58 
29 28 58 
29 25 58 
29 39 58 
29 24 58 
29 27 58 
29 1 58 
29 15 58 
29 35 58 
29 6 58 
29 4 58 
29 8 58 
29 13 58 
29 19 58 
29 12 58 
29 26 58 
29 14 58 
29 33 58 
29 30 58 
29 7 58 
29 10 58 
29 36 58 
30 39 58 
30 25 58 
30 4 58 
30 3 58 
30 17 58 
30 1 58 
30 28 58 
30 36 58 
30 29 58 
30 12 58 
30 5 58 
30 38 58 
30 2 58 
30 10 58 
30 16 58 
30 23 58 
30 34 58 
31 8 58 
31 14 58 
31 21 58 
31 11 58 
31 9 58 
31 20 58 
32 27 58 
32 28 58 
32 13 58 
32 21 58 
32 37 58 
32 30 58 
32 9 58 
32 15 58 
32 18 58 
32 19 58 
32 24 58 
32 35 58 
32 4 58 
32 33 58 
32 20 58 
32 10 58 
32 17 58 
32 23 58 
32 39 58 
32 5 58 
32 22 58 
32 36 58 
32 12 58 
32 29 58 
32 6 58 
32 14 58 
32 1 58 
32 38 58 
32 26 58 
32 7 58 
32 34 58 
32 2 58 
32 16 58 
32 25 58 
33 18 58 
33 24 58 
33 32 58 
33 11 58 
33 25 58 
33 3 58 
33 27 58 
33 4 58 
33 37 58 
33 28 58 
33 19 58 
33 1 58 
33 26 58 
33 36 58 
34 36 58 
34 38 58 
34 39 58 
34 3 58 
34 17 58 
34 5 58 
34 18 58 
34 22 58 
34 25 58 
34 29 58 
34 26 58 
34 23 58 
34 24 58 
34 2 58 
34 10 58 
34 16 58 
34 1 58 
34 4 58 
34 6 58 
34 12 58 
34 37 58 
34 32 58 
34 30 58 
34 7 58 
34 19 58 
34 28 58 
34 27 58 
34 35 58 
34 15 58 
35 13 58 
35 8 58 
35 31 58 
35 14 58 
35 15 58 
35 20 58 
35 30 58 
35 21 58 
35 33 58 
35 9 58 
35 2 58 
35 6 58 
35 16 58 
35 27 58 
35 38 58 
35 5 58 
35 24 58 
36 29 58 
36 23 58 
36 37 58 
36 10 58 
36 27 58 
36 11 58 
36 28 58 
36 19 58 
36 5 58 
36 17 58 
36 16 58 
36 24 58 
36 2 58 
36 26 58 
36 38 58 
36 4 58 
36 32 58 
36 18 58 
36 34 58 
36 15 58 
36 22 58 
36 7 58 
36 25 58 
36 30 58 
36 39 58 
36 3 58 
36 1 58 
36 12 58 
36 35 58 
36 6 58 
36 21 58 
36 20 58 
37 22 58 
37 7 58 
37 18 58 
37 6 58 
37 12 58 
37 10 58 
37 3 58 
37 20 58 
37 25 58 
37 24 58 
37 30 58 
37 19 58 
37 2 58 
37 29 58 
37 36 58 
37 31 58 
37 38 58 
38 27 58 
38 22 58 
38 36 58 
38 17 58 
38 4 58 
38 16 58 
38 24 58 
38 34 58 
38 2 58 
38 18 58 
38 39 58 
38 19 58 
38 25 58 
38 32 58 
38 26 58 
38 28 58 
38 1 58 
38 11 58 
38 33 58 
38 5 58 
38 29 58 
38 23 58 
38 10 58 
38 30 58 
38 7 58 
38 3 58 
38 15 58 
38 37 58 
38 12 58 
38 6 58 
38 35 58 
38 21 58 
39 17 58 
39 15 58 
39 16 58 
39 2 58 
39 22 58 
39 18 58 
39 29 58 
39 11 58 
39 25 58 
39 6 58 
39 36 58 
39 34 58 
39 24 58 
39 38 58 
39 4 58 
39 1 58 
39 12 58 
39 5 58 
39 19 58 
39 28 58 
39 33 58 
39 10 58 
39 30 58 
39 26 58 
39 3 58 
39 32 58 
39 20 58 
39 13 58 
39 21 58 
39 7 58 
1 31 59 
1 35 59 
1 21 59 
1 20 59 
1 36 59 
1 14 59 
1 13 59 
1 2 59 
1 9 59 
1 15 59 
1 8 59 
1 34 59 
1 38 59 
1 19 59 
1 22 59 
1 12 59 
1 26 59 
1 30 59 
1 6 59 
1 5 59 
1 27 59 
1 10 59 
1 11 59 
1 33 59 
1 16 59 
1 32 59 
2 36 59 
2 24 59 
2 37 59 
2 4 59 
2 15 59 
2 17 59 
2 27 59 
2 7 59 
2 28 59 
2 23 59 
2 30 59 
2 38 59 
2 34 59 
2 5 59 
2 18 59 
2 22 59 
2 20 59 
2 16 59 
2 26 59 
2 39 59 
2 6 59 
2 25 59 
2 11 59 
2 29 59 
2 3 59 
2 1 59 
2 19 59 
2 12 59 
2 33 59 
2 35 59 
2 14 59 
2 13 59 
2 9 59 
2 10 59 
3 16 59 
3 20 59 
3 30 59 
3 7 59 
3 6 59 
3 15 59 
3 14 59 
3 28 59 
3 31 59 
3 21 59 
3 13 59 
3 9 59 
3 19 59 
3 8 59 
3 27 59 
3 33 59 
3 1 59 
3 35 59 
3 23 59 
3 4 59 
3 26 59 
3 37 59 
3 17 59 
3 12 59 
3 11 59 
3 22 59 
3 32 59 
3 2 59 
4 18 59 
4 34 59 
4 29 59 
4 22 59 
4 38 59 
4 26 59 
4 36 59 
4 16 59 
4 32 59 
4 39 59 
4 5 59 
4 2 59 
4 24 59 
4 17 59 
4 23 59 
4 25 59 
4 10 59 
4 3 59 
4 12 59 
4 28 59 
4 1 59 
4 37 59 
4 27 59 
4 19 59 
4 7 59 
4 6 59 
5 2 59 
5 29 59 
5 15 59 
5 9 59 
5 31 59 
5 21 59 
5 14 59 
5 4 59 
5 13 59 
5 38 59 
5 8 59 
5 37 59 
5 36 59 
5 18 59 
5 30 59 
5 25 59 
5 10 59 
5 1 59 
5 17 59 
5 22 59 
5 20 59 
5 6 59 
5 34 59 
5 12 59 
5 11 59 
5 33 59 
5 3 59 
5 7 59 
5 32 59 
6 32 59 
6 28 59 
6 36 59 
6 2 59 
6 11 59 
6 22 59 
6 39 59 
6 24 59 
6 12 59 
6 34 59 
6 21 59 
6 25 59 
6 10 59 
6 35 59 
6 16 59 
6 18 59 
6 23 59 
6 26 59 
7 34 59 
7 24 59 
7 19 59 
7 18 59 
7 3 59 
7 17 59 
7 39 59 
7 22 59 
7 23 59 
7 16 59 
7 25 59 
7 29 59 
7 37 59 
7 27 59 
7 1 59 
7 4 59 
7 35 59 
7 32 59 
7 10 59 
7 6 59 
7 12 59 
8 19 59 
8 9 59 
8 28 59 
8 10 59 
9 31 59 
9 13 59 
9 33 59 
9 35 59 
9 8 59 
9 15 59 
9 21 59 
9 14 59 
9 6 59 
9 11 59 
9 20 59 
9 37 59 
10 34 59 
10 16 59 
10 2 59 
10 22 59 
10 39 59 
10 23 59 
10 24 59 
10 17 59 
10 5 59 
10 28 59 
10 25 59 
10 26 59 
10 3 59 
10 1 59 
10 18 59 
10 9 59 
10 4 59 
10 27 59 
10 31 59 
10 36 59 
10 29 59 
10 7 59 
10 32 59 
10 12 59 
10 38 59 
10 20 59 
11 34 59 
11 17 59 
11 24 59 
11 22 59 
11 29 59 
11 39 59 
11 1 59 
11 18 59 
11 12 59 
11 28 59 
11 4 59 
11 2 59 
11 25 59 
11 32 59 
11 36 59 
11 38 59 
12 38 59 
12 17 59 
12 16 59 
12 39 59 
12 34 59 
12 36 59 
12 24 59 
12 23 59 
12 3 59 
12 32 59 
12 5 59 
12 4 59 
12 25 59 
12 28 59 
12 22 59 
12 1 59 
12 10 59 
12 37 59 
12 27 59 
12 29 59 
12 18 59 
12 19 59 
12 7 59 
12 2 59 
12 26 59 
12 35 59 
13 32 59 
13 16 59 
13 39 59 
13 29 59 
13 18 59 
13 17 59 
13 24 59 
13 1 59 
13 2 59 
13 36 59 
13 38 59 
13 26 59 
13 34 59 
13 25 59 
13 10 59 
14 24 59 
14 4 59 
14 17 59 
14 39 59 
14 25 59 
14 1 59 
14 37 59 
14 18 59 
14 19 59 
14 3 59 
14 34 59 
14 32 59 
14 36 59 
14 26 59 
14 22 59 
14 35 59 
14 16 59 
14 10 59 
15 17 59 
15 2 59 
15 22 59 
15 36 59 
15 39 59 
15 29 59 
15 3 59 
15 18 59 
15 38 59 
15 5 59 
15 25 59 
15 10 59 
15 24 59 
15 28 59 
15 34 59 
15 32 59 
15 4 59 
16 39 59 
16 22 59 
16 2 59 
16 25 59 
16 18 59 
16 38 59 
16 17 59 
16 36 59 
16 26 59 
16 34 59 
16 24 59 
16 10 59 
16 1 59 
16 5 59 
16 32 59 
16 4 59 
16 3 59 
16 28 59 
16 27 59 
16 12 59 
16 7 59 
16 23 59 
16 19 59 
16 29 59 
17 16 59 
17 15 59 
17 36 59 
17 7 59 
17 20 59 
17 18 59 
17 28 59 
17 39 59 
17 29 59 
17 22 59 
17 38 59 
17 21 59 
17 3 59 
17 19 59 
17 30 59 
17 2 59 
17 5 59 
17 35 59 
17 34 59 
17 12 59 
17 13 59 
17 6 59 
17 33 59 
17 14 59 
17 10 59 
17 27 59 
17 9 59 
17 23 59 
17 37 59 
17 26 59 
18 5 59 
18 36 59 
18 24 59 
18 16 59 
18 3 59 
18 11 59 
18 32 59 
18 2 59 
18 22 59 
18 28 59 
18 38 59 
18 7 59 
18 33 59 
18 31 59 
18 37 59 
18 14 59 
18 8 59 
18 35 59 
18 20 59 
18 21 59 
18 13 59 
18 9 59 
18 15 59 
18 12 59 
18 6 59 
18 30 59 
18 10 59 
18 27 59 
18 29 59 
18 39 59 
18 23 59 
18 34 59 
18 26 59 
19 36 59 
19 2 59 
19 26 59 
19 34 59 
19 22 59 
19 17 59 
19 29 59 
19 38 59 
19 25 59 
19 39 59 
19 18 59 
19 1 59 
19 10 59 
19 5 59 
19 24 59 
19 3 59 
19 12 59 
19 28 59 
19 27 59 
19 32 59 
19 4 59 
20 22 59 
20 35 59 
20 38 59 
20 10 59 
20 34 59 
20 26 59 
20 39 59 
20 2 59 
20 29 59 
20 21 59 
20 36 59 
20 9 59 
20 19 59 
20 16 59 
20 33 59 
20 15 59 
20 14 59 
20 17 59 
20 24 59 
21 8 59 
21 1 59 
21 31 59 
21 30 59 
21 9 59 
21 14 59 
21 11 59 
21 35 59 
21 20 59 
21 23 59 
21 5 59 
22 25 59 
22 19 59 
22 11 59 
22 28 59 
22 26 59 
22 7 59 
22 36 59 
22 3 59 
22 10 59 
22 5 59 
22 17 59 
22 27 59 
22 29 59 
22 30 59 
22 32 59 
22 24 59 
22 6 59 
22 23 59 
22 39 59 
22 38 59 
22 16 59 
22 33 59 
22 35 59 
22 12 59 
22 37 59 
22 13 59 
22 21 59 
22 31 59 
22 14 59 
22 2 59 
22 15 59 
22 8 59 
22 9 59 
23 39 59 
23 16 59 
23 2 59 
23 3 59 
23 36 59 
23 1 59 
23 38 59 
23 24 59 
23 22 59 
23 5 59 
23 25 59 
23 28 59 
23 18 59 
23 10 59 
23 26 59 
23 12 59 
23 17 59 
23 32 59 
23 29 59 
24 22 59 
24 23 59 
24 34 59 
24 2 59 
24 16 59 
24 26 59 
24 38 59 
24 5 59 
24 36 59 
24 18 59 
24 32 59 
24 29 59 
24 3 59 
24 17 59 
24 25 59 
24 28 59 
24 4 59 
24 1 59 
24 39 59 
24 27 59 
24 10 59 
24 19 59 
24 7 59 
24 37 59 
24 12 59 
24 15 59 
24 30 59 
24 6 59 
24 14 59 
25 36 59 
25 17 59 
25 16 59 
25 22 59 
25 34 59 
25 18 59 
25 24 59 
25 38 59 
25 39 59 
25 3 59 
25 10 59 
25 1 59 
25 19 59 
25 4 59 
25 11 59 
25 33 59 
25 28 59 
25 27 59 
25 6 59 
25 13 59 
25 8 59 
25 26 59 
25 29 59 
25 14 59 
25 12 59 
25 7 59 
25 37 59 
25 15 59 
26 36 59 
26 28 59 
26 29 59 
26 14 59 
26 20 59 
26 22 59 
26 2 59 
26 17 59 
26 33 59 
26 35 59 
26 19 59 
26 34 59 
26 5 59 
26 16 59 
26 24 59 
26 18 59 
26 25 59 
26 38 59 
26 32 59 
26 10 59 
26 3 59 
26 39 59 
26 12 59 
26 4 59 
26 23 59 
26 27 59 
27 2 59 
27 34 59 
27 36 59 
27 17 59 
27 39 59 
27 22 59 
27 38 59 
27 26 59 
27 25 59 
27 18 59 
27 24 59 
27 5 59 
27 12 59 
27 10 59 
27 4 59 
27 28 59 
27 19 59 
27 3 59 
27 32 59 
27 1 59 
27 29 59 
27 6 59 
28 39 59 
28 2 59 
28 25 59 
28 36 59 
28 18 59 
28 22 59 
28 29 59 
28 32 59 
28 1 59 
28 34 59 
28 24 59 
28 5 59 
28 38 59 
28 3 59 
28 10 59 
28 12 59 
28 4 59 
28 17 59 
28 20 59 
28 33 59 
28 15 59 
28 27 59 
28 9 59 
28 23 59 
28 16 59 
28 26 59 
29 23 59 
29 34 59 
29 16 59 
29 38 59 
29 22 59 
29 17 59 
29 18 59 
29 32 59 
29 37 59 
29 11 59 
29 3 59 
29 28 59 
29 25 59 
29 39 59 
29 24 59 
29 27 59 
29 1 59 
29 15 59 
29 35 59 
29 6 59 
29 4 59 
29 8 59 
29 19 59 
29 12 59 
29 26 59 
29 14 59 
29 33 59 
29 30 59 
29 7 59 
29 10 59 
29 36 59 
29 2 59 
30 39 59 
30 25 59 
30 4 59 
30 3 59 
30 17 59 
30 1 59 
30 28 59 
30 36 59 
30 29 59 
30 12 59 
30 5 59 
30 38 59 
30 2 59 
30 10 59 
30 16 59 
30 23 59 
30 34 59 
30 35 59 
31 8 59 
31 14 59 
31 21 59 
31 11 59 
31 9 59 
32 27 59 
32 28 59 
32 13 59 
32 21 59 
32 37 59 
32 30 59 
32 9 59 
32 15 59 
32 18 59 
32 19 59 
32 24 59 
32 35 59 
32 4 59 
32 33 59 
32 20 59 
32 10 59 
32 17 59 
32 23 59 
32 39 59 
32 5 59 
32 22 59 
32 36 59 
32 12 59 
32 29 59 
32 6 59 
32 14 59 
32 1 59 
32 38 59 
32 26 59 
32 7 59 
32 34 59 
32 2 59 
32 16 59 
32 25 59 
33 18 59 
33 24 59 
33 11 59 
33 25 59 
33 3 59 
33 27 59 
33 4 59 
33 37 59 
33 28 59 
33 19 59 
33 1 59 
33 26 59 
33 36 59 
33 12 59 
34 36 59 
34 38 59 
34 39 59 
34 3 59 
34 17 59 
34 5 59 
34 18 59 
34 22 59 
34 25 59 
34 29 59 
34 26 59 
34 23 59 
34 24 59 
34 2 59 
34 10 59 
34 16 59 
34 1 59 
34 4 59 
34 6 59 
34 12 59 
34 32 59 
34 30 59 
34 7 59 
34 19 59 
34 28 59 
34 27 59 
34 35 59 
35 13 59 
35 8 59 
35 31 59 
35 14 59 
35 15 59 
35 20 59 
35 30 59 
35 21 59 
35 33 59 
35 9 59 
35 2 59 
35 6 59 
35 27 59 
35 38 59 
35 5 59 
35 24 59 
35 32 59 
36 29 59 
36 23 59 
36 37 59 
36 10 59 
36 27 59 
36 11 59 
36 28 59 
36 19 59 
36 5 59 
36 17 59 
36 16 59 
36 24 59 
36 2 59 
36 26 59 
36 38 59 
36 4 59 
36 32 59 
36 18 59 
36 34 59 
36 15 59 
36 22 59 
36 7 59 
36 25 59 
36 30 59 
36 39 59 
36 3 59 
36 1 59 
36 12 59 
36 35 59 
36 6 59 
36 20 59 
36 14 59 
37 22 59 
37 7 59 
37 18 59 
37 6 59 
37 10 59 
37 3 59 
37 20 59 
37 25 59 
37 24 59 
37 30 59 
37 19 59 
37 2 59 
37 29 59 
37 31 59 
37 38 59 
38 27 59 
38 22 59 
38 36 59 
38 17 59 
38 4 59 
38 16 59 
38 24 59 
38 34 59 
38 2 59 
38 18 59 
38 39 59 
38 19 59 
38 25 59 
38 32 59 
38 26 59 
38 28 59 
38 1 59 
38 11 59 
38 33 59 
38 5 59 
38 29 59 
38 23 59 
38 10 59 
38 30 59 
38 7 59 
38 3 59 
38 15 59 
38 37 59 
38 12 59 
38 6 59 
38 35 59 
38 20 59 
39 17 59 
39 15 59 
39 16 59 
39 2 59 
39 22 59 
39 18 59 
39 29 59 
39 11 59 
39 25 59 
39 6 59 
39 36 59 
39 34 59 
39 24 59 
39 38 59 
39 4 59 
39 1 59 
39 12 59 
39 5 59 
39 28 59 
39 33 59 
39 10 59 
39 30 59 
39 26 59 
39 3 59 
39 32 59 
39 20 59 
39 13 59 
39 21 59 
39 7 59 
39 14 59 
1 31 60 
1 35 60 
1 21 60 
1 20 60 
1 36 60 
1 14 60 
1 13 60 
1 2 60 
1 9 60 
1 15 60 
1 8 60 
1 34 60 
1 38 60 
1 19 60 
1 22 60 
1 12 60 
1 26 60 
1 30 60 
1 6 60 
1 5 60 
1 27 60 
1 11 60 
1 33 60 
1 16 60 
1 32 60 
1 7 60 
2 36 60 
2 24 60 
2 37 60 
2 4 60 
2 15 60 
2 17 60 
2 27 60 
2 7 60 
2 28 60 
2 23 60 
2 30 60 
2 38 60 
2 34 60 
2 5 60 
2 18 60 
2 22 60 
2 20 60 
2 16 60 
2 26 60 
2 39 60 
2 6 60 
2 25 60 
2 11 60 
2 29 60 
2 3 60 
2 1 60 
2 19 60 
2 12 60 
2 33 60 
2 14 60 
2 13 60 
2 10 60 
3 16 60 
3 20 60 
3 30 60 
3 7 60 
3 6 60 
3 15 60 
3 14 60 
3 28 60 
3 31 60 
3 21 60 
3 13 60 
3 9 60 
3 19 60 
3 8 60 
3 27 60 
3 33 60 
3 1 60 
3 35 60 
3 23 60 
3 4 60 
3 26 60 
3 37 60 
3 12 60 
3 11 60 
3 22 60 
3 32 60 
3 2 60 
3 38 60 
4 18 60 
4 34 60 
4 29 60 
4 22 60 
4 38 60 
4 26 60 
4 36 60 
4 16 60 
4 32 60 
4 39 60 
4 5 60 
4 2 60 
4 24 60 
4 17 60 
4 23 60 
4 25 60 
4 10 60 
4 3 60 
4 12 60 
4 28 60 
4 1 60 
4 27 60 
4 19 60 
4 7 60 
4 6 60 
5 2 60 
5 29 60 
5 15 60 
5 9 60 
5 31 60 
5 21 60 
5 14 60 
5 4 60 
5 13 60 
5 38 60 
5 8 60 
5 37 60 
5 36 60 
5 18 60 
5 30 60 
5 25 60 
5 10 60 
5 1 60 
5 17 60 
5 22 60 
5 20 60 
5 6 60 
5 34 60 
5 12 60 
5 11 60 
5 33 60 
5 3 60 
5 7 60 
5 32 60 
6 32 60 
6 28 60 
6 36 60 
6 2 60 
6 11 60 
6 22 60 
6 39 60 
6 24 60 
6 12 60 
6 34 60 
6 21 60 
6 25 60 
6 10 60 
6 35 60 
6 16 60 
6 18 60 
6 23 60 
6 26 60 
6 8 60 
6 14 60 
7 34 60 
7 24 60 
7 19 60 
7 18 60 
7 3 60 
7 17 60 
7 39 60 
7 22 60 
7 23 60 
7 16 60 
7 25 60 
7 29 60 
7 37 60 
7 27 60 
7 1 60 
7 4 60 
7 32 60 
7 10 60 
7 6 60 
7 12 60 
7 15 60 
8 19 60 
8 9 60 
8 28 60 
8 18 60 
9 31 60 
9 13 60 
9 33 60 
9 35 60 
9 8 60 
9 15 60 
9 21 60 
9 14 60 
9 6 60 
9 11 60 
9 20 60 
9 37 60 
10 34 60 
10 16 60 
10 2 60 
10 22 60 
10 39 60 
10 24 60 
10 17 60 
10 5 60 
10 28 60 
10 25 60 
10 26 60 
10 3 60 
10 1 60 
10 18 60 
10 9 60 
10 4 60 
10 27 60 
10 36 60 
10 29 60 
10 7 60 
10 32 60 
10 12 60 
10 38 60 
10 20 60 
11 34 60 
11 17 60 
11 24 60 
11 22 60 
11 29 60 
11 39 60 
11 1 60 
11 18 60 
11 12 60 
11 28 60 
11 4 60 
11 2 60 
11 25 60 
11 32 60 
11 36 60 
11 38 60 
11 23 60 
11 37 60 
12 38 60 
12 17 60 
12 16 60 
12 39 60 
12 34 60 
12 36 60 
12 24 60 
12 23 60 
12 3 60 
12 32 60 
12 5 60 
12 4 60 
12 25 60 
12 28 60 
12 22 60 
12 1 60 
12 10 60 
12 27 60 
12 29 60 
12 18 60 
12 19 60 
12 7 60 
12 2 60 
12 26 60 
12 35 60 
13 32 60 
13 16 60 
13 39 60 
13 29 60 
13 18 60 
13 17 60 
13 24 60 
13 1 60 
13 2 60 
13 36 60 
13 38 60 
13 26 60 
13 34 60 
13 25 60 
13 10 60 
13 21 60 
13 20 60 
14 24 60 
14 4 60 
14 17 60 
14 39 60 
14 25 60 
14 1 60 
14 37 60 
14 18 60 
14 19 60 
14 3 60 
14 34 60 
14 32 60 
14 36 60 
14 26 60 
14 22 60 
14 35 60 
14 16 60 
14 10 60 
14 27 60 
14 2 60 
15 17 60 
15 2 60 
15 22 60 
15 36 60 
15 39 60 
15 29 60 
15 3 60 
15 18 60 
15 38 60 
15 5 60 
15 25 60 
15 24 60 
15 34 60 
15 32 60 
15 4 60 
16 39 60 
16 22 60 
16 2 60 
16 25 60 
16 18 60 
16 38 60 
16 17 60 
16 36 60 
16 26 60 
16 34 60 
16 24 60 
16 10 60 
16 1 60 
16 5 60 
16 32 60 
16 4 60 
16 3 60 
16 28 60 
16 27 60 
16 12 60 
16 7 60 
16 23 60 
16 19 60 
16 29 60 
16 15 60 
16 20 60 
17 16 60 
17 15 60 
17 36 60 
17 7 60 
17 20 60 
17 18 60 
17 28 60 
17 39 60 
17 29 60 
17 22 60 
17 38 60 
17 21 60 
17 3 60 
17 19 60 
17 30 60 
17 2 60 
17 5 60 
17 35 60 
17 34 60 
17 12 60 
17 13 60 
17 6 60 
17 33 60 
17 14 60 
17 27 60 
17 9 60 
17 23 60 
17 37 60 
17 26 60 
17 4 60 
18 5 60 
18 36 60 
18 24 60 
18 16 60 
18 3 60 
18 11 60 
18 32 60 
18 2 60 
18 22 60 
18 28 60 
18 38 60 
18 7 60 
18 33 60 
18 31 60 
18 37 60 
18 14 60 
18 8 60 
18 35 60 
18 20 60 
18 21 60 
18 13 60 
18 9 60 
18 15 60 
18 12 60 
18 6 60 
18 30 60 
18 27 60 
18 29 60 
18 39 60 
18 23 60 
18 34 60 
18 26 60 
18 4 60 
19 36 60 
19 2 60 
19 26 60 
19 34 60 
19 22 60 
19 17 60 
19 29 60 
19 38 60 
19 25 60 
19 39 60 
19 18 60 
19 1 60 
19 10 60 
19 5 60 
19 24 60 
19 3 60 
19 12 60 
19 28 60 
19 27 60 
19 32 60 
19 4 60 
19 16 60 
20 22 60 
20 35 60 
20 38 60 
20 34 60 
20 26 60 
20 2 60 
20 29 60 
20 21 60 
20 36 60 
20 9 60 
20 19 60 
20 16 60 
20 33 60 
20 15 60 
20 14 60 
20 17 60 
20 24 60 
21 8 60 
21 1 60 
21 31 60 
21 30 60 
21 9 60 
21 14 60 
21 11 60 
21 20 60 
21 23 60 
21 5 60 
22 25 60 
22 19 60 
22 11 60 
22 28 60 
22 26 60 
22 7 60 
22 36 60 
22 3 60 
22 10 60 
22 5 60 
22 17 60 
22 27 60 
22 29 60 
22 30 60 
22 32 60 
22 24 60 
22 6 60 
22 23 60 
22 38 60 
22 16 60 
22 33 60 
22 35 60 
22 12 60 
22 37 60 
22 13 60 
22 21 60 
22 31 60 
22 14 60 
22 2 60 
22 15 60 
22 8 60 
22 9 60 
22 20 60 
23 39 60 
23 16 60 
23 2 60 
23 3 60 
23 36 60 
23 1 60 
23 38 60 
23 24 60 
23 22 60 
23 5 60 
23 25 60 
23 28 60 
23 18 60 
23 26 60 
23 12 60 
23 17 60 
23 32 60 
23 29 60 
24 22 60 
24 23 60 
24 34 60 
24 2 60 
24 16 60 
24 26 60 
24 38 60 
24 5 60 
24 36 60 
24 18 60 
24 32 60 
24 29 60 
24 3 60 
24 17 60 
24 25 60 
24 28 60 
24 4 60 
24 1 60 
24 39 60 
24 27 60 
24 10 60 
24 19 60 
24 7 60 
24 37 60 
24 12 60 
24 15 60 
24 30 60 
24 6 60 
24 14 60 
24 13 60 
25 36 60 
25 17 60 
25 16 60 
25 22 60 
25 34 60 
25 18 60 
25 24 60 
25 38 60 
25 39 60 
25 3 60 
25 10 60 
25 1 60 
25 19 60 
25 4 60 
25 11 60 
25 33 60 
25 28 60 
25 27 60 
25 6 60 
25 13 60 
25 8 60 
25 26 60 
25 29 60 
25 14 60 
25 12 60 
25 7 60 
25 37 60 
25 15 60 
25 23 60 
26 36 60 
26 28 60 
26 29 60 
26 14 60 
26 20 60 
26 22 60 
26 2 60 
26 17 60 
26 33 60 
26 35 60 
26 19 60 
26 34 60 
26 5 60 
26 16 60 
26 24 60 
26 18 60 
26 25 60 
26 38 60 
26 32 60 
26 3 60 
26 39 60 
26 12 60 
26 4 60 
26 23 60 
26 27 60 
26 13 60 
27 2 60 
27 34 60 
27 36 60 
27 17 60 
27 39 60 
27 22 60 
27 38 60 
27 26 60 
27 25 60 
27 18 60 
27 24 60 
27 5 60 
27 12 60 
27 10 60 
27 4 60 
27 28 60 
27 19 60 
27 3 60 
27 32 60 
27 1 60 
27 29 60 
27 6 60 
27 30 60 
27 11 60 
28 39 60 
28 2 60 
28 25 60 
28 36 60 
28 18 60 
28 22 60 
28 29 60 
28 32 60 
28 1 60 
28 34 60 
28 24 60 
28 5 60 
28 38 60 
28 3 60 
28 12 60 
28 4 60 
28 17 60 
28 20 60 
28 33 60 
28 15 60 
28 27 60 
28 9 60 
28 23 60 
28 16 60 
28 26 60 
28 7 60 
29 23 60 
29 34 60 
29 16 60 
29 38 60 
29 22 60 
29 17 60 
29 18 60 
29 32 60 
29 37 60 
29 3 60 
29 28 60 
29 25 60 
29 39 60 
29 24 60 
29 27 60 
29 1 60 
29 15 60 
29 35 60 
29 6 60 
29 4 60 
29 8 60 
29 19 60 
29 12 60 
29 26 60 
29 14 60 
29 33 60 
29 7 60 
29 10 60 
29 36 60 
29 2 60 
30 39 60 
30 25 60 
30 4 60 
30 3 60 
30 17 60 
30 1 60 
30 28 60 
30 36 60 
30 29 60 
30 12 60 
30 5 60 
30 38 60 
30 2 60 
30 10 60 
30 16 60 
30 23 60 
30 34 60 
30 35 60 
30 15 60 
31 8 60 
31 14 60 
31 21 60 
31 11 60 
31 9 60 
32 27 60 
32 28 60 
32 13 60 
32 21 60 
32 37 60 
32 30 60 
32 9 60 
32 15 60 
32 18 60 
32 19 60 
32 24 60 
32 35 60 
32 4 60 
32 33 60 
32 20 60 
32 17 60 
32 23 60 
32 39 60 
32 5 60 
32 22 60 
32 36 60 
32 29 60 
32 6 60 
32 14 60 
32 1 60 
32 38 60 
32 26 60 
32 7 60 
32 34 60 
32 2 60 
32 16 60 
32 25 60 
33 18 60 
33 24 60 
33 25 60 
33 3 60 
33 27 60 
33 4 60 
33 37 60 
33 28 60 
33 19 60 
33 1 60 
33 26 60 
33 36 60 
33 12 60 
33 17 60 
34 36 60 
34 38 60 
34 39 60 
34 3 60 
34 17 60 
34 5 60 
34 18 60 
34 22 60 
34 25 60 
34 29 60 
34 26 60 
34 23 60 
34 24 60 
34 2 60 
34 10 60 
34 16 60 
34 1 60 
34 4 60 
34 12 60 
34 32 60 
34 30 60 
34 7 60 
34 19 60 
34 28 60 
34 27 60 
35 13 60 
35 8 60 
35 31 60 
35 14 60 
35 15 60 
35 20 60 
35 30 60 
35 21 60 
35 33 60 
35 9 60 
35 2 60 
35 6 60 
35 27 60 
35 38 60 
35 5 60 
35 24 60 
35 32 60 
35 7 60 
35 11 60 
36 29 60 
36 23 60 
36 37 60 
36 10 60 
36 27 60 
36 11 60 
36 28 60 
36 19 60 
36 5 60 
36 17 60 
36 16 60 
36 24 60 
36 2 60 
36 26 60 
36 38 60 
36 4 60 
36 32 60 
36 18 60 
36 34 60 
36 15 60 
36 22 60 
36 7 60 
36 25 60 
36 30 60 
36 39 60 
36 3 60 
36 1 60 
36 12 60 
36 35 60 
36 6 60 
36 20 60 
36 14 60 
36 33 60 
36 21 60 
37 22 60 
37 7 60 
37 18 60 
37 6 60 
37 3 60 
37 20 60 
37 25 60 
37 30 60 
37 19 60 
37 2 60 
37 29 60 
37 31 60 
37 38 60 
38 27 60 
38 22 60 
38 36 60 
38 17 60 
38 4 60 
38 16 60 
38 24 60 
38 34 60 
38 2 60 
38 18 60 
38 39 60 
38 19 60 
38 25 60 
38 32 60 
38 26 60 
38 28 60 
38 1 60 
38 11 60 
38 33 60 
38 5 60 
38 29 60 
38 23 60 
38 10 60 
38 30 60 
38 7 60 
38 3 60 
38 15 60 
38 37 60 
38 12 60 
38 6 60 
38 35 60 
38 20 60 
39 17 60 
39 15 60 
39 16 60 
39 2 60 
39 22 60 
39 18 60 
39 29 60 
39 11 60 
39 25 60 
39 6 60 
39 36 60 
39 34 60 
39 24 60 
39 38 60 
39 4 60 
39 1 60 
39 12 60 
39 5 60 
39 28 60 
39 33 60 
39 10 60 
39 30 60 
39 26 60 
39 3 60 
39 32 60 
39 20 60 
39 13 60 
39 7 60 
39 14 60 
