# Supplementary material for: Targeted Cooperative Actions Shape Social Networks
Source: PLoS One. 2016 Jan 29;11(1):e0147850. doi: 10.1371/journal.pone.0147850 (PMC4733057; doi:10.1371/journal.pone.0147850)
Supplement: S1 Dataset — The S1 Dataset is a zip file archive containing anonymized data of each session in separate sub-files. Sessions in the recipient-only treatment are in the subfiles B, C, D, and E and sessions in the reciprocal treatment are in the sub-files F, G, H, I, and J. The sub-file A describes data format. (ZIP) [file pone.0147850.s002.zip › S1Dataset/C.txt]

from to round
1 19 1 
1 14 1 
2 4 1 
2 6 1 
3 27 1 
4 20 1 
4 26 1 
5 22 1 
5 24 1 
6 25 1 
7 13 1 
7 5 1 
8 9 1 
8 26 1 
9 30 1 
10 25 1 
10 31 1 
11 7 1 
11 6 1 
12 17 1 
14 19 1 
14 23 1 
15 11 1 
15 22 1 
16 19 1 
16 24 1 
17 25 1 
17 20 1 
18 25 1 
18 2 1 
19 30 1 
19 17 1 
20 9 1 
20 16 1 
21 22 1 
21 23 1 
22 30 1 
22 27 1 
23 22 1 
23 12 1 
24 8 1 
24 12 1 
25 27 1 
25 10 1 
26 28 1 
26 29 1 
27 15 1 
28 11 1 
28 6 1 
29 8 1 
29 10 1 
30 25 1 
30 2 1 
31 2 1 
31 23 1 
1 19 2 
1 14 2 
1 31 2 
1 5 2 
2 4 2 
2 6 2 
2 8 2 
2 29 2 
3 27 2 
3 25 2 
3 19 2 
4 20 2 
4 26 2 
4 5 2 
4 10 2 
5 22 2 
5 24 2 
5 8 2 
5 29 2 
6 21 2 
7 13 2 
7 5 2 
7 20 2 
8 26 2 
8 4 2 
9 30 2 
9 21 2 
9 14 2 
10 25 2 
10 31 2 
10 26 2 
10 24 2 
11 7 2 
11 16 2 
12 17 2 
12 19 2 
12 23 2 
14 19 2 
14 23 2 
14 4 2 
14 29 2 
15 11 2 
15 22 2 
15 27 2 
15 10 2 
16 19 2 
16 24 2 
16 17 2 
17 25 2 
17 20 2 
17 8 2 
17 4 2 
18 25 2 
18 2 2 
18 15 2 
18 14 2 
19 30 2 
19 17 2 
19 14 2 
20 16 2 
20 21 2 
21 23 2 
21 4 2 
22 30 2 
22 18 2 
23 22 2 
23 12 2 
23 19 2 
23 26 2 
24 8 2 
24 22 2 
25 27 2 
25 10 2 
25 22 2 
25 30 2 
26 28 2 
26 29 2 
26 25 2 
26 6 2 
27 15 2 
27 22 2 
28 11 2 
28 21 2 
29 8 2 
29 25 2 
30 2 2 
31 2 2 
31 23 2 
31 15 2 
31 16 2 
1 14 3 
1 31 3 
1 5 3 
1 18 3 
2 4 3 
2 6 3 
2 8 3 
2 29 3 
2 15 3 
2 10 3 
3 25 3 
3 19 3 
3 17 3 
4 26 3 
4 5 3 
4 10 3 
4 18 3 
5 22 3 
5 24 3 
5 8 3 
5 29 3 
5 2 3 
5 14 3 
6 21 3 
6 9 3 
6 18 3 
7 5 3 
7 20 3 
7 25 3 
8 26 3 
8 9 3 
9 21 3 
9 14 3 
9 19 3 
10 25 3 
10 31 3 
10 26 3 
10 8 3 
11 7 3 
11 23 3 
12 17 3 
12 19 3 
12 23 3 
12 24 3 
12 29 3 
14 19 3 
14 23 3 
14 4 3 
14 29 3 
14 15 3 
14 5 3 
15 11 3 
15 22 3 
15 27 3 
15 10 3 
15 30 3 
15 14 3 
16 24 3 
16 17 3 
16 18 3 
17 25 3 
17 20 3 
17 4 3 
17 1 3 
18 25 3 
18 2 3 
18 15 3 
18 31 3 
19 17 3 
19 14 3 
19 25 3 
20 16 3 
20 4 3 
21 4 3 
21 1 3 
22 18 3 
22 26 3 
23 12 3 
23 19 3 
23 26 3 
23 18 3 
24 8 3 
24 22 3 
24 4 3 
24 1 3 
25 27 3 
25 22 3 
25 30 3 
25 8 3 
26 29 3 
26 25 3 
26 6 3 
26 4 3 
27 15 3 
27 21 3 
29 25 3 
29 5 3 
30 2 3 
30 9 3 
30 15 3 
31 2 3 
31 23 3 
31 15 3 
31 1 3 
1 14 4 
1 31 4 
1 5 4 
1 18 4 
1 3 4 
1 10 4 
2 4 4 
2 6 4 
2 8 4 
2 29 4 
2 15 4 
2 10 4 
2 1 4 
2 12 4 
3 25 4 
4 26 4 
4 5 4 
4 10 4 
4 18 4 
4 7 4 
4 16 4 
5 22 4 
5 24 4 
5 8 4 
5 2 4 
5 14 4 
5 18 4 
6 9 4 
6 18 4 
6 12 4 
7 5 4 
7 20 4 
7 25 4 
7 29 4 
7 17 4 
9 14 4 
9 19 4 
9 25 4 
10 25 4 
10 31 4 
10 26 4 
10 8 4 
10 15 4 
10 12 4 
11 7 4 
11 4 4 
12 17 4 
12 23 4 
12 24 4 
12 29 4 
12 14 4 
13 21 4 
14 19 4 
14 23 4 
14 4 4 
14 29 4 
14 15 4 
14 5 4 
14 31 4 
14 12 4 
15 11 4 
15 22 4 
15 27 4 
15 10 4 
15 30 4 
15 14 4 
15 4 4 
15 29 4 
16 24 4 
16 17 4 
16 18 4 
16 5 4 
17 25 4 
17 4 4 
17 1 4 
17 31 4 
18 2 4 
18 15 4 
18 31 4 
18 12 4 
19 17 4 
19 14 4 
19 25 4 
19 31 4 
19 10 4 
20 16 4 
20 12 4 
21 1 4 
21 7 4 
22 18 4 
22 26 4 
22 14 4 
23 12 4 
23 26 4 
23 18 4 
23 2 4 
24 8 4 
24 4 4 
24 1 4 
24 5 4 
25 22 4 
25 30 4 
25 8 4 
25 4 4 
26 29 4 
26 25 4 
26 4 4 
26 17 4 
27 15 4 
27 6 4 
28 1 4 
28 12 4 
29 5 4 
29 10 4 
30 2 4 
30 9 4 
30 15 4 
30 31 4 
30 12 4 
31 2 4 
31 23 4 
31 15 4 
31 1 4 
31 24 4 
1 14 5 
1 31 5 
1 5 5 
1 18 5 
1 10 5 
1 19 5 
2 4 5 
2 6 5 
2 8 5 
2 29 5 
2 15 5 
2 10 5 
2 1 5 
2 12 5 
2 19 5 
2 5 5 
3 25 5 
4 26 5 
4 5 5 
4 10 5 
4 18 5 
4 7 5 
4 16 5 
4 19 5 
5 22 5 
5 24 5 
5 2 5 
5 14 5 
5 18 5 
5 10 5 
6 9 5 
6 18 5 
6 2 5 
7 5 5 
7 20 5 
7 25 5 
7 17 5 
7 1 5 
8 22 5 
8 6 5 
9 14 5 
9 25 5 
9 31 5 
10 25 5 
10 31 5 
10 26 5 
10 15 5 
10 12 5 
10 5 5 
11 7 5 
11 4 5 
11 30 5 
11 23 5 
12 23 5 
12 24 5 
12 29 5 
12 14 5 
13 21 5 
13 8 5 
13 27 5 
14 19 5 
14 23 5 
14 4 5 
14 15 5 
14 5 5 
14 31 5 
14 12 5 
14 30 5 
15 11 5 
15 22 5 
15 27 5 
15 10 5 
15 30 5 
15 14 5 
15 4 5 
15 29 5 
15 2 5 
15 3 5 
16 24 5 
16 17 5 
16 18 5 
16 5 5 
16 10 5 
17 25 5 
17 4 5 
17 1 5 
17 16 5 
18 2 5 
18 15 5 
18 31 5 
18 21 5 
19 14 5 
19 31 5 
19 10 5 
20 16 5 
20 12 5 
20 15 5 
20 19 5 
21 1 5 
21 7 5 
21 22 5 
21 16 5 
22 18 5 
22 26 5 
22 14 5 
22 2 5 
22 16 5 
23 12 5 
23 26 5 
23 18 5 
23 2 5 
23 6 5 
23 17 5 
24 8 5 
24 4 5 
24 1 5 
24 5 5 
24 18 5 
24 14 5 
25 22 5 
25 8 5 
25 4 5 
26 25 5 
26 4 5 
26 17 5 
26 15 5 
27 15 5 
27 6 5 
27 24 5 
27 13 5 
28 1 5 
28 12 5 
28 7 5 
28 16 5 
29 10 5 
29 14 5 
30 2 5 
30 15 5 
30 31 5 
31 2 5 
31 23 5 
31 15 5 
31 1 5 
31 19 5 
1 14 6 
1 31 6 
1 5 6 
1 18 6 
1 10 6 
1 19 6 
1 15 6 
1 24 6 
2 4 6 
2 6 6 
2 8 6 
2 29 6 
2 15 6 
2 10 6 
2 1 6 
2 12 6 
2 19 6 
2 5 6 
2 11 6 
2 23 6 
3 5 6 
4 26 6 
4 5 6 
4 10 6 
4 18 6 
4 7 6 
4 16 6 
4 19 6 
4 24 6 
4 17 6 
5 22 6 
5 24 6 
5 2 6 
5 14 6 
5 18 6 
5 10 6 
5 15 6 
5 4 6 
6 9 6 
6 18 6 
6 2 6 
6 15 6 
6 28 6 
7 5 6 
7 20 6 
7 25 6 
7 1 6 
7 12 6 
8 6 6 
9 14 6 
9 31 6 
9 10 6 
10 31 6 
10 26 6 
10 15 6 
10 12 6 
10 5 6 
10 22 6 
11 7 6 
11 4 6 
11 23 6 
11 1 6 
12 23 6 
12 24 6 
12 29 6 
12 14 6 
12 2 6 
12 10 6 
13 21 6 
14 23 6 
14 4 6 
14 15 6 
14 5 6 
14 31 6 
14 12 6 
14 30 6 
14 2 6 
15 11 6 
15 22 6 
15 27 6 
15 10 6 
15 30 6 
15 14 6 
15 4 6 
15 29 6 
15 2 6 
15 3 6 
15 1 6 
15 18 6 
16 24 6 
16 17 6 
16 18 6 
16 5 6 
16 10 6 
16 28 6 
17 4 6 
17 1 6 
17 16 6 
17 28 6 
18 2 6 
18 15 6 
18 31 6 
18 21 6 
18 1 6 
19 14 6 
19 31 6 
19 10 6 
19 7 6 
19 2 6 
20 16 6 
20 12 6 
20 15 6 
20 2 6 
21 1 6 
21 7 6 
21 22 6 
21 16 6 
21 4 6 
22 18 6 
22 26 6 
22 14 6 
22 2 6 
22 16 6 
22 11 6 
22 28 6 
23 12 6 
23 26 6 
23 18 6 
23 2 6 
23 6 6 
23 17 6 
23 3 6 
23 24 6 
24 4 6 
24 1 6 
24 5 6 
24 18 6 
24 14 6 
24 12 6 
25 22 6 
25 8 6 
25 4 6 
25 5 6 
26 25 6 
26 4 6 
26 15 6 
26 8 6 
27 15 6 
27 6 6 
27 24 6 
27 17 6 
28 1 6 
28 7 6 
28 16 6 
28 11 6 
29 10 6 
29 14 6 
29 23 6 
30 2 6 
30 15 6 
30 31 6 
30 9 6 
30 22 6 
31 2 6 
31 23 6 
31 15 6 
31 1 6 
31 24 6 
1 14 7 
1 31 7 
1 5 7 
1 18 7 
1 10 7 
1 19 7 
1 15 7 
1 24 7 
1 22 7 
1 23 7 
2 4 7 
2 6 7 
2 8 7 
2 29 7 
2 15 7 
2 10 7 
2 1 7 
2 12 7 
2 19 7 
2 5 7 
2 11 7 
2 23 7 
2 22 7 
2 16 7 
3 23 7 
4 26 7 
4 5 7 
4 10 7 
4 18 7 
4 7 7 
4 16 7 
4 19 7 
4 24 7 
4 17 7 
4 30 7 
4 6 7 
5 22 7 
5 24 7 
5 2 7 
5 14 7 
5 10 7 
5 15 7 
5 4 7 
5 23 7 
6 9 7 
6 2 7 
6 15 7 
6 28 7 
6 23 7 
7 5 7 
7 20 7 
7 25 7 
7 1 7 
7 12 7 
7 29 7 
9 14 7 
9 10 7 
9 15 7 
10 31 7 
10 26 7 
10 15 7 
10 12 7 
10 5 7 
10 22 7 
10 2 7 
10 6 7 
11 4 7 
11 23 7 
11 1 7 
11 30 7 
12 23 7 
12 24 7 
12 14 7 
12 2 7 
12 10 7 
12 18 7 
14 23 7 
14 4 7 
14 15 7 
14 5 7 
14 31 7 
14 12 7 
14 30 7 
14 2 7 
14 1 7 
14 22 7 
15 11 7 
15 22 7 
15 27 7 
15 10 7 
15 30 7 
15 14 7 
15 4 7 
15 29 7 
15 2 7 
15 3 7 
15 1 7 
15 18 7 
15 19 7 
15 23 7 
16 24 7 
16 17 7 
16 18 7 
16 5 7 
16 10 7 
16 28 7 
16 4 7 
16 1 7 
17 4 7 
17 1 7 
17 16 7 
17 27 7 
18 2 7 
18 15 7 
18 31 7 
18 1 7 
18 23 7 
19 14 7 
19 10 7 
19 7 7 
19 2 7 
19 1 7 
20 16 7 
20 12 7 
20 15 7 
20 2 7 
20 5 7 
21 1 7 
21 7 7 
21 22 7 
21 16 7 
21 4 7 
21 24 7 
22 18 7 
22 14 7 
22 2 7 
22 16 7 
22 11 7 
23 12 7 
23 26 7 
23 18 7 
23 6 7 
23 17 7 
23 3 7 
23 24 7 
23 13 7 
24 4 7 
24 1 7 
24 5 7 
24 18 7 
24 14 7 
24 10 7 
25 22 7 
25 4 7 
25 5 7 
25 15 7 
26 4 7 
26 15 7 
26 8 7 
26 23 7 
27 24 7 
27 17 7 
28 1 7 
28 7 7 
28 16 7 
28 11 7 
28 19 7 
28 23 7 
29 10 7 
29 14 7 
29 23 7 
29 15 7 
29 5 7 
30 2 7 
30 15 7 
30 31 7 
30 9 7 
30 22 7 
30 23 7 
30 17 7 
31 2 7 
31 23 7 
31 15 7 
31 1 7 
31 14 7 
1 14 8 
1 31 8 
1 5 8 
1 10 8 
1 19 8 
1 15 8 
1 24 8 
1 22 8 
1 23 8 
1 30 8 
2 4 8 
2 6 8 
2 8 8 
2 29 8 
2 15 8 
2 10 8 
2 1 8 
2 12 8 
2 19 8 
2 5 8 
2 11 8 
2 23 8 
2 22 8 
2 16 8 
2 14 8 
2 24 8 
3 4 8 
4 26 8 
4 5 8 
4 10 8 
4 7 8 
4 16 8 
4 19 8 
4 24 8 
4 17 8 
4 30 8 
4 6 8 
4 1 8 
5 24 8 
5 2 8 
5 14 8 
5 10 8 
5 15 8 
5 4 8 
5 23 8 
5 26 8 
6 9 8 
6 2 8 
6 15 8 
6 28 8 
6 23 8 
6 21 8 
7 5 8 
7 20 8 
7 25 8 
7 12 8 
7 29 8 
7 31 8 
8 30 8 
8 29 8 
9 14 8 
9 15 8 
10 31 8 
10 26 8 
10 15 8 
10 12 8 
10 5 8 
10 22 8 
10 2 8 
10 6 8 
10 4 8 
10 19 8 
11 4 8 
11 1 8 
11 30 8 
11 22 8 
12 23 8 
12 14 8 
12 2 8 
12 10 8 
13 1 8 
13 16 8 
14 23 8 
14 4 8 
14 15 8 
14 5 8 
14 12 8 
14 30 8 
14 2 8 
14 1 8 
14 22 8 
14 28 8 
15 11 8 
15 22 8 
15 27 8 
15 10 8 
15 30 8 
15 14 8 
15 4 8 
15 29 8 
15 2 8 
15 3 8 
15 1 8 
15 18 8 
15 19 8 
15 23 8 
15 7 8 
15 17 8 
16 24 8 
16 17 8 
16 18 8 
16 5 8 
16 10 8 
16 28 8 
16 4 8 
16 1 8 
16 15 8 
17 4 8 
17 1 8 
17 16 8 
17 27 8 
17 2 8 
17 29 8 
18 2 8 
18 15 8 
18 1 8 
18 23 8 
18 21 8 
19 14 8 
19 10 8 
19 2 8 
19 1 8 
19 30 8 
20 16 8 
20 15 8 
20 2 8 
20 5 8 
21 1 8 
21 7 8 
21 22 8 
21 4 8 
21 24 8 
21 31 8 
22 18 8 
22 14 8 
22 2 8 
22 16 8 
22 11 8 
22 7 8 
22 20 8 
23 12 8 
23 26 8 
23 18 8 
23 6 8 
23 17 8 
23 3 8 
23 24 8 
23 13 8 
23 27 8 
24 4 8 
24 1 8 
24 5 8 
24 18 8 
24 14 8 
24 10 8 
24 2 8 
24 23 8 
25 22 8 
25 4 8 
25 5 8 
25 8 8 
26 4 8 
26 8 8 
26 23 8 
26 30 8 
27 24 8 
27 17 8 
27 8 8 
27 18 8 
28 1 8 
28 7 8 
28 16 8 
28 11 8 
28 19 8 
28 23 8 
28 2 8 
29 10 8 
29 14 8 
29 15 8 
29 5 8 
29 4 8 
30 2 8 
30 15 8 
30 31 8 
30 9 8 
30 22 8 
30 23 8 
30 17 8 
30 25 8 
30 28 8 
31 2 8 
31 15 8 
31 1 8 
31 14 8 
31 16 8 
1 14 9 
1 31 9 
1 5 9 
1 10 9 
1 19 9 
1 15 9 
1 24 9 
1 22 9 
1 23 9 
1 30 9 
1 21 9 
1 29 9 
2 4 9 
2 6 9 
2 8 9 
2 29 9 
2 15 9 
2 10 9 
2 1 9 
2 12 9 
2 19 9 
2 5 9 
2 11 9 
2 23 9 
2 22 9 
2 16 9 
2 14 9 
2 24 9 
2 7 9 
2 31 9 
3 4 9 
3 15 9 
3 6 9 
4 26 9 
4 5 9 
4 10 9 
4 7 9 
4 16 9 
4 19 9 
4 24 9 
4 17 9 
4 30 9 
4 6 9 
4 1 9 
4 15 9 
4 22 9 
5 24 9 
5 2 9 
5 14 9 
5 10 9 
5 15 9 
5 4 9 
5 23 9 
5 28 9 
6 9 9 
6 15 9 
6 28 9 
6 23 9 
6 21 9 
6 20 9 
7 5 9 
7 20 9 
7 25 9 
7 12 9 
7 29 9 
7 31 9 
7 2 9 
8 29 9 
8 25 9 
9 14 9 
9 15 9 
9 4 9 
10 31 9 
10 26 9 
10 15 9 
10 12 9 
10 5 9 
10 22 9 
10 2 9 
10 6 9 
10 4 9 
10 19 9 
10 30 9 
10 16 9 
11 4 9 
11 1 9 
11 30 9 
11 22 9 
11 2 9 
11 18 9 
12 23 9 
12 14 9 
12 2 9 
12 10 9 
12 25 9 
12 5 9 
13 16 9 
13 14 9 
14 23 9 
14 4 9 
14 15 9 
14 5 9 
14 30 9 
14 2 9 
14 1 9 
14 22 9 
14 28 9 
14 7 9 
15 11 9 
15 22 9 
15 27 9 
15 10 9 
15 30 9 
15 14 9 
15 4 9 
15 29 9 
15 2 9 
15 3 9 
15 1 9 
15 18 9 
15 19 9 
15 23 9 
15 7 9 
15 17 9 
15 6 9 
15 16 9 
16 24 9 
16 17 9 
16 18 9 
16 5 9 
16 10 9 
16 28 9 
16 4 9 
16 1 9 
16 15 9 
16 30 9 
17 4 9 
17 1 9 
17 16 9 
17 2 9 
17 29 9 
18 2 9 
18 15 9 
18 1 9 
18 23 9 
18 5 9 
19 14 9 
19 10 9 
19 2 9 
19 1 9 
19 30 9 
19 16 9 
20 16 9 
20 15 9 
20 2 9 
20 5 9 
21 1 9 
21 7 9 
21 22 9 
21 4 9 
21 31 9 
21 15 9 
22 18 9 
22 14 9 
22 2 9 
22 16 9 
22 11 9 
22 7 9 
22 24 9 
23 12 9 
23 26 9 
23 18 9 
23 6 9 
23 17 9 
23 3 9 
23 24 9 
23 13 9 
23 27 9 
23 8 9 
23 20 9 
24 4 9 
24 1 9 
24 5 9 
24 14 9 
24 10 9 
24 2 9 
24 23 9 
24 16 9 
25 22 9 
25 4 9 
25 5 9 
25 8 9 
25 30 9 
25 14 9 
26 4 9 
26 23 9 
26 30 9 
26 5 9 
27 24 9 
27 17 9 
27 8 9 
27 18 9 
27 7 9 
27 22 9 
28 1 9 
28 7 9 
28 16 9 
28 11 9 
28 19 9 
28 23 9 
28 2 9 
28 31 9 
28 6 9 
29 10 9 
29 14 9 
29 15 9 
29 5 9 
29 4 9 
29 3 9 
29 13 9 
30 2 9 
30 15 9 
30 31 9 
30 9 9 
30 22 9 
30 23 9 
30 17 9 
30 25 9 
30 28 9 
30 7 9 
30 18 9 
31 2 9 
31 15 9 
31 1 9 
31 14 9 
31 16 9 
1 14 10 
1 5 10 
1 10 10 
1 19 10 
1 15 10 
1 24 10 
1 22 10 
1 23 10 
1 30 10 
1 21 10 
1 29 10 
1 7 10 
2 4 10 
2 6 10 
2 8 10 
2 29 10 
2 15 10 
2 10 10 
2 1 10 
2 12 10 
2 19 10 
2 5 10 
2 11 10 
2 23 10 
2 22 10 
2 16 10 
2 14 10 
2 24 10 
2 7 10 
2 31 10 
2 30 10 
2 21 10 
3 15 10 
3 6 10 
3 27 10 
4 5 10 
4 10 10 
4 7 10 
4 16 10 
4 19 10 
4 24 10 
4 17 10 
4 30 10 
4 6 10 
4 1 10 
4 15 10 
4 22 10 
4 14 10 
5 24 10 
5 2 10 
5 14 10 
5 10 10 
5 15 10 
5 4 10 
5 23 10 
5 28 10 
5 21 10 
5 17 10 
6 9 10 
6 28 10 
6 21 10 
6 20 10 
7 5 10 
7 20 10 
7 25 10 
7 12 10 
7 29 10 
7 31 10 
8 25 10 
8 12 10 
9 14 10 
9 15 10 
9 4 10 
9 1 10 
9 28 10 
10 31 10 
10 15 10 
10 12 10 
10 5 10 
10 22 10 
10 2 10 
10 6 10 
10 4 10 
10 30 10 
10 16 10 
11 4 10 
11 1 10 
11 30 10 
11 22 10 
11 2 10 
11 15 10 
12 23 10 
12 14 10 
12 2 10 
12 10 10 
12 25 10 
12 5 10 
12 4 10 
12 22 10 
13 16 10 
13 14 10 
13 15 10 
13 23 10 
14 23 10 
14 4 10 
14 15 10 
14 5 10 
14 30 10 
14 2 10 
14 1 10 
14 22 10 
14 28 10 
14 7 10 
14 25 10 
14 26 10 
15 11 10 
15 22 10 
15 27 10 
15 10 10 
15 30 10 
15 14 10 
15 4 10 
15 29 10 
15 2 10 
15 3 10 
15 1 10 
15 18 10 
15 19 10 
15 23 10 
15 7 10 
15 17 10 
15 6 10 
15 16 10 
15 28 10 
15 31 10 
16 24 10 
16 17 10 
16 18 10 
16 5 10 
16 10 10 
16 28 10 
16 4 10 
16 1 10 
16 15 10 
16 30 10 
16 23 10 
16 12 10 
17 1 10 
17 16 10 
17 2 10 
17 29 10 
17 6 10 
18 2 10 
18 15 10 
18 1 10 
18 23 10 
18 5 10 
18 4 10 
18 17 10 
19 14 10 
19 10 10 
19 2 10 
19 1 10 
19 30 10 
19 16 10 
19 24 10 
19 5 10 
20 16 10 
20 15 10 
20 2 10 
20 1 10 
21 1 10 
21 7 10 
21 22 10 
21 4 10 
21 15 10 
21 16 10 
22 14 10 
22 2 10 
22 16 10 
22 11 10 
22 7 10 
22 24 10 
22 21 10 
23 12 10 
23 26 10 
23 18 10 
23 6 10 
23 17 10 
23 3 10 
23 24 10 
23 13 10 
23 27 10 
23 8 10 
23 20 10 
23 31 10 
23 29 10 
24 4 10 
24 1 10 
24 5 10 
24 14 10 
24 10 10 
24 2 10 
24 23 10 
24 16 10 
24 15 10 
24 18 10 
25 22 10 
25 4 10 
25 5 10 
25 8 10 
25 30 10 
25 14 10 
25 31 10 
26 4 10 
26 23 10 
26 5 10 
26 22 10 
27 24 10 
27 17 10 
27 18 10 
27 7 10 
27 22 10 
27 2 10 
28 1 10 
28 7 10 
28 16 10 
28 11 10 
28 19 10 
28 23 10 
28 2 10 
28 31 10 
28 6 10 
28 9 10 
28 12 10 
29 10 10 
29 14 10 
29 15 10 
29 5 10 
29 4 10 
29 3 10 
29 13 10 
29 1 10 
29 30 10 
30 2 10 
30 15 10 
30 31 10 
30 9 10 
30 22 10 
30 23 10 
30 17 10 
30 25 10 
30 28 10 
30 7 10 
30 18 10 
30 27 10 
30 12 10 
31 2 10 
31 15 10 
31 1 10 
31 14 10 
31 4 10 
1 14 11 
1 5 11 
1 10 11 
1 19 11 
1 15 11 
1 24 11 
1 22 11 
1 23 11 
1 30 11 
1 21 11 
1 29 11 
1 7 11 
1 4 11 
1 16 11 
2 4 11 
2 6 11 
2 8 11 
2 29 11 
2 15 11 
2 10 11 
2 1 11 
2 12 11 
2 19 11 
2 5 11 
2 11 11 
2 23 11 
2 22 11 
2 16 11 
2 14 11 
2 24 11 
2 7 11 
2 31 11 
2 30 11 
2 21 11 
2 25 11 
2 28 11 
3 15 11 
3 27 11 
3 26 11 
4 5 11 
4 10 11 
4 7 11 
4 16 11 
4 19 11 
4 24 11 
4 17 11 
4 30 11 
4 1 11 
4 15 11 
4 22 11 
4 14 11 
4 2 11 
5 24 11 
5 2 11 
5 14 11 
5 10 11 
5 15 11 
5 4 11 
5 23 11 
5 28 11 
5 21 11 
5 17 11 
5 30 11 
5 16 11 
6 9 11 
6 28 11 
6 21 11 
6 20 11 
6 19 11 
6 26 11 
7 20 11 
7 25 11 
7 12 11 
7 29 11 
7 31 11 
8 25 11 
8 12 11 
8 11 11 
8 3 11 
9 14 11 
9 15 11 
9 4 11 
9 1 11 
9 28 11 
9 2 11 
9 16 11 
10 31 11 
10 15 11 
10 5 11 
10 22 11 
10 2 11 
10 6 11 
10 4 11 
10 30 11 
10 16 11 
10 23 11 
11 4 11 
11 1 11 
11 30 11 
11 22 11 
11 15 11 
11 17 11 
12 23 11 
12 14 11 
12 2 11 
12 10 11 
12 5 11 
12 4 11 
12 22 11 
12 6 11 
13 16 11 
13 14 11 
13 15 11 
13 23 11 
13 25 11 
13 30 11 
14 23 11 
14 4 11 
14 15 11 
14 5 11 
14 30 11 
14 2 11 
14 1 11 
14 22 11 
14 28 11 
14 7 11 
14 25 11 
14 26 11 
14 29 11 
14 10 11 
15 11 11 
15 22 11 
15 27 11 
15 10 11 
15 30 11 
15 14 11 
15 4 11 
15 29 11 
15 2 11 
15 3 11 
15 1 11 
15 18 11 
15 19 11 
15 23 11 
15 7 11 
15 17 11 
15 6 11 
15 16 11 
15 28 11 
15 31 11 
15 5 11 
15 12 11 
16 24 11 
16 17 11 
16 18 11 
16 5 11 
16 10 11 
16 28 11 
16 4 11 
16 1 11 
16 15 11 
16 30 11 
16 23 11 
16 12 11 
16 19 11 
17 16 11 
17 2 11 
17 29 11 
17 6 11 
17 23 11 
18 2 11 
18 15 11 
18 1 11 
18 23 11 
18 5 11 
18 4 11 
18 11 11 
19 14 11 
19 10 11 
19 1 11 
19 30 11 
19 16 11 
19 24 11 
19 5 11 
19 4 11 
20 16 11 
20 15 11 
20 2 11 
20 1 11 
21 1 11 
21 7 11 
21 22 11 
21 4 11 
21 15 11 
21 16 11 
21 11 11 
21 18 11 
22 2 11 
22 16 11 
22 11 11 
22 24 11 
22 21 11 
23 12 11 
23 26 11 
23 18 11 
23 6 11 
23 17 11 
23 3 11 
23 24 11 
23 13 11 
23 27 11 
23 8 11 
23 20 11 
23 31 11 
23 29 11 
23 9 11 
24 4 11 
24 1 11 
24 5 11 
24 14 11 
24 10 11 
24 2 11 
24 23 11 
24 16 11 
24 15 11 
24 18 11 
24 30 11 
24 31 11 
25 22 11 
25 4 11 
25 5 11 
25 30 11 
25 14 11 
25 31 11 
25 1 11 
26 4 11 
26 5 11 
26 22 11 
26 7 11 
27 24 11 
27 18 11 
27 7 11 
27 22 11 
27 2 11 
27 15 11 
28 1 11 
28 7 11 
28 16 11 
28 11 11 
28 19 11 
28 23 11 
28 2 11 
28 31 11 
28 6 11 
28 9 11 
28 12 11 
28 24 11 
28 5 11 
29 10 11 
29 14 11 
29 15 11 
29 4 11 
29 3 11 
29 13 11 
29 1 11 
29 30 11 
29 23 11 
30 2 11 
30 15 11 
30 31 11 
30 9 11 
30 22 11 
30 23 11 
30 17 11 
30 25 11 
30 28 11 
30 7 11 
30 18 11 
30 27 11 
30 12 11 
30 13 11 
30 29 11 
31 2 11 
31 15 11 
31 1 11 
31 14 11 
31 4 11 
1 14 12 
1 5 12 
1 10 12 
1 19 12 
1 15 12 
1 24 12 
1 23 12 
1 30 12 
1 21 12 
1 29 12 
1 7 12 
1 4 12 
1 16 12 
1 2 12 
2 4 12 
2 6 12 
2 8 12 
2 29 12 
2 15 12 
2 10 12 
2 1 12 
2 12 12 
2 19 12 
2 5 12 
2 11 12 
2 23 12 
2 22 12 
2 16 12 
2 14 12 
2 24 12 
2 7 12 
2 31 12 
2 30 12 
2 21 12 
2 25 12 
2 28 12 
3 15 12 
3 27 12 
3 28 12 
4 5 12 
4 10 12 
4 7 12 
4 16 12 
4 19 12 
4 24 12 
4 17 12 
4 30 12 
4 1 12 
4 15 12 
4 14 12 
4 2 12 
4 23 12 
5 24 12 
5 2 12 
5 14 12 
5 10 12 
5 15 12 
5 4 12 
5 23 12 
5 28 12 
5 21 12 
5 17 12 
5 30 12 
5 16 12 
5 1 12 
5 29 12 
6 9 12 
6 28 12 
6 21 12 
6 19 12 
6 26 12 
6 24 12 
7 20 12 
7 25 12 
7 12 12 
7 29 12 
7 30 12 
8 25 12 
8 12 12 
8 11 12 
8 3 12 
8 18 12 
8 13 12 
9 14 12 
9 15 12 
9 4 12 
9 1 12 
9 28 12 
9 2 12 
9 16 12 
9 30 12 
9 10 12 
10 31 12 
10 15 12 
10 5 12 
10 22 12 
10 2 12 
10 6 12 
10 4 12 
10 30 12 
10 16 12 
10 23 12 
10 28 12 
10 29 12 
11 4 12 
11 1 12 
11 30 12 
11 15 12 
11 17 12 
11 14 12 
12 23 12 
12 14 12 
12 2 12 
12 10 12 
12 5 12 
12 4 12 
12 22 12 
12 6 12 
12 1 12 
12 30 12 
13 16 12 
13 14 12 
13 15 12 
13 23 12 
13 25 12 
13 30 12 
13 22 12 
13 18 12 
14 23 12 
14 4 12 
14 15 12 
14 5 12 
14 30 12 
14 2 12 
14 1 12 
14 28 12 
14 7 12 
14 25 12 
14 26 12 
14 29 12 
14 10 12 
14 19 12 
15 11 12 
15 22 12 
15 27 12 
15 10 12 
15 30 12 
15 14 12 
15 4 12 
15 29 12 
15 2 12 
15 3 12 
15 1 12 
15 18 12 
15 19 12 
15 23 12 
15 7 12 
15 17 12 
15 6 12 
15 16 12 
15 28 12 
15 31 12 
15 5 12 
15 12 12 
15 9 12 
15 25 12 
16 24 12 
16 17 12 
16 18 12 
16 5 12 
16 10 12 
16 28 12 
16 4 12 
16 1 12 
16 15 12 
16 30 12 
16 23 12 
16 12 12 
16 19 12 
16 21 12 
17 16 12 
17 2 12 
17 29 12 
17 6 12 
17 8 12 
18 2 12 
18 15 12 
18 1 12 
18 23 12 
18 5 12 
18 4 12 
18 13 12 
19 14 12 
19 10 12 
19 1 12 
19 30 12 
19 16 12 
19 24 12 
19 5 12 
19 4 12 
20 16 12 
20 15 12 
20 2 12 
20 1 12 
20 14 12 
20 24 12 
21 1 12 
21 7 12 
21 22 12 
21 4 12 
21 15 12 
21 16 12 
21 11 12 
21 18 12 
21 23 12 
21 14 12 
22 2 12 
22 16 12 
22 11 12 
22 24 12 
22 21 12 
22 1 12 
22 30 12 
23 12 12 
23 26 12 
23 18 12 
23 6 12 
23 17 12 
23 3 12 
23 13 12 
23 27 12 
23 8 12 
23 20 12 
23 31 12 
23 29 12 
23 9 12 
23 11 12 
24 4 12 
24 1 12 
24 5 12 
24 14 12 
24 10 12 
24 2 12 
24 23 12 
24 16 12 
24 15 12 
24 18 12 
24 30 12 
24 31 12 
24 29 12 
24 6 12 
25 22 12 
25 4 12 
25 5 12 
25 30 12 
25 31 12 
25 1 12 
26 5 12 
26 22 12 
26 7 12 
26 13 12 
27 24 12 
27 7 12 
27 22 12 
27 2 12 
27 15 12 
27 1 12 
28 1 12 
28 7 12 
28 16 12 
28 11 12 
28 19 12 
28 23 12 
28 2 12 
28 31 12 
28 6 12 
28 9 12 
28 12 12 
28 24 12 
28 5 12 
28 8 12 
28 20 12 
29 10 12 
29 14 12 
29 15 12 
29 3 12 
29 13 12 
29 1 12 
29 30 12 
29 23 12 
29 28 12 
30 2 12 
30 15 12 
30 31 12 
30 9 12 
30 23 12 
30 17 12 
30 25 12 
30 28 12 
30 18 12 
30 27 12 
30 12 12 
30 13 12 
30 29 12 
31 2 12 
31 15 12 
31 1 12 
31 14 12 
31 23 12 
1 14 13 
1 5 13 
1 10 13 
1 19 13 
1 15 13 
1 24 13 
1 23 13 
1 30 13 
1 21 13 
1 29 13 
1 4 13 
1 16 13 
1 2 13 
1 28 13 
2 4 13 
2 6 13 
2 8 13 
2 29 13 
2 15 13 
2 10 13 
2 1 13 
2 12 13 
2 19 13 
2 5 13 
2 11 13 
2 23 13 
2 22 13 
2 16 13 
2 14 13 
2 24 13 
2 7 13 
2 31 13 
2 30 13 
2 21 13 
2 25 13 
2 28 13 
2 9 13 
2 18 13 
3 15 13 
3 27 13 
3 28 13 
3 20 13 
4 5 13 
4 10 13 
4 7 13 
4 16 13 
4 19 13 
4 24 13 
4 17 13 
4 30 13 
4 1 13 
4 15 13 
4 14 13 
4 2 13 
4 23 13 
4 21 13 
4 28 13 
5 24 13 
5 2 13 
5 14 13 
5 10 13 
5 15 13 
5 4 13 
5 23 13 
5 28 13 
5 30 13 
5 16 13 
5 1 13 
5 29 13 
6 9 13 
6 21 13 
6 19 13 
6 26 13 
6 24 13 
6 14 13 
7 20 13 
7 25 13 
7 12 13 
7 29 13 
8 25 13 
8 12 13 
8 11 13 
8 3 13 
8 18 13 
8 13 13 
8 21 13 
8 17 13 
9 14 13 
9 15 13 
9 4 13 
9 1 13 
9 28 13 
9 2 13 
9 16 13 
9 30 13 
9 10 13 
9 5 13 
10 31 13 
10 15 13 
10 5 13 
10 22 13 
10 2 13 
10 6 13 
10 4 13 
10 30 13 
10 16 13 
10 23 13 
10 28 13 
10 29 13 
10 9 13 
10 27 13 
11 4 13 
11 1 13 
11 30 13 
11 15 13 
11 14 13 
11 28 13 
12 23 13 
12 14 13 
12 2 13 
12 10 13 
12 5 13 
12 4 13 
12 22 13 
12 1 13 
12 30 13 
13 16 13 
13 14 13 
13 15 13 
13 23 13 
13 30 13 
13 18 13 
14 23 13 
14 4 13 
14 15 13 
14 5 13 
14 30 13 
14 2 13 
14 1 13 
14 28 13 
14 7 13 
14 25 13 
14 26 13 
14 29 13 
14 10 13 
14 19 13 
14 24 13 
14 16 13 
15 11 13 
15 22 13 
15 27 13 
15 10 13 
15 30 13 
15 14 13 
15 4 13 
15 29 13 
15 2 13 
15 3 13 
15 1 13 
15 18 13 
15 19 13 
15 23 13 
15 7 13 
15 17 13 
15 6 13 
15 16 13 
15 28 13 
15 31 13 
15 5 13 
15 12 13 
15 9 13 
15 25 13 
15 21 13 
15 24 13 
16 24 13 
16 17 13 
16 18 13 
16 5 13 
16 10 13 
16 28 13 
16 4 13 
16 1 13 
16 15 13 
16 30 13 
16 23 13 
16 12 13 
16 19 13 
16 21 13 
16 14 13 
17 16 13 
17 2 13 
17 29 13 
17 6 13 
17 8 13 
17 20 13 
17 13 13 
18 2 13 
18 15 13 
18 1 13 
18 23 13 
18 5 13 
18 4 13 
18 13 13 
18 14 13 
18 24 13 
19 14 13 
19 10 13 
19 1 13 
19 30 13 
19 16 13 
19 24 13 
19 5 13 
19 4 13 
19 29 13 
19 12 13 
20 16 13 
20 15 13 
20 2 13 
20 1 13 
20 14 13 
20 24 13 
21 1 13 
21 7 13 
21 22 13 
21 4 13 
21 15 13 
21 16 13 
21 11 13 
21 18 13 
21 23 13 
21 14 13 
21 28 13 
21 24 13 
22 2 13 
22 16 13 
22 24 13 
22 21 13 
22 1 13 
22 30 13 
22 15 13 
23 12 13 
23 26 13 
23 18 13 
23 6 13 
23 17 13 
23 3 13 
23 13 13 
23 27 13 
23 8 13 
23 20 13 
23 31 13 
23 29 13 
23 9 13 
23 11 13 
23 7 13 
24 4 13 
24 1 13 
24 5 13 
24 14 13 
24 10 13 
24 2 13 
24 23 13 
24 16 13 
24 15 13 
24 18 13 
24 30 13 
24 31 13 
24 29 13 
24 6 13 
24 11 13 
24 28 13 
25 22 13 
25 4 13 
25 5 13 
25 30 13 
25 31 13 
25 2 13 
26 22 13 
26 7 13 
26 13 13 
26 21 13 
27 24 13 
27 22 13 
27 2 13 
27 15 13 
27 1 13 
27 5 13 
28 1 13 
28 7 13 
28 16 13 
28 11 13 
28 19 13 
28 23 13 
28 2 13 
28 31 13 
28 6 13 
28 9 13 
28 12 13 
28 24 13 
28 5 13 
28 8 13 
28 20 13 
28 30 13 
28 21 13 
29 10 13 
29 14 13 
29 15 13 
29 3 13 
29 13 13 
29 1 13 
29 30 13 
29 23 13 
29 28 13 
30 2 13 
30 15 13 
30 31 13 
30 9 13 
30 23 13 
30 17 13 
30 25 13 
30 28 13 
30 18 13 
30 27 13 
30 12 13 
30 13 13 
30 29 13 
30 8 13 
30 16 13 
31 2 13 
31 15 13 
31 14 13 
31 23 13 
31 16 13 
1 14 14 
1 5 14 
1 10 14 
1 19 14 
1 15 14 
1 24 14 
1 23 14 
1 30 14 
1 21 14 
1 29 14 
1 4 14 
1 16 14 
1 2 14 
1 28 14 
2 4 14 
2 6 14 
2 8 14 
2 29 14 
2 15 14 
2 10 14 
2 1 14 
2 12 14 
2 19 14 
2 5 14 
2 11 14 
2 23 14 
2 22 14 
2 16 14 
2 14 14 
2 24 14 
2 7 14 
2 31 14 
2 30 14 
2 21 14 
2 25 14 
2 28 14 
2 9 14 
2 18 14 
2 26 14 
2 3 14 
3 15 14 
3 28 14 
3 20 14 
3 8 14 
4 5 14 
4 10 14 
4 16 14 
4 19 14 
4 24 14 
4 17 14 
4 30 14 
4 1 14 
4 15 14 
4 14 14 
4 2 14 
4 23 14 
4 21 14 
4 28 14 
4 20 14 
5 24 14 
5 2 14 
5 14 14 
5 10 14 
5 15 14 
5 4 14 
5 23 14 
5 28 14 
5 30 14 
5 16 14 
5 1 14 
5 29 14 
6 9 14 
6 21 14 
6 19 14 
6 26 14 
6 24 14 
6 10 14 
7 20 14 
7 25 14 
7 12 14 
7 4 14 
8 12 14 
8 11 14 
8 3 14 
8 18 14 
8 13 14 
8 21 14 
9 14 14 
9 15 14 
9 4 14 
9 1 14 
9 28 14 
9 2 14 
9 16 14 
9 30 14 
9 10 14 
9 5 14 
9 29 14 
9 12 14 
10 31 14 
10 15 14 
10 5 14 
10 22 14 
10 2 14 
10 6 14 
10 4 14 
10 30 14 
10 16 14 
10 23 14 
10 28 14 
10 29 14 
10 9 14 
10 27 14 
10 21 14 
10 24 14 
11 4 14 
11 1 14 
11 15 14 
11 14 14 
11 28 14 
11 19 14 
12 23 14 
12 14 14 
12 2 14 
12 10 14 
12 5 14 
12 4 14 
12 1 14 
12 30 14 
12 16 14 
13 16 14 
13 14 14 
13 15 14 
13 23 14 
13 30 14 
13 1 14 
14 23 14 
14 4 14 
14 15 14 
14 5 14 
14 30 14 
14 2 14 
14 1 14 
14 28 14 
14 25 14 
14 26 14 
14 29 14 
14 10 14 
14 19 14 
14 24 14 
14 16 14 
14 9 14 
15 11 14 
15 22 14 
15 10 14 
15 30 14 
15 14 14 
15 4 14 
15 29 14 
15 2 14 
15 1 14 
15 18 14 
15 19 14 
15 23 14 
15 7 14 
15 17 14 
15 6 14 
15 16 14 
15 28 14 
15 31 14 
15 5 14 
15 12 14 
15 9 14 
15 25 14 
15 21 14 
15 24 14 
16 24 14 
16 17 14 
16 18 14 
16 5 14 
16 10 14 
16 28 14 
16 4 14 
16 1 14 
16 15 14 
16 30 14 
16 23 14 
16 12 14 
16 19 14 
16 21 14 
16 14 14 
16 20 14 
16 2 14 
17 16 14 
17 2 14 
17 29 14 
17 6 14 
17 8 14 
17 20 14 
17 13 14 
17 3 14 
18 2 14 
18 15 14 
18 1 14 
18 23 14 
18 5 14 
18 4 14 
18 14 14 
18 24 14 
18 8 14 
19 14 14 
19 10 14 
19 1 14 
19 30 14 
19 16 14 
19 24 14 
19 5 14 
19 4 14 
19 29 14 
19 12 14 
20 16 14 
20 15 14 
20 2 14 
20 1 14 
20 14 14 
20 24 14 
20 23 14 
20 10 14 
21 1 14 
21 7 14 
21 22 14 
21 4 14 
21 15 14 
21 16 14 
21 11 14 
21 18 14 
21 23 14 
21 14 14 
21 28 14 
21 24 14 
21 2 14 
21 5 14 
22 2 14 
22 16 14 
22 24 14 
22 21 14 
22 1 14 
22 30 14 
22 15 14 
22 9 14 
23 12 14 
23 26 14 
23 18 14 
23 6 14 
23 17 14 
23 3 14 
23 13 14 
23 27 14 
23 8 14 
23 20 14 
23 31 14 
23 29 14 
23 9 14 
23 11 14 
23 7 14 
24 4 14 
24 1 14 
24 5 14 
24 14 14 
24 10 14 
24 2 14 
24 23 14 
24 16 14 
24 15 14 
24 18 14 
24 30 14 
24 31 14 
24 29 14 
24 6 14 
24 11 14 
24 28 14 
24 25 14 
24 21 14 
25 22 14 
25 4 14 
25 5 14 
25 30 14 
25 31 14 
25 2 14 
25 28 14 
25 14 14 
26 7 14 
26 13 14 
26 21 14 
26 2 14 
27 24 14 
27 2 14 
27 15 14 
27 1 14 
27 5 14 
27 30 14 
28 1 14 
28 7 14 
28 16 14 
28 11 14 
28 19 14 
28 23 14 
28 2 14 
28 31 14 
28 6 14 
28 9 14 
28 12 14 
28 24 14 
28 5 14 
28 8 14 
28 20 14 
28 30 14 
28 21 14 
28 4 14 
28 18 14 
29 10 14 
29 14 14 
29 15 14 
29 3 14 
29 13 14 
29 30 14 
29 23 14 
29 28 14 
29 2 14 
30 2 14 
30 15 14 
30 31 14 
30 9 14 
30 23 14 
30 17 14 
30 25 14 
30 28 14 
30 18 14 
30 27 14 
30 12 14 
30 13 14 
30 29 14 
30 8 14 
30 16 14 
30 3 14 
30 6 14 
31 2 14 
31 15 14 
31 14 14 
31 23 14 
31 16 14 
1 14 15 
1 5 15 
1 10 15 
1 19 15 
1 15 15 
1 24 15 
1 23 15 
1 30 15 
1 21 15 
1 29 15 
1 4 15 
1 16 15 
1 2 15 
1 28 15 
1 12 15 
2 4 15 
2 6 15 
2 8 15 
2 29 15 
2 15 15 
2 10 15 
2 1 15 
2 12 15 
2 19 15 
2 5 15 
2 11 15 
2 23 15 
2 22 15 
2 16 15 
2 14 15 
2 24 15 
2 7 15 
2 31 15 
2 30 15 
2 21 15 
2 25 15 
2 28 15 
2 9 15 
2 18 15 
2 26 15 
2 3 15 
2 27 15 
2 17 15 
3 15 15 
3 28 15 
3 20 15 
3 24 15 
4 5 15 
4 10 15 
4 16 15 
4 19 15 
4 24 15 
4 17 15 
4 30 15 
4 1 15 
4 15 15 
4 14 15 
4 2 15 
4 23 15 
4 21 15 
4 28 15 
4 20 15 
4 25 15 
4 29 15 
5 24 15 
5 2 15 
5 14 15 
5 10 15 
5 15 15 
5 4 15 
5 23 15 
5 28 15 
5 30 15 
5 16 15 
5 1 15 
5 6 15 
6 9 15 
6 21 15 
6 19 15 
6 26 15 
6 24 15 
6 10 15 
6 5 15 
6 16 15 
7 20 15 
7 25 15 
7 12 15 
7 15 15 
8 12 15 
8 3 15 
8 18 15 
8 21 15 
9 14 15 
9 15 15 
9 4 15 
9 1 15 
9 28 15 
9 2 15 
9 16 15 
9 30 15 
9 10 15 
9 5 15 
9 29 15 
9 12 15 
9 20 15 
9 24 15 
10 31 15 
10 15 15 
10 5 15 
10 2 15 
10 6 15 
10 4 15 
10 30 15 
10 16 15 
10 23 15 
10 28 15 
10 29 15 
10 9 15 
10 21 15 
10 24 15 
11 4 15 
11 1 15 
11 15 15 
11 14 15 
11 28 15 
11 19 15 
11 18 15 
12 23 15 
12 14 15 
12 2 15 
12 10 15 
12 5 15 
12 4 15 
12 1 15 
12 30 15 
12 16 15 
13 16 15 
13 14 15 
13 15 15 
13 23 15 
13 30 15 
13 1 15 
13 2 15 
13 29 15 
14 23 15 
14 4 15 
14 15 15 
14 5 15 
14 30 15 
14 2 15 
14 1 15 
14 28 15 
14 25 15 
14 26 15 
14 29 15 
14 10 15 
14 19 15 
14 24 15 
14 16 15 
14 9 15 
14 22 15 
15 11 15 
15 10 15 
15 30 15 
15 14 15 
15 4 15 
15 29 15 
15 2 15 
15 1 15 
15 18 15 
15 19 15 
15 23 15 
15 7 15 
15 17 15 
15 6 15 
15 16 15 
15 28 15 
15 5 15 
15 12 15 
15 9 15 
15 25 15 
15 21 15 
15 24 15 
16 24 15 
16 17 15 
16 18 15 
16 5 15 
16 10 15 
16 28 15 
16 4 15 
16 1 15 
16 15 15 
16 30 15 
16 23 15 
16 12 15 
16 19 15 
16 21 15 
16 14 15 
16 20 15 
16 2 15 
16 13 15 
17 16 15 
17 2 15 
17 29 15 
17 6 15 
17 8 15 
17 20 15 
17 13 15 
17 18 15 
18 2 15 
18 15 15 
18 1 15 
18 23 15 
18 5 15 
18 4 15 
18 14 15 
18 24 15 
18 21 15 
19 14 15 
19 10 15 
19 1 15 
19 30 15 
19 16 15 
19 24 15 
19 5 15 
19 4 15 
19 29 15 
19 12 15 
19 9 15 
19 2 15 
20 16 15 
20 15 15 
20 2 15 
20 1 15 
20 14 15 
20 24 15 
20 23 15 
20 10 15 
21 1 15 
21 7 15 
21 22 15 
21 4 15 
21 15 15 
21 16 15 
21 11 15 
21 18 15 
21 23 15 
21 14 15 
21 28 15 
21 24 15 
21 2 15 
21 5 15 
21 30 15 
21 19 15 
22 2 15 
22 24 15 
22 21 15 
22 1 15 
22 30 15 
22 15 15 
22 9 15 
23 12 15 
23 18 15 
23 6 15 
23 17 15 
23 3 15 
23 13 15 
23 27 15 
23 8 15 
23 20 15 
23 31 15 
23 29 15 
23 9 15 
23 11 15 
23 7 15 
23 30 15 
24 4 15 
24 1 15 
24 5 15 
24 14 15 
24 10 15 
24 2 15 
24 23 15 
24 16 15 
24 15 15 
24 18 15 
24 30 15 
24 31 15 
24 29 15 
24 6 15 
24 11 15 
24 28 15 
24 25 15 
24 21 15 
24 19 15 
24 3 15 
25 22 15 
25 4 15 
25 5 15 
25 30 15 
25 31 15 
25 2 15 
25 28 15 
25 14 15 
25 15 15 
25 29 15 
26 13 15 
26 21 15 
26 2 15 
26 15 15 
27 24 15 
27 2 15 
27 15 15 
27 1 15 
27 30 15 
27 16 15 
28 1 15 
28 7 15 
28 16 15 
28 11 15 
28 19 15 
28 23 15 
28 2 15 
28 31 15 
28 6 15 
28 9 15 
28 12 15 
28 24 15 
28 5 15 
28 8 15 
28 20 15 
28 30 15 
28 21 15 
28 4 15 
28 18 15 
28 10 15 
29 10 15 
29 14 15 
29 15 15 
29 3 15 
29 13 15 
29 30 15 
29 23 15 
29 28 15 
29 2 15 
30 2 15 
30 15 15 
30 31 15 
30 9 15 
30 17 15 
30 25 15 
30 28 15 
30 18 15 
30 27 15 
30 12 15 
30 13 15 
30 29 15 
30 8 15 
30 3 15 
30 6 15 
31 2 15 
31 15 15 
31 14 15 
31 16 15 
31 24 15 
1 14 16 
1 5 16 
1 10 16 
1 19 16 
1 15 16 
1 24 16 
1 23 16 
1 30 16 
1 21 16 
1 4 16 
1 16 16 
1 2 16 
1 28 16 
1 12 16 
1 9 16 
2 4 16 
2 6 16 
2 8 16 
2 29 16 
2 15 16 
2 10 16 
2 1 16 
2 12 16 
2 19 16 
2 5 16 
2 11 16 
2 23 16 
2 22 16 
2 16 16 
2 14 16 
2 24 16 
2 7 16 
2 31 16 
2 30 16 
2 21 16 
2 25 16 
2 28 16 
2 9 16 
2 18 16 
2 26 16 
2 3 16 
2 27 16 
2 17 16 
2 20 16 
2 13 16 
3 28 16 
3 20 16 
3 24 16 
3 2 16 
4 5 16 
4 10 16 
4 16 16 
4 19 16 
4 24 16 
4 17 16 
4 30 16 
4 1 16 
4 15 16 
4 14 16 
4 2 16 
4 23 16 
4 21 16 
4 28 16 
4 20 16 
4 25 16 
4 29 16 
4 22 16 
4 18 16 
5 24 16 
5 2 16 
5 14 16 
5 10 16 
5 15 16 
5 4 16 
5 23 16 
5 28 16 
5 30 16 
5 16 16 
5 1 16 
5 6 16 
5 25 16 
5 17 16 
6 9 16 
6 21 16 
6 19 16 
6 24 16 
6 10 16 
6 5 16 
6 16 16 
6 28 16 
7 20 16 
7 25 16 
7 12 16 
8 12 16 
8 3 16 
8 18 16 
8 21 16 
8 22 16 
8 27 16 
9 14 16 
9 15 16 
9 4 16 
9 1 16 
9 28 16 
9 2 16 
9 16 16 
9 30 16 
9 10 16 
9 5 16 
9 29 16 
9 12 16 
9 20 16 
9 24 16 
9 23 16 
9 6 16 
10 15 16 
10 5 16 
10 2 16 
10 4 16 
10 30 16 
10 16 16 
10 23 16 
10 28 16 
10 29 16 
10 9 16 
10 21 16 
10 24 16 
11 4 16 
11 1 16 
11 15 16 
11 14 16 
11 28 16 
11 18 16 
11 29 16 
12 23 16 
12 14 16 
12 2 16 
12 10 16 
12 5 16 
12 4 16 
12 1 16 
12 30 16 
12 16 16 
12 19 16 
13 16 16 
13 14 16 
13 15 16 
13 23 16 
13 30 16 
13 1 16 
13 2 16 
13 29 16 
13 28 16 
13 5 16 
14 23 16 
14 4 16 
14 15 16 
14 5 16 
14 30 16 
14 2 16 
14 1 16 
14 28 16 
14 25 16 
14 26 16 
14 10 16 
14 19 16 
14 24 16 
14 16 16 
14 9 16 
14 22 16 
14 21 16 
15 10 16 
15 30 16 
15 14 16 
15 4 16 
15 29 16 
15 2 16 
15 1 16 
15 18 16 
15 19 16 
15 23 16 
15 7 16 
15 17 16 
15 6 16 
15 16 16 
15 28 16 
15 5 16 
15 12 16 
15 9 16 
15 21 16 
15 24 16 
16 24 16 
16 17 16 
16 18 16 
16 5 16 
16 10 16 
16 28 16 
16 4 16 
16 1 16 
16 15 16 
16 30 16 
16 23 16 
16 12 16 
16 19 16 
16 21 16 
16 14 16 
16 20 16 
16 2 16 
16 13 16 
16 27 16 
17 16 16 
17 2 16 
17 29 16 
17 6 16 
17 8 16 
17 20 16 
17 13 16 
17 18 16 
17 11 16 
17 26 16 
18 2 16 
18 15 16 
18 1 16 
18 23 16 
18 4 16 
18 14 16 
18 24 16 
18 21 16 
18 10 16 
19 14 16 
19 10 16 
19 1 16 
19 30 16 
19 16 16 
19 24 16 
19 5 16 
19 4 16 
19 29 16 
19 12 16 
19 9 16 
19 2 16 
19 21 16 
20 16 16 
20 15 16 
20 2 16 
20 1 16 
20 14 16 
20 24 16 
20 23 16 
20 10 16 
20 28 16 
21 1 16 
21 7 16 
21 22 16 
21 4 16 
21 15 16 
21 16 16 
21 11 16 
21 18 16 
21 23 16 
21 14 16 
21 28 16 
21 24 16 
21 2 16 
21 5 16 
21 30 16 
21 19 16 
21 20 16 
21 10 16 
22 2 16 
22 24 16 
22 21 16 
22 1 16 
22 9 16 
23 12 16 
23 18 16 
23 6 16 
23 17 16 
23 3 16 
23 13 16 
23 27 16 
23 8 16 
23 20 16 
23 31 16 
23 29 16 
23 9 16 
23 11 16 
23 30 16 
23 26 16 
24 4 16 
24 1 16 
24 5 16 
24 14 16 
24 10 16 
24 2 16 
24 23 16 
24 16 16 
24 15 16 
24 18 16 
24 30 16 
24 31 16 
24 29 16 
24 6 16 
24 11 16 
24 28 16 
24 25 16 
24 21 16 
24 19 16 
24 3 16 
24 8 16 
24 20 16 
25 4 16 
25 5 16 
25 30 16 
25 31 16 
25 2 16 
25 28 16 
25 14 16 
25 15 16 
25 29 16 
25 10 16 
26 21 16 
26 2 16 
26 15 16 
26 10 16 
27 24 16 
27 2 16 
27 15 16 
27 1 16 
27 30 16 
27 16 16 
27 21 16 
28 1 16 
28 7 16 
28 16 16 
28 11 16 
28 19 16 
28 23 16 
28 2 16 
28 31 16 
28 6 16 
28 9 16 
28 12 16 
28 24 16 
28 5 16 
28 8 16 
28 20 16 
28 30 16 
28 21 16 
28 4 16 
28 18 16 
28 10 16 
28 22 16 
28 27 16 
29 10 16 
29 14 16 
29 15 16 
29 3 16 
29 13 16 
29 23 16 
29 28 16 
29 2 16 
29 24 16 
30 2 16 
30 15 16 
30 31 16 
30 9 16 
30 17 16 
30 25 16 
30 28 16 
30 18 16 
30 27 16 
30 12 16 
30 13 16 
30 29 16 
30 8 16 
30 3 16 
30 6 16 
30 20 16 
30 26 16 
31 2 16 
31 15 16 
31 14 16 
31 16 16 
31 24 16 
1 14 17 
1 5 17 
1 10 17 
1 19 17 
1 15 17 
1 24 17 
1 23 17 
1 30 17 
1 21 17 
1 4 17 
1 16 17 
1 2 17 
1 28 17 
1 12 17 
1 9 17 
1 6 17 
2 4 17 
2 6 17 
2 8 17 
2 29 17 
2 15 17 
2 10 17 
2 1 17 
2 12 17 
2 19 17 
2 5 17 
2 11 17 
2 23 17 
2 22 17 
2 16 17 
2 14 17 
2 24 17 
2 7 17 
2 31 17 
2 30 17 
2 21 17 
2 25 17 
2 28 17 
2 9 17 
2 18 17 
2 26 17 
2 3 17 
2 27 17 
2 17 17 
2 20 17 
2 13 17 
3 28 17 
3 24 17 
3 2 17 
3 17 17 
4 5 17 
4 10 17 
4 16 17 
4 19 17 
4 24 17 
4 17 17 
4 30 17 
4 1 17 
4 15 17 
4 14 17 
4 2 17 
4 23 17 
4 21 17 
4 28 17 
4 20 17 
4 25 17 
4 29 17 
4 22 17 
4 18 17 
4 9 17 
4 13 17 
5 24 17 
5 2 17 
5 14 17 
5 10 17 
5 15 17 
5 4 17 
5 23 17 
5 28 17 
5 30 17 
5 16 17 
5 1 17 
5 6 17 
5 25 17 
5 17 17 
5 9 17 
5 11 17 
6 9 17 
6 21 17 
6 19 17 
6 24 17 
6 10 17 
6 5 17 
6 16 17 
6 28 17 
6 15 17 
6 2 17 
7 25 17 
7 12 17 
7 2 17 
8 12 17 
8 3 17 
8 18 17 
8 22 17 
8 27 17 
8 7 17 
9 14 17 
9 15 17 
9 4 17 
9 1 17 
9 28 17 
9 2 17 
9 16 17 
9 30 17 
9 10 17 
9 5 17 
9 29 17 
9 12 17 
9 20 17 
9 24 17 
9 23 17 
9 25 17 
10 15 17 
10 5 17 
10 2 17 
10 4 17 
10 30 17 
10 16 17 
10 23 17 
10 28 17 
10 29 17 
10 9 17 
10 21 17 
10 24 17 
10 19 17 
11 4 17 
11 1 17 
11 15 17 
11 14 17 
11 28 17 
11 18 17 
11 29 17 
11 21 17 
11 2 17 
12 23 17 
12 14 17 
12 2 17 
12 10 17 
12 5 17 
12 4 17 
12 1 17 
12 30 17 
12 16 17 
12 19 17 
12 9 17 
13 16 17 
13 14 17 
13 15 17 
13 23 17 
13 30 17 
13 1 17 
13 2 17 
13 29 17 
13 28 17 
13 5 17 
13 9 17 
13 19 17 
14 23 17 
14 4 17 
14 15 17 
14 5 17 
14 30 17 
14 2 17 
14 1 17 
14 28 17 
14 25 17 
14 26 17 
14 19 17 
14 24 17 
14 16 17 
14 9 17 
14 22 17 
14 21 17 
14 17 17 
15 10 17 
15 30 17 
15 14 17 
15 4 17 
15 29 17 
15 1 17 
15 18 17 
15 19 17 
15 23 17 
15 7 17 
15 17 17 
15 6 17 
15 16 17 
15 5 17 
15 12 17 
15 9 17 
15 21 17 
15 24 17 
16 24 17 
16 17 17 
16 18 17 
16 5 17 
16 10 17 
16 28 17 
16 4 17 
16 1 17 
16 15 17 
16 30 17 
16 23 17 
16 12 17 
16 19 17 
16 21 17 
16 14 17 
16 20 17 
16 2 17 
16 13 17 
16 27 17 
16 11 17 
17 16 17 
17 2 17 
17 29 17 
17 6 17 
17 8 17 
17 20 17 
17 13 17 
17 18 17 
17 11 17 
17 26 17 
17 27 17 
17 3 17 
18 2 17 
18 15 17 
18 1 17 
18 23 17 
18 4 17 
18 14 17 
18 24 17 
18 21 17 
18 10 17 
18 9 17 
18 13 17 
19 14 17 
19 10 17 
19 1 17 
19 30 17 
19 16 17 
19 24 17 
19 5 17 
19 4 17 
19 29 17 
19 12 17 
19 9 17 
19 2 17 
19 21 17 
19 15 17 
19 28 17 
20 16 17 
20 15 17 
20 2 17 
20 1 17 
20 14 17 
20 24 17 
20 23 17 
20 28 17 
20 30 17 
21 1 17 
21 7 17 
21 22 17 
21 4 17 
21 15 17 
21 16 17 
21 11 17 
21 18 17 
21 23 17 
21 14 17 
21 28 17 
21 24 17 
21 2 17 
21 5 17 
21 30 17 
21 19 17 
21 20 17 
21 10 17 
21 29 17 
21 13 17 
22 24 17 
22 21 17 
22 9 17 
23 12 17 
23 18 17 
23 6 17 
23 17 17 
23 3 17 
23 13 17 
23 27 17 
23 8 17 
23 20 17 
23 31 17 
23 29 17 
23 9 17 
23 11 17 
23 30 17 
23 25 17 
24 4 17 
24 1 17 
24 5 17 
24 14 17 
24 10 17 
24 2 17 
24 23 17 
24 16 17 
24 15 17 
24 18 17 
24 30 17 
24 31 17 
24 29 17 
24 6 17 
24 11 17 
24 28 17 
24 25 17 
24 21 17 
24 19 17 
24 3 17 
24 8 17 
24 20 17 
24 12 17 
24 17 17 
25 4 17 
25 5 17 
25 30 17 
25 31 17 
25 2 17 
25 28 17 
25 14 17 
25 15 17 
25 29 17 
25 8 17 
26 21 17 
26 2 17 
26 15 17 
26 10 17 
26 1 17 
26 28 17 
27 24 17 
27 2 17 
27 15 17 
27 1 17 
27 30 17 
27 16 17 
27 21 17 
27 17 17 
28 1 17 
28 7 17 
28 16 17 
28 11 17 
28 19 17 
28 23 17 
28 2 17 
28 31 17 
28 6 17 
28 9 17 
28 12 17 
28 24 17 
28 5 17 
28 8 17 
28 20 17 
28 30 17 
28 21 17 
28 4 17 
28 18 17 
28 10 17 
28 22 17 
28 27 17 
28 25 17 
28 13 17 
29 10 17 
29 14 17 
29 15 17 
29 3 17 
29 13 17 
29 23 17 
29 28 17 
29 2 17 
29 24 17 
30 2 17 
30 15 17 
30 31 17 
30 9 17 
30 17 17 
30 25 17 
30 28 17 
30 18 17 
30 27 17 
30 12 17 
30 13 17 
30 29 17 
30 8 17 
30 3 17 
30 6 17 
30 20 17 
30 26 17 
30 1 17 
30 19 17 
31 2 17 
31 15 17 
31 16 17 
31 24 17 
31 4 17 
1 14 18 
1 5 18 
1 10 18 
1 19 18 
1 15 18 
1 24 18 
1 23 18 
1 30 18 
1 21 18 
1 4 18 
1 16 18 
1 2 18 
1 28 18 
1 12 18 
1 9 18 
1 6 18 
1 13 18 
1 17 18 
2 4 18 
2 6 18 
2 8 18 
2 29 18 
2 1 18 
2 12 18 
2 19 18 
2 5 18 
2 11 18 
2 23 18 
2 22 18 
2 16 18 
2 14 18 
2 24 18 
2 7 18 
2 31 18 
2 30 18 
2 21 18 
2 25 18 
2 28 18 
2 9 18 
2 18 18 
2 26 18 
2 3 18 
2 27 18 
2 17 18 
2 20 18 
2 13 18 
3 28 18 
3 24 18 
3 2 18 
3 17 18 
3 25 18 
4 5 18 
4 10 18 
4 16 18 
4 19 18 
4 24 18 
4 17 18 
4 30 18 
4 1 18 
4 15 18 
4 14 18 
4 2 18 
4 23 18 
4 21 18 
4 28 18 
4 20 18 
4 25 18 
4 29 18 
4 18 18 
4 9 18 
4 13 18 
4 6 18 
5 24 18 
5 2 18 
5 14 18 
5 10 18 
5 15 18 
5 4 18 
5 23 18 
5 28 18 
5 30 18 
5 16 18 
5 1 18 
5 6 18 
5 25 18 
5 17 18 
5 9 18 
5 11 18 
5 21 18 
5 19 18 
6 9 18 
6 21 18 
6 19 18 
6 24 18 
6 5 18 
6 16 18 
6 28 18 
6 15 18 
6 2 18 
6 23 18 
7 12 18 
8 3 18 
8 18 18 
8 27 18 
8 7 18 
9 14 18 
9 15 18 
9 4 18 
9 1 18 
9 28 18 
9 2 18 
9 16 18 
9 30 18 
9 10 18 
9 5 18 
9 29 18 
9 12 18 
9 24 18 
9 23 18 
9 25 18 
9 19 18 
10 15 18 
10 5 18 
10 2 18 
10 4 18 
10 30 18 
10 16 18 
10 23 18 
10 28 18 
10 29 18 
10 9 18 
10 21 18 
10 24 18 
10 19 18 
10 1 18 
11 4 18 
11 1 18 
11 15 18 
11 14 18 
11 28 18 
11 18 18 
11 21 18 
11 2 18 
11 24 18 
12 23 18 
12 14 18 
12 2 18 
12 10 18 
12 5 18 
12 4 18 
12 1 18 
12 30 18 
12 16 18 
12 19 18 
12 9 18 
12 21 18 
13 16 18 
13 14 18 
13 15 18 
13 23 18 
13 30 18 
13 1 18 
13 2 18 
13 29 18 
13 28 18 
13 5 18 
13 9 18 
13 19 18 
13 4 18 
13 12 18 
14 23 18 
14 4 18 
14 15 18 
14 5 18 
14 30 18 
14 2 18 
14 1 18 
14 28 18 
14 25 18 
14 26 18 
14 19 18 
14 24 18 
14 16 18 
14 9 18 
14 22 18 
14 21 18 
14 17 18 
14 11 18 
14 12 18 
15 10 18 
15 30 18 
15 4 18 
15 29 18 
15 1 18 
15 18 18 
15 19 18 
15 23 18 
15 7 18 
15 17 18 
15 6 18 
15 5 18 
15 12 18 
15 9 18 
15 21 18 
15 24 18 
16 24 18 
16 17 18 
16 18 18 
16 5 18 
16 10 18 
16 28 18 
16 4 18 
16 1 18 
16 15 18 
16 30 18 
16 23 18 
16 12 18 
16 19 18 
16 21 18 
16 14 18 
16 20 18 
16 2 18 
16 13 18 
16 11 18 
16 9 18 
17 16 18 
17 2 18 
17 6 18 
17 8 18 
17 20 18 
17 13 18 
17 18 18 
17 11 18 
17 26 18 
17 27 18 
17 3 18 
17 7 18 
18 2 18 
18 15 18 
18 1 18 
18 23 18 
18 4 18 
18 14 18 
18 24 18 
18 21 18 
18 9 18 
18 13 18 
18 31 18 
19 14 18 
19 10 18 
19 1 18 
19 30 18 
19 16 18 
19 24 18 
19 5 18 
19 4 18 
19 12 18 
19 9 18 
19 2 18 
19 21 18 
19 15 18 
19 28 18 
19 23 18 
20 16 18 
20 15 18 
20 2 18 
20 1 18 
20 14 18 
20 24 18 
20 23 18 
20 28 18 
20 30 18 
21 1 18 
21 22 18 
21 4 18 
21 15 18 
21 16 18 
21 11 18 
21 18 18 
21 23 18 
21 14 18 
21 28 18 
21 24 18 
21 2 18 
21 5 18 
21 30 18 
21 19 18 
21 20 18 
21 10 18 
21 29 18 
21 13 18 
21 9 18 
22 24 18 
22 21 18 
22 9 18 
23 12 18 
23 18 18 
23 6 18 
23 17 18 
23 13 18 
23 27 18 
23 8 18 
23 20 18 
23 31 18 
23 29 18 
23 9 18 
23 11 18 
23 30 18 
23 25 18 
23 16 18 
24 4 18 
24 1 18 
24 5 18 
24 14 18 
24 10 18 
24 2 18 
24 23 18 
24 16 18 
24 15 18 
24 18 18 
24 30 18 
24 31 18 
24 29 18 
24 6 18 
24 11 18 
24 28 18 
24 25 18 
24 21 18 
24 19 18 
24 3 18 
24 8 18 
24 20 18 
24 12 18 
24 17 18 
24 9 18 
24 22 18 
25 4 18 
25 5 18 
25 30 18 
25 31 18 
25 28 18 
25 14 18 
25 15 18 
25 29 18 
25 8 18 
25 11 18 
26 21 18 
26 2 18 
26 15 18 
26 10 18 
26 1 18 
26 28 18 
26 30 18 
26 3 18 
27 24 18 
27 2 18 
27 15 18 
27 1 18 
27 30 18 
27 16 18 
27 21 18 
27 28 18 
28 1 18 
28 7 18 
28 16 18 
28 11 18 
28 19 18 
28 23 18 
28 2 18 
28 31 18 
28 6 18 
28 9 18 
28 12 18 
28 24 18 
28 5 18 
28 8 18 
28 20 18 
28 30 18 
28 21 18 
28 4 18 
28 18 18 
28 10 18 
28 22 18 
28 27 18 
28 25 18 
28 13 18 
28 26 18 
28 17 18 
29 10 18 
29 14 18 
29 15 18 
29 3 18 
29 13 18 
29 23 18 
29 28 18 
29 2 18 
29 24 18 
29 11 18 
29 26 18 
30 2 18 
30 15 18 
30 31 18 
30 9 18 
30 17 18 
30 25 18 
30 28 18 
30 18 18 
30 27 18 
30 12 18 
30 13 18 
30 29 18 
30 8 18 
30 3 18 
30 6 18 
30 20 18 
30 26 18 
30 1 18 
30 19 18 
30 4 18 
31 2 18 
31 16 18 
31 24 18 
31 4 18 
31 21 18 
1 14 19 
1 5 19 
1 10 19 
1 19 19 
1 15 19 
1 24 19 
1 23 19 
1 30 19 
1 21 19 
1 4 19 
1 16 19 
1 2 19 
1 28 19 
1 12 19 
1 9 19 
1 6 19 
1 13 19 
1 17 19 
1 25 19 
1 18 19 
2 4 19 
2 6 19 
2 8 19 
2 29 19 
2 12 19 
2 19 19 
2 5 19 
2 11 19 
2 22 19 
2 16 19 
2 14 19 
2 24 19 
2 7 19 
2 31 19 
2 30 19 
2 21 19 
2 25 19 
2 28 19 
2 9 19 
2 18 19 
2 26 19 
2 3 19 
2 27 19 
2 17 19 
2 20 19 
2 13 19 
3 28 19 
3 24 19 
3 2 19 
3 25 19 
3 27 19 
4 5 19 
4 10 19 
4 16 19 
4 19 19 
4 24 19 
4 17 19 
4 30 19 
4 1 19 
4 15 19 
4 14 19 
4 2 19 
4 23 19 
4 21 19 
4 28 19 
4 20 19 
4 25 19 
4 29 19 
4 18 19 
4 9 19 
4 13 19 
4 6 19 
4 27 19 
4 12 19 
5 24 19 
5 2 19 
5 14 19 
5 10 19 
5 15 19 
5 4 19 
5 23 19 
5 28 19 
5 30 19 
5 16 19 
5 1 19 
5 6 19 
5 25 19 
5 17 19 
5 9 19 
5 11 19 
5 21 19 
5 19 19 
5 13 19 
5 29 19 
6 9 19 
6 21 19 
6 19 19 
6 24 19 
6 5 19 
6 16 19 
6 28 19 
6 15 19 
6 2 19 
6 23 19 
6 14 19 
6 10 19 
7 12 19 
7 23 19 
8 3 19 
8 18 19 
8 27 19 
8 7 19 
9 14 19 
9 15 19 
9 4 19 
9 1 19 
9 28 19 
9 2 19 
9 16 19 
9 30 19 
9 10 19 
9 5 19 
9 29 19 
9 12 19 
9 24 19 
9 23 19 
9 25 19 
9 19 19 
9 18 19 
9 17 19 
10 15 19 
10 5 19 
10 2 19 
10 4 19 
10 30 19 
10 16 19 
10 23 19 
10 28 19 
10 9 19 
10 21 19 
10 24 19 
10 19 19 
10 1 19 
10 13 19 
11 4 19 
11 1 19 
11 15 19 
11 14 19 
11 28 19 
11 18 19 
11 21 19 
11 2 19 
11 24 19 
11 30 19 
11 23 19 
12 23 19 
12 14 19 
12 2 19 
12 5 19 
12 4 19 
12 1 19 
12 30 19 
12 16 19 
12 19 19 
12 9 19 
12 21 19 
13 16 19 
13 14 19 
13 15 19 
13 23 19 
13 30 19 
13 1 19 
13 2 19 
13 29 19 
13 28 19 
13 5 19 
13 9 19 
13 19 19 
13 4 19 
13 12 19 
13 11 19 
13 27 19 
14 23 19 
14 4 19 
14 5 19 
14 30 19 
14 2 19 
14 1 19 
14 28 19 
14 25 19 
14 26 19 
14 19 19 
14 24 19 
14 16 19 
14 9 19 
14 22 19 
14 21 19 
14 17 19 
14 11 19 
14 12 19 
14 13 19 
15 10 19 
15 30 19 
15 4 19 
15 29 19 
15 1 19 
15 18 19 
15 19 19 
15 7 19 
15 17 19 
15 6 19 
15 5 19 
15 12 19 
15 21 19 
15 24 19 
16 24 19 
16 17 19 
16 18 19 
16 5 19 
16 10 19 
16 28 19 
16 4 19 
16 1 19 
16 15 19 
16 30 19 
16 23 19 
16 12 19 
16 19 19 
16 21 19 
16 14 19 
16 20 19 
16 2 19 
16 13 19 
16 11 19 
16 9 19 
17 16 19 
17 6 19 
17 8 19 
17 20 19 
17 13 19 
17 18 19 
17 11 19 
17 26 19 
17 27 19 
17 3 19 
17 7 19 
17 22 19 
18 2 19 
18 15 19 
18 1 19 
18 23 19 
18 4 19 
18 14 19 
18 24 19 
18 21 19 
18 9 19 
18 13 19 
18 28 19 
19 14 19 
19 10 19 
19 1 19 
19 30 19 
19 16 19 
19 24 19 
19 5 19 
19 4 19 
19 12 19 
19 9 19 
19 2 19 
19 21 19 
19 15 19 
19 28 19 
19 23 19 
19 18 19 
20 16 19 
20 15 19 
20 2 19 
20 1 19 
20 14 19 
20 24 19 
20 23 19 
20 28 19 
20 30 19 
21 1 19 
21 4 19 
21 15 19 
21 16 19 
21 11 19 
21 18 19 
21 23 19 
21 14 19 
21 28 19 
21 24 19 
21 2 19 
21 5 19 
21 30 19 
21 19 19 
21 20 19 
21 10 19 
21 29 19 
21 13 19 
21 9 19 
21 12 19 
22 24 19 
22 21 19 
22 9 19 
22 27 19 
22 29 19 
23 12 19 
23 18 19 
23 6 19 
23 17 19 
23 13 19 
23 27 19 
23 8 19 
23 20 19 
23 31 19 
23 29 19 
23 9 19 
23 11 19 
23 25 19 
23 16 19 
23 26 19 
24 4 19 
24 1 19 
24 5 19 
24 14 19 
24 10 19 
24 2 19 
24 23 19 
24 16 19 
24 15 19 
24 18 19 
24 30 19 
24 31 19 
24 29 19 
24 6 19 
24 11 19 
24 28 19 
24 25 19 
24 21 19 
24 19 19 
24 3 19 
24 8 19 
24 20 19 
24 12 19 
24 17 19 
24 9 19 
24 22 19 
24 7 19 
24 13 19 
25 4 19 
25 5 19 
25 31 19 
25 28 19 
25 14 19 
25 29 19 
25 8 19 
25 11 19 
26 21 19 
26 15 19 
26 10 19 
26 1 19 
26 28 19 
26 30 19 
26 3 19 
26 31 19 
27 24 19 
27 2 19 
27 1 19 
27 30 19 
27 16 19 
27 21 19 
27 28 19 
27 14 19 
28 1 19 
28 7 19 
28 16 19 
28 11 19 
28 19 19 
28 23 19 
28 2 19 
28 31 19 
28 6 19 
28 9 19 
28 12 19 
28 24 19 
28 5 19 
28 8 19 
28 20 19 
28 30 19 
28 21 19 
28 4 19 
28 18 19 
28 10 19 
28 22 19 
28 27 19 
28 25 19 
28 13 19 
28 26 19 
28 17 19 
28 3 19 
28 29 19 
29 10 19 
29 14 19 
29 15 19 
29 3 19 
29 13 19 
29 28 19 
29 2 19 
29 24 19 
29 11 19 
29 26 19 
29 5 19 
30 2 19 
30 15 19 
30 31 19 
30 9 19 
30 17 19 
30 25 19 
30 28 19 
30 18 19 
30 27 19 
30 12 19 
30 13 19 
30 29 19 
30 8 19 
30 3 19 
30 6 19 
30 20 19 
30 26 19 
30 1 19 
30 19 19 
30 4 19 
30 11 19 
30 24 19 
31 16 19 
31 24 19 
31 4 19 
31 21 19 
31 14 19 
1 14 20 
1 5 20 
1 10 20 
1 19 20 
1 15 20 
1 24 20 
1 23 20 
1 30 20 
1 21 20 
1 4 20 
1 16 20 
1 2 20 
1 28 20 
1 12 20 
1 9 20 
1 6 20 
1 13 20 
1 17 20 
1 25 20 
1 18 20 
1 11 20 
1 20 20 
2 4 20 
2 6 20 
2 8 20 
2 29 20 
2 12 20 
2 19 20 
2 5 20 
2 11 20 
2 22 20 
2 16 20 
2 14 20 
2 24 20 
2 7 20 
2 31 20 
2 30 20 
2 21 20 
2 25 20 
2 28 20 
2 9 20 
2 18 20 
2 26 20 
2 3 20 
2 27 20 
2 17 20 
2 20 20 
2 13 20 
2 10 20 
3 28 20 
3 24 20 
3 2 20 
3 27 20 
3 10 20 
4 5 20 
4 10 20 
4 16 20 
4 19 20 
4 24 20 
4 17 20 
4 30 20 
4 1 20 
4 15 20 
4 14 20 
4 2 20 
4 23 20 
4 21 20 
4 28 20 
4 20 20 
4 25 20 
4 29 20 
4 18 20 
4 9 20 
4 13 20 
4 6 20 
4 12 20 
4 11 20 
5 24 20 
5 2 20 
5 14 20 
5 10 20 
5 15 20 
5 4 20 
5 23 20 
5 28 20 
5 30 20 
5 16 20 
5 1 20 
5 6 20 
5 25 20 
5 17 20 
5 9 20 
5 11 20 
5 21 20 
5 19 20 
5 13 20 
5 29 20 
5 26 20 
5 27 20 
6 9 20 
6 21 20 
6 19 20 
6 24 20 
6 5 20 
6 16 20 
6 28 20 
6 15 20 
6 2 20 
6 23 20 
6 14 20 
6 10 20 
6 1 20 
6 13 20 
7 12 20 
7 24 20 
8 3 20 
8 7 20 
9 14 20 
9 15 20 
9 4 20 
9 1 20 
9 28 20 
9 2 20 
9 16 20 
9 30 20 
9 10 20 
9 5 20 
9 29 20 
9 12 20 
9 24 20 
9 23 20 
9 19 20 
9 18 20 
9 17 20 
9 13 20 
10 15 20 
10 5 20 
10 2 20 
10 4 20 
10 30 20 
10 16 20 
10 23 20 
10 28 20 
10 9 20 
10 21 20 
10 24 20 
10 19 20 
10 1 20 
10 13 20 
10 14 20 
10 18 20 
11 4 20 
11 1 20 
11 15 20 
11 14 20 
11 28 20 
11 18 20 
11 21 20 
11 2 20 
11 24 20 
11 30 20 
11 23 20 
11 3 20 
12 23 20 
12 14 20 
12 2 20 
12 5 20 
12 4 20 
12 1 20 
12 30 20 
12 16 20 
12 19 20 
12 9 20 
12 21 20 
12 28 20 
13 16 20 
13 14 20 
13 15 20 
13 23 20 
13 30 20 
13 1 20 
13 2 20 
13 29 20 
13 28 20 
13 5 20 
13 9 20 
13 19 20 
13 4 20 
13 12 20 
13 11 20 
13 27 20 
13 10 20 
14 23 20 
14 4 20 
14 5 20 
14 30 20 
14 2 20 
14 1 20 
14 28 20 
14 25 20 
14 26 20 
14 19 20 
14 24 20 
14 16 20 
14 9 20 
14 22 20 
14 21 20 
14 17 20 
14 11 20 
14 13 20 
14 6 20 
15 10 20 
15 30 20 
15 4 20 
15 29 20 
15 1 20 
15 18 20 
15 19 20 
15 7 20 
15 17 20 
15 6 20 
15 5 20 
15 12 20 
15 21 20 
15 24 20 
15 11 20 
15 26 20 
16 24 20 
16 17 20 
16 18 20 
16 5 20 
16 10 20 
16 28 20 
16 4 20 
16 1 20 
16 15 20 
16 30 20 
16 23 20 
16 12 20 
16 19 20 
16 21 20 
16 14 20 
16 2 20 
16 13 20 
16 11 20 
16 9 20 
16 6 20 
17 16 20 
17 6 20 
17 8 20 
17 20 20 
17 13 20 
17 18 20 
17 11 20 
17 26 20 
17 27 20 
17 3 20 
17 7 20 
17 22 20 
17 19 20 
17 31 20 
18 2 20 
18 15 20 
18 1 20 
18 23 20 
18 4 20 
18 14 20 
18 24 20 
18 21 20 
18 9 20 
18 13 20 
18 28 20 
18 11 20 
18 10 20 
19 14 20 
19 10 20 
19 1 20 
19 30 20 
19 16 20 
19 24 20 
19 5 20 
19 4 20 
19 12 20 
19 9 20 
19 2 20 
19 21 20 
19 15 20 
19 28 20 
19 23 20 
19 18 20 
19 11 20 
19 6 20 
20 16 20 
20 2 20 
20 1 20 
20 14 20 
20 24 20 
20 23 20 
20 28 20 
20 30 20 
20 5 20 
21 1 20 
21 4 20 
21 15 20 
21 16 20 
21 11 20 
21 18 20 
21 23 20 
21 14 20 
21 28 20 
21 24 20 
21 2 20 
21 5 20 
21 30 20 
21 19 20 
21 20 20 
21 10 20 
21 29 20 
21 13 20 
21 9 20 
21 12 20 
21 6 20 
21 17 20 
22 24 20 
22 21 20 
22 9 20 
22 27 20 
22 29 20 
22 6 20 
23 12 20 
23 18 20 
23 6 20 
23 17 20 
23 13 20 
23 27 20 
23 8 20 
23 20 20 
23 31 20 
23 29 20 
23 9 20 
23 11 20 
23 25 20 
23 26 20 
23 7 20 
24 4 20 
24 1 20 
24 5 20 
24 14 20 
24 10 20 
24 2 20 
24 23 20 
24 16 20 
24 15 20 
24 18 20 
24 30 20 
24 31 20 
24 29 20 
24 6 20 
24 11 20 
24 28 20 
24 25 20 
24 21 20 
24 19 20 
24 3 20 
24 8 20 
24 20 20 
24 12 20 
24 17 20 
24 9 20 
24 7 20 
24 13 20 
24 27 20 
25 4 20 
25 5 20 
25 31 20 
25 28 20 
25 29 20 
25 8 20 
25 11 20 
25 20 20 
26 21 20 
26 15 20 
26 10 20 
26 1 20 
26 28 20 
26 30 20 
26 3 20 
26 31 20 
26 5 20 
26 16 20 
27 24 20 
27 2 20 
27 1 20 
27 30 20 
27 21 20 
27 28 20 
27 14 20 
28 1 20 
28 7 20 
28 16 20 
28 11 20 
28 19 20 
28 23 20 
28 2 20 
28 31 20 
28 6 20 
28 12 20 
28 24 20 
28 5 20 
28 8 20 
28 20 20 
28 30 20 
28 21 20 
28 4 20 
28 10 20 
28 22 20 
28 27 20 
28 25 20 
28 13 20 
28 26 20 
28 17 20 
28 3 20 
28 29 20 
29 10 20 
29 14 20 
29 15 20 
29 3 20 
29 13 20 
29 28 20 
29 2 20 
29 24 20 
29 11 20 
29 26 20 
29 5 20 
29 21 20 
30 2 20 
30 15 20 
30 31 20 
30 17 20 
30 25 20 
30 28 20 
30 18 20 
30 27 20 
30 12 20 
30 13 20 
30 29 20 
30 8 20 
30 3 20 
30 6 20 
30 20 20 
30 26 20 
30 19 20 
30 4 20 
30 11 20 
30 24 20 
31 16 20 
31 24 20 
31 4 20 
31 21 20 
31 14 20 
1 14 21 
1 5 21 
1 10 21 
1 19 21 
1 15 21 
1 24 21 
1 23 21 
1 30 21 
1 21 21 
1 4 21 
1 16 21 
1 2 21 
1 28 21 
1 12 21 
1 9 21 
1 6 21 
1 13 21 
1 17 21 
1 18 21 
1 11 21 
2 4 21 
2 6 21 
2 8 21 
2 29 21 
2 12 21 
2 19 21 
2 5 21 
2 22 21 
2 16 21 
2 14 21 
2 24 21 
2 7 21 
2 31 21 
2 30 21 
2 21 21 
2 25 21 
2 28 21 
2 9 21 
2 18 21 
2 26 21 
2 3 21 
2 27 21 
2 17 21 
2 20 21 
2 13 21 
2 10 21 
2 15 21 
3 28 21 
3 24 21 
3 2 21 
3 10 21 
3 16 21 
4 5 21 
4 10 21 
4 16 21 
4 19 21 
4 24 21 
4 17 21 
4 30 21 
4 1 21 
4 15 21 
4 14 21 
4 2 21 
4 23 21 
4 21 21 
4 28 21 
4 29 21 
4 18 21 
4 9 21 
4 13 21 
4 6 21 
4 12 21 
4 11 21 
5 24 21 
5 2 21 
5 14 21 
5 10 21 
5 15 21 
5 4 21 
5 23 21 
5 28 21 
5 30 21 
5 16 21 
5 1 21 
5 6 21 
5 17 21 
5 9 21 
5 11 21 
5 21 21 
5 19 21 
5 13 21 
5 29 21 
5 26 21 
6 9 21 
6 21 21 
6 19 21 
6 24 21 
6 5 21 
6 16 21 
6 28 21 
6 15 21 
6 2 21 
6 23 21 
6 14 21 
6 10 21 
6 1 21 
6 13 21 
6 4 21 
6 30 21 
7 12 21 
7 24 21 
7 28 21 
7 6 21 
8 3 21 
8 7 21 
8 31 21 
9 14 21 
9 15 21 
9 4 21 
9 1 21 
9 28 21 
9 2 21 
9 16 21 
9 30 21 
9 10 21 
9 5 21 
9 29 21 
9 12 21 
9 24 21 
9 23 21 
9 19 21 
9 18 21 
9 17 21 
9 13 21 
9 26 21 
9 6 21 
10 15 21 
10 5 21 
10 2 21 
10 4 21 
10 30 21 
10 16 21 
10 23 21 
10 28 21 
10 9 21 
10 21 21 
10 24 21 
10 19 21 
10 1 21 
10 13 21 
10 14 21 
10 18 21 
10 11 21 
11 4 21 
11 1 21 
11 15 21 
11 14 21 
11 18 21 
11 21 21 
11 2 21 
11 24 21 
11 30 21 
11 23 21 
11 3 21 
11 31 21 
12 23 21 
12 14 21 
12 2 21 
12 5 21 
12 4 21 
12 1 21 
12 30 21 
12 16 21 
12 19 21 
12 9 21 
12 21 21 
12 28 21 
12 24 21 
13 16 21 
13 14 21 
13 15 21 
13 23 21 
13 30 21 
13 1 21 
13 2 21 
13 29 21 
13 28 21 
13 5 21 
13 9 21 
13 19 21 
13 4 21 
13 12 21 
13 11 21 
13 27 21 
13 10 21 
13 21 21 
13 6 21 
14 23 21 
14 4 21 
14 5 21 
14 30 21 
14 2 21 
14 1 21 
14 28 21 
14 25 21 
14 26 21 
14 19 21 
14 24 21 
14 16 21 
14 9 21 
14 22 21 
14 21 21 
14 17 21 
14 13 21 
14 6 21 
14 18 21 
15 10 21 
15 30 21 
15 4 21 
15 29 21 
15 1 21 
15 18 21 
15 19 21 
15 7 21 
15 17 21 
15 6 21 
15 5 21 
15 12 21 
15 11 21 
15 26 21 
16 24 21 
16 17 21 
16 18 21 
16 5 21 
16 10 21 
16 28 21 
16 4 21 
16 1 21 
16 15 21 
16 30 21 
16 23 21 
16 19 21 
16 21 21 
16 14 21 
16 2 21 
16 13 21 
16 11 21 
16 9 21 
16 6 21 
17 16 21 
17 6 21 
17 8 21 
17 20 21 
17 13 21 
17 18 21 
17 26 21 
17 27 21 
17 3 21 
17 7 21 
17 22 21 
17 19 21 
17 31 21 
17 9 21 
18 2 21 
18 15 21 
18 1 21 
18 23 21 
18 4 21 
18 14 21 
18 24 21 
18 21 21 
18 9 21 
18 13 21 
18 28 21 
18 10 21 
18 16 21 
19 14 21 
19 10 21 
19 1 21 
19 30 21 
19 16 21 
19 24 21 
19 5 21 
19 4 21 
19 12 21 
19 9 21 
19 2 21 
19 21 21 
19 15 21 
19 28 21 
19 23 21 
19 18 21 
19 11 21 
19 6 21 
19 26 21 
19 13 21 
20 16 21 
20 2 21 
20 1 21 
20 14 21 
20 24 21 
20 28 21 
20 30 21 
20 5 21 
20 9 21 
21 1 21 
21 4 21 
21 15 21 
21 16 21 
21 11 21 
21 18 21 
21 23 21 
21 14 21 
21 28 21 
21 24 21 
21 2 21 
21 5 21 
21 30 21 
21 19 21 
21 10 21 
21 29 21 
21 13 21 
21 9 21 
21 12 21 
21 6 21 
21 17 21 
21 26 21 
22 24 21 
22 21 21 
22 9 21 
22 29 21 
22 6 21 
22 25 21 
23 12 21 
23 18 21 
23 6 21 
23 17 21 
23 13 21 
23 27 21 
23 8 21 
23 20 21 
23 31 21 
23 29 21 
23 9 21 
23 25 21 
23 26 21 
23 7 21 
23 10 21 
24 4 21 
24 1 21 
24 5 21 
24 14 21 
24 10 21 
24 2 21 
24 23 21 
24 16 21 
24 15 21 
24 18 21 
24 30 21 
24 31 21 
24 29 21 
24 6 21 
24 11 21 
24 28 21 
24 25 21 
24 21 21 
24 19 21 
24 3 21 
24 8 21 
24 20 21 
24 12 21 
24 17 21 
24 9 21 
24 7 21 
24 13 21 
24 27 21 
25 5 21 
25 31 21 
25 29 21 
25 8 21 
25 11 21 
25 20 21 
26 21 21 
26 15 21 
26 10 21 
26 1 21 
26 28 21 
26 30 21 
26 3 21 
26 5 21 
26 16 21 
26 9 21 
27 24 21 
27 2 21 
27 1 21 
27 30 21 
27 21 21 
27 28 21 
27 14 21 
27 19 21 
28 1 21 
28 7 21 
28 16 21 
28 11 21 
28 19 21 
28 23 21 
28 2 21 
28 31 21 
28 6 21 
28 12 21 
28 24 21 
28 5 21 
28 8 21 
28 20 21 
28 30 21 
28 21 21 
28 4 21 
28 10 21 
28 22 21 
28 27 21 
28 25 21 
28 13 21 
28 26 21 
28 17 21 
28 3 21 
28 29 21 
28 15 21 
28 18 21 
29 10 21 
29 14 21 
29 15 21 
29 3 21 
29 13 21 
29 28 21 
29 2 21 
29 24 21 
29 26 21 
29 5 21 
29 21 21 
29 16 21 
30 2 21 
30 15 21 
30 31 21 
30 17 21 
30 25 21 
30 28 21 
30 18 21 
30 27 21 
30 12 21 
30 13 21 
30 29 21 
30 3 21 
30 6 21 
30 20 21 
30 26 21 
30 19 21 
30 4 21 
30 24 21 
31 16 21 
31 24 21 
31 4 21 
31 21 21 
31 14 21 
31 11 21 
31 6 21 
1 14 22 
1 5 22 
1 10 22 
1 19 22 
1 15 22 
1 24 22 
1 23 22 
1 30 22 
1 21 22 
1 4 22 
1 16 22 
1 2 22 
1 28 22 
1 12 22 
1 9 22 
1 6 22 
1 13 22 
1 17 22 
2 4 22 
2 6 22 
2 8 22 
2 29 22 
2 12 22 
2 19 22 
2 5 22 
2 22 22 
2 14 22 
2 24 22 
2 7 22 
2 31 22 
2 30 22 
2 21 22 
2 25 22 
2 28 22 
2 9 22 
2 18 22 
2 26 22 
2 3 22 
2 27 22 
2 17 22 
2 20 22 
2 13 22 
2 10 22 
2 15 22 
2 11 22 
3 28 22 
3 24 22 
3 2 22 
3 10 22 
3 22 22 
4 5 22 
4 10 22 
4 16 22 
4 19 22 
4 24 22 
4 17 22 
4 30 22 
4 1 22 
4 14 22 
4 2 22 
4 23 22 
4 21 22 
4 28 22 
4 29 22 
4 9 22 
4 13 22 
4 6 22 
4 12 22 
4 11 22 
5 24 22 
5 2 22 
5 14 22 
5 10 22 
5 15 22 
5 4 22 
5 23 22 
5 28 22 
5 30 22 
5 16 22 
5 1 22 
5 6 22 
5 17 22 
5 9 22 
5 21 22 
5 19 22 
5 13 22 
5 29 22 
6 9 22 
6 21 22 
6 19 22 
6 24 22 
6 5 22 
6 16 22 
6 28 22 
6 15 22 
6 2 22 
6 23 22 
6 14 22 
6 10 22 
6 1 22 
6 13 22 
6 4 22 
6 30 22 
6 17 22 
7 12 22 
7 24 22 
7 28 22 
7 6 22 
7 18 22 
8 3 22 
8 7 22 
8 31 22 
9 14 22 
9 15 22 
9 4 22 
9 1 22 
9 28 22 
9 2 22 
9 16 22 
9 30 22 
9 10 22 
9 5 22 
9 29 22 
9 12 22 
9 24 22 
9 23 22 
9 19 22 
9 18 22 
9 17 22 
9 13 22 
9 26 22 
9 6 22 
9 21 22 
9 31 22 
10 15 22 
10 5 22 
10 2 22 
10 4 22 
10 30 22 
10 16 22 
10 23 22 
10 28 22 
10 9 22 
10 21 22 
10 24 22 
10 19 22 
10 1 22 
10 13 22 
10 14 22 
10 18 22 
11 4 22 
11 1 22 
11 15 22 
11 14 22 
11 18 22 
11 21 22 
11 2 22 
11 24 22 
11 30 22 
11 23 22 
11 3 22 
11 31 22 
11 22 22 
11 20 22 
12 23 22 
12 14 22 
12 2 22 
12 5 22 
12 4 22 
12 1 22 
12 30 22 
12 16 22 
12 19 22 
12 9 22 
12 21 22 
12 28 22 
12 15 22 
13 16 22 
13 14 22 
13 15 22 
13 23 22 
13 30 22 
13 1 22 
13 2 22 
13 29 22 
13 28 22 
13 5 22 
13 9 22 
13 19 22 
13 4 22 
13 12 22 
13 11 22 
13 27 22 
13 10 22 
13 21 22 
13 6 22 
13 24 22 
13 17 22 
14 23 22 
14 4 22 
14 5 22 
14 30 22 
14 2 22 
14 1 22 
14 28 22 
14 25 22 
14 26 22 
14 19 22 
14 24 22 
14 16 22 
14 9 22 
14 22 22 
14 21 22 
14 17 22 
14 13 22 
14 6 22 
14 10 22 
15 10 22 
15 30 22 
15 29 22 
15 1 22 
15 18 22 
15 7 22 
15 17 22 
15 6 22 
15 5 22 
15 12 22 
15 11 22 
15 26 22 
16 24 22 
16 17 22 
16 18 22 
16 5 22 
16 10 22 
16 28 22 
16 4 22 
16 1 22 
16 15 22 
16 30 22 
16 23 22 
16 19 22 
16 21 22 
16 14 22 
16 2 22 
16 13 22 
16 11 22 
16 9 22 
16 6 22 
17 16 22 
17 6 22 
17 8 22 
17 20 22 
17 13 22 
17 18 22 
17 26 22 
17 27 22 
17 3 22 
17 7 22 
17 22 22 
17 19 22 
17 31 22 
17 9 22 
17 28 22 
18 2 22 
18 15 22 
18 1 22 
18 23 22 
18 4 22 
18 14 22 
18 24 22 
18 21 22 
18 9 22 
18 13 22 
18 28 22 
18 10 22 
18 16 22 
18 5 22 
18 17 22 
19 14 22 
19 10 22 
19 1 22 
19 30 22 
19 16 22 
19 24 22 
19 5 22 
19 4 22 
19 12 22 
19 9 22 
19 2 22 
19 21 22 
19 15 22 
19 28 22 
19 23 22 
19 18 22 
19 11 22 
19 6 22 
19 26 22 
19 13 22 
20 2 22 
20 1 22 
20 14 22 
20 24 22 
20 28 22 
20 30 22 
20 5 22 
20 9 22 
20 21 22 
21 1 22 
21 4 22 
21 15 22 
21 16 22 
21 11 22 
21 18 22 
21 23 22 
21 14 22 
21 28 22 
21 24 22 
21 2 22 
21 5 22 
21 30 22 
21 19 22 
21 10 22 
21 29 22 
21 13 22 
21 9 22 
21 12 22 
21 6 22 
21 17 22 
21 26 22 
21 20 22 
21 27 22 
22 24 22 
22 21 22 
22 9 22 
22 29 22 
22 6 22 
22 20 22 
23 12 22 
23 18 22 
23 6 22 
23 17 22 
23 13 22 
23 27 22 
23 8 22 
23 20 22 
23 31 22 
23 29 22 
23 25 22 
23 26 22 
23 7 22 
23 10 22 
23 3 22 
24 4 22 
24 1 22 
24 5 22 
24 14 22 
24 10 22 
24 2 22 
24 23 22 
24 16 22 
24 15 22 
24 18 22 
24 30 22 
24 31 22 
24 29 22 
24 6 22 
24 11 22 
24 28 22 
24 25 22 
24 21 22 
24 19 22 
24 3 22 
24 8 22 
24 20 22 
24 12 22 
24 17 22 
24 9 22 
24 7 22 
24 13 22 
24 26 22 
25 31 22 
25 29 22 
25 8 22 
25 11 22 
25 20 22 
25 7 22 
26 21 22 
26 15 22 
26 10 22 
26 1 22 
26 28 22 
26 30 22 
26 5 22 
26 16 22 
26 9 22 
26 24 22 
27 24 22 
27 2 22 
27 1 22 
27 30 22 
27 21 22 
27 28 22 
27 14 22 
27 19 22 
27 18 22 
28 1 22 
28 7 22 
28 16 22 
28 11 22 
28 19 22 
28 23 22 
28 2 22 
28 31 22 
28 6 22 
28 12 22 
28 24 22 
28 5 22 
28 8 22 
28 20 22 
28 30 22 
28 4 22 
28 10 22 
28 22 22 
28 27 22 
28 25 22 
28 13 22 
28 26 22 
28 17 22 
28 3 22 
28 29 22 
28 15 22 
28 18 22 
28 9 22 
29 10 22 
29 14 22 
29 15 22 
29 3 22 
29 13 22 
29 28 22 
29 2 22 
29 24 22 
29 5 22 
29 21 22 
29 16 22 
30 2 22 
30 15 22 
30 31 22 
30 17 22 
30 25 22 
30 28 22 
30 18 22 
30 27 22 
30 12 22 
30 13 22 
30 29 22 
30 3 22 
30 6 22 
30 20 22 
30 26 22 
30 19 22 
30 4 22 
30 24 22 
30 9 22 
30 5 22 
31 16 22 
31 24 22 
31 4 22 
31 21 22 
31 14 22 
31 11 22 
31 6 22 
31 1 22 
31 10 22 
1 14 23 
1 5 23 
1 10 23 
1 19 23 
1 24 23 
1 23 23 
1 30 23 
1 21 23 
1 4 23 
1 16 23 
1 2 23 
1 28 23 
1 12 23 
1 9 23 
1 6 23 
1 13 23 
1 17 23 
1 11 23 
2 4 23 
2 6 23 
2 8 23 
2 29 23 
2 12 23 
2 19 23 
2 5 23 
2 22 23 
2 14 23 
2 24 23 
2 7 23 
2 31 23 
2 30 23 
2 21 23 
2 25 23 
2 28 23 
2 9 23 
2 18 23 
2 26 23 
2 3 23 
2 27 23 
2 17 23 
2 20 23 
2 13 23 
2 15 23 
2 11 23 
2 23 23 
3 28 23 
3 24 23 
3 2 23 
3 22 23 
3 11 23 
4 5 23 
4 10 23 
4 16 23 
4 19 23 
4 24 23 
4 17 23 
4 30 23 
4 1 23 
4 14 23 
4 2 23 
4 23 23 
4 21 23 
4 28 23 
4 29 23 
4 9 23 
4 13 23 
4 6 23 
4 12 23 
4 11 23 
4 20 23 
4 26 23 
5 24 23 
5 2 23 
5 14 23 
5 10 23 
5 4 23 
5 23 23 
5 28 23 
5 30 23 
5 16 23 
5 1 23 
5 6 23 
5 17 23 
5 9 23 
5 21 23 
5 19 23 
5 13 23 
6 9 23 
6 21 23 
6 19 23 
6 24 23 
6 5 23 
6 16 23 
6 28 23 
6 15 23 
6 2 23 
6 23 23 
6 14 23 
6 10 23 
6 1 23 
6 13 23 
6 4 23 
6 30 23 
6 17 23 
6 11 23 
6 12 23 
7 12 23 
7 24 23 
7 28 23 
7 6 23 
7 18 23 
7 23 23 
7 17 23 
8 31 23 
9 14 23 
9 15 23 
9 4 23 
9 1 23 
9 28 23 
9 2 23 
9 16 23 
9 30 23 
9 10 23 
9 5 23 
9 29 23 
9 12 23 
9 24 23 
9 23 23 
9 19 23 
9 18 23 
9 17 23 
9 13 23 
9 6 23 
9 21 23 
10 15 23 
10 5 23 
10 2 23 
10 4 23 
10 30 23 
10 16 23 
10 23 23 
10 28 23 
10 9 23 
10 21 23 
10 24 23 
10 19 23 
10 1 23 
10 13 23 
10 14 23 
10 18 23 
10 6 23 
10 17 23 
11 4 23 
11 1 23 
11 15 23 
11 14 23 
11 18 23 
11 21 23 
11 2 23 
11 30 23 
11 23 23 
11 3 23 
11 31 23 
11 20 23 
12 23 23 
12 14 23 
12 2 23 
12 5 23 
12 4 23 
12 1 23 
12 30 23 
12 16 23 
12 9 23 
12 21 23 
12 28 23 
12 15 23 
12 6 23 
13 16 23 
13 14 23 
13 15 23 
13 23 23 
13 30 23 
13 1 23 
13 2 23 
13 29 23 
13 28 23 
13 5 23 
13 9 23 
13 19 23 
13 4 23 
13 12 23 
13 11 23 
13 27 23 
13 10 23 
13 21 23 
13 6 23 
13 24 23 
13 17 23 
13 20 23 
13 31 23 
14 23 23 
14 4 23 
14 5 23 
14 30 23 
14 2 23 
14 1 23 
14 28 23 
14 25 23 
14 26 23 
14 19 23 
14 24 23 
14 16 23 
14 9 23 
14 22 23 
14 21 23 
14 17 23 
14 13 23 
14 6 23 
14 18 23 
15 10 23 
15 29 23 
15 1 23 
15 18 23 
15 7 23 
15 17 23 
15 6 23 
15 12 23 
15 11 23 
15 26 23 
16 24 23 
16 17 23 
16 18 23 
16 5 23 
16 10 23 
16 28 23 
16 4 23 
16 1 23 
16 15 23 
16 30 23 
16 23 23 
16 19 23 
16 21 23 
16 14 23 
16 2 23 
16 13 23 
16 11 23 
16 9 23 
16 6 23 
16 29 23 
17 16 23 
17 6 23 
17 8 23 
17 20 23 
17 13 23 
17 18 23 
17 26 23 
17 27 23 
17 3 23 
17 7 23 
17 22 23 
17 19 23 
17 31 23 
17 9 23 
17 28 23 
17 12 23 
18 2 23 
18 15 23 
18 1 23 
18 23 23 
18 4 23 
18 14 23 
18 24 23 
18 21 23 
18 9 23 
18 13 23 
18 28 23 
18 10 23 
18 16 23 
18 5 23 
18 17 23 
18 26 23 
18 31 23 
19 14 23 
19 10 23 
19 1 23 
19 30 23 
19 16 23 
19 24 23 
19 5 23 
19 4 23 
19 12 23 
19 9 23 
19 2 23 
19 21 23 
19 15 23 
19 28 23 
19 23 23 
19 18 23 
19 11 23 
19 6 23 
19 26 23 
19 13 23 
19 29 23 
20 2 23 
20 1 23 
20 14 23 
20 24 23 
20 28 23 
20 30 23 
20 5 23 
20 9 23 
20 21 23 
21 1 23 
21 4 23 
21 15 23 
21 16 23 
21 11 23 
21 18 23 
21 23 23 
21 14 23 
21 28 23 
21 24 23 
21 2 23 
21 5 23 
21 30 23 
21 19 23 
21 10 23 
21 29 23 
21 13 23 
21 9 23 
21 12 23 
21 6 23 
21 17 23 
21 26 23 
21 20 23 
21 27 23 
21 25 23 
22 24 23 
22 21 23 
22 9 23 
22 29 23 
22 6 23 
22 20 23 
22 4 23 
22 27 23 
23 12 23 
23 18 23 
23 6 23 
23 17 23 
23 27 23 
23 8 23 
23 20 23 
23 31 23 
23 29 23 
23 25 23 
23 26 23 
23 7 23 
23 3 23 
24 4 23 
24 1 23 
24 5 23 
24 14 23 
24 10 23 
24 2 23 
24 23 23 
24 16 23 
24 15 23 
24 18 23 
24 30 23 
24 31 23 
24 29 23 
24 6 23 
24 11 23 
24 28 23 
24 21 23 
24 19 23 
24 3 23 
24 8 23 
24 20 23 
24 12 23 
24 17 23 
24 9 23 
24 7 23 
24 13 23 
24 26 23 
25 31 23 
25 29 23 
25 8 23 
25 11 23 
25 20 23 
25 6 23 
26 21 23 
26 15 23 
26 10 23 
26 1 23 
26 28 23 
26 30 23 
26 5 23 
26 16 23 
26 9 23 
26 24 23 
27 24 23 
27 2 23 
27 1 23 
27 30 23 
27 21 23 
27 28 23 
27 14 23 
27 19 23 
27 18 23 
27 29 23 
28 7 23 
28 16 23 
28 11 23 
28 19 23 
28 23 23 
28 2 23 
28 31 23 
28 6 23 
28 12 23 
28 5 23 
28 8 23 
28 20 23 
28 30 23 
28 4 23 
28 10 23 
28 22 23 
28 27 23 
28 25 23 
28 13 23 
28 26 23 
28 17 23 
28 3 23 
28 29 23 
28 15 23 
28 18 23 
28 9 23 
29 10 23 
29 14 23 
29 15 23 
29 3 23 
29 13 23 
29 28 23 
29 2 23 
29 24 23 
29 5 23 
29 21 23 
29 16 23 
30 2 23 
30 15 23 
30 31 23 
30 17 23 
30 25 23 
30 28 23 
30 18 23 
30 27 23 
30 12 23 
30 13 23 
30 29 23 
30 3 23 
30 6 23 
30 20 23 
30 26 23 
30 19 23 
30 4 23 
30 24 23 
30 9 23 
30 5 23 
30 23 23 
31 16 23 
31 24 23 
31 4 23 
31 21 23 
31 14 23 
31 11 23 
31 6 23 
31 1 23 
31 10 23 
31 23 23 
31 13 23 
1 14 24 
1 5 24 
1 10 24 
1 19 24 
1 24 24 
1 23 24 
1 30 24 
1 21 24 
1 4 24 
1 16 24 
1 2 24 
1 28 24 
1 12 24 
1 9 24 
1 6 24 
1 13 24 
1 17 24 
2 4 24 
2 6 24 
2 8 24 
2 29 24 
2 12 24 
2 19 24 
2 5 24 
2 22 24 
2 14 24 
2 24 24 
2 7 24 
2 31 24 
2 30 24 
2 21 24 
2 25 24 
2 28 24 
2 9 24 
2 18 24 
2 26 24 
2 3 24 
2 27 24 
2 17 24 
2 20 24 
2 13 24 
2 15 24 
2 11 24 
2 23 24 
2 1 24 
2 10 24 
3 28 24 
3 24 24 
3 2 24 
3 22 24 
3 10 24 
4 5 24 
4 10 24 
4 16 24 
4 19 24 
4 24 24 
4 17 24 
4 30 24 
4 1 24 
4 14 24 
4 2 24 
4 21 24 
4 28 24 
4 29 24 
4 9 24 
4 13 24 
4 12 24 
4 11 24 
4 20 24 
4 26 24 
5 24 24 
5 2 24 
5 14 24 
5 10 24 
5 4 24 
5 28 24 
5 30 24 
5 16 24 
5 1 24 
5 6 24 
5 17 24 
5 9 24 
5 21 24 
5 19 24 
5 13 24 
5 18 24 
6 9 24 
6 21 24 
6 19 24 
6 24 24 
6 5 24 
6 16 24 
6 28 24 
6 2 24 
6 23 24 
6 14 24 
6 10 24 
6 1 24 
6 13 24 
6 4 24 
6 30 24 
6 17 24 
6 11 24 
6 12 24 
6 18 24 
7 12 24 
7 24 24 
7 28 24 
7 6 24 
7 18 24 
7 23 24 
7 17 24 
7 9 24 
8 31 24 
8 22 24 
8 7 24 
9 14 24 
9 15 24 
9 4 24 
9 1 24 
9 28 24 
9 2 24 
9 16 24 
9 30 24 
9 10 24 
9 5 24 
9 29 24 
9 12 24 
9 24 24 
9 23 24 
9 19 24 
9 18 24 
9 17 24 
9 13 24 
9 6 24 
9 21 24 
10 5 24 
10 2 24 
10 4 24 
10 30 24 
10 16 24 
10 23 24 
10 28 24 
10 9 24 
10 21 24 
10 24 24 
10 19 24 
10 1 24 
10 13 24 
10 14 24 
10 18 24 
10 6 24 
10 17 24 
11 4 24 
11 1 24 
11 15 24 
11 14 24 
11 18 24 
11 21 24 
11 2 24 
11 30 24 
11 3 24 
11 31 24 
11 20 24 
11 16 24 
12 23 24 
12 14 24 
12 2 24 
12 5 24 
12 4 24 
12 1 24 
12 30 24 
12 16 24 
12 9 24 
12 21 24 
12 28 24 
12 6 24 
12 17 24 
13 16 24 
13 14 24 
13 15 24 
13 23 24 
13 30 24 
13 1 24 
13 2 24 
13 29 24 
13 28 24 
13 5 24 
13 9 24 
13 19 24 
13 4 24 
13 12 24 
13 11 24 
13 27 24 
13 10 24 
13 21 24 
13 6 24 
13 24 24 
13 17 24 
13 20 24 
13 31 24 
13 22 24 
13 26 24 
14 4 24 
14 5 24 
14 30 24 
14 2 24 
14 1 24 
14 28 24 
14 25 24 
14 19 24 
14 24 24 
14 16 24 
14 9 24 
14 22 24 
14 21 24 
14 17 24 
14 13 24 
14 6 24 
14 18 24 
15 10 24 
15 29 24 
15 1 24 
15 18 24 
15 7 24 
15 17 24 
15 6 24 
15 12 24 
15 11 24 
15 26 24 
16 24 24 
16 17 24 
16 18 24 
16 5 24 
16 10 24 
16 28 24 
16 4 24 
16 1 24 
16 30 24 
16 23 24 
16 19 24 
16 21 24 
16 14 24 
16 2 24 
16 13 24 
16 11 24 
16 9 24 
16 6 24 
17 16 24 
17 6 24 
17 8 24 
17 20 24 
17 13 24 
17 18 24 
17 26 24 
17 27 24 
17 3 24 
17 7 24 
17 22 24 
17 19 24 
17 31 24 
17 9 24 
17 28 24 
17 12 24 
17 25 24 
18 2 24 
18 1 24 
18 23 24 
18 4 24 
18 14 24 
18 24 24 
18 21 24 
18 9 24 
18 13 24 
18 28 24 
18 10 24 
18 16 24 
18 5 24 
18 17 24 
18 26 24 
18 31 24 
18 30 24 
19 14 24 
19 10 24 
19 1 24 
19 30 24 
19 16 24 
19 24 24 
19 5 24 
19 4 24 
19 12 24 
19 9 24 
19 2 24 
19 21 24 
19 15 24 
19 28 24 
19 23 24 
19 18 24 
19 11 24 
19 6 24 
19 26 24 
19 13 24 
19 29 24 
19 31 24 
20 2 24 
20 1 24 
20 14 24 
20 24 24 
20 28 24 
20 30 24 
20 9 24 
20 21 24 
20 16 24 
21 1 24 
21 4 24 
21 15 24 
21 16 24 
21 11 24 
21 18 24 
21 23 24 
21 14 24 
21 28 24 
21 24 24 
21 2 24 
21 5 24 
21 30 24 
21 19 24 
21 10 24 
21 29 24 
21 13 24 
21 9 24 
21 12 24 
21 6 24 
21 17 24 
21 26 24 
21 20 24 
21 27 24 
21 31 24 
22 24 24 
22 21 24 
22 9 24 
22 29 24 
22 6 24 
22 20 24 
22 4 24 
22 27 24 
22 11 24 
22 17 24 
23 12 24 
23 18 24 
23 6 24 
23 17 24 
23 27 24 
23 20 24 
23 31 24 
23 29 24 
23 25 24 
23 26 24 
23 7 24 
23 3 24 
23 16 24 
24 4 24 
24 1 24 
24 5 24 
24 14 24 
24 10 24 
24 2 24 
24 23 24 
24 16 24 
24 15 24 
24 18 24 
24 30 24 
24 31 24 
24 29 24 
24 6 24 
24 11 24 
24 28 24 
24 21 24 
24 19 24 
24 3 24 
24 8 24 
24 20 24 
24 12 24 
24 17 24 
24 9 24 
24 7 24 
24 13 24 
24 26 24 
24 25 24 
24 27 24 
25 31 24 
25 29 24 
25 11 24 
25 20 24 
25 6 24 
25 21 24 
26 21 24 
26 10 24 
26 1 24 
26 28 24 
26 30 24 
26 5 24 
26 16 24 
26 9 24 
26 24 24 
27 24 24 
27 2 24 
27 1 24 
27 30 24 
27 21 24 
27 28 24 
27 14 24 
27 19 24 
27 18 24 
27 4 24 
28 7 24 
28 16 24 
28 11 24 
28 23 24 
28 2 24 
28 31 24 
28 6 24 
28 12 24 
28 5 24 
28 8 24 
28 30 24 
28 4 24 
28 10 24 
28 22 24 
28 27 24 
28 25 24 
28 13 24 
28 26 24 
28 17 24 
28 3 24 
28 29 24 
28 15 24 
28 18 24 
28 9 24 
29 10 24 
29 14 24 
29 15 24 
29 3 24 
29 13 24 
29 28 24 
29 2 24 
29 24 24 
29 21 24 
29 16 24 
29 19 24 
30 2 24 
30 15 24 
30 31 24 
30 17 24 
30 28 24 
30 18 24 
30 27 24 
30 12 24 
30 13 24 
30 29 24 
30 6 24 
30 20 24 
30 26 24 
30 19 24 
30 4 24 
30 24 24 
30 9 24 
30 5 24 
30 23 24 
31 16 24 
31 24 24 
31 4 24 
31 21 24 
31 14 24 
31 11 24 
31 6 24 
31 1 24 
31 10 24 
31 23 24 
31 13 24 
31 9 24 
31 30 24 
1 14 25 
1 5 25 
1 10 25 
1 19 25 
1 24 25 
1 23 25 
1 30 25 
1 21 25 
1 4 25 
1 16 25 
1 2 25 
1 28 25 
1 12 25 
1 9 25 
1 6 25 
1 13 25 
1 17 25 
2 4 25 
2 6 25 
2 8 25 
2 29 25 
2 12 25 
2 19 25 
2 5 25 
2 22 25 
2 14 25 
2 24 25 
2 7 25 
2 31 25 
2 21 25 
2 25 25 
2 28 25 
2 9 25 
2 18 25 
2 26 25 
2 3 25 
2 27 25 
2 17 25 
2 20 25 
2 13 25 
2 15 25 
2 11 25 
2 23 25 
2 10 25 
3 28 25 
3 24 25 
3 2 25 
3 22 25 
3 10 25 
3 13 25 
4 5 25 
4 10 25 
4 16 25 
4 19 25 
4 24 25 
4 17 25 
4 30 25 
4 1 25 
4 14 25 
4 2 25 
4 21 25 
4 29 25 
4 13 25 
4 12 25 
4 11 25 
4 20 25 
4 26 25 
5 24 25 
5 2 25 
5 14 25 
5 10 25 
5 4 25 
5 28 25 
5 30 25 
5 16 25 
5 6 25 
5 17 25 
5 9 25 
5 21 25 
5 19 25 
5 13 25 
6 9 25 
6 21 25 
6 19 25 
6 24 25 
6 5 25 
6 16 25 
6 28 25 
6 2 25 
6 23 25 
6 14 25 
6 10 25 
6 1 25 
6 13 25 
6 4 25 
6 30 25 
6 17 25 
6 11 25 
6 12 25 
6 18 25 
6 22 25 
6 31 25 
7 12 25 
7 24 25 
7 28 25 
7 6 25 
7 18 25 
7 23 25 
7 17 25 
7 9 25 
7 4 25 
7 5 25 
8 31 25 
8 22 25 
8 7 25 
8 26 25 
9 14 25 
9 4 25 
9 1 25 
9 28 25 
9 2 25 
9 16 25 
9 30 25 
9 10 25 
9 5 25 
9 12 25 
9 24 25 
9 23 25 
9 19 25 
9 18 25 
9 17 25 
9 13 25 
9 6 25 
9 21 25 
10 5 25 
10 2 25 
10 4 25 
10 30 25 
10 16 25 
10 28 25 
10 9 25 
10 21 25 
10 24 25 
10 19 25 
10 1 25 
10 13 25 
10 14 25 
10 18 25 
10 6 25 
10 17 25 
11 4 25 
11 1 25 
11 15 25 
11 14 25 
11 18 25 
11 21 25 
11 2 25 
11 30 25 
11 31 25 
11 20 25 
11 16 25 
11 17 25 
12 14 25 
12 2 25 
12 5 25 
12 4 25 
12 1 25 
12 30 25 
12 16 25 
12 9 25 
12 21 25 
12 28 25 
12 6 25 
12 17 25 
12 3 25 
13 16 25 
13 14 25 
13 15 25 
13 23 25 
13 30 25 
13 1 25 
13 2 25 
13 29 25 
13 28 25 
13 5 25 
13 9 25 
13 19 25 
13 4 25 
13 12 25 
13 11 25 
13 27 25 
13 10 25 
13 21 25 
13 6 25 
13 24 25 
13 17 25 
13 20 25 
13 31 25 
13 22 25 
13 26 25 
13 7 25 
13 18 25 
14 4 25 
14 5 25 
14 30 25 
14 2 25 
14 1 25 
14 28 25 
14 25 25 
14 19 25 
14 24 25 
14 16 25 
14 9 25 
14 22 25 
14 21 25 
14 17 25 
14 13 25 
14 6 25 
14 18 25 
14 10 25 
15 10 25 
15 29 25 
15 1 25 
15 18 25 
15 7 25 
15 17 25 
15 6 25 
15 12 25 
15 11 25 
15 26 25 
15 25 25 
15 20 25 
16 24 25 
16 17 25 
16 18 25 
16 5 25 
16 10 25 
16 28 25 
16 4 25 
16 1 25 
16 30 25 
16 23 25 
16 19 25 
16 21 25 
16 14 25 
16 2 25 
16 13 25 
16 11 25 
16 9 25 
16 6 25 
17 16 25 
17 6 25 
17 8 25 
17 20 25 
17 13 25 
17 18 25 
17 26 25 
17 27 25 
17 3 25 
17 7 25 
17 22 25 
17 19 25 
17 31 25 
17 9 25 
17 28 25 
17 12 25 
17 25 25 
17 11 25 
18 2 25 
18 1 25 
18 23 25 
18 4 25 
18 14 25 
18 24 25 
18 21 25 
18 9 25 
18 13 25 
18 28 25 
18 10 25 
18 16 25 
18 5 25 
18 17 25 
18 31 25 
18 30 25 
18 19 25 
19 14 25 
19 10 25 
19 1 25 
19 30 25 
19 16 25 
19 24 25 
19 5 25 
19 4 25 
19 12 25 
19 9 25 
19 2 25 
19 21 25 
19 15 25 
19 28 25 
19 23 25 
19 18 25 
19 11 25 
19 6 25 
19 13 25 
19 29 25 
19 31 25 
19 17 25 
20 2 25 
20 1 25 
20 14 25 
20 24 25 
20 28 25 
20 30 25 
20 9 25 
20 21 25 
20 16 25 
20 4 25 
21 1 25 
21 4 25 
21 15 25 
21 16 25 
21 11 25 
21 18 25 
21 23 25 
21 14 25 
21 28 25 
21 24 25 
21 2 25 
21 5 25 
21 30 25 
21 19 25 
21 10 25 
21 29 25 
21 13 25 
21 9 25 
21 12 25 
21 6 25 
21 17 25 
21 20 25 
21 27 25 
21 31 25 
21 22 25 
22 24 25 
22 21 25 
22 9 25 
22 29 25 
22 6 25 
22 20 25 
22 4 25 
22 27 25 
22 11 25 
22 17 25 
23 12 25 
23 18 25 
23 6 25 
23 17 25 
23 27 25 
23 20 25 
23 31 25 
23 29 25 
23 25 25 
23 26 25 
23 7 25 
23 3 25 
23 16 25 
23 15 25 
23 5 25 
24 4 25 
24 1 25 
24 5 25 
24 14 25 
24 10 25 
24 2 25 
24 23 25 
24 16 25 
24 15 25 
24 18 25 
24 30 25 
24 31 25 
24 29 25 
24 6 25 
24 11 25 
24 28 25 
24 21 25 
24 19 25 
24 3 25 
24 20 25 
24 12 25 
24 17 25 
24 9 25 
24 13 25 
24 26 25 
24 25 25 
24 27 25 
25 31 25 
25 29 25 
25 11 25 
25 20 25 
25 6 25 
25 21 25 
25 1 25 
25 28 25 
26 21 25 
26 10 25 
26 1 25 
26 28 25 
26 30 25 
26 5 25 
26 16 25 
26 9 25 
26 24 25 
26 19 25 
26 13 25 
27 24 25 
27 2 25 
27 1 25 
27 30 25 
27 21 25 
27 28 25 
27 14 25 
27 18 25 
27 4 25 
27 16 25 
28 7 25 
28 16 25 
28 11 25 
28 23 25 
28 31 25 
28 6 25 
28 12 25 
28 5 25 
28 8 25 
28 30 25 
28 4 25 
28 10 25 
28 22 25 
28 27 25 
28 25 25 
28 13 25 
28 26 25 
28 17 25 
28 3 25 
28 29 25 
28 15 25 
28 18 25 
28 9 25 
29 10 25 
29 14 25 
29 15 25 
29 3 25 
29 13 25 
29 28 25 
29 2 25 
29 24 25 
29 21 25 
29 16 25 
29 19 25 
29 17 25 
30 2 25 
30 15 25 
30 31 25 
30 17 25 
30 28 25 
30 18 25 
30 27 25 
30 12 25 
30 13 25 
30 29 25 
30 6 25 
30 20 25 
30 26 25 
30 19 25 
30 4 25 
30 24 25 
30 9 25 
30 5 25 
30 23 25 
30 11 25 
30 7 25 
31 16 25 
31 24 25 
31 4 25 
31 21 25 
31 14 25 
31 11 25 
31 6 25 
31 1 25 
31 10 25 
31 23 25 
31 13 25 
31 9 25 
31 30 25 
31 17 25 
31 12 25 
1 14 26 
1 5 26 
1 10 26 
1 19 26 
1 24 26 
1 23 26 
1 30 26 
1 21 26 
1 4 26 
1 16 26 
1 2 26 
1 28 26 
1 12 26 
1 9 26 
1 6 26 
1 13 26 
1 17 26 
1 15 26 
2 4 26 
2 6 26 
2 8 26 
2 29 26 
2 12 26 
2 19 26 
2 5 26 
2 22 26 
2 14 26 
2 24 26 
2 7 26 
2 31 26 
2 21 26 
2 25 26 
2 18 26 
2 26 26 
2 3 26 
2 27 26 
2 17 26 
2 20 26 
2 13 26 
2 15 26 
2 11 26 
2 23 26 
2 10 26 
3 28 26 
3 24 26 
3 2 26 
3 22 26 
3 13 26 
3 30 26 
4 5 26 
4 10 26 
4 16 26 
4 19 26 
4 24 26 
4 17 26 
4 30 26 
4 1 26 
4 14 26 
4 2 26 
4 21 26 
4 29 26 
4 13 26 
4 11 26 
4 20 26 
4 26 26 
4 31 26 
5 24 26 
5 2 26 
5 14 26 
5 28 26 
5 30 26 
5 16 26 
5 6 26 
5 17 26 
5 9 26 
5 21 26 
5 19 26 
5 13 26 
6 9 26 
6 21 26 
6 19 26 
6 24 26 
6 5 26 
6 16 26 
6 28 26 
6 2 26 
6 23 26 
6 14 26 
6 10 26 
6 1 26 
6 13 26 
6 4 26 
6 30 26 
6 17 26 
6 11 26 
6 12 26 
6 18 26 
6 31 26 
6 26 26 
7 12 26 
7 24 26 
7 28 26 
7 6 26 
7 18 26 
7 23 26 
7 17 26 
7 9 26 
7 4 26 
7 5 26 
8 31 26 
8 22 26 
8 7 26 
8 26 26 
8 15 26 
9 14 26 
9 4 26 
9 1 26 
9 28 26 
9 2 26 
9 16 26 
9 30 26 
9 10 26 
9 24 26 
9 23 26 
9 19 26 
9 18 26 
9 17 26 
9 13 26 
9 6 26 
9 21 26 
10 5 26 
10 2 26 
10 4 26 
10 30 26 
10 16 26 
10 28 26 
10 9 26 
10 21 26 
10 24 26 
10 19 26 
10 1 26 
10 13 26 
10 14 26 
10 18 26 
10 6 26 
10 17 26 
10 12 26 
11 4 26 
11 1 26 
11 15 26 
11 14 26 
11 21 26 
11 2 26 
11 30 26 
11 31 26 
11 20 26 
11 16 26 
11 17 26 
11 28 26 
12 14 26 
12 2 26 
12 5 26 
12 4 26 
12 1 26 
12 30 26 
12 16 26 
12 9 26 
12 21 26 
12 28 26 
12 17 26 
12 3 26 
13 16 26 
13 14 26 
13 15 26 
13 23 26 
13 30 26 
13 1 26 
13 2 26 
13 29 26 
13 28 26 
13 5 26 
13 9 26 
13 19 26 
13 4 26 
13 12 26 
13 11 26 
13 27 26 
13 10 26 
13 21 26 
13 6 26 
13 24 26 
13 17 26 
13 20 26 
13 31 26 
13 22 26 
13 26 26 
13 7 26 
13 18 26 
13 25 26 
13 3 26 
14 4 26 
14 5 26 
14 30 26 
14 2 26 
14 1 26 
14 28 26 
14 25 26 
14 19 26 
14 24 26 
14 16 26 
14 9 26 
14 22 26 
14 21 26 
14 17 26 
14 13 26 
14 6 26 
14 18 26 
14 10 26 
14 23 26 
14 31 26 
15 10 26 
15 29 26 
15 1 26 
15 18 26 
15 7 26 
15 17 26 
15 6 26 
15 12 26 
15 11 26 
15 26 26 
15 25 26 
15 20 26 
15 31 26 
15 16 26 
16 24 26 
16 17 26 
16 18 26 
16 5 26 
16 10 26 
16 28 26 
16 4 26 
16 1 26 
16 30 26 
16 23 26 
16 19 26 
16 21 26 
16 14 26 
16 2 26 
16 13 26 
16 9 26 
16 6 26 
16 31 26 
17 16 26 
17 6 26 
17 8 26 
17 20 26 
17 13 26 
17 18 26 
17 26 26 
17 27 26 
17 3 26 
17 7 26 
17 22 26 
17 19 26 
17 31 26 
17 9 26 
17 28 26 
17 12 26 
17 25 26 
17 11 26 
17 29 26 
18 2 26 
18 1 26 
18 23 26 
18 4 26 
18 14 26 
18 24 26 
18 21 26 
18 9 26 
18 13 26 
18 28 26 
18 10 26 
18 16 26 
18 5 26 
18 17 26 
18 31 26 
18 30 26 
18 19 26 
18 27 26 
19 14 26 
19 10 26 
19 1 26 
19 30 26 
19 16 26 
19 24 26 
19 5 26 
19 4 26 
19 12 26 
19 9 26 
19 2 26 
19 21 26 
19 15 26 
19 28 26 
19 23 26 
19 18 26 
19 11 26 
19 6 26 
19 13 26 
19 29 26 
19 31 26 
19 17 26 
20 2 26 
20 1 26 
20 14 26 
20 24 26 
20 28 26 
20 30 26 
20 9 26 
20 21 26 
20 16 26 
20 4 26 
20 6 26 
20 17 26 
21 1 26 
21 4 26 
21 15 26 
21 16 26 
21 11 26 
21 18 26 
21 23 26 
21 14 26 
21 28 26 
21 24 26 
21 2 26 
21 5 26 
21 30 26 
21 19 26 
21 10 26 
21 29 26 
21 13 26 
21 9 26 
21 12 26 
21 6 26 
21 17 26 
21 27 26 
21 31 26 
21 22 26 
21 26 26 
22 24 26 
22 21 26 
22 9 26 
22 29 26 
22 6 26 
22 20 26 
22 4 26 
22 27 26 
22 11 26 
22 17 26 
22 2 26 
22 23 26 
23 12 26 
23 18 26 
23 6 26 
23 17 26 
23 27 26 
23 20 26 
23 31 26 
23 29 26 
23 25 26 
23 26 26 
23 7 26 
23 3 26 
23 16 26 
23 15 26 
23 5 26 
23 24 26 
23 14 26 
24 4 26 
24 1 26 
24 5 26 
24 14 26 
24 10 26 
24 2 26 
24 23 26 
24 16 26 
24 15 26 
24 18 26 
24 30 26 
24 31 26 
24 29 26 
24 6 26 
24 11 26 
24 28 26 
24 21 26 
24 19 26 
24 20 26 
24 12 26 
24 17 26 
24 9 26 
24 13 26 
24 26 26 
24 27 26 
25 31 26 
25 29 26 
25 11 26 
25 20 26 
25 6 26 
25 21 26 
25 1 26 
25 28 26 
25 26 26 
25 23 26 
26 21 26 
26 10 26 
26 1 26 
26 28 26 
26 30 26 
26 5 26 
26 16 26 
26 9 26 
26 24 26 
26 19 26 
26 13 26 
26 18 26 
26 29 26 
27 24 26 
27 1 26 
27 30 26 
27 21 26 
27 28 26 
27 14 26 
27 18 26 
27 4 26 
27 16 26 
27 6 26 
28 7 26 
28 16 26 
28 11 26 
28 23 26 
28 31 26 
28 6 26 
28 12 26 
28 5 26 
28 8 26 
28 30 26 
28 10 26 
28 22 26 
28 27 26 
28 25 26 
28 13 26 
28 26 26 
28 3 26 
28 29 26 
28 15 26 
28 18 26 
28 9 26 
29 10 26 
29 14 26 
29 15 26 
29 3 26 
29 13 26 
29 28 26 
29 2 26 
29 24 26 
29 21 26 
29 16 26 
29 19 26 
29 17 26 
30 2 26 
30 15 26 
30 31 26 
30 17 26 
30 28 26 
30 18 26 
30 27 26 
30 12 26 
30 13 26 
30 29 26 
30 6 26 
30 20 26 
30 26 26 
30 19 26 
30 4 26 
30 24 26 
30 9 26 
30 5 26 
30 23 26 
30 11 26 
30 7 26 
30 1 26 
30 10 26 
31 16 26 
31 24 26 
31 4 26 
31 21 26 
31 14 26 
31 11 26 
31 6 26 
31 1 26 
31 10 26 
31 23 26 
31 13 26 
31 9 26 
31 30 26 
31 17 26 
31 12 26 
31 2 26 
31 28 26 
1 14 27 
1 5 27 
1 10 27 
1 19 27 
1 24 27 
1 23 27 
1 30 27 
1 21 27 
1 4 27 
1 16 27 
1 2 27 
1 28 27 
1 12 27 
1 9 27 
1 6 27 
1 13 27 
1 15 27 
1 29 27 
2 4 27 
2 6 27 
2 8 27 
2 29 27 
2 12 27 
2 19 27 
2 5 27 
2 22 27 
2 14 27 
2 24 27 
2 7 27 
2 31 27 
2 21 27 
2 25 27 
2 18 27 
2 26 27 
2 3 27 
2 27 27 
2 20 27 
2 13 27 
2 15 27 
2 11 27 
2 23 27 
2 10 27 
3 24 27 
3 2 27 
3 22 27 
3 13 27 
3 30 27 
4 10 27 
4 16 27 
4 19 27 
4 24 27 
4 30 27 
4 1 27 
4 14 27 
4 2 27 
4 21 27 
4 29 27 
4 13 27 
4 11 27 
4 20 27 
4 26 27 
4 31 27 
5 24 27 
5 2 27 
5 14 27 
5 28 27 
5 30 27 
5 6 27 
5 17 27 
5 21 27 
5 19 27 
5 13 27 
6 9 27 
6 21 27 
6 19 27 
6 24 27 
6 5 27 
6 16 27 
6 28 27 
6 2 27 
6 23 27 
6 14 27 
6 10 27 
6 1 27 
6 13 27 
6 4 27 
6 30 27 
6 17 27 
6 11 27 
6 12 27 
6 18 27 
6 31 27 
6 26 27 
6 22 27 
6 25 27 
7 12 27 
7 24 27 
7 28 27 
7 6 27 
7 18 27 
7 23 27 
7 9 27 
7 4 27 
7 5 27 
7 14 27 
8 31 27 
8 22 27 
8 7 27 
8 26 27 
8 15 27 
8 27 27 
8 3 27 
9 14 27 
9 4 27 
9 1 27 
9 28 27 
9 2 27 
9 16 27 
9 30 27 
9 10 27 
9 24 27 
9 23 27 
9 19 27 
9 18 27 
9 17 27 
9 13 27 
9 6 27 
9 21 27 
9 29 27 
9 12 27 
10 5 27 
10 2 27 
10 4 27 
10 30 27 
10 16 27 
10 28 27 
10 9 27 
10 21 27 
10 24 27 
10 19 27 
10 1 27 
10 13 27 
10 14 27 
10 18 27 
10 6 27 
10 17 27 
10 12 27 
10 29 27 
11 4 27 
11 1 27 
11 15 27 
11 14 27 
11 21 27 
11 2 27 
11 30 27 
11 31 27 
11 20 27 
11 16 27 
11 17 27 
11 28 27 
11 9 27 
11 25 27 
12 14 27 
12 2 27 
12 5 27 
12 4 27 
12 1 27 
12 30 27 
12 16 27 
12 9 27 
12 21 27 
12 28 27 
12 17 27 
12 31 27 
13 16 27 
13 14 27 
13 15 27 
13 23 27 
13 30 27 
13 1 27 
13 2 27 
13 29 27 
13 28 27 
13 9 27 
13 19 27 
13 4 27 
13 12 27 
13 11 27 
13 27 27 
13 10 27 
13 21 27 
13 6 27 
13 24 27 
13 17 27 
13 20 27 
13 31 27 
13 22 27 
13 26 27 
13 7 27 
13 18 27 
13 25 27 
13 3 27 
13 8 27 
14 4 27 
14 30 27 
14 2 27 
14 1 27 
14 28 27 
14 19 27 
14 24 27 
14 16 27 
14 9 27 
14 22 27 
14 21 27 
14 17 27 
14 13 27 
14 6 27 
14 18 27 
14 10 27 
14 23 27 
14 31 27 
15 10 27 
15 29 27 
15 1 27 
15 18 27 
15 7 27 
15 17 27 
15 6 27 
15 12 27 
15 11 27 
15 26 27 
15 25 27 
15 20 27 
15 31 27 
15 16 27 
15 21 27 
15 27 27 
16 24 27 
16 17 27 
16 18 27 
16 5 27 
16 10 27 
16 28 27 
16 4 27 
16 1 27 
16 30 27 
16 23 27 
16 19 27 
16 21 27 
16 14 27 
16 2 27 
16 13 27 
16 9 27 
16 6 27 
16 31 27 
16 15 27 
17 16 27 
17 6 27 
17 8 27 
17 20 27 
17 13 27 
17 18 27 
17 26 27 
17 27 27 
17 3 27 
17 7 27 
17 22 27 
17 19 27 
17 31 27 
17 9 27 
17 12 27 
17 25 27 
17 11 27 
17 29 27 
17 15 27 
18 2 27 
18 1 27 
18 23 27 
18 4 27 
18 14 27 
18 24 27 
18 21 27 
18 9 27 
18 13 27 
18 28 27 
18 10 27 
18 16 27 
18 5 27 
18 31 27 
18 30 27 
18 19 27 
18 27 27 
18 8 27 
19 14 27 
19 10 27 
19 1 27 
19 30 27 
19 16 27 
19 24 27 
19 5 27 
19 4 27 
19 12 27 
19 9 27 
19 2 27 
19 21 27 
19 15 27 
19 28 27 
19 23 27 
19 18 27 
19 11 27 
19 6 27 
19 13 27 
19 29 27 
19 31 27 
19 17 27 
19 22 27 
20 2 27 
20 1 27 
20 14 27 
20 24 27 
20 28 27 
20 30 27 
20 9 27 
20 21 27 
20 16 27 
20 4 27 
20 6 27 
20 17 27 
20 19 27 
20 31 27 
21 1 27 
21 4 27 
21 15 27 
21 16 27 
21 11 27 
21 18 27 
21 23 27 
21 14 27 
21 28 27 
21 24 27 
21 2 27 
21 5 27 
21 30 27 
21 19 27 
21 10 27 
21 29 27 
21 13 27 
21 9 27 
21 12 27 
21 6 27 
21 17 27 
21 31 27 
21 22 27 
21 26 27 
21 20 27 
22 24 27 
22 21 27 
22 9 27 
22 29 27 
22 6 27 
22 20 27 
22 4 27 
22 27 27 
22 11 27 
22 17 27 
22 2 27 
22 23 27 
22 13 27 
23 12 27 
23 18 27 
23 6 27 
23 17 27 
23 27 27 
23 20 27 
23 31 27 
23 29 27 
23 25 27 
23 26 27 
23 7 27 
23 3 27 
23 16 27 
23 15 27 
23 5 27 
23 24 27 
23 14 27 
23 21 27 
23 2 27 
24 4 27 
24 1 27 
24 5 27 
24 14 27 
24 10 27 
24 2 27 
24 23 27 
24 16 27 
24 18 27 
24 30 27 
24 31 27 
24 29 27 
24 6 27 
24 11 27 
24 28 27 
24 21 27 
24 19 27 
24 20 27 
24 12 27 
24 17 27 
24 9 27 
24 13 27 
24 26 27 
25 31 27 
25 29 27 
25 11 27 
25 20 27 
25 6 27 
25 21 27 
25 1 27 
25 28 27 
25 26 27 
25 23 27 
25 12 27 
25 17 27 
26 21 27 
26 10 27 
26 1 27 
26 28 27 
26 30 27 
26 5 27 
26 16 27 
26 9 27 
26 24 27 
26 19 27 
26 13 27 
26 18 27 
26 29 27 
26 23 27 
27 24 27 
27 1 27 
27 30 27 
27 28 27 
27 14 27 
27 18 27 
27 4 27 
27 16 27 
27 6 27 
27 22 27 
28 7 27 
28 16 27 
28 11 27 
28 23 27 
28 31 27 
28 12 27 
28 5 27 
28 8 27 
28 30 27 
28 10 27 
28 22 27 
28 27 27 
28 25 27 
28 13 27 
28 26 27 
28 3 27 
28 29 27 
28 15 27 
28 18 27 
28 9 27 
28 21 27 
29 10 27 
29 14 27 
29 15 27 
29 3 27 
29 13 27 
29 28 27 
29 2 27 
29 24 27 
29 21 27 
29 16 27 
29 19 27 
29 17 27 
30 2 27 
30 15 27 
30 31 27 
30 17 27 
30 28 27 
30 18 27 
30 27 27 
30 13 27 
30 29 27 
30 6 27 
30 20 27 
30 26 27 
30 19 27 
30 4 27 
30 24 27 
30 9 27 
30 23 27 
30 11 27 
30 7 27 
30 1 27 
30 10 27 
31 16 27 
31 24 27 
31 4 27 
31 21 27 
31 14 27 
31 11 27 
31 6 27 
31 1 27 
31 10 27 
31 23 27 
31 13 27 
31 9 27 
31 30 27 
31 17 27 
31 12 27 
31 2 27 
31 28 27 
31 19 27 
31 18 27 
1 14 28 
1 5 28 
1 10 28 
1 19 28 
1 24 28 
1 23 28 
1 30 28 
1 21 28 
1 4 28 
1 16 28 
1 2 28 
1 12 28 
1 9 28 
1 6 28 
1 13 28 
1 15 28 
1 29 28 
1 11 28 
2 6 28 
2 8 28 
2 29 28 
2 12 28 
2 19 28 
2 5 28 
2 22 28 
2 14 28 
2 24 28 
2 7 28 
2 31 28 
2 21 28 
2 25 28 
2 18 28 
2 26 28 
2 3 28 
2 27 28 
2 20 28 
2 13 28 
2 15 28 
2 11 28 
2 23 28 
2 10 28 
3 24 28 
3 2 28 
3 22 28 
3 13 28 
3 19 28 
4 10 28 
4 16 28 
4 19 28 
4 24 28 
4 30 28 
4 1 28 
4 14 28 
4 2 28 
4 21 28 
4 29 28 
4 13 28 
4 11 28 
4 20 28 
4 26 28 
4 31 28 
4 15 28 
4 28 28 
5 24 28 
5 2 28 
5 14 28 
5 28 28 
5 30 28 
5 6 28 
5 17 28 
5 21 28 
5 19 28 
5 13 28 
5 22 28 
5 29 28 
6 9 28 
6 21 28 
6 19 28 
6 24 28 
6 16 28 
6 28 28 
6 2 28 
6 23 28 
6 14 28 
6 10 28 
6 1 28 
6 13 28 
6 4 28 
6 30 28 
6 17 28 
6 11 28 
6 12 28 
6 18 28 
6 31 28 
6 26 28 
6 22 28 
6 25 28 
6 20 28 
7 12 28 
7 24 28 
7 28 28 
7 6 28 
7 18 28 
7 23 28 
7 9 28 
7 4 28 
7 5 28 
7 14 28 
7 2 28 
7 16 28 
8 31 28 
8 22 28 
8 7 28 
8 26 28 
8 15 28 
8 27 28 
8 3 28 
8 11 28 
8 12 28 
9 14 28 
9 4 28 
9 1 28 
9 28 28 
9 2 28 
9 16 28 
9 30 28 
9 10 28 
9 24 28 
9 23 28 
9 19 28 
9 18 28 
9 17 28 
9 13 28 
9 6 28 
9 21 28 
9 29 28 
9 12 28 
9 20 28 
9 31 28 
10 2 28 
10 4 28 
10 30 28 
10 16 28 
10 28 28 
10 9 28 
10 21 28 
10 24 28 
10 19 28 
10 1 28 
10 13 28 
10 14 28 
10 18 28 
10 6 28 
10 17 28 
10 12 28 
10 29 28 
10 31 28 
11 4 28 
11 1 28 
11 15 28 
11 14 28 
11 2 28 
11 30 28 
11 31 28 
11 20 28 
11 16 28 
11 17 28 
11 28 28 
11 9 28 
11 25 28 
12 14 28 
12 2 28 
12 4 28 
12 1 28 
12 30 28 
12 16 28 
12 9 28 
12 21 28 
12 28 28 
12 17 28 
12 31 28 
12 24 28 
13 16 28 
13 14 28 
13 15 28 
13 23 28 
13 30 28 
13 1 28 
13 2 28 
13 28 28 
13 9 28 
13 19 28 
13 12 28 
13 11 28 
13 27 28 
13 10 28 
13 21 28 
13 6 28 
13 24 28 
13 17 28 
13 20 28 
13 31 28 
13 22 28 
13 26 28 
13 7 28 
13 18 28 
13 25 28 
13 3 28 
13 8 28 
14 30 28 
14 2 28 
14 1 28 
14 28 28 
14 19 28 
14 24 28 
14 16 28 
14 9 28 
14 22 28 
14 21 28 
14 17 28 
14 13 28 
14 6 28 
14 18 28 
14 10 28 
14 23 28 
14 31 28 
14 15 28 
15 10 28 
15 29 28 
15 1 28 
15 18 28 
15 7 28 
15 17 28 
15 6 28 
15 12 28 
15 11 28 
15 26 28 
15 25 28 
15 20 28 
15 31 28 
15 16 28 
15 21 28 
15 27 28 
15 4 28 
15 3 28 
16 24 28 
16 17 28 
16 18 28 
16 10 28 
16 28 28 
16 4 28 
16 1 28 
16 30 28 
16 23 28 
16 19 28 
16 21 28 
16 14 28 
16 2 28 
16 13 28 
16 9 28 
16 6 28 
16 31 28 
16 15 28 
16 20 28 
17 6 28 
17 8 28 
17 20 28 
17 13 28 
17 18 28 
17 26 28 
17 27 28 
17 3 28 
17 7 28 
17 22 28 
17 19 28 
17 31 28 
17 9 28 
17 12 28 
17 25 28 
17 11 28 
17 29 28 
17 15 28 
17 23 28 
18 2 28 
18 1 28 
18 23 28 
18 14 28 
18 24 28 
18 21 28 
18 9 28 
18 13 28 
18 28 28 
18 10 28 
18 16 28 
18 5 28 
18 31 28 
18 30 28 
18 19 28 
18 27 28 
18 8 28 
18 6 28 
19 14 28 
19 10 28 
19 1 28 
19 30 28 
19 16 28 
19 24 28 
19 4 28 
19 12 28 
19 9 28 
19 2 28 
19 21 28 
19 15 28 
19 28 28 
19 23 28 
19 18 28 
19 11 28 
19 6 28 
19 13 28 
19 29 28 
19 31 28 
19 17 28 
19 22 28 
20 2 28 
20 1 28 
20 14 28 
20 24 28 
20 28 28 
20 30 28 
20 9 28 
20 21 28 
20 16 28 
20 4 28 
20 6 28 
20 17 28 
20 19 28 
20 31 28 
20 15 28 
20 23 28 
21 1 28 
21 4 28 
21 15 28 
21 16 28 
21 11 28 
21 18 28 
21 23 28 
21 14 28 
21 28 28 
21 24 28 
21 2 28 
21 30 28 
21 19 28 
21 10 28 
21 29 28 
21 13 28 
21 9 28 
21 12 28 
21 6 28 
21 17 28 
21 31 28 
21 22 28 
21 26 28 
21 20 28 
21 25 28 
22 24 28 
22 21 28 
22 9 28 
22 29 28 
22 6 28 
22 20 28 
22 4 28 
22 27 28 
22 11 28 
22 17 28 
22 2 28 
22 23 28 
22 13 28 
22 10 28 
23 12 28 
23 18 28 
23 6 28 
23 17 28 
23 27 28 
23 20 28 
23 31 28 
23 29 28 
23 25 28 
23 26 28 
23 7 28 
23 16 28 
23 15 28 
23 5 28 
23 24 28 
23 14 28 
23 21 28 
23 2 28 
23 1 28 
24 4 28 
24 1 28 
24 5 28 
24 14 28 
24 10 28 
24 2 28 
24 23 28 
24 16 28 
24 18 28 
24 30 28 
24 31 28 
24 29 28 
24 6 28 
24 11 28 
24 28 28 
24 21 28 
24 19 28 
24 12 28 
24 17 28 
24 9 28 
24 13 28 
24 26 28 
25 31 28 
25 29 28 
25 11 28 
25 20 28 
25 6 28 
25 21 28 
25 1 28 
25 28 28 
25 26 28 
25 23 28 
25 12 28 
25 17 28 
25 8 28 
25 27 28 
26 21 28 
26 10 28 
26 1 28 
26 28 28 
26 30 28 
26 5 28 
26 16 28 
26 9 28 
26 24 28 
26 19 28 
26 13 28 
26 18 28 
26 29 28 
26 23 28 
26 15 28 
26 6 28 
27 24 28 
27 1 28 
27 30 28 
27 28 28 
27 14 28 
27 18 28 
27 4 28 
27 16 28 
27 6 28 
27 9 28 
28 7 28 
28 16 28 
28 11 28 
28 23 28 
28 31 28 
28 12 28 
28 5 28 
28 8 28 
28 30 28 
28 10 28 
28 22 28 
28 27 28 
28 25 28 
28 13 28 
28 26 28 
28 3 28 
28 29 28 
28 15 28 
28 18 28 
28 9 28 
28 21 28 
28 19 28 
29 10 28 
29 14 28 
29 15 28 
29 3 28 
29 13 28 
29 28 28 
29 2 28 
29 24 28 
29 21 28 
29 16 28 
29 19 28 
29 17 28 
29 31 28 
29 23 28 
30 2 28 
30 15 28 
30 31 28 
30 17 28 
30 18 28 
30 27 28 
30 13 28 
30 29 28 
30 6 28 
30 20 28 
30 26 28 
30 19 28 
30 4 28 
30 24 28 
30 9 28 
30 23 28 
30 11 28 
30 7 28 
30 1 28 
30 10 28 
30 25 28 
31 16 28 
31 24 28 
31 4 28 
31 21 28 
31 14 28 
31 11 28 
31 6 28 
31 1 28 
31 10 28 
31 23 28 
31 13 28 
31 9 28 
31 30 28 
31 17 28 
31 2 28 
31 28 28 
31 19 28 
31 18 28 
31 15 28 
1 14 29 
1 5 29 
1 10 29 
1 19 29 
1 23 29 
1 30 29 
1 21 29 
1 4 29 
1 16 29 
1 2 29 
1 12 29 
1 9 29 
1 6 29 
1 13 29 
1 15 29 
1 29 29 
1 11 29 
1 20 29 
2 6 29 
2 8 29 
2 29 29 
2 12 29 
2 19 29 
2 5 29 
2 22 29 
2 14 29 
2 24 29 
2 7 29 
2 21 29 
2 25 29 
2 18 29 
2 26 29 
2 3 29 
2 27 29 
2 20 29 
2 13 29 
2 15 29 
2 11 29 
2 23 29 
2 10 29 
2 4 29 
3 2 29 
3 22 29 
3 13 29 
3 19 29 
3 5 29 
4 10 29 
4 16 29 
4 19 29 
4 24 29 
4 30 29 
4 1 29 
4 14 29 
4 2 29 
4 21 29 
4 29 29 
4 13 29 
4 11 29 
4 20 29 
4 26 29 
4 31 29 
4 15 29 
4 28 29 
4 8 29 
4 6 29 
5 24 29 
5 2 29 
5 14 29 
5 28 29 
5 30 29 
5 6 29 
5 17 29 
5 21 29 
5 19 29 
5 13 29 
5 22 29 
5 29 29 
5 4 29 
5 31 29 
6 9 29 
6 21 29 
6 19 29 
6 24 29 
6 16 29 
6 28 29 
6 2 29 
6 23 29 
6 14 29 
6 10 29 
6 1 29 
6 13 29 
6 4 29 
6 30 29 
6 17 29 
6 11 29 
6 18 29 
6 31 29 
6 26 29 
6 22 29 
6 25 29 
6 20 29 
6 15 29 
7 12 29 
7 24 29 
7 28 29 
7 6 29 
7 18 29 
7 9 29 
7 4 29 
7 5 29 
7 14 29 
7 2 29 
7 16 29 
7 21 29 
8 31 29 
8 22 29 
8 7 29 
8 26 29 
8 15 29 
8 27 29 
8 3 29 
8 11 29 
8 12 29 
8 25 29 
8 13 29 
9 14 29 
9 4 29 
9 1 29 
9 28 29 
9 2 29 
9 16 29 
9 30 29 
9 10 29 
9 24 29 
9 23 29 
9 19 29 
9 18 29 
9 17 29 
9 13 29 
9 6 29 
9 21 29 
9 29 29 
9 12 29 
9 20 29 
9 31 29 
9 11 29 
10 2 29 
10 4 29 
10 30 29 
10 16 29 
10 28 29 
10 9 29 
10 21 29 
10 24 29 
10 19 29 
10 1 29 
10 13 29 
10 14 29 
10 18 29 
10 6 29 
10 17 29 
10 12 29 
10 29 29 
10 31 29 
10 15 29 
10 23 29 
11 4 29 
11 1 29 
11 15 29 
11 14 29 
11 2 29 
11 30 29 
11 31 29 
11 20 29 
11 17 29 
11 28 29 
11 9 29 
11 25 29 
11 22 29 
12 14 29 
12 2 29 
12 1 29 
12 30 29 
12 16 29 
12 9 29 
12 21 29 
12 28 29 
12 17 29 
12 31 29 
12 24 29 
12 6 29 
13 16 29 
13 14 29 
13 15 29 
13 23 29 
13 30 29 
13 1 29 
13 28 29 
13 9 29 
13 19 29 
13 12 29 
13 11 29 
13 27 29 
13 10 29 
13 6 29 
13 24 29 
13 17 29 
13 20 29 
13 31 29 
13 22 29 
13 26 29 
13 7 29 
13 18 29 
13 25 29 
13 3 29 
13 8 29 
14 30 29 
14 2 29 
14 1 29 
14 28 29 
14 19 29 
14 24 29 
14 16 29 
14 9 29 
14 21 29 
14 17 29 
14 13 29 
14 6 29 
14 18 29 
14 10 29 
14 23 29 
14 31 29 
14 15 29 
14 25 29 
15 10 29 
15 29 29 
15 1 29 
15 18 29 
15 7 29 
15 17 29 
15 6 29 
15 12 29 
15 11 29 
15 26 29 
15 25 29 
15 20 29 
15 31 29 
15 16 29 
15 21 29 
15 27 29 
15 4 29 
15 3 29 
15 14 29 
16 24 29 
16 17 29 
16 18 29 
16 10 29 
16 28 29 
16 4 29 
16 1 29 
16 30 29 
16 23 29 
16 19 29 
16 21 29 
16 14 29 
16 2 29 
16 13 29 
16 9 29 
16 6 29 
16 31 29 
16 15 29 
16 20 29 
17 6 29 
17 8 29 
17 20 29 
17 13 29 
17 18 29 
17 26 29 
17 27 29 
17 3 29 
17 7 29 
17 22 29 
17 19 29 
17 9 29 
17 12 29 
17 25 29 
17 11 29 
17 29 29 
17 15 29 
17 23 29 
17 5 29 
18 2 29 
18 1 29 
18 23 29 
18 14 29 
18 24 29 
18 21 29 
18 9 29 
18 13 29 
18 28 29 
18 10 29 
18 16 29 
18 5 29 
18 31 29 
18 30 29 
18 19 29 
18 27 29 
18 8 29 
18 6 29 
18 3 29 
19 14 29 
19 10 29 
19 1 29 
19 30 29 
19 16 29 
19 24 29 
19 4 29 
19 12 29 
19 9 29 
19 2 29 
19 21 29 
19 15 29 
19 28 29 
19 23 29 
19 18 29 
19 11 29 
19 6 29 
19 13 29 
19 29 29 
19 31 29 
19 17 29 
19 22 29 
20 2 29 
20 1 29 
20 14 29 
20 24 29 
20 28 29 
20 30 29 
20 9 29 
20 21 29 
20 16 29 
20 4 29 
20 6 29 
20 17 29 
20 19 29 
20 31 29 
20 15 29 
20 23 29 
20 18 29 
21 1 29 
21 4 29 
21 15 29 
21 16 29 
21 11 29 
21 18 29 
21 23 29 
21 14 29 
21 28 29 
21 24 29 
21 2 29 
21 30 29 
21 19 29 
21 10 29 
21 29 29 
21 13 29 
21 9 29 
21 12 29 
21 6 29 
21 17 29 
21 31 29 
21 22 29 
21 26 29 
21 20 29 
21 25 29 
21 7 29 
22 24 29 
22 21 29 
22 9 29 
22 29 29 
22 6 29 
22 20 29 
22 4 29 
22 11 29 
22 17 29 
22 2 29 
22 23 29 
22 13 29 
22 10 29 
22 26 29 
23 12 29 
23 18 29 
23 6 29 
23 17 29 
23 27 29 
23 20 29 
23 31 29 
23 29 29 
23 25 29 
23 26 29 
23 7 29 
23 16 29 
23 15 29 
23 5 29 
23 24 29 
23 14 29 
23 21 29 
23 2 29 
23 1 29 
23 9 29 
23 30 29 
24 4 29 
24 1 29 
24 14 29 
24 10 29 
24 2 29 
24 23 29 
24 16 29 
24 18 29 
24 30 29 
24 31 29 
24 29 29 
24 6 29 
24 11 29 
24 28 29 
24 21 29 
24 19 29 
24 12 29 
24 17 29 
24 9 29 
24 13 29 
24 26 29 
24 20 29 
25 31 29 
25 29 29 
25 11 29 
25 20 29 
25 21 29 
25 1 29 
25 28 29 
25 26 29 
25 23 29 
25 12 29 
25 17 29 
25 8 29 
25 27 29 
25 5 29 
26 21 29 
26 10 29 
26 1 29 
26 28 29 
26 30 29 
26 5 29 
26 16 29 
26 9 29 
26 24 29 
26 19 29 
26 13 29 
26 18 29 
26 29 29 
26 23 29 
26 15 29 
26 6 29 
26 8 29 
26 31 29 
27 24 29 
27 1 29 
27 30 29 
27 28 29 
27 14 29 
27 18 29 
27 16 29 
27 6 29 
27 9 29 
27 21 29 
28 7 29 
28 16 29 
28 23 29 
28 31 29 
28 12 29 
28 5 29 
28 8 29 
28 30 29 
28 10 29 
28 22 29 
28 27 29 
28 25 29 
28 13 29 
28 26 29 
28 3 29 
28 29 29 
28 15 29 
28 18 29 
28 9 29 
28 21 29 
29 10 29 
29 14 29 
29 15 29 
29 3 29 
29 2 29 
29 24 29 
29 21 29 
29 16 29 
29 19 29 
29 17 29 
29 31 29 
29 23 29 
30 2 29 
30 15 29 
30 31 29 
30 17 29 
30 18 29 
30 13 29 
30 29 29 
30 6 29 
30 20 29 
30 26 29 
30 19 29 
30 4 29 
30 24 29 
30 9 29 
30 23 29 
30 11 29 
30 7 29 
30 1 29 
30 10 29 
30 25 29 
30 22 29 
31 16 29 
31 24 29 
31 4 29 
31 21 29 
31 14 29 
31 6 29 
31 1 29 
31 10 29 
31 23 29 
31 13 29 
31 9 29 
31 30 29 
31 17 29 
31 2 29 
31 28 29 
31 19 29 
31 18 29 
31 15 29 
31 26 29 
1 14 30 
1 5 30 
1 10 30 
1 19 30 
1 23 30 
1 30 30 
1 21 30 
1 4 30 
1 16 30 
1 2 30 
1 12 30 
1 9 30 
1 13 30 
1 15 30 
1 29 30 
1 11 30 
1 20 30 
1 8 30 
2 6 30 
2 8 30 
2 29 30 
2 12 30 
2 19 30 
2 5 30 
2 22 30 
2 24 30 
2 7 30 
2 21 30 
2 25 30 
2 18 30 
2 26 30 
2 3 30 
2 27 30 
2 20 30 
2 13 30 
2 15 30 
2 11 30 
2 23 30 
2 10 30 
2 4 30 
2 28 30 
3 2 30 
3 22 30 
3 13 30 
3 19 30 
3 5 30 
3 23 30 
4 10 30 
4 16 30 
4 19 30 
4 24 30 
4 30 30 
4 1 30 
4 14 30 
4 2 30 
4 21 30 
4 29 30 
4 13 30 
4 11 30 
4 20 30 
4 26 30 
4 31 30 
4 15 30 
4 28 30 
4 8 30 
4 6 30 
4 22 30 
4 5 30 
5 24 30 
5 2 30 
5 14 30 
5 28 30 
5 30 30 
5 6 30 
5 17 30 
5 21 30 
5 19 30 
5 13 30 
5 22 30 
5 29 30 
5 4 30 
5 31 30 
5 9 30 
5 23 30 
6 9 30 
6 21 30 
6 19 30 
6 24 30 
6 16 30 
6 28 30 
6 2 30 
6 23 30 
6 14 30 
6 10 30 
6 1 30 
6 13 30 
6 4 30 
6 30 30 
6 17 30 
6 18 30 
6 31 30 
6 26 30 
6 22 30 
6 20 30 
6 15 30 
7 12 30 
7 24 30 
7 28 30 
7 6 30 
7 18 30 
7 9 30 
7 4 30 
7 5 30 
7 2 30 
7 16 30 
7 21 30 
7 15 30 
8 31 30 
8 22 30 
8 7 30 
8 26 30 
8 15 30 
8 27 30 
8 3 30 
8 11 30 
8 12 30 
8 25 30 
8 13 30 
8 20 30 
8 5 30 
9 14 30 
9 4 30 
9 1 30 
9 28 30 
9 2 30 
9 16 30 
9 30 30 
9 10 30 
9 24 30 
9 23 30 
9 19 30 
9 18 30 
9 17 30 
9 13 30 
9 6 30 
9 21 30 
9 29 30 
9 12 30 
9 20 30 
9 31 30 
9 11 30 
9 15 30 
9 25 30 
10 2 30 
10 4 30 
10 30 30 
10 16 30 
10 28 30 
10 9 30 
10 21 30 
10 24 30 
10 19 30 
10 1 30 
10 13 30 
10 14 30 
10 18 30 
10 6 30 
10 17 30 
10 31 30 
10 15 30 
10 23 30 
11 4 30 
11 1 30 
11 15 30 
11 14 30 
11 2 30 
11 30 30 
11 20 30 
11 17 30 
11 28 30 
11 9 30 
11 25 30 
11 22 30 
11 7 30 
12 14 30 
12 2 30 
12 1 30 
12 30 30 
12 16 30 
12 9 30 
12 21 30 
12 17 30 
12 31 30 
12 24 30 
12 6 30 
12 23 30 
13 16 30 
13 14 30 
13 15 30 
13 23 30 
13 30 30 
13 1 30 
13 28 30 
13 9 30 
13 19 30 
13 12 30 
13 11 30 
13 27 30 
13 10 30 
13 6 30 
13 24 30 
13 17 30 
13 20 30 
13 22 30 
13 26 30 
13 7 30 
13 18 30 
13 25 30 
13 8 30 
14 30 30 
14 2 30 
14 1 30 
14 28 30 
14 19 30 
14 24 30 
14 16 30 
14 9 30 
14 21 30 
14 17 30 
14 13 30 
14 6 30 
14 18 30 
14 10 30 
14 23 30 
14 31 30 
14 15 30 
14 4 30 
15 10 30 
15 29 30 
15 1 30 
15 18 30 
15 7 30 
15 17 30 
15 6 30 
15 12 30 
15 11 30 
15 26 30 
15 25 30 
15 20 30 
15 31 30 
15 16 30 
15 21 30 
15 27 30 
15 4 30 
15 3 30 
15 14 30 
15 28 30 
15 23 30 
16 24 30 
16 17 30 
16 18 30 
16 10 30 
16 28 30 
16 4 30 
16 1 30 
16 30 30 
16 23 30 
16 19 30 
16 21 30 
16 14 30 
16 2 30 
16 13 30 
16 9 30 
16 6 30 
16 31 30 
16 15 30 
16 20 30 
16 26 30 
17 8 30 
17 20 30 
17 13 30 
17 18 30 
17 26 30 
17 27 30 
17 3 30 
17 7 30 
17 22 30 
17 19 30 
17 9 30 
17 12 30 
17 25 30 
17 11 30 
17 29 30 
17 15 30 
17 23 30 
17 5 30 
17 28 30 
18 2 30 
18 1 30 
18 14 30 
18 24 30 
18 21 30 
18 9 30 
18 13 30 
18 28 30 
18 10 30 
18 16 30 
18 5 30 
18 31 30 
18 30 30 
18 19 30 
18 27 30 
18 8 30 
18 6 30 
18 3 30 
18 25 30 
19 14 30 
19 10 30 
19 1 30 
19 30 30 
19 16 30 
19 24 30 
19 4 30 
19 12 30 
19 9 30 
19 2 30 
19 21 30 
19 15 30 
19 28 30 
19 23 30 
19 18 30 
19 11 30 
19 6 30 
19 13 30 
19 31 30 
19 17 30 
19 22 30 
20 2 30 
20 1 30 
20 14 30 
20 24 30 
20 28 30 
20 30 30 
20 9 30 
20 21 30 
20 16 30 
20 4 30 
20 6 30 
20 17 30 
20 19 30 
20 31 30 
20 15 30 
20 23 30 
20 18 30 
20 10 30 
21 1 30 
21 4 30 
21 15 30 
21 16 30 
21 11 30 
21 18 30 
21 23 30 
21 14 30 
21 28 30 
21 24 30 
21 2 30 
21 30 30 
21 19 30 
21 10 30 
21 29 30 
21 13 30 
21 9 30 
21 12 30 
21 6 30 
21 17 30 
21 31 30 
21 22 30 
21 26 30 
21 20 30 
21 25 30 
21 5 30 
22 24 30 
22 21 30 
22 9 30 
22 29 30 
22 6 30 
22 20 30 
22 4 30 
22 11 30 
22 17 30 
22 2 30 
22 23 30 
22 13 30 
22 10 30 
22 26 30 
23 12 30 
23 18 30 
23 6 30 
23 17 30 
23 20 30 
23 31 30 
23 29 30 
23 25 30 
23 26 30 
23 7 30 
23 16 30 
23 15 30 
23 5 30 
23 24 30 
23 14 30 
23 21 30 
23 2 30 
23 1 30 
23 9 30 
23 30 30 
23 10 30 
24 4 30 
24 1 30 
24 14 30 
24 10 30 
24 2 30 
24 23 30 
24 16 30 
24 18 30 
24 30 30 
24 31 30 
24 29 30 
24 6 30 
24 28 30 
24 21 30 
24 19 30 
24 12 30 
24 17 30 
24 9 30 
24 13 30 
24 26 30 
24 20 30 
24 15 30 
25 31 30 
25 29 30 
25 11 30 
25 20 30 
25 21 30 
25 1 30 
25 28 30 
25 26 30 
25 23 30 
25 12 30 
25 17 30 
25 8 30 
25 27 30 
25 5 30 
25 13 30 
25 10 30 
26 21 30 
26 10 30 
26 1 30 
26 28 30 
26 30 30 
26 5 30 
26 16 30 
26 9 30 
26 24 30 
26 19 30 
26 13 30 
26 18 30 
26 29 30 
26 23 30 
26 15 30 
26 6 30 
26 8 30 
26 20 30 
27 24 30 
27 1 30 
27 30 30 
27 28 30 
27 14 30 
27 18 30 
27 16 30 
27 6 30 
27 9 30 
27 21 30 
27 2 30 
27 17 30 
28 7 30 
28 16 30 
28 23 30 
28 31 30 
28 12 30 
28 5 30 
28 8 30 
28 30 30 
28 10 30 
28 22 30 
28 27 30 
28 25 30 
28 13 30 
28 26 30 
28 15 30 
28 18 30 
28 9 30 
28 21 30 
29 10 30 
29 15 30 
29 3 30 
29 2 30 
29 24 30 
29 21 30 
29 16 30 
29 19 30 
29 17 30 
29 23 30 
30 2 30 
30 15 30 
30 31 30 
30 17 30 
30 18 30 
30 13 30 
30 29 30 
30 6 30 
30 20 30 
30 26 30 
30 19 30 
30 4 30 
30 24 30 
30 9 30 
30 23 30 
30 7 30 
30 1 30 
30 10 30 
30 25 30 
30 22 30 
30 5 30 
31 16 30 
31 24 30 
31 4 30 
31 21 30 
31 14 30 
31 6 30 
31 1 30 
31 10 30 
31 23 30 
31 13 30 
31 9 30 
31 30 30 
31 17 30 
31 2 30 
31 28 30 
31 19 30 
31 18 30 
31 15 30 
31 26 30 
31 25 30 
31 20 30 
1 14 31 
1 5 31 
1 10 31 
1 19 31 
1 30 31 
1 21 31 
1 4 31 
1 16 31 
1 2 31 
1 12 31 
1 9 31 
1 13 31 
1 15 31 
1 29 31 
1 11 31 
1 20 31 
1 8 31 
1 27 31 
2 6 31 
2 8 31 
2 29 31 
2 12 31 
2 19 31 
2 5 31 
2 22 31 
2 24 31 
2 7 31 
2 21 31 
2 25 31 
2 18 31 
2 26 31 
2 3 31 
2 27 31 
2 20 31 
2 13 31 
2 15 31 
2 11 31 
2 23 31 
2 10 31 
2 4 31 
2 31 31 
3 2 31 
3 22 31 
3 13 31 
3 19 31 
3 5 31 
3 25 31 
4 16 31 
4 19 31 
4 24 31 
4 30 31 
4 1 31 
4 14 31 
4 2 31 
4 21 31 
4 13 31 
4 11 31 
4 20 31 
4 26 31 
4 31 31 
4 15 31 
4 28 31 
4 8 31 
4 6 31 
4 22 31 
4 5 31 
5 24 31 
5 2 31 
5 14 31 
5 28 31 
5 30 31 
5 6 31 
5 17 31 
5 21 31 
5 19 31 
5 13 31 
5 22 31 
5 29 31 
5 4 31 
5 31 31 
5 9 31 
5 23 31 
5 15 31 
5 16 31 
6 9 31 
6 21 31 
6 19 31 
6 24 31 
6 16 31 
6 28 31 
6 2 31 
6 23 31 
6 14 31 
6 10 31 
6 1 31 
6 13 31 
6 4 31 
6 30 31 
6 17 31 
6 18 31 
6 31 31 
6 26 31 
6 20 31 
6 15 31 
6 5 31 
7 12 31 
7 24 31 
7 28 31 
7 6 31 
7 18 31 
7 9 31 
7 4 31 
7 5 31 
7 2 31 
7 16 31 
7 21 31 
7 15 31 
7 1 31 
7 30 31 
8 31 31 
8 22 31 
8 7 31 
8 26 31 
8 15 31 
8 27 31 
8 11 31 
8 12 31 
8 25 31 
8 13 31 
8 20 31 
8 5 31 
8 29 31 
9 14 31 
9 4 31 
9 1 31 
9 28 31 
9 2 31 
9 16 31 
9 30 31 
9 10 31 
9 24 31 
9 23 31 
9 19 31 
9 18 31 
9 17 31 
9 13 31 
9 6 31 
9 21 31 
9 12 31 
9 20 31 
9 31 31 
9 11 31 
9 15 31 
9 25 31 
9 26 31 
10 2 31 
10 4 31 
10 30 31 
10 16 31 
10 28 31 
10 9 31 
10 21 31 
10 24 31 
10 19 31 
10 1 31 
10 13 31 
10 14 31 
10 18 31 
10 6 31 
10 17 31 
10 31 31 
10 15 31 
10 23 31 
10 20 31 
10 26 31 
11 4 31 
11 1 31 
11 15 31 
11 14 31 
11 2 31 
11 30 31 
11 20 31 
11 17 31 
11 28 31 
11 9 31 
11 25 31 
11 22 31 
11 7 31 
11 18 31 
11 16 31 
12 14 31 
12 2 31 
12 1 31 
12 30 31 
12 16 31 
12 9 31 
12 21 31 
12 17 31 
12 24 31 
12 6 31 
12 23 31 
12 15 31 
13 16 31 
13 14 31 
13 15 31 
13 23 31 
13 30 31 
13 1 31 
13 28 31 
13 9 31 
13 19 31 
13 12 31 
13 11 31 
13 27 31 
13 10 31 
13 17 31 
13 20 31 
13 22 31 
13 26 31 
13 7 31 
13 18 31 
13 25 31 
13 8 31 
14 30 31 
14 2 31 
14 1 31 
14 28 31 
14 19 31 
14 24 31 
14 16 31 
14 9 31 
14 21 31 
14 17 31 
14 13 31 
14 6 31 
14 18 31 
14 10 31 
14 23 31 
14 31 31 
14 15 31 
14 4 31 
14 20 31 
14 26 31 
15 10 31 
15 29 31 
15 1 31 
15 18 31 
15 7 31 
15 17 31 
15 6 31 
15 12 31 
15 11 31 
15 26 31 
15 25 31 
15 20 31 
15 31 31 
15 16 31 
15 21 31 
15 27 31 
15 4 31 
15 3 31 
15 14 31 
15 28 31 
15 23 31 
16 24 31 
16 17 31 
16 18 31 
16 10 31 
16 4 31 
16 1 31 
16 30 31 
16 23 31 
16 19 31 
16 21 31 
16 14 31 
16 2 31 
16 13 31 
16 9 31 
16 6 31 
16 31 31 
16 15 31 
16 20 31 
16 26 31 
17 8 31 
17 20 31 
17 13 31 
17 18 31 
17 26 31 
17 27 31 
17 3 31 
17 7 31 
17 22 31 
17 19 31 
17 9 31 
17 12 31 
17 25 31 
17 11 31 
17 29 31 
17 15 31 
17 23 31 
17 5 31 
17 4 31 
18 2 31 
18 1 31 
18 14 31 
18 24 31 
18 21 31 
18 9 31 
18 13 31 
18 10 31 
18 16 31 
18 5 31 
18 31 31 
18 30 31 
18 19 31 
18 27 31 
18 8 31 
18 6 31 
18 3 31 
18 25 31 
18 29 31 
19 14 31 
19 10 31 
19 1 31 
19 30 31 
19 16 31 
19 24 31 
19 4 31 
19 12 31 
19 9 31 
19 2 31 
19 21 31 
19 15 31 
19 28 31 
19 23 31 
19 18 31 
19 11 31 
19 6 31 
19 13 31 
19 31 31 
19 17 31 
19 22 31 
20 2 31 
20 1 31 
20 14 31 
20 24 31 
20 28 31 
20 30 31 
20 9 31 
20 21 31 
20 16 31 
20 4 31 
20 6 31 
20 17 31 
20 19 31 
20 31 31 
20 15 31 
20 23 31 
20 18 31 
20 10 31 
20 26 31 
20 5 31 
21 1 31 
21 4 31 
21 15 31 
21 16 31 
21 11 31 
21 18 31 
21 23 31 
21 14 31 
21 28 31 
21 24 31 
21 2 31 
21 30 31 
21 19 31 
21 10 31 
21 13 31 
21 9 31 
21 12 31 
21 6 31 
21 17 31 
21 31 31 
21 22 31 
21 26 31 
21 20 31 
21 25 31 
21 5 31 
21 8 31 
22 24 31 
22 21 31 
22 9 31 
22 6 31 
22 20 31 
22 4 31 
22 11 31 
22 17 31 
22 2 31 
22 23 31 
22 13 31 
22 10 31 
22 26 31 
22 8 31 
23 12 31 
23 18 31 
23 6 31 
23 17 31 
23 20 31 
23 31 31 
23 29 31 
23 25 31 
23 26 31 
23 7 31 
23 16 31 
23 15 31 
23 5 31 
23 24 31 
23 14 31 
23 21 31 
23 2 31 
23 1 31 
23 9 31 
23 30 31 
23 10 31 
23 28 31 
23 13 31 
24 4 31 
24 1 31 
24 14 31 
24 10 31 
24 2 31 
24 23 31 
24 16 31 
24 18 31 
24 30 31 
24 31 31 
24 29 31 
24 6 31 
24 28 31 
24 21 31 
24 19 31 
24 12 31 
24 17 31 
24 9 31 
24 13 31 
24 26 31 
24 20 31 
24 15 31 
24 22 31 
24 5 31 
25 31 31 
25 29 31 
25 11 31 
25 20 31 
25 21 31 
25 1 31 
25 28 31 
25 26 31 
25 23 31 
25 12 31 
25 17 31 
25 8 31 
25 27 31 
25 5 31 
25 13 31 
25 10 31 
25 4 31 
25 14 31 
26 21 31 
26 10 31 
26 1 31 
26 28 31 
26 30 31 
26 5 31 
26 16 31 
26 9 31 
26 24 31 
26 19 31 
26 13 31 
26 18 31 
26 29 31 
26 15 31 
26 6 31 
26 8 31 
26 20 31 
26 31 31 
27 24 31 
27 1 31 
27 30 31 
27 28 31 
27 14 31 
27 16 31 
27 6 31 
27 9 31 
27 21 31 
27 2 31 
27 17 31 
27 23 31 
28 7 31 
28 16 31 
28 23 31 
28 31 31 
28 12 31 
28 5 31 
28 8 31 
28 30 31 
28 10 31 
28 22 31 
28 27 31 
28 25 31 
28 13 31 
28 26 31 
28 15 31 
28 18 31 
28 9 31 
28 21 31 
28 11 31 
29 15 31 
29 2 31 
29 24 31 
29 21 31 
29 16 31 
29 19 31 
29 17 31 
29 23 31 
30 2 31 
30 15 31 
30 31 31 
30 17 31 
30 18 31 
30 13 31 
30 6 31 
30 20 31 
30 26 31 
30 19 31 
30 4 31 
30 24 31 
30 9 31 
30 23 31 
30 1 31 
30 10 31 
30 25 31 
30 22 31 
30 5 31 
31 16 31 
31 24 31 
31 4 31 
31 21 31 
31 14 31 
31 6 31 
31 1 31 
31 10 31 
31 23 31 
31 13 31 
31 9 31 
31 30 31 
31 17 31 
31 2 31 
31 28 31 
31 19 31 
31 18 31 
31 15 31 
31 26 31 
31 25 31 
31 20 31 
31 5 31 
1 14 32 
1 5 32 
1 10 32 
1 19 32 
1 30 32 
1 21 32 
1 4 32 
1 16 32 
1 2 32 
1 12 32 
1 9 32 
1 13 32 
1 29 32 
1 11 32 
1 20 32 
1 8 32 
1 27 32 
1 22 32 
2 6 32 
2 8 32 
2 29 32 
2 12 32 
2 19 32 
2 5 32 
2 22 32 
2 24 32 
2 7 32 
2 21 32 
2 25 32 
2 18 32 
2 26 32 
2 3 32 
2 27 32 
2 20 32 
2 13 32 
2 11 32 
2 23 32 
2 10 32 
2 4 32 
2 31 32 
2 28 32 
3 2 32 
3 22 32 
3 19 32 
3 5 32 
3 25 32 
4 16 32 
4 19 32 
4 24 32 
4 30 32 
4 1 32 
4 14 32 
4 2 32 
4 21 32 
4 13 32 
4 11 32 
4 20 32 
4 26 32 
4 31 32 
4 28 32 
4 8 32 
4 6 32 
4 22 32 
4 5 32 
4 27 32 
5 24 32 
5 2 32 
5 14 32 
5 28 32 
5 30 32 
5 6 32 
5 17 32 
5 21 32 
5 19 32 
5 13 32 
5 22 32 
5 29 32 
5 4 32 
5 31 32 
5 9 32 
5 23 32 
5 15 32 
5 16 32 
5 20 32 
5 10 32 
6 9 32 
6 21 32 
6 19 32 
6 24 32 
6 16 32 
6 28 32 
6 2 32 
6 23 32 
6 14 32 
6 10 32 
6 1 32 
6 13 32 
6 4 32 
6 30 32 
6 17 32 
6 18 32 
6 31 32 
6 26 32 
6 20 32 
6 15 32 
6 5 32 
6 8 32 
6 25 32 
7 12 32 
7 24 32 
7 28 32 
7 6 32 
7 18 32 
7 9 32 
7 4 32 
7 5 32 
7 2 32 
7 21 32 
7 15 32 
7 1 32 
7 30 32 
7 13 32 
8 31 32 
8 22 32 
8 7 32 
8 26 32 
8 15 32 
8 27 32 
8 11 32 
8 12 32 
8 25 32 
8 13 32 
8 20 32 
8 5 32 
8 28 32 
9 14 32 
9 4 32 
9 28 32 
9 2 32 
9 16 32 
9 30 32 
9 10 32 
9 24 32 
9 23 32 
9 19 32 
9 18 32 
9 17 32 
9 13 32 
9 6 32 
9 21 32 
9 12 32 
9 20 32 
9 31 32 
9 11 32 
9 15 32 
9 25 32 
9 26 32 
9 5 32 
10 2 32 
10 4 32 
10 30 32 
10 16 32 
10 28 32 
10 9 32 
10 21 32 
10 24 32 
10 19 32 
10 1 32 
10 13 32 
10 14 32 
10 18 32 
10 6 32 
10 17 32 
10 31 32 
10 15 32 
10 23 32 
10 20 32 
10 26 32 
11 4 32 
11 15 32 
11 14 32 
11 2 32 
11 30 32 
11 20 32 
11 28 32 
11 9 32 
11 25 32 
11 22 32 
11 7 32 
11 18 32 
11 16 32 
12 14 32 
12 1 32 
12 30 32 
12 16 32 
12 9 32 
12 21 32 
12 17 32 
12 6 32 
12 23 32 
12 15 32 
13 16 32 
13 14 32 
13 15 32 
13 23 32 
13 30 32 
13 1 32 
13 28 32 
13 9 32 
13 19 32 
13 11 32 
13 27 32 
13 10 32 
13 17 32 
13 20 32 
13 26 32 
13 7 32 
13 18 32 
13 25 32 
13 8 32 
14 30 32 
14 2 32 
14 1 32 
14 28 32 
14 19 32 
14 24 32 
14 9 32 
14 21 32 
14 17 32 
14 13 32 
14 6 32 
14 18 32 
14 10 32 
14 23 32 
14 31 32 
14 15 32 
14 4 32 
14 20 32 
14 26 32 
14 5 32 
15 10 32 
15 29 32 
15 1 32 
15 18 32 
15 7 32 
15 17 32 
15 6 32 
15 12 32 
15 11 32 
15 26 32 
15 25 32 
15 20 32 
15 31 32 
15 16 32 
15 21 32 
15 27 32 
15 4 32 
15 3 32 
15 14 32 
15 28 32 
15 23 32 
15 30 32 
15 13 32 
16 24 32 
16 17 32 
16 18 32 
16 10 32 
16 4 32 
16 1 32 
16 30 32 
16 23 32 
16 19 32 
16 21 32 
16 14 32 
16 2 32 
16 13 32 
16 9 32 
16 6 32 
16 31 32 
16 15 32 
16 20 32 
16 26 32 
17 8 32 
17 20 32 
17 13 32 
17 18 32 
17 26 32 
17 27 32 
17 3 32 
17 7 32 
17 22 32 
17 19 32 
17 9 32 
17 12 32 
17 25 32 
17 11 32 
17 29 32 
17 23 32 
17 5 32 
17 4 32 
17 31 32 
18 2 32 
18 1 32 
18 14 32 
18 24 32 
18 21 32 
18 9 32 
18 13 32 
18 10 32 
18 5 32 
18 31 32 
18 30 32 
18 19 32 
18 27 32 
18 8 32 
18 6 32 
18 3 32 
18 25 32 
18 29 32 
18 26 32 
19 14 32 
19 10 32 
19 1 32 
19 30 32 
19 16 32 
19 24 32 
19 4 32 
19 9 32 
19 2 32 
19 21 32 
19 15 32 
19 28 32 
19 23 32 
19 18 32 
19 11 32 
19 6 32 
19 13 32 
19 31 32 
19 17 32 
19 22 32 
20 2 32 
20 1 32 
20 14 32 
20 24 32 
20 28 32 
20 30 32 
20 9 32 
20 21 32 
20 16 32 
20 4 32 
20 6 32 
20 17 32 
20 19 32 
20 31 32 
20 15 32 
20 23 32 
20 18 32 
20 10 32 
20 26 32 
20 5 32 
20 25 32 
21 1 32 
21 4 32 
21 15 32 
21 16 32 
21 11 32 
21 18 32 
21 23 32 
21 14 32 
21 28 32 
21 24 32 
21 2 32 
21 30 32 
21 19 32 
21 10 32 
21 13 32 
21 9 32 
21 6 32 
21 17 32 
21 31 32 
21 22 32 
21 26 32 
21 20 32 
21 25 32 
21 5 32 
21 8 32 
21 7 32 
22 24 32 
22 21 32 
22 9 32 
22 6 32 
22 20 32 
22 4 32 
22 11 32 
22 17 32 
22 2 32 
22 23 32 
22 13 32 
22 10 32 
22 26 32 
22 8 32 
22 25 32 
22 5 32 
23 12 32 
23 18 32 
23 6 32 
23 17 32 
23 20 32 
23 31 32 
23 25 32 
23 26 32 
23 7 32 
23 16 32 
23 15 32 
23 5 32 
23 24 32 
23 14 32 
23 21 32 
23 2 32 
23 1 32 
23 9 32 
23 30 32 
23 10 32 
23 28 32 
23 13 32 
23 19 32 
24 4 32 
24 1 32 
24 14 32 
24 10 32 
24 2 32 
24 23 32 
24 16 32 
24 18 32 
24 30 32 
24 31 32 
24 6 32 
24 28 32 
24 21 32 
24 19 32 
24 12 32 
24 17 32 
24 9 32 
24 13 32 
24 26 32 
24 20 32 
24 15 32 
24 5 32 
25 31 32 
25 29 32 
25 11 32 
25 20 32 
25 21 32 
25 1 32 
25 28 32 
25 26 32 
25 23 32 
25 12 32 
25 17 32 
25 8 32 
25 27 32 
25 5 32 
25 13 32 
25 10 32 
25 4 32 
25 14 32 
25 2 32 
25 6 32 
26 21 32 
26 10 32 
26 1 32 
26 28 32 
26 30 32 
26 5 32 
26 16 32 
26 9 32 
26 24 32 
26 19 32 
26 13 32 
26 18 32 
26 15 32 
26 6 32 
26 8 32 
26 20 32 
26 31 32 
26 25 32 
27 1 32 
27 30 32 
27 28 32 
27 16 32 
27 6 32 
27 9 32 
27 21 32 
27 2 32 
27 17 32 
27 23 32 
28 7 32 
28 16 32 
28 23 32 
28 31 32 
28 12 32 
28 5 32 
28 8 32 
28 30 32 
28 10 32 
28 22 32 
28 27 32 
28 25 32 
28 13 32 
28 26 32 
28 15 32 
28 18 32 
28 9 32 
28 21 32 
28 11 32 
28 2 32 
28 6 32 
29 15 32 
29 2 32 
29 24 32 
29 21 32 
29 16 32 
29 19 32 
29 17 32 
29 23 32 
29 9 32 
30 2 32 
30 15 32 
30 31 32 
30 17 32 
30 18 32 
30 13 32 
30 6 32 
30 20 32 
30 26 32 
30 19 32 
30 4 32 
30 24 32 
30 9 32 
30 23 32 
30 1 32 
30 10 32 
30 25 32 
30 22 32 
30 5 32 
30 8 32 
30 14 32 
31 16 32 
31 24 32 
31 4 32 
31 21 32 
31 14 32 
31 6 32 
31 1 32 
31 10 32 
31 23 32 
31 13 32 
31 9 32 
31 30 32 
31 17 32 
31 2 32 
31 28 32 
31 19 32 
31 18 32 
31 15 32 
31 26 32 
31 25 32 
31 20 32 
31 5 32 
31 7 32 
31 22 32 
1 14 33 
1 5 33 
1 10 33 
1 19 33 
1 30 33 
1 21 33 
1 4 33 
1 16 33 
1 2 33 
1 12 33 
1 9 33 
1 13 33 
1 29 33 
1 11 33 
1 20 33 
1 8 33 
1 27 33 
1 22 33 
1 24 33 
2 6 33 
2 8 33 
2 29 33 
2 12 33 
2 19 33 
2 5 33 
2 22 33 
2 24 33 
2 7 33 
2 21 33 
2 25 33 
2 18 33 
2 26 33 
2 3 33 
2 27 33 
2 20 33 
2 11 33 
2 23 33 
2 10 33 
2 4 33 
2 31 33 
2 28 33 
2 14 33 
3 22 33 
3 19 33 
3 5 33 
3 25 33 
3 15 33 
4 16 33 
4 19 33 
4 24 33 
4 30 33 
4 1 33 
4 14 33 
4 2 33 
4 21 33 
4 11 33 
4 20 33 
4 26 33 
4 31 33 
4 28 33 
4 8 33 
4 6 33 
4 22 33 
4 5 33 
4 27 33 
4 7 33 
5 24 33 
5 2 33 
5 14 33 
5 28 33 
5 30 33 
5 6 33 
5 17 33 
5 21 33 
5 19 33 
5 13 33 
5 22 33 
5 29 33 
5 4 33 
5 31 33 
5 9 33 
5 23 33 
5 15 33 
5 16 33 
5 20 33 
5 10 33 
5 1 33 
5 18 33 
6 9 33 
6 21 33 
6 19 33 
6 24 33 
6 16 33 
6 28 33 
6 2 33 
6 23 33 
6 14 33 
6 10 33 
6 1 33 
6 13 33 
6 4 33 
6 30 33 
6 17 33 
6 18 33 
6 31 33 
6 26 33 
6 20 33 
6 15 33 
6 5 33 
6 25 33 
6 7 33 
7 12 33 
7 24 33 
7 28 33 
7 6 33 
7 18 33 
7 9 33 
7 4 33 
7 5 33 
7 2 33 
7 15 33 
7 1 33 
7 30 33 
7 13 33 
7 14 33 
8 31 33 
8 22 33 
8 7 33 
8 26 33 
8 15 33 
8 27 33 
8 11 33 
8 12 33 
8 25 33 
8 13 33 
8 20 33 
8 5 33 
8 28 33 
8 1 33 
8 18 33 
9 14 33 
9 4 33 
9 28 33 
9 2 33 
9 16 33 
9 30 33 
9 10 33 
9 24 33 
9 23 33 
9 19 33 
9 18 33 
9 17 33 
9 13 33 
9 6 33 
9 21 33 
9 12 33 
9 20 33 
9 31 33 
9 11 33 
9 15 33 
9 25 33 
9 26 33 
9 5 33 
9 1 33 
10 2 33 
10 4 33 
10 30 33 
10 16 33 
10 28 33 
10 9 33 
10 21 33 
10 24 33 
10 19 33 
10 1 33 
10 13 33 
10 14 33 
10 18 33 
10 6 33 
10 17 33 
10 31 33 
10 15 33 
10 23 33 
10 20 33 
10 26 33 
10 5 33 
11 4 33 
11 15 33 
11 14 33 
11 30 33 
11 28 33 
11 9 33 
11 25 33 
11 22 33 
11 7 33 
11 18 33 
11 16 33 
12 14 33 
12 1 33 
12 30 33 
12 16 33 
12 9 33 
12 21 33 
12 17 33 
12 6 33 
12 23 33 
13 16 33 
13 14 33 
13 23 33 
13 30 33 
13 1 33 
13 28 33 
13 19 33 
13 11 33 
13 27 33 
13 10 33 
13 17 33 
13 20 33 
13 26 33 
13 7 33 
13 18 33 
13 25 33 
13 8 33 
14 30 33 
14 2 33 
14 1 33 
14 28 33 
14 19 33 
14 24 33 
14 9 33 
14 21 33 
14 17 33 
14 6 33 
14 18 33 
14 10 33 
14 23 33 
14 31 33 
14 15 33 
14 4 33 
14 20 33 
14 26 33 
14 5 33 
14 25 33 
15 10 33 
15 29 33 
15 1 33 
15 18 33 
15 7 33 
15 17 33 
15 6 33 
15 12 33 
15 11 33 
15 26 33 
15 25 33 
15 20 33 
15 31 33 
15 16 33 
15 21 33 
15 27 33 
15 4 33 
15 3 33 
15 14 33 
15 28 33 
15 23 33 
15 30 33 
15 13 33 
16 24 33 
16 17 33 
16 18 33 
16 10 33 
16 4 33 
16 1 33 
16 30 33 
16 23 33 
16 19 33 
16 21 33 
16 14 33 
16 2 33 
16 13 33 
16 9 33 
16 6 33 
16 31 33 
16 15 33 
16 20 33 
16 26 33 
17 8 33 
17 20 33 
17 18 33 
17 26 33 
17 27 33 
17 3 33 
17 7 33 
17 22 33 
17 19 33 
17 9 33 
17 12 33 
17 25 33 
17 11 33 
17 29 33 
17 23 33 
17 5 33 
17 4 33 
17 31 33 
17 24 33 
18 2 33 
18 1 33 
18 14 33 
18 24 33 
18 21 33 
18 9 33 
18 13 33 
18 10 33 
18 5 33 
18 31 33 
18 30 33 
18 19 33 
18 27 33 
18 8 33 
18 6 33 
18 3 33 
18 25 33 
18 29 33 
18 26 33 
18 12 33 
19 14 33 
19 10 33 
19 1 33 
19 30 33 
19 16 33 
19 24 33 
19 4 33 
19 9 33 
19 2 33 
19 21 33 
19 15 33 
19 28 33 
19 23 33 
19 18 33 
19 11 33 
19 6 33 
19 13 33 
19 31 33 
19 17 33 
19 22 33 
19 25 33 
19 20 33 
20 2 33 
20 1 33 
20 14 33 
20 24 33 
20 28 33 
20 30 33 
20 9 33 
20 21 33 
20 16 33 
20 4 33 
20 6 33 
20 17 33 
20 19 33 
20 31 33 
20 15 33 
20 23 33 
20 18 33 
20 10 33 
20 26 33 
20 5 33 
20 25 33 
21 1 33 
21 4 33 
21 15 33 
21 16 33 
21 11 33 
21 18 33 
21 23 33 
21 14 33 
21 28 33 
21 24 33 
21 2 33 
21 30 33 
21 19 33 
21 10 33 
21 13 33 
21 9 33 
21 6 33 
21 17 33 
21 31 33 
21 22 33 
21 26 33 
21 20 33 
21 25 33 
21 5 33 
21 8 33 
21 7 33 
22 24 33 
22 21 33 
22 9 33 
22 6 33 
22 20 33 
22 4 33 
22 11 33 
22 17 33 
22 2 33 
22 23 33 
22 13 33 
22 10 33 
22 26 33 
22 8 33 
22 25 33 
22 5 33 
22 29 33 
23 18 33 
23 6 33 
23 17 33 
23 20 33 
23 31 33 
23 25 33 
23 26 33 
23 7 33 
23 16 33 
23 15 33 
23 5 33 
23 24 33 
23 14 33 
23 21 33 
23 2 33 
23 1 33 
23 9 33 
23 30 33 
23 10 33 
23 28 33 
23 13 33 
23 19 33 
23 4 33 
24 4 33 
24 1 33 
24 14 33 
24 10 33 
24 2 33 
24 23 33 
24 16 33 
24 18 33 
24 30 33 
24 31 33 
24 6 33 
24 28 33 
24 21 33 
24 19 33 
24 17 33 
24 9 33 
24 13 33 
24 26 33 
24 20 33 
24 15 33 
24 5 33 
24 25 33 
25 31 33 
25 29 33 
25 11 33 
25 20 33 
25 21 33 
25 1 33 
25 28 33 
25 26 33 
25 23 33 
25 12 33 
25 17 33 
25 8 33 
25 27 33 
25 5 33 
25 13 33 
25 10 33 
25 4 33 
25 14 33 
25 2 33 
25 6 33 
25 19 33 
25 24 33 
26 21 33 
26 10 33 
26 1 33 
26 28 33 
26 30 33 
26 5 33 
26 16 33 
26 24 33 
26 19 33 
26 13 33 
26 18 33 
26 15 33 
26 6 33 
26 8 33 
26 20 33 
26 31 33 
26 25 33 
26 7 33 
27 1 33 
27 30 33 
27 28 33 
27 16 33 
27 6 33 
27 9 33 
27 21 33 
27 2 33 
27 17 33 
27 23 33 
27 4 33 
27 20 33 
28 7 33 
28 16 33 
28 23 33 
28 31 33 
28 12 33 
28 5 33 
28 8 33 
28 30 33 
28 10 33 
28 22 33 
28 27 33 
28 25 33 
28 13 33 
28 26 33 
28 15 33 
28 18 33 
28 9 33 
28 21 33 
28 11 33 
28 2 33 
28 6 33 
28 20 33 
28 24 33 
29 15 33 
29 2 33 
29 24 33 
29 21 33 
29 16 33 
29 19 33 
29 17 33 
29 23 33 
29 9 33 
29 4 33 
29 10 33 
30 2 33 
30 15 33 
30 31 33 
30 17 33 
30 18 33 
30 13 33 
30 6 33 
30 20 33 
30 26 33 
30 19 33 
30 4 33 
30 24 33 
30 9 33 
30 23 33 
30 1 33 
30 10 33 
30 25 33 
30 22 33 
30 5 33 
30 14 33 
31 16 33 
31 24 33 
31 4 33 
31 21 33 
31 14 33 
31 6 33 
31 1 33 
31 10 33 
31 23 33 
31 13 33 
31 9 33 
31 30 33 
31 17 33 
31 2 33 
31 28 33 
31 19 33 
31 18 33 
31 15 33 
31 26 33 
31 25 33 
31 20 33 
31 5 33 
31 22 33 
31 8 33 
1 14 34 
1 5 34 
1 10 34 
1 19 34 
1 30 34 
1 21 34 
1 4 34 
1 16 34 
1 2 34 
1 12 34 
1 9 34 
1 13 34 
1 29 34 
1 11 34 
1 8 34 
1 27 34 
1 22 34 
1 24 34 
1 15 34 
2 6 34 
2 8 34 
2 29 34 
2 12 34 
2 19 34 
2 5 34 
2 22 34 
2 24 34 
2 7 34 
2 21 34 
2 25 34 
2 18 34 
2 3 34 
2 27 34 
2 20 34 
2 11 34 
2 23 34 
2 10 34 
2 4 34 
2 31 34 
2 28 34 
2 14 34 
2 15 34 
3 22 34 
3 19 34 
3 5 34 
3 25 34 
3 15 34 
3 7 34 
3 27 34 
4 16 34 
4 19 34 
4 24 34 
4 1 34 
4 14 34 
4 2 34 
4 21 34 
4 11 34 
4 20 34 
4 26 34 
4 31 34 
4 28 34 
4 8 34 
4 6 34 
4 22 34 
4 5 34 
4 27 34 
4 7 34 
4 29 34 
5 24 34 
5 2 34 
5 14 34 
5 28 34 
5 30 34 
5 6 34 
5 17 34 
5 21 34 
5 19 34 
5 13 34 
5 22 34 
5 4 34 
5 31 34 
5 9 34 
5 23 34 
5 15 34 
5 16 34 
5 20 34 
5 10 34 
5 1 34 
5 18 34 
5 25 34 
6 9 34 
6 21 34 
6 19 34 
6 24 34 
6 16 34 
6 28 34 
6 2 34 
6 23 34 
6 14 34 
6 10 34 
6 1 34 
6 13 34 
6 4 34 
6 30 34 
6 17 34 
6 18 34 
6 31 34 
6 26 34 
6 20 34 
6 15 34 
6 5 34 
6 25 34 
6 8 34 
7 12 34 
7 24 34 
7 28 34 
7 6 34 
7 18 34 
7 9 34 
7 4 34 
7 5 34 
7 2 34 
7 15 34 
7 1 34 
7 30 34 
7 13 34 
7 14 34 
7 25 34 
7 16 34 
8 31 34 
8 22 34 
8 7 34 
8 26 34 
8 15 34 
8 27 34 
8 11 34 
8 25 34 
8 13 34 
8 20 34 
8 5 34 
8 28 34 
8 1 34 
8 18 34 
8 24 34 
9 14 34 
9 4 34 
9 28 34 
9 2 34 
9 16 34 
9 30 34 
9 10 34 
9 24 34 
9 23 34 
9 19 34 
9 18 34 
9 17 34 
9 13 34 
9 6 34 
9 21 34 
9 20 34 
9 31 34 
9 15 34 
9 25 34 
9 26 34 
9 5 34 
9 1 34 
10 2 34 
10 4 34 
10 30 34 
10 16 34 
10 28 34 
10 9 34 
10 21 34 
10 24 34 
10 19 34 
10 1 34 
10 13 34 
10 14 34 
10 18 34 
10 6 34 
10 17 34 
10 31 34 
10 15 34 
10 23 34 
10 20 34 
10 26 34 
10 5 34 
11 15 34 
11 30 34 
11 28 34 
11 9 34 
11 25 34 
11 22 34 
11 7 34 
11 18 34 
11 16 34 
12 14 34 
12 1 34 
12 30 34 
12 16 34 
12 9 34 
12 21 34 
12 17 34 
12 6 34 
12 23 34 
12 19 34 
12 5 34 
13 16 34 
13 14 34 
13 30 34 
13 1 34 
13 28 34 
13 11 34 
13 27 34 
13 10 34 
13 17 34 
13 20 34 
13 26 34 
13 7 34 
13 18 34 
13 25 34 
13 8 34 
14 30 34 
14 2 34 
14 1 34 
14 28 34 
14 19 34 
14 24 34 
14 9 34 
14 21 34 
14 6 34 
14 18 34 
14 10 34 
14 23 34 
14 31 34 
14 15 34 
14 4 34 
14 20 34 
14 5 34 
14 25 34 
15 10 34 
15 29 34 
15 18 34 
15 7 34 
15 17 34 
15 6 34 
15 12 34 
15 11 34 
15 26 34 
15 25 34 
15 31 34 
15 16 34 
15 21 34 
15 27 34 
15 4 34 
15 3 34 
15 14 34 
15 28 34 
15 23 34 
15 30 34 
15 13 34 
16 24 34 
16 17 34 
16 18 34 
16 10 34 
16 4 34 
16 1 34 
16 30 34 
16 23 34 
16 19 34 
16 21 34 
16 14 34 
16 2 34 
16 9 34 
16 6 34 
16 31 34 
16 15 34 
16 20 34 
16 26 34 
17 8 34 
17 20 34 
17 18 34 
17 26 34 
17 27 34 
17 3 34 
17 7 34 
17 22 34 
17 19 34 
17 9 34 
17 12 34 
17 25 34 
17 11 34 
17 29 34 
17 23 34 
17 5 34 
17 4 34 
17 31 34 
17 24 34 
17 28 34 
17 2 34 
18 2 34 
18 1 34 
18 14 34 
18 24 34 
18 21 34 
18 9 34 
18 13 34 
18 10 34 
18 5 34 
18 31 34 
18 30 34 
18 19 34 
18 27 34 
18 8 34 
18 6 34 
18 3 34 
18 25 34 
18 29 34 
18 12 34 
18 7 34 
19 14 34 
19 10 34 
19 1 34 
19 30 34 
19 16 34 
19 24 34 
19 4 34 
19 9 34 
19 2 34 
19 21 34 
19 15 34 
19 28 34 
19 23 34 
19 18 34 
19 6 34 
19 13 34 
19 31 34 
19 17 34 
19 22 34 
19 25 34 
19 20 34 
19 5 34 
20 2 34 
20 1 34 
20 14 34 
20 24 34 
20 28 34 
20 30 34 
20 9 34 
20 21 34 
20 16 34 
20 4 34 
20 6 34 
20 17 34 
20 19 34 
20 31 34 
20 15 34 
20 23 34 
20 18 34 
20 10 34 
20 26 34 
20 5 34 
20 25 34 
21 1 34 
21 4 34 
21 15 34 
21 16 34 
21 11 34 
21 18 34 
21 23 34 
21 14 34 
21 28 34 
21 24 34 
21 2 34 
21 30 34 
21 19 34 
21 10 34 
21 13 34 
21 9 34 
21 6 34 
21 17 34 
21 31 34 
21 22 34 
21 26 34 
21 20 34 
21 25 34 
21 5 34 
21 8 34 
21 7 34 
21 29 34 
22 24 34 
22 21 34 
22 9 34 
22 6 34 
22 20 34 
22 4 34 
22 11 34 
22 17 34 
22 2 34 
22 23 34 
22 13 34 
22 10 34 
22 26 34 
22 8 34 
22 25 34 
22 5 34 
22 29 34 
22 15 34 
23 18 34 
23 6 34 
23 17 34 
23 20 34 
23 31 34 
23 25 34 
23 26 34 
23 16 34 
23 15 34 
23 5 34 
23 24 34 
23 14 34 
23 21 34 
23 2 34 
23 1 34 
23 9 34 
23 30 34 
23 10 34 
23 28 34 
23 13 34 
23 19 34 
23 4 34 
23 22 34 
24 4 34 
24 1 34 
24 14 34 
24 10 34 
24 2 34 
24 23 34 
24 16 34 
24 18 34 
24 30 34 
24 31 34 
24 6 34 
24 28 34 
24 21 34 
24 19 34 
24 17 34 
24 9 34 
24 13 34 
24 26 34 
24 20 34 
24 15 34 
24 5 34 
24 25 34 
24 8 34 
24 22 34 
25 31 34 
25 29 34 
25 11 34 
25 20 34 
25 21 34 
25 1 34 
25 28 34 
25 26 34 
25 23 34 
25 12 34 
25 17 34 
25 8 34 
25 27 34 
25 5 34 
25 13 34 
25 10 34 
25 4 34 
25 14 34 
25 2 34 
25 6 34 
25 19 34 
25 24 34 
25 18 34 
25 16 34 
26 21 34 
26 10 34 
26 28 34 
26 30 34 
26 5 34 
26 16 34 
26 24 34 
26 19 34 
26 13 34 
26 18 34 
26 15 34 
26 6 34 
26 8 34 
26 20 34 
26 31 34 
26 25 34 
26 7 34 
26 22 34 
27 1 34 
27 30 34 
27 28 34 
27 16 34 
27 6 34 
27 9 34 
27 21 34 
27 2 34 
27 17 34 
27 4 34 
27 20 34 
27 18 34 
28 7 34 
28 16 34 
28 23 34 
28 31 34 
28 12 34 
28 5 34 
28 8 34 
28 30 34 
28 10 34 
28 22 34 
28 27 34 
28 25 34 
28 13 34 
28 26 34 
28 15 34 
28 18 34 
28 9 34 
28 21 34 
28 11 34 
28 2 34 
28 6 34 
28 20 34 
28 24 34 
29 15 34 
29 2 34 
29 24 34 
29 21 34 
29 16 34 
29 19 34 
29 17 34 
29 23 34 
29 9 34 
29 4 34 
29 10 34 
29 6 34 
29 12 34 
30 2 34 
30 15 34 
30 31 34 
30 17 34 
30 18 34 
30 13 34 
30 6 34 
30 20 34 
30 19 34 
30 4 34 
30 24 34 
30 9 34 
30 23 34 
30 1 34 
30 10 34 
30 25 34 
30 22 34 
30 5 34 
30 14 34 
30 29 34 
31 16 34 
31 24 34 
31 4 34 
31 21 34 
31 14 34 
31 6 34 
31 1 34 
31 10 34 
31 23 34 
31 13 34 
31 9 34 
31 30 34 
31 17 34 
31 2 34 
31 28 34 
31 19 34 
31 18 34 
31 15 34 
31 26 34 
31 25 34 
31 20 34 
31 5 34 
1 14 35 
1 5 35 
1 10 35 
1 19 35 
1 30 35 
1 21 35 
1 4 35 
1 16 35 
1 2 35 
1 12 35 
1 9 35 
1 13 35 
1 29 35 
1 11 35 
1 8 35 
1 27 35 
1 22 35 
1 24 35 
1 31 35 
2 6 35 
2 8 35 
2 29 35 
2 12 35 
2 19 35 
2 5 35 
2 22 35 
2 24 35 
2 7 35 
2 21 35 
2 25 35 
2 18 35 
2 3 35 
2 27 35 
2 20 35 
2 11 35 
2 23 35 
2 10 35 
2 4 35 
2 31 35 
2 28 35 
2 14 35 
2 15 35 
2 17 35 
3 22 35 
3 19 35 
3 25 35 
3 7 35 
3 27 35 
4 19 35 
4 24 35 
4 1 35 
4 14 35 
4 2 35 
4 21 35 
4 11 35 
4 20 35 
4 26 35 
4 31 35 
4 28 35 
4 8 35 
4 6 35 
4 22 35 
4 5 35 
4 27 35 
4 7 35 
4 29 35 
4 12 35 
5 24 35 
5 2 35 
5 14 35 
5 28 35 
5 30 35 
5 6 35 
5 17 35 
5 21 35 
5 19 35 
5 13 35 
5 22 35 
5 4 35 
5 31 35 
5 9 35 
5 23 35 
5 15 35 
5 16 35 
5 20 35 
5 10 35 
5 1 35 
5 18 35 
5 25 35 
6 9 35 
6 21 35 
6 19 35 
6 24 35 
6 16 35 
6 28 35 
6 2 35 
6 23 35 
6 14 35 
6 10 35 
6 1 35 
6 4 35 
6 30 35 
6 17 35 
6 18 35 
6 31 35 
6 26 35 
6 20 35 
6 15 35 
6 5 35 
6 25 35 
6 8 35 
6 22 35 
7 12 35 
7 24 35 
7 28 35 
7 6 35 
7 9 35 
7 4 35 
7 5 35 
7 2 35 
7 15 35 
7 1 35 
7 30 35 
7 13 35 
7 14 35 
7 25 35 
7 16 35 
7 21 35 
8 31 35 
8 22 35 
8 7 35 
8 26 35 
8 15 35 
8 27 35 
8 11 35 
8 25 35 
8 13 35 
8 20 35 
8 5 35 
8 28 35 
8 1 35 
8 18 35 
8 24 35 
8 9 35 
8 23 35 
9 4 35 
9 28 35 
9 2 35 
9 16 35 
9 30 35 
9 10 35 
9 24 35 
9 23 35 
9 19 35 
9 18 35 
9 17 35 
9 13 35 
9 6 35 
9 21 35 
9 20 35 
9 31 35 
9 15 35 
9 25 35 
9 26 35 
9 5 35 
9 1 35 
9 22 35 
10 2 35 
10 4 35 
10 30 35 
10 16 35 
10 28 35 
10 9 35 
10 21 35 
10 24 35 
10 19 35 
10 1 35 
10 13 35 
10 14 35 
10 18 35 
10 6 35 
10 17 35 
10 31 35 
10 15 35 
10 23 35 
10 20 35 
10 26 35 
10 5 35 
10 8 35 
10 7 35 
11 15 35 
11 30 35 
11 28 35 
11 9 35 
11 25 35 
11 22 35 
11 7 35 
11 18 35 
11 16 35 
11 26 35 
11 14 35 
12 14 35 
12 1 35 
12 30 35 
12 16 35 
12 9 35 
12 21 35 
12 17 35 
12 6 35 
12 23 35 
12 19 35 
12 5 35 
12 18 35 
12 3 35 
13 16 35 
13 14 35 
13 30 35 
13 1 35 
13 11 35 
13 27 35 
13 10 35 
13 17 35 
13 20 35 
13 26 35 
13 7 35 
13 18 35 
13 8 35 
14 30 35 
14 2 35 
14 1 35 
14 28 35 
14 19 35 
14 24 35 
14 9 35 
14 21 35 
14 6 35 
14 18 35 
14 10 35 
14 23 35 
14 31 35 
14 15 35 
14 4 35 
14 20 35 
14 5 35 
14 25 35 
14 8 35 
14 26 35 
15 10 35 
15 29 35 
15 7 35 
15 17 35 
15 6 35 
15 12 35 
15 11 35 
15 26 35 
15 25 35 
15 31 35 
15 16 35 
15 21 35 
15 27 35 
15 3 35 
15 14 35 
15 28 35 
15 23 35 
15 30 35 
15 13 35 
16 24 35 
16 17 35 
16 18 35 
16 10 35 
16 4 35 
16 1 35 
16 30 35 
16 23 35 
16 19 35 
16 21 35 
16 14 35 
16 2 35 
16 9 35 
16 6 35 
16 31 35 
16 15 35 
16 20 35 
16 26 35 
16 22 35 
17 8 35 
17 20 35 
17 26 35 
17 27 35 
17 3 35 
17 7 35 
17 22 35 
17 19 35 
17 9 35 
17 12 35 
17 25 35 
17 11 35 
17 29 35 
17 23 35 
17 5 35 
17 4 35 
17 31 35 
17 28 35 
17 2 35 
18 2 35 
18 1 35 
18 14 35 
18 24 35 
18 21 35 
18 9 35 
18 10 35 
18 5 35 
18 31 35 
18 30 35 
18 19 35 
18 27 35 
18 8 35 
18 6 35 
18 3 35 
18 25 35 
18 29 35 
18 12 35 
18 7 35 
18 11 35 
19 14 35 
19 10 35 
19 1 35 
19 30 35 
19 16 35 
19 24 35 
19 4 35 
19 9 35 
19 2 35 
19 21 35 
19 15 35 
19 28 35 
19 23 35 
19 18 35 
19 6 35 
19 31 35 
19 17 35 
19 22 35 
19 25 35 
19 20 35 
19 5 35 
19 26 35 
20 2 35 
20 1 35 
20 14 35 
20 24 35 
20 28 35 
20 30 35 
20 9 35 
20 21 35 
20 4 35 
20 17 35 
20 19 35 
20 31 35 
20 15 35 
20 23 35 
20 18 35 
20 10 35 
20 26 35 
20 5 35 
20 25 35 
21 1 35 
21 4 35 
21 15 35 
21 16 35 
21 18 35 
21 23 35 
21 14 35 
21 28 35 
21 24 35 
21 2 35 
21 30 35 
21 19 35 
21 10 35 
21 13 35 
21 9 35 
21 6 35 
21 17 35 
21 31 35 
21 22 35 
21 26 35 
21 20 35 
21 25 35 
21 5 35 
21 8 35 
21 7 35 
21 29 35 
21 27 35 
22 24 35 
22 21 35 
22 9 35 
22 6 35 
22 20 35 
22 4 35 
22 11 35 
22 17 35 
22 2 35 
22 23 35 
22 13 35 
22 10 35 
22 26 35 
22 8 35 
22 25 35 
22 5 35 
22 29 35 
22 15 35 
22 7 35 
23 18 35 
23 6 35 
23 17 35 
23 20 35 
23 31 35 
23 25 35 
23 26 35 
23 16 35 
23 15 35 
23 5 35 
23 24 35 
23 14 35 
23 21 35 
23 2 35 
23 1 35 
23 9 35 
23 30 35 
23 10 35 
23 28 35 
23 19 35 
23 4 35 
23 22 35 
23 8 35 
24 4 35 
24 1 35 
24 14 35 
24 10 35 
24 2 35 
24 23 35 
24 16 35 
24 18 35 
24 30 35 
24 31 35 
24 6 35 
24 28 35 
24 21 35 
24 19 35 
24 17 35 
24 9 35 
24 13 35 
24 26 35 
24 20 35 
24 15 35 
24 5 35 
24 25 35 
24 8 35 
24 22 35 
24 7 35 
25 31 35 
25 29 35 
25 11 35 
25 20 35 
25 21 35 
25 1 35 
25 28 35 
25 26 35 
25 23 35 
25 12 35 
25 17 35 
25 8 35 
25 27 35 
25 5 35 
25 13 35 
25 10 35 
25 4 35 
25 14 35 
25 2 35 
25 6 35 
25 19 35 
25 24 35 
25 18 35 
25 16 35 
25 9 35 
25 30 35 
26 21 35 
26 10 35 
26 28 35 
26 30 35 
26 5 35 
26 16 35 
26 24 35 
26 19 35 
26 13 35 
26 15 35 
26 6 35 
26 8 35 
26 20 35 
26 31 35 
26 25 35 
26 7 35 
26 22 35 
26 29 35 
27 1 35 
27 30 35 
27 28 35 
27 6 35 
27 9 35 
27 21 35 
27 2 35 
27 17 35 
27 4 35 
27 20 35 
27 18 35 
27 5 35 
28 7 35 
28 16 35 
28 23 35 
28 31 35 
28 12 35 
28 5 35 
28 8 35 
28 30 35 
28 10 35 
28 22 35 
28 27 35 
28 25 35 
28 13 35 
28 26 35 
28 15 35 
28 18 35 
28 9 35 
28 21 35 
28 11 35 
28 2 35 
28 6 35 
28 20 35 
28 24 35 
29 2 35 
29 24 35 
29 21 35 
29 16 35 
29 19 35 
29 17 35 
29 23 35 
29 9 35 
29 4 35 
29 10 35 
29 6 35 
29 12 35 
29 30 35 
30 2 35 
30 15 35 
30 17 35 
30 18 35 
30 13 35 
30 6 35 
30 20 35 
30 19 35 
30 4 35 
30 24 35 
30 9 35 
30 23 35 
30 1 35 
30 10 35 
30 25 35 
30 22 35 
30 5 35 
30 14 35 
30 29 35 
30 7 35 
31 16 35 
31 24 35 
31 4 35 
31 21 35 
31 14 35 
31 6 35 
31 1 35 
31 10 35 
31 23 35 
31 9 35 
31 30 35 
31 17 35 
31 2 35 
31 28 35 
31 19 35 
31 18 35 
31 15 35 
31 26 35 
31 25 35 
31 20 35 
31 5 35 
1 14 36 
1 5 36 
1 10 36 
1 19 36 
1 21 36 
1 4 36 
1 16 36 
1 2 36 
1 12 36 
1 9 36 
1 13 36 
1 29 36 
1 11 36 
1 8 36 
1 27 36 
1 22 36 
1 24 36 
1 31 36 
1 7 36 
2 6 36 
2 8 36 
2 29 36 
2 12 36 
2 19 36 
2 5 36 
2 22 36 
2 24 36 
2 7 36 
2 21 36 
2 25 36 
2 18 36 
2 3 36 
2 27 36 
2 20 36 
2 11 36 
2 23 36 
2 10 36 
2 4 36 
2 31 36 
2 28 36 
2 14 36 
2 15 36 
2 17 36 
3 22 36 
3 19 36 
3 25 36 
3 7 36 
3 27 36 
3 2 36 
3 29 36 
4 19 36 
4 24 36 
4 1 36 
4 14 36 
4 2 36 
4 21 36 
4 11 36 
4 20 36 
4 26 36 
4 31 36 
4 28 36 
4 8 36 
4 6 36 
4 22 36 
4 5 36 
4 27 36 
4 7 36 
4 29 36 
4 12 36 
4 3 36 
4 23 36 
5 24 36 
5 2 36 
5 14 36 
5 28 36 
5 30 36 
5 6 36 
5 17 36 
5 21 36 
5 19 36 
5 13 36 
5 22 36 
5 4 36 
5 31 36 
5 9 36 
5 23 36 
5 15 36 
5 16 36 
5 20 36 
5 10 36 
5 1 36 
5 18 36 
5 25 36 
6 9 36 
6 21 36 
6 19 36 
6 24 36 
6 16 36 
6 28 36 
6 2 36 
6 23 36 
6 14 36 
6 10 36 
6 1 36 
6 4 36 
6 30 36 
6 17 36 
6 18 36 
6 31 36 
6 20 36 
6 15 36 
6 5 36 
6 25 36 
6 22 36 
7 12 36 
7 24 36 
7 28 36 
7 6 36 
7 9 36 
7 4 36 
7 5 36 
7 2 36 
7 15 36 
7 1 36 
7 13 36 
7 14 36 
7 25 36 
7 16 36 
7 21 36 
7 10 36 
8 31 36 
8 22 36 
8 7 36 
8 26 36 
8 15 36 
8 27 36 
8 11 36 
8 25 36 
8 13 36 
8 20 36 
8 5 36 
8 28 36 
8 1 36 
8 18 36 
8 24 36 
8 9 36 
8 23 36 
8 19 36 
8 10 36 
9 4 36 
9 28 36 
9 2 36 
9 16 36 
9 30 36 
9 10 36 
9 24 36 
9 23 36 
9 19 36 
9 18 36 
9 17 36 
9 13 36 
9 6 36 
9 21 36 
9 20 36 
9 31 36 
9 15 36 
9 25 36 
9 5 36 
9 22 36 
10 2 36 
10 4 36 
10 30 36 
10 16 36 
10 28 36 
10 9 36 
10 21 36 
10 24 36 
10 19 36 
10 1 36 
10 13 36 
10 14 36 
10 18 36 
10 6 36 
10 17 36 
10 31 36 
10 15 36 
10 23 36 
10 20 36 
10 26 36 
10 5 36 
10 8 36 
10 7 36 
10 22 36 
11 15 36 
11 30 36 
11 28 36 
11 9 36 
11 25 36 
11 22 36 
11 7 36 
11 18 36 
11 16 36 
11 26 36 
11 14 36 
11 27 36 
11 29 36 
12 14 36 
12 1 36 
12 30 36 
12 16 36 
12 9 36 
12 21 36 
12 17 36 
12 6 36 
12 23 36 
12 19 36 
12 5 36 
12 18 36 
12 11 36 
13 16 36 
13 14 36 
13 30 36 
13 1 36 
13 11 36 
13 27 36 
13 10 36 
13 17 36 
13 20 36 
13 26 36 
13 7 36 
13 18 36 
13 8 36 
13 2 36 
13 6 36 
14 30 36 
14 2 36 
14 1 36 
14 28 36 
14 19 36 
14 24 36 
14 9 36 
14 21 36 
14 6 36 
14 18 36 
14 10 36 
14 23 36 
14 31 36 
14 15 36 
14 4 36 
14 20 36 
14 5 36 
14 25 36 
14 26 36 
14 16 36 
15 10 36 
15 29 36 
15 7 36 
15 17 36 
15 6 36 
15 12 36 
15 11 36 
15 26 36 
15 25 36 
15 31 36 
15 16 36 
15 21 36 
15 27 36 
15 3 36 
15 14 36 
15 28 36 
15 23 36 
15 30 36 
15 13 36 
16 24 36 
16 17 36 
16 18 36 
16 10 36 
16 4 36 
16 1 36 
16 30 36 
16 23 36 
16 19 36 
16 21 36 
16 14 36 
16 2 36 
16 9 36 
16 6 36 
16 31 36 
16 15 36 
16 20 36 
16 26 36 
16 22 36 
17 8 36 
17 20 36 
17 26 36 
17 27 36 
17 3 36 
17 7 36 
17 22 36 
17 19 36 
17 9 36 
17 12 36 
17 25 36 
17 11 36 
17 29 36 
17 23 36 
17 4 36 
17 31 36 
17 28 36 
17 2 36 
17 24 36 
18 2 36 
18 1 36 
18 14 36 
18 24 36 
18 21 36 
18 9 36 
18 10 36 
18 5 36 
18 31 36 
18 30 36 
18 19 36 
18 27 36 
18 8 36 
18 6 36 
18 3 36 
18 25 36 
18 29 36 
18 12 36 
18 7 36 
18 11 36 
18 28 36 
19 14 36 
19 10 36 
19 1 36 
19 30 36 
19 16 36 
19 24 36 
19 4 36 
19 9 36 
19 2 36 
19 21 36 
19 15 36 
19 28 36 
19 23 36 
19 18 36 
19 6 36 
19 31 36 
19 17 36 
19 22 36 
19 25 36 
19 20 36 
19 5 36 
19 26 36 
20 2 36 
20 1 36 
20 14 36 
20 24 36 
20 28 36 
20 9 36 
20 21 36 
20 4 36 
20 17 36 
20 19 36 
20 31 36 
20 15 36 
20 23 36 
20 18 36 
20 10 36 
20 26 36 
20 25 36 
21 1 36 
21 4 36 
21 15 36 
21 16 36 
21 18 36 
21 23 36 
21 14 36 
21 28 36 
21 24 36 
21 2 36 
21 30 36 
21 19 36 
21 10 36 
21 13 36 
21 9 36 
21 6 36 
21 17 36 
21 31 36 
21 22 36 
21 26 36 
21 20 36 
21 25 36 
21 5 36 
21 8 36 
21 7 36 
21 29 36 
21 12 36 
22 24 36 
22 21 36 
22 9 36 
22 6 36 
22 20 36 
22 4 36 
22 11 36 
22 17 36 
22 2 36 
22 23 36 
22 13 36 
22 10 36 
22 26 36 
22 8 36 
22 25 36 
22 5 36 
22 29 36 
22 15 36 
22 7 36 
22 28 36 
23 18 36 
23 6 36 
23 17 36 
23 20 36 
23 31 36 
23 25 36 
23 26 36 
23 16 36 
23 15 36 
23 5 36 
23 24 36 
23 14 36 
23 21 36 
23 2 36 
23 1 36 
23 9 36 
23 30 36 
23 10 36 
23 28 36 
23 19 36 
23 4 36 
23 22 36 
24 4 36 
24 1 36 
24 14 36 
24 10 36 
24 2 36 
24 23 36 
24 16 36 
24 18 36 
24 30 36 
24 31 36 
24 6 36 
24 28 36 
24 21 36 
24 19 36 
24 17 36 
24 9 36 
24 26 36 
24 20 36 
24 15 36 
24 5 36 
24 25 36 
24 8 36 
24 22 36 
25 31 36 
25 29 36 
25 11 36 
25 20 36 
25 21 36 
25 1 36 
25 28 36 
25 26 36 
25 23 36 
25 12 36 
25 17 36 
25 8 36 
25 27 36 
25 5 36 
25 13 36 
25 10 36 
25 4 36 
25 14 36 
25 2 36 
25 6 36 
25 19 36 
25 24 36 
25 18 36 
25 16 36 
25 9 36 
25 30 36 
25 15 36 
25 22 36 
26 21 36 
26 10 36 
26 28 36 
26 30 36 
26 5 36 
26 16 36 
26 24 36 
26 19 36 
26 13 36 
26 15 36 
26 6 36 
26 8 36 
26 20 36 
26 31 36 
26 25 36 
26 7 36 
26 22 36 
26 29 36 
26 1 36 
26 18 36 
27 1 36 
27 30 36 
27 28 36 
27 6 36 
27 9 36 
27 21 36 
27 2 36 
27 4 36 
27 20 36 
27 18 36 
27 5 36 
27 26 36 
28 7 36 
28 16 36 
28 23 36 
28 31 36 
28 12 36 
28 5 36 
28 8 36 
28 30 36 
28 10 36 
28 22 36 
28 27 36 
28 25 36 
28 13 36 
28 26 36 
28 15 36 
28 9 36 
28 21 36 
28 11 36 
28 2 36 
28 20 36 
28 24 36 
29 2 36 
29 24 36 
29 21 36 
29 16 36 
29 19 36 
29 17 36 
29 23 36 
29 9 36 
29 4 36 
29 10 36 
29 6 36 
29 12 36 
29 30 36 
29 15 36 
29 1 36 
30 2 36 
30 15 36 
30 17 36 
30 18 36 
30 13 36 
30 6 36 
30 20 36 
30 19 36 
30 4 36 
30 24 36 
30 9 36 
30 23 36 
30 10 36 
30 25 36 
30 22 36 
30 5 36 
30 14 36 
30 7 36 
31 16 36 
31 24 36 
31 4 36 
31 21 36 
31 14 36 
31 6 36 
31 1 36 
31 10 36 
31 23 36 
31 9 36 
31 30 36 
31 17 36 
31 2 36 
31 28 36 
31 19 36 
31 18 36 
31 15 36 
31 26 36 
31 25 36 
31 20 36 
31 5 36 
31 8 36 
31 22 36 
1 14 37 
1 5 37 
1 10 37 
1 19 37 
1 21 37 
1 4 37 
1 16 37 
1 2 37 
1 12 37 
1 9 37 
1 13 37 
1 29 37 
1 11 37 
1 8 37 
1 27 37 
1 22 37 
1 24 37 
1 31 37 
1 7 37 
1 23 37 
1 17 37 
2 6 37 
2 8 37 
2 29 37 
2 12 37 
2 19 37 
2 5 37 
2 22 37 
2 24 37 
2 7 37 
2 21 37 
2 25 37 
2 18 37 
2 3 37 
2 27 37 
2 11 37 
2 23 37 
2 10 37 
2 4 37 
2 31 37 
2 28 37 
2 14 37 
2 15 37 
2 17 37 
2 26 37 
3 19 37 
3 25 37 
3 7 37 
3 27 37 
3 29 37 
4 19 37 
4 24 37 
4 1 37 
4 14 37 
4 21 37 
4 11 37 
4 20 37 
4 26 37 
4 31 37 
4 28 37 
4 8 37 
4 6 37 
4 22 37 
4 5 37 
4 27 37 
4 7 37 
4 29 37 
4 12 37 
4 3 37 
4 23 37 
4 13 37 
5 24 37 
5 2 37 
5 14 37 
5 28 37 
5 30 37 
5 6 37 
5 17 37 
5 21 37 
5 19 37 
5 13 37 
5 22 37 
5 4 37 
5 31 37 
5 9 37 
5 23 37 
5 15 37 
5 16 37 
5 20 37 
5 10 37 
5 1 37 
5 18 37 
5 25 37 
5 8 37 
5 26 37 
6 9 37 
6 21 37 
6 19 37 
6 24 37 
6 16 37 
6 28 37 
6 2 37 
6 23 37 
6 14 37 
6 10 37 
6 1 37 
6 4 37 
6 30 37 
6 17 37 
6 18 37 
6 31 37 
6 15 37 
6 5 37 
6 25 37 
6 22 37 
6 26 37 
7 12 37 
7 24 37 
7 28 37 
7 6 37 
7 9 37 
7 4 37 
7 5 37 
7 2 37 
7 1 37 
7 13 37 
7 14 37 
7 25 37 
7 16 37 
7 21 37 
7 10 37 
7 30 37 
8 31 37 
8 22 37 
8 7 37 
8 26 37 
8 15 37 
8 25 37 
8 13 37 
8 20 37 
8 5 37 
8 28 37 
8 1 37 
8 18 37 
8 24 37 
8 9 37 
8 23 37 
8 19 37 
8 10 37 
9 4 37 
9 28 37 
9 2 37 
9 16 37 
9 30 37 
9 10 37 
9 24 37 
9 23 37 
9 19 37 
9 18 37 
9 17 37 
9 13 37 
9 6 37 
9 21 37 
9 31 37 
9 15 37 
9 25 37 
9 5 37 
9 22 37 
9 14 37 
10 2 37 
10 4 37 
10 30 37 
10 16 37 
10 28 37 
10 9 37 
10 21 37 
10 24 37 
10 19 37 
10 1 37 
10 13 37 
10 14 37 
10 18 37 
10 6 37 
10 17 37 
10 31 37 
10 15 37 
10 23 37 
10 20 37 
10 26 37 
10 5 37 
10 8 37 
10 7 37 
10 22 37 
10 29 37 
11 15 37 
11 30 37 
11 9 37 
11 25 37 
11 22 37 
11 7 37 
11 18 37 
11 16 37 
11 26 37 
11 14 37 
11 27 37 
11 29 37 
11 3 37 
12 14 37 
12 1 37 
12 30 37 
12 16 37 
12 9 37 
12 21 37 
12 6 37 
12 23 37 
12 19 37 
12 5 37 
12 18 37 
12 11 37 
12 15 37 
13 16 37 
13 14 37 
13 30 37 
13 1 37 
13 11 37 
13 27 37 
13 10 37 
13 17 37 
13 20 37 
13 26 37 
13 7 37 
13 18 37 
13 8 37 
13 2 37 
13 6 37 
13 3 37 
13 5 37 
14 30 37 
14 2 37 
14 1 37 
14 28 37 
14 19 37 
14 24 37 
14 9 37 
14 21 37 
14 6 37 
14 18 37 
14 10 37 
14 23 37 
14 31 37 
14 15 37 
14 4 37 
14 5 37 
14 25 37 
14 26 37 
14 16 37 
14 8 37 
15 10 37 
15 29 37 
15 7 37 
15 17 37 
15 6 37 
15 12 37 
15 11 37 
15 26 37 
15 25 37 
15 31 37 
15 16 37 
15 21 37 
15 27 37 
15 3 37 
15 14 37 
15 28 37 
15 23 37 
15 30 37 
15 13 37 
15 4 37 
16 24 37 
16 17 37 
16 18 37 
16 10 37 
16 4 37 
16 1 37 
16 30 37 
16 23 37 
16 19 37 
16 21 37 
16 14 37 
16 2 37 
16 9 37 
16 6 37 
16 31 37 
16 15 37 
16 26 37 
16 22 37 
16 25 37 
17 8 37 
17 20 37 
17 26 37 
17 27 37 
17 3 37 
17 7 37 
17 22 37 
17 19 37 
17 9 37 
17 12 37 
17 25 37 
17 11 37 
17 29 37 
17 23 37 
17 4 37 
17 31 37 
17 28 37 
17 2 37 
17 24 37 
18 2 37 
18 1 37 
18 14 37 
18 24 37 
18 21 37 
18 9 37 
18 10 37 
18 5 37 
18 31 37 
18 19 37 
18 27 37 
18 8 37 
18 6 37 
18 3 37 
18 25 37 
18 29 37 
18 12 37 
18 7 37 
18 11 37 
18 28 37 
18 23 37 
19 14 37 
19 10 37 
19 1 37 
19 16 37 
19 24 37 
19 4 37 
19 9 37 
19 2 37 
19 21 37 
19 15 37 
19 28 37 
19 23 37 
19 18 37 
19 6 37 
19 31 37 
19 17 37 
19 22 37 
19 25 37 
19 5 37 
19 26 37 
20 2 37 
20 1 37 
20 14 37 
20 24 37 
20 28 37 
20 9 37 
20 21 37 
20 4 37 
20 17 37 
20 19 37 
20 31 37 
20 15 37 
20 23 37 
20 18 37 
20 10 37 
20 26 37 
20 25 37 
20 5 37 
21 1 37 
21 4 37 
21 15 37 
21 16 37 
21 18 37 
21 23 37 
21 14 37 
21 28 37 
21 24 37 
21 2 37 
21 30 37 
21 19 37 
21 10 37 
21 13 37 
21 9 37 
21 6 37 
21 17 37 
21 31 37 
21 22 37 
21 26 37 
21 20 37 
21 25 37 
21 5 37 
21 8 37 
21 7 37 
21 29 37 
22 24 37 
22 21 37 
22 9 37 
22 6 37 
22 20 37 
22 4 37 
22 11 37 
22 17 37 
22 2 37 
22 23 37 
22 13 37 
22 10 37 
22 26 37 
22 8 37 
22 25 37 
22 5 37 
22 29 37 
22 15 37 
22 7 37 
22 28 37 
22 12 37 
23 18 37 
23 6 37 
23 17 37 
23 20 37 
23 31 37 
23 25 37 
23 26 37 
23 16 37 
23 15 37 
23 5 37 
23 24 37 
23 14 37 
23 21 37 
23 2 37 
23 1 37 
23 9 37 
23 30 37 
23 10 37 
23 28 37 
23 19 37 
23 4 37 
23 22 37 
23 8 37 
24 4 37 
24 1 37 
24 14 37 
24 10 37 
24 2 37 
24 23 37 
24 16 37 
24 18 37 
24 30 37 
24 31 37 
24 6 37 
24 28 37 
24 21 37 
24 19 37 
24 17 37 
24 9 37 
24 26 37 
24 20 37 
24 15 37 
24 5 37 
24 25 37 
24 22 37 
24 7 37 
25 31 37 
25 29 37 
25 11 37 
25 20 37 
25 1 37 
25 28 37 
25 26 37 
25 23 37 
25 12 37 
25 17 37 
25 8 37 
25 27 37 
25 5 37 
25 13 37 
25 10 37 
25 4 37 
25 14 37 
25 6 37 
25 19 37 
25 24 37 
25 18 37 
25 16 37 
25 9 37 
25 30 37 
25 15 37 
25 22 37 
26 21 37 
26 10 37 
26 28 37 
26 30 37 
26 5 37 
26 16 37 
26 24 37 
26 19 37 
26 13 37 
26 15 37 
26 6 37 
26 8 37 
26 31 37 
26 25 37 
26 7 37 
26 22 37 
26 29 37 
26 1 37 
26 18 37 
26 11 37 
27 1 37 
27 30 37 
27 28 37 
27 6 37 
27 9 37 
27 21 37 
27 2 37 
27 4 37 
27 20 37 
27 18 37 
27 5 37 
27 26 37 
28 7 37 
28 16 37 
28 23 37 
28 31 37 
28 12 37 
28 5 37 
28 8 37 
28 30 37 
28 10 37 
28 22 37 
28 27 37 
28 25 37 
28 13 37 
28 26 37 
28 15 37 
28 9 37 
28 21 37 
28 11 37 
28 2 37 
28 20 37 
28 24 37 
28 29 37 
29 2 37 
29 24 37 
29 21 37 
29 16 37 
29 19 37 
29 17 37 
29 23 37 
29 4 37 
29 10 37 
29 6 37 
29 12 37 
29 15 37 
29 1 37 
30 2 37 
30 15 37 
30 17 37 
30 18 37 
30 13 37 
30 6 37 
30 19 37 
30 4 37 
30 24 37 
30 9 37 
30 23 37 
30 10 37 
30 25 37 
30 22 37 
30 5 37 
30 14 37 
30 7 37 
30 26 37 
31 16 37 
31 24 37 
31 4 37 
31 21 37 
31 14 37 
31 6 37 
31 1 37 
31 10 37 
31 23 37 
31 9 37 
31 30 37 
31 17 37 
31 2 37 
31 28 37 
31 19 37 
31 18 37 
31 26 37 
31 25 37 
31 5 37 
31 8 37 
31 22 37 
1 14 38 
1 5 38 
1 10 38 
1 19 38 
1 21 38 
1 4 38 
1 16 38 
1 2 38 
1 12 38 
1 13 38 
1 29 38 
1 11 38 
1 8 38 
1 27 38 
1 22 38 
1 24 38 
1 31 38 
1 7 38 
1 23 38 
1 17 38 
1 30 38 
2 8 38 
2 29 38 
2 12 38 
2 5 38 
2 22 38 
2 24 38 
2 7 38 
2 21 38 
2 25 38 
2 18 38 
2 3 38 
2 27 38 
2 11 38 
2 23 38 
2 10 38 
2 4 38 
2 31 38 
2 28 38 
2 14 38 
2 15 38 
2 17 38 
2 26 38 
3 25 38 
3 7 38 
3 27 38 
3 29 38 
3 13 38 
4 19 38 
4 24 38 
4 1 38 
4 14 38 
4 21 38 
4 11 38 
4 20 38 
4 26 38 
4 31 38 
4 28 38 
4 8 38 
4 22 38 
4 5 38 
4 27 38 
4 7 38 
4 29 38 
4 12 38 
4 3 38 
4 23 38 
4 13 38 
4 30 38 
5 24 38 
5 2 38 
5 14 38 
5 28 38 
5 30 38 
5 6 38 
5 17 38 
5 21 38 
5 19 38 
5 13 38 
5 22 38 
5 4 38 
5 31 38 
5 9 38 
5 23 38 
5 15 38 
5 16 38 
5 20 38 
5 10 38 
5 1 38 
5 18 38 
5 25 38 
5 8 38 
5 26 38 
5 7 38 
5 11 38 
6 9 38 
6 21 38 
6 19 38 
6 24 38 
6 16 38 
6 28 38 
6 2 38 
6 23 38 
6 14 38 
6 10 38 
6 1 38 
6 4 38 
6 17 38 
6 18 38 
6 31 38 
6 15 38 
6 5 38 
6 25 38 
6 22 38 
6 26 38 
6 13 38 
7 12 38 
7 24 38 
7 28 38 
7 6 38 
7 9 38 
7 4 38 
7 5 38 
7 2 38 
7 1 38 
7 13 38 
7 14 38 
7 25 38 
7 16 38 
7 21 38 
7 10 38 
7 30 38 
7 19 38 
8 31 38 
8 22 38 
8 7 38 
8 26 38 
8 15 38 
8 25 38 
8 13 38 
8 20 38 
8 5 38 
8 28 38 
8 1 38 
8 18 38 
8 24 38 
8 9 38 
8 23 38 
8 19 38 
8 10 38 
8 14 38 
8 6 38 
9 4 38 
9 28 38 
9 2 38 
9 16 38 
9 10 38 
9 24 38 
9 23 38 
9 19 38 
9 18 38 
9 17 38 
9 13 38 
9 6 38 
9 21 38 
9 31 38 
9 15 38 
9 25 38 
9 5 38 
9 22 38 
9 14 38 
9 1 38 
10 2 38 
10 4 38 
10 30 38 
10 16 38 
10 28 38 
10 9 38 
10 21 38 
10 24 38 
10 19 38 
10 1 38 
10 13 38 
10 14 38 
10 18 38 
10 6 38 
10 17 38 
10 31 38 
10 15 38 
10 23 38 
10 20 38 
10 26 38 
10 5 38 
10 8 38 
10 7 38 
10 22 38 
10 29 38 
10 25 38 
11 15 38 
11 30 38 
11 25 38 
11 22 38 
11 7 38 
11 18 38 
11 16 38 
11 26 38 
11 14 38 
11 27 38 
11 29 38 
11 3 38 
11 19 38 
12 14 38 
12 1 38 
12 30 38 
12 16 38 
12 9 38 
12 21 38 
12 6 38 
12 23 38 
12 19 38 
12 5 38 
12 18 38 
12 11 38 
12 15 38 
12 4 38 
12 28 38 
13 16 38 
13 14 38 
13 30 38 
13 1 38 
13 11 38 
13 27 38 
13 10 38 
13 17 38 
13 20 38 
13 26 38 
13 7 38 
13 18 38 
13 8 38 
13 2 38 
13 6 38 
13 3 38 
13 5 38 
13 21 38 
13 29 38 
14 30 38 
14 2 38 
14 1 38 
14 28 38 
14 19 38 
14 24 38 
14 9 38 
14 21 38 
14 6 38 
14 18 38 
14 10 38 
14 23 38 
14 31 38 
14 15 38 
14 4 38 
14 5 38 
14 25 38 
14 26 38 
14 16 38 
14 20 38 
15 10 38 
15 29 38 
15 7 38 
15 17 38 
15 6 38 
15 12 38 
15 11 38 
15 26 38 
15 25 38 
15 31 38 
15 16 38 
15 21 38 
15 27 38 
15 14 38 
15 28 38 
15 23 38 
15 30 38 
15 13 38 
15 4 38 
16 24 38 
16 17 38 
16 18 38 
16 10 38 
16 4 38 
16 1 38 
16 30 38 
16 23 38 
16 19 38 
16 21 38 
16 14 38 
16 2 38 
16 6 38 
16 31 38 
16 15 38 
16 26 38 
16 22 38 
16 25 38 
16 13 38 
17 8 38 
17 20 38 
17 27 38 
17 3 38 
17 7 38 
17 22 38 
17 19 38 
17 9 38 
17 12 38 
17 25 38 
17 11 38 
17 29 38 
17 23 38 
17 4 38 
17 31 38 
17 28 38 
17 2 38 
17 24 38 
17 13 38 
18 2 38 
18 1 38 
18 14 38 
18 24 38 
18 21 38 
18 9 38 
18 10 38 
18 5 38 
18 31 38 
18 19 38 
18 27 38 
18 8 38 
18 6 38 
18 25 38 
18 29 38 
18 7 38 
18 11 38 
18 28 38 
18 23 38 
19 14 38 
19 10 38 
19 1 38 
19 16 38 
19 24 38 
19 4 38 
19 9 38 
19 2 38 
19 21 38 
19 15 38 
19 28 38 
19 23 38 
19 18 38 
19 6 38 
19 31 38 
19 17 38 
19 22 38 
19 25 38 
19 5 38 
19 26 38 
20 2 38 
20 1 38 
20 14 38 
20 24 38 
20 28 38 
20 9 38 
20 21 38 
20 4 38 
20 17 38 
20 19 38 
20 31 38 
20 15 38 
20 23 38 
20 18 38 
20 10 38 
20 26 38 
20 25 38 
20 5 38 
21 1 38 
21 4 38 
21 15 38 
21 16 38 
21 18 38 
21 23 38 
21 14 38 
21 28 38 
21 24 38 
21 2 38 
21 30 38 
21 19 38 
21 10 38 
21 13 38 
21 9 38 
21 6 38 
21 17 38 
21 31 38 
21 22 38 
21 26 38 
21 20 38 
21 25 38 
21 5 38 
21 8 38 
21 7 38 
22 24 38 
22 21 38 
22 9 38 
22 6 38 
22 20 38 
22 4 38 
22 11 38 
22 17 38 
22 2 38 
22 23 38 
22 13 38 
22 10 38 
22 26 38 
22 8 38 
22 25 38 
22 5 38 
22 29 38 
22 15 38 
22 7 38 
22 28 38 
22 12 38 
22 27 38 
23 18 38 
23 6 38 
23 17 38 
23 20 38 
23 31 38 
23 25 38 
23 26 38 
23 16 38 
23 15 38 
23 5 38 
23 24 38 
23 14 38 
23 21 38 
23 2 38 
23 1 38 
23 9 38 
23 30 38 
23 28 38 
23 19 38 
23 4 38 
23 22 38 
23 8 38 
24 4 38 
24 1 38 
24 14 38 
24 10 38 
24 2 38 
24 23 38 
24 16 38 
24 18 38 
24 30 38 
24 31 38 
24 6 38 
24 28 38 
24 21 38 
24 19 38 
24 17 38 
24 9 38 
24 26 38 
24 15 38 
24 5 38 
24 25 38 
24 22 38 
24 7 38 
24 8 38 
25 31 38 
25 29 38 
25 11 38 
25 20 38 
25 1 38 
25 28 38 
25 26 38 
25 12 38 
25 17 38 
25 8 38 
25 27 38 
25 13 38 
25 10 38 
25 4 38 
25 14 38 
25 6 38 
25 19 38 
25 24 38 
25 18 38 
25 16 38 
25 9 38 
25 30 38 
25 15 38 
25 22 38 
26 21 38 
26 10 38 
26 28 38 
26 30 38 
26 5 38 
26 16 38 
26 24 38 
26 13 38 
26 15 38 
26 6 38 
26 8 38 
26 31 38 
26 25 38 
26 7 38 
26 22 38 
26 29 38 
26 1 38 
26 18 38 
26 11 38 
26 2 38 
27 1 38 
27 30 38 
27 28 38 
27 6 38 
27 9 38 
27 21 38 
27 2 38 
27 4 38 
27 18 38 
27 5 38 
27 26 38 
27 23 38 
28 7 38 
28 16 38 
28 23 38 
28 31 38 
28 12 38 
28 5 38 
28 8 38 
28 30 38 
28 10 38 
28 22 38 
28 27 38 
28 25 38 
28 13 38 
28 26 38 
28 15 38 
28 9 38 
28 21 38 
28 11 38 
28 2 38 
28 20 38 
28 24 38 
28 29 38 
29 2 38 
29 24 38 
29 21 38 
29 16 38 
29 19 38 
29 17 38 
29 23 38 
29 4 38 
29 10 38 
29 12 38 
29 1 38 
30 2 38 
30 15 38 
30 17 38 
30 18 38 
30 13 38 
30 6 38 
30 19 38 
30 4 38 
30 24 38 
30 9 38 
30 23 38 
30 10 38 
30 25 38 
30 22 38 
30 5 38 
30 14 38 
30 7 38 
30 26 38 
30 1 38 
31 16 38 
31 24 38 
31 4 38 
31 21 38 
31 14 38 
31 6 38 
31 1 38 
31 10 38 
31 23 38 
31 9 38 
31 17 38 
31 2 38 
31 28 38 
31 19 38 
31 18 38 
31 26 38 
31 25 38 
31 5 38 
31 22 38 
1 14 39 
1 5 39 
1 10 39 
1 19 39 
1 21 39 
1 4 39 
1 16 39 
1 2 39 
1 12 39 
1 13 39 
1 29 39 
1 11 39 
1 8 39 
1 27 39 
1 22 39 
1 24 39 
1 31 39 
1 7 39 
1 23 39 
1 17 39 
1 30 39 
1 15 39 
1 20 39 
2 8 39 
2 29 39 
2 12 39 
2 5 39 
2 22 39 
2 24 39 
2 7 39 
2 21 39 
2 25 39 
2 18 39 
2 3 39 
2 27 39 
2 11 39 
2 23 39 
2 10 39 
2 4 39 
2 31 39 
2 28 39 
2 14 39 
2 15 39 
2 17 39 
2 26 39 
2 20 39 
3 25 39 
3 7 39 
3 27 39 
3 13 39 
3 20 39 
4 19 39 
4 1 39 
4 14 39 
4 21 39 
4 11 39 
4 20 39 
4 26 39 
4 31 39 
4 28 39 
4 8 39 
4 22 39 
4 5 39 
4 27 39 
4 7 39 
4 29 39 
4 12 39 
4 3 39 
4 23 39 
4 13 39 
4 30 39 
4 15 39 
5 24 39 
5 2 39 
5 14 39 
5 28 39 
5 30 39 
5 6 39 
5 17 39 
5 21 39 
5 19 39 
5 13 39 
5 22 39 
5 4 39 
5 31 39 
5 9 39 
5 23 39 
5 15 39 
5 16 39 
5 20 39 
5 10 39 
5 1 39 
5 18 39 
5 25 39 
5 8 39 
5 26 39 
5 7 39 
6 9 39 
6 21 39 
6 19 39 
6 24 39 
6 16 39 
6 28 39 
6 2 39 
6 23 39 
6 14 39 
6 10 39 
6 1 39 
6 4 39 
6 17 39 
6 18 39 
6 31 39 
6 15 39 
6 5 39 
6 25 39 
6 22 39 
6 26 39 
6 13 39 
6 7 39 
6 20 39 
7 12 39 
7 24 39 
7 28 39 
7 6 39 
7 9 39 
7 4 39 
7 5 39 
7 2 39 
7 1 39 
7 13 39 
7 14 39 
7 25 39 
7 16 39 
7 21 39 
7 10 39 
7 30 39 
7 19 39 
7 23 39 
8 31 39 
8 22 39 
8 7 39 
8 26 39 
8 15 39 
8 25 39 
8 13 39 
8 20 39 
8 5 39 
8 28 39 
8 1 39 
8 18 39 
8 24 39 
8 9 39 
8 23 39 
8 19 39 
8 10 39 
8 14 39 
8 6 39 
8 21 39 
8 4 39 
9 4 39 
9 28 39 
9 2 39 
9 16 39 
9 10 39 
9 24 39 
9 23 39 
9 19 39 
9 18 39 
9 17 39 
9 13 39 
9 6 39 
9 21 39 
9 31 39 
9 15 39 
9 25 39 
9 5 39 
9 22 39 
9 14 39 
9 1 39 
9 20 39 
9 12 39 
10 2 39 
10 4 39 
10 30 39 
10 16 39 
10 28 39 
10 9 39 
10 21 39 
10 24 39 
10 19 39 
10 1 39 
10 13 39 
10 14 39 
10 18 39 
10 6 39 
10 17 39 
10 31 39 
10 15 39 
10 23 39 
10 20 39 
10 26 39 
10 5 39 
10 8 39 
10 7 39 
10 22 39 
10 25 39 
11 15 39 
11 30 39 
11 25 39 
11 22 39 
11 7 39 
11 18 39 
11 16 39 
11 26 39 
11 14 39 
11 27 39 
11 29 39 
11 3 39 
11 19 39 
11 13 39 
11 6 39 
12 14 39 
12 1 39 
12 30 39 
12 16 39 
12 9 39 
12 21 39 
12 6 39 
12 23 39 
12 19 39 
12 18 39 
12 15 39 
12 4 39 
12 28 39 
13 16 39 
13 14 39 
13 30 39 
13 1 39 
13 11 39 
13 27 39 
13 10 39 
13 17 39 
13 20 39 
13 26 39 
13 7 39 
13 18 39 
13 8 39 
13 2 39 
13 6 39 
13 3 39 
13 5 39 
13 21 39 
13 29 39 
13 15 39 
13 22 39 
14 30 39 
14 2 39 
14 1 39 
14 28 39 
14 19 39 
14 9 39 
14 21 39 
14 6 39 
14 18 39 
14 10 39 
14 23 39 
14 31 39 
14 15 39 
14 4 39 
14 5 39 
14 25 39 
14 26 39 
14 16 39 
14 20 39 
14 8 39 
15 10 39 
15 7 39 
15 17 39 
15 6 39 
15 11 39 
15 26 39 
15 25 39 
15 31 39 
15 16 39 
15 21 39 
15 27 39 
15 14 39 
15 28 39 
15 23 39 
15 30 39 
15 13 39 
15 4 39 
16 24 39 
16 17 39 
16 18 39 
16 10 39 
16 4 39 
16 1 39 
16 30 39 
16 23 39 
16 19 39 
16 21 39 
16 14 39 
16 2 39 
16 6 39 
16 31 39 
16 15 39 
16 26 39 
16 22 39 
16 25 39 
16 13 39 
16 5 39 
17 8 39 
17 20 39 
17 27 39 
17 3 39 
17 7 39 
17 22 39 
17 19 39 
17 9 39 
17 12 39 
17 25 39 
17 11 39 
17 29 39 
17 23 39 
17 4 39 
17 31 39 
17 28 39 
17 2 39 
17 24 39 
17 13 39 
17 5 39 
17 16 39 
18 2 39 
18 1 39 
18 14 39 
18 24 39 
18 21 39 
18 9 39 
18 10 39 
18 5 39 
18 31 39 
18 19 39 
18 27 39 
18 8 39 
18 6 39 
18 25 39 
18 29 39 
18 7 39 
18 11 39 
18 28 39 
18 23 39 
18 20 39 
18 3 39 
19 14 39 
19 10 39 
19 1 39 
19 16 39 
19 24 39 
19 4 39 
19 9 39 
19 2 39 
19 21 39 
19 15 39 
19 28 39 
19 23 39 
19 18 39 
19 6 39 
19 31 39 
19 17 39 
19 22 39 
19 25 39 
19 5 39 
19 26 39 
20 2 39 
20 1 39 
20 14 39 
20 24 39 
20 28 39 
20 9 39 
20 21 39 
20 4 39 
20 17 39 
20 19 39 
20 31 39 
20 15 39 
20 23 39 
20 18 39 
20 10 39 
20 26 39 
20 25 39 
20 5 39 
20 8 39 
21 1 39 
21 4 39 
21 15 39 
21 16 39 
21 18 39 
21 23 39 
21 14 39 
21 28 39 
21 24 39 
21 2 39 
21 30 39 
21 19 39 
21 10 39 
21 13 39 
21 9 39 
21 6 39 
21 17 39 
21 31 39 
21 22 39 
21 26 39 
21 20 39 
21 25 39 
21 5 39 
21 8 39 
21 7 39 
21 12 39 
22 24 39 
22 21 39 
22 9 39 
22 6 39 
22 20 39 
22 4 39 
22 11 39 
22 17 39 
22 2 39 
22 23 39 
22 13 39 
22 10 39 
22 26 39 
22 8 39 
22 25 39 
22 5 39 
22 29 39 
22 15 39 
22 7 39 
22 28 39 
22 12 39 
22 27 39 
22 16 39 
23 18 39 
23 6 39 
23 17 39 
23 20 39 
23 31 39 
23 25 39 
23 26 39 
23 16 39 
23 15 39 
23 5 39 
23 24 39 
23 14 39 
23 21 39 
23 2 39 
23 1 39 
23 9 39 
23 30 39 
23 28 39 
23 19 39 
23 4 39 
23 22 39 
23 8 39 
23 7 39 
23 3 39 
24 4 39 
24 1 39 
24 14 39 
24 10 39 
24 2 39 
24 23 39 
24 16 39 
24 18 39 
24 30 39 
24 31 39 
24 6 39 
24 28 39 
24 21 39 
24 19 39 
24 17 39 
24 9 39 
24 26 39 
24 15 39 
24 5 39 
24 25 39 
24 22 39 
24 7 39 
25 31 39 
25 29 39 
25 11 39 
25 20 39 
25 1 39 
25 28 39 
25 26 39 
25 12 39 
25 17 39 
25 8 39 
25 27 39 
25 13 39 
25 10 39 
25 6 39 
25 19 39 
25 24 39 
25 18 39 
25 16 39 
25 9 39 
25 30 39 
25 15 39 
25 22 39 
26 21 39 
26 10 39 
26 28 39 
26 30 39 
26 5 39 
26 16 39 
26 24 39 
26 13 39 
26 15 39 
26 6 39 
26 8 39 
26 31 39 
26 25 39 
26 7 39 
26 22 39 
26 29 39 
26 1 39 
26 18 39 
26 11 39 
26 2 39 
26 20 39 
26 12 39 
27 1 39 
27 28 39 
27 6 39 
27 9 39 
27 21 39 
27 2 39 
27 4 39 
27 18 39 
27 5 39 
27 26 39 
27 23 39 
28 7 39 
28 16 39 
28 23 39 
28 31 39 
28 12 39 
28 5 39 
28 8 39 
28 30 39 
28 10 39 
28 22 39 
28 27 39 
28 25 39 
28 13 39 
28 26 39 
28 15 39 
28 9 39 
28 21 39 
28 11 39 
28 2 39 
28 20 39 
28 24 39 
28 29 39 
29 2 39 
29 24 39 
29 21 39 
29 17 39 
29 23 39 
29 4 39 
29 10 39 
29 12 39 
29 1 39 
30 2 39 
30 15 39 
30 17 39 
30 18 39 
30 13 39 
30 6 39 
30 19 39 
30 24 39 
30 9 39 
30 23 39 
30 10 39 
30 25 39 
30 22 39 
30 5 39 
30 7 39 
30 26 39 
30 1 39 
31 16 39 
31 24 39 
31 4 39 
31 21 39 
31 14 39 
31 6 39 
31 1 39 
31 10 39 
31 23 39 
31 9 39 
31 17 39 
31 2 39 
31 28 39 
31 19 39 
31 18 39 
31 26 39 
31 25 39 
31 5 39 
31 22 39 
31 15 39 
31 20 39 
1 14 40 
1 5 40 
1 10 40 
1 19 40 
1 21 40 
1 4 40 
1 16 40 
1 2 40 
1 12 40 
1 13 40 
1 29 40 
1 11 40 
1 8 40 
1 27 40 
1 22 40 
1 24 40 
1 31 40 
1 7 40 
1 23 40 
1 17 40 
1 30 40 
1 20 40 
1 6 40 
2 8 40 
2 29 40 
2 12 40 
2 5 40 
2 22 40 
2 24 40 
2 7 40 
2 21 40 
2 25 40 
2 18 40 
2 3 40 
2 27 40 
2 11 40 
2 23 40 
2 10 40 
2 4 40 
2 31 40 
2 28 40 
2 14 40 
2 17 40 
2 26 40 
2 20 40 
3 25 40 
3 27 40 
3 13 40 
3 20 40 
3 10 40 
4 19 40 
4 1 40 
4 14 40 
4 21 40 
4 11 40 
4 20 40 
4 26 40 
4 31 40 
4 28 40 
4 8 40 
4 22 40 
4 5 40 
4 27 40 
4 7 40 
4 29 40 
4 12 40 
4 3 40 
4 23 40 
4 13 40 
4 30 40 
4 17 40 
5 24 40 
5 2 40 
5 14 40 
5 28 40 
5 30 40 
5 6 40 
5 17 40 
5 21 40 
5 19 40 
5 13 40 
5 22 40 
5 4 40 
5 31 40 
5 9 40 
5 23 40 
5 15 40 
5 16 40 
5 20 40 
5 10 40 
5 1 40 
5 18 40 
5 25 40 
5 8 40 
5 26 40 
5 7 40 
6 9 40 
6 21 40 
6 19 40 
6 24 40 
6 16 40 
6 28 40 
6 2 40 
6 23 40 
6 14 40 
6 10 40 
6 1 40 
6 4 40 
6 17 40 
6 18 40 
6 31 40 
6 5 40 
6 25 40 
6 22 40 
6 26 40 
6 13 40 
6 7 40 
6 20 40 
6 8 40 
7 12 40 
7 24 40 
7 28 40 
7 6 40 
7 9 40 
7 4 40 
7 5 40 
7 2 40 
7 1 40 
7 13 40 
7 14 40 
7 25 40 
7 16 40 
7 21 40 
7 10 40 
7 30 40 
7 19 40 
7 23 40 
7 15 40 
8 31 40 
8 22 40 
8 26 40 
8 25 40 
8 13 40 
8 20 40 
8 5 40 
8 28 40 
8 1 40 
8 18 40 
8 24 40 
8 9 40 
8 23 40 
8 19 40 
8 10 40 
8 14 40 
8 6 40 
8 21 40 
8 4 40 
9 4 40 
9 28 40 
9 2 40 
9 16 40 
9 10 40 
9 24 40 
9 23 40 
9 19 40 
9 18 40 
9 17 40 
9 13 40 
9 6 40 
9 21 40 
9 31 40 
9 15 40 
9 25 40 
9 5 40 
9 22 40 
9 14 40 
9 1 40 
9 20 40 
9 12 40 
9 8 40 
9 11 40 
10 2 40 
10 4 40 
10 30 40 
10 16 40 
10 28 40 
10 9 40 
10 21 40 
10 24 40 
10 19 40 
10 1 40 
10 13 40 
10 14 40 
10 18 40 
10 6 40 
10 17 40 
10 31 40 
10 15 40 
10 23 40 
10 20 40 
10 26 40 
10 5 40 
10 8 40 
10 7 40 
10 22 40 
10 25 40 
11 15 40 
11 30 40 
11 25 40 
11 22 40 
11 7 40 
11 18 40 
11 16 40 
11 26 40 
11 14 40 
11 27 40 
11 29 40 
11 19 40 
11 13 40 
11 6 40 
11 23 40 
12 14 40 
12 1 40 
12 16 40 
12 9 40 
12 21 40 
12 6 40 
12 23 40 
12 19 40 
12 18 40 
12 15 40 
12 4 40 
12 28 40 
12 25 40 
13 16 40 
13 14 40 
13 30 40 
13 1 40 
13 11 40 
13 27 40 
13 10 40 
13 17 40 
13 20 40 
13 26 40 
13 7 40 
13 18 40 
13 8 40 
13 2 40 
13 6 40 
13 3 40 
13 5 40 
13 21 40 
13 29 40 
13 15 40 
13 22 40 
13 25 40 
13 12 40 
14 2 40 
14 1 40 
14 28 40 
14 19 40 
14 9 40 
14 21 40 
14 6 40 
14 18 40 
14 10 40 
14 23 40 
14 31 40 
14 15 40 
14 4 40 
14 5 40 
14 25 40 
14 26 40 
14 16 40 
14 20 40 
14 8 40 
14 13 40 
15 10 40 
15 7 40 
15 17 40 
15 6 40 
15 11 40 
15 26 40 
15 25 40 
15 31 40 
15 16 40 
15 21 40 
15 27 40 
15 14 40 
15 28 40 
15 30 40 
15 13 40 
15 4 40 
16 24 40 
16 17 40 
16 18 40 
16 10 40 
16 4 40 
16 1 40 
16 30 40 
16 23 40 
16 19 40 
16 21 40 
16 14 40 
16 2 40 
16 6 40 
16 31 40 
16 26 40 
16 22 40 
16 25 40 
16 13 40 
16 5 40 
16 9 40 
17 8 40 
17 20 40 
17 27 40 
17 3 40 
17 7 40 
17 22 40 
17 19 40 
17 9 40 
17 12 40 
17 25 40 
17 11 40 
17 29 40 
17 4 40 
17 31 40 
17 28 40 
17 2 40 
17 24 40 
17 13 40 
17 5 40 
17 16 40 
18 2 40 
18 1 40 
18 14 40 
18 24 40 
18 21 40 
18 9 40 
18 10 40 
18 5 40 
18 31 40 
18 19 40 
18 27 40 
18 8 40 
18 6 40 
18 25 40 
18 29 40 
18 7 40 
18 11 40 
18 28 40 
18 23 40 
18 20 40 
18 3 40 
18 13 40 
19 14 40 
19 10 40 
19 1 40 
19 16 40 
19 24 40 
19 4 40 
19 9 40 
19 2 40 
19 21 40 
19 28 40 
19 23 40 
19 18 40 
19 6 40 
19 31 40 
19 17 40 
19 22 40 
19 25 40 
19 5 40 
19 26 40 
19 8 40 
20 2 40 
20 1 40 
20 14 40 
20 24 40 
20 28 40 
20 9 40 
20 21 40 
20 4 40 
20 17 40 
20 19 40 
20 31 40 
20 23 40 
20 18 40 
20 10 40 
20 26 40 
20 25 40 
20 5 40 
20 8 40 
20 13 40 
21 1 40 
21 4 40 
21 15 40 
21 16 40 
21 18 40 
21 23 40 
21 14 40 
21 28 40 
21 24 40 
21 2 40 
21 30 40 
21 19 40 
21 10 40 
21 13 40 
21 9 40 
21 6 40 
21 17 40 
21 31 40 
21 22 40 
21 26 40 
21 20 40 
21 25 40 
21 5 40 
21 8 40 
21 7 40 
21 11 40 
22 24 40 
22 21 40 
22 9 40 
22 6 40 
22 20 40 
22 4 40 
22 11 40 
22 17 40 
22 2 40 
22 23 40 
22 13 40 
22 10 40 
22 26 40 
22 8 40 
22 25 40 
22 5 40 
22 15 40 
22 7 40 
22 28 40 
22 12 40 
22 27 40 
22 16 40 
22 30 40 
23 18 40 
23 6 40 
23 17 40 
23 20 40 
23 31 40 
23 25 40 
23 26 40 
23 16 40 
23 15 40 
23 5 40 
23 24 40 
23 14 40 
23 21 40 
23 2 40 
23 1 40 
23 9 40 
23 30 40 
23 28 40 
23 19 40 
23 4 40 
23 22 40 
23 8 40 
23 7 40 
23 3 40 
23 29 40 
23 10 40 
24 4 40 
24 1 40 
24 14 40 
24 10 40 
24 2 40 
24 23 40 
24 16 40 
24 18 40 
24 30 40 
24 31 40 
24 6 40 
24 28 40 
24 21 40 
24 19 40 
24 17 40 
24 9 40 
24 26 40 
24 15 40 
24 5 40 
24 25 40 
24 22 40 
24 7 40 
24 8 40 
24 13 40 
25 31 40 
25 29 40 
25 11 40 
25 20 40 
25 1 40 
25 28 40 
25 26 40 
25 12 40 
25 17 40 
25 8 40 
25 27 40 
25 13 40 
25 10 40 
25 6 40 
25 19 40 
25 24 40 
25 18 40 
25 16 40 
25 9 40 
25 30 40 
25 22 40 
25 3 40 
26 21 40 
26 10 40 
26 28 40 
26 30 40 
26 5 40 
26 16 40 
26 24 40 
26 13 40 
26 6 40 
26 8 40 
26 31 40 
26 25 40 
26 7 40 
26 22 40 
26 29 40 
26 1 40 
26 18 40 
26 11 40 
26 2 40 
26 20 40 
26 12 40 
26 17 40 
27 1 40 
27 28 40 
27 6 40 
27 21 40 
27 2 40 
27 4 40 
27 18 40 
27 5 40 
27 26 40 
27 23 40 
27 19 40 
28 7 40 
28 16 40 
28 23 40 
28 31 40 
28 12 40 
28 5 40 
28 8 40 
28 30 40 
28 10 40 
28 22 40 
28 27 40 
28 25 40 
28 13 40 
28 26 40 
28 9 40 
28 21 40 
28 11 40 
28 2 40 
28 20 40 
28 24 40 
28 29 40 
28 1 40 
29 2 40 
29 24 40 
29 21 40 
29 17 40 
29 23 40 
29 10 40 
29 12 40 
29 1 40 
29 6 40 
30 2 40 
30 17 40 
30 18 40 
30 13 40 
30 6 40 
30 19 40 
30 24 40 
30 9 40 
30 23 40 
30 10 40 
30 25 40 
30 22 40 
30 5 40 
30 7 40 
30 26 40 
30 1 40 
30 14 40 
31 16 40 
31 24 40 
31 4 40 
31 21 40 
31 14 40 
31 6 40 
31 1 40 
31 10 40 
31 23 40 
31 9 40 
31 17 40 
31 2 40 
31 28 40 
31 19 40 
31 18 40 
31 26 40 
31 25 40 
31 5 40 
31 22 40 
31 20 40 
31 7 40 
1 14 41 
1 5 41 
1 10 41 
1 19 41 
1 21 41 
1 4 41 
1 16 41 
1 2 41 
1 12 41 
1 13 41 
1 29 41 
1 11 41 
1 8 41 
1 27 41 
1 22 41 
1 24 41 
1 31 41 
1 7 41 
1 23 41 
1 17 41 
1 30 41 
1 20 41 
1 6 41 
1 9 41 
1 15 41 
2 8 41 
2 29 41 
2 12 41 
2 5 41 
2 22 41 
2 24 41 
2 7 41 
2 21 41 
2 18 41 
2 3 41 
2 27 41 
2 11 41 
2 23 41 
2 10 41 
2 4 41 
2 31 41 
2 28 41 
2 14 41 
2 17 41 
2 26 41 
2 20 41 
2 13 41 
3 27 41 
3 13 41 
3 20 41 
3 10 41 
4 19 41 
4 1 41 
4 14 41 
4 21 41 
4 11 41 
4 20 41 
4 26 41 
4 31 41 
4 28 41 
4 8 41 
4 22 41 
4 5 41 
4 27 41 
4 7 41 
4 29 41 
4 12 41 
4 3 41 
4 23 41 
4 13 41 
4 30 41 
4 17 41 
4 9 41 
4 18 41 
5 24 41 
5 2 41 
5 14 41 
5 28 41 
5 6 41 
5 17 41 
5 21 41 
5 19 41 
5 13 41 
5 22 41 
5 4 41 
5 31 41 
5 9 41 
5 23 41 
5 16 41 
5 20 41 
5 10 41 
5 1 41 
5 18 41 
5 25 41 
5 8 41 
5 26 41 
5 7 41 
6 9 41 
6 21 41 
6 24 41 
6 16 41 
6 28 41 
6 2 41 
6 23 41 
6 14 41 
6 10 41 
6 1 41 
6 4 41 
6 17 41 
6 18 41 
6 31 41 
6 5 41 
6 25 41 
6 22 41 
6 26 41 
6 13 41 
6 20 41 
6 8 41 
7 12 41 
7 24 41 
7 28 41 
7 6 41 
7 9 41 
7 4 41 
7 5 41 
7 2 41 
7 1 41 
7 13 41 
7 14 41 
7 16 41 
7 21 41 
7 10 41 
7 30 41 
7 19 41 
7 23 41 
7 15 41 
8 31 41 
8 22 41 
8 26 41 
8 25 41 
8 13 41 
8 20 41 
8 5 41 
8 28 41 
8 1 41 
8 18 41 
8 24 41 
8 9 41 
8 23 41 
8 19 41 
8 10 41 
8 14 41 
8 6 41 
8 21 41 
8 4 41 
8 2 41 
9 4 41 
9 28 41 
9 2 41 
9 16 41 
9 10 41 
9 24 41 
9 23 41 
9 19 41 
9 18 41 
9 17 41 
9 13 41 
9 6 41 
9 21 41 
9 31 41 
9 15 41 
9 25 41 
9 5 41 
9 22 41 
9 14 41 
9 1 41 
9 20 41 
9 12 41 
9 8 41 
9 11 41 
9 7 41 
9 26 41 
10 2 41 
10 4 41 
10 30 41 
10 16 41 
10 28 41 
10 9 41 
10 21 41 
10 24 41 
10 19 41 
10 1 41 
10 13 41 
10 14 41 
10 18 41 
10 6 41 
10 17 41 
10 31 41 
10 15 41 
10 23 41 
10 20 41 
10 26 41 
10 5 41 
10 8 41 
10 7 41 
10 22 41 
10 25 41 
10 11 41 
11 15 41 
11 30 41 
11 25 41 
11 22 41 
11 7 41 
11 18 41 
11 16 41 
11 26 41 
11 14 41 
11 27 41 
11 19 41 
11 13 41 
11 6 41 
11 23 41 
11 12 41 
12 14 41 
12 1 41 
12 16 41 
12 9 41 
12 21 41 
12 6 41 
12 23 41 
12 19 41 
12 18 41 
12 4 41 
12 28 41 
12 25 41 
12 3 41 
13 16 41 
13 14 41 
13 30 41 
13 1 41 
13 11 41 
13 27 41 
13 10 41 
13 17 41 
13 20 41 
13 26 41 
13 7 41 
13 18 41 
13 8 41 
13 2 41 
13 6 41 
13 3 41 
13 5 41 
13 21 41 
13 29 41 
13 15 41 
13 22 41 
13 25 41 
13 12 41 
13 23 41 
13 24 41 
14 2 41 
14 1 41 
14 28 41 
14 19 41 
14 9 41 
14 21 41 
14 6 41 
14 18 41 
14 10 41 
14 23 41 
14 31 41 
14 4 41 
14 5 41 
14 25 41 
14 26 41 
14 16 41 
14 20 41 
14 8 41 
14 13 41 
14 24 41 
15 10 41 
15 7 41 
15 17 41 
15 6 41 
15 11 41 
15 26 41 
15 25 41 
15 31 41 
15 16 41 
15 21 41 
15 27 41 
15 14 41 
15 28 41 
15 30 41 
15 13 41 
15 4 41 
16 24 41 
16 17 41 
16 18 41 
16 10 41 
16 4 41 
16 1 41 
16 30 41 
16 23 41 
16 19 41 
16 21 41 
16 14 41 
16 2 41 
16 6 41 
16 31 41 
16 26 41 
16 22 41 
16 13 41 
16 5 41 
16 9 41 
17 8 41 
17 20 41 
17 27 41 
17 3 41 
17 7 41 
17 22 41 
17 19 41 
17 9 41 
17 12 41 
17 25 41 
17 11 41 
17 29 41 
17 4 41 
17 31 41 
17 28 41 
17 2 41 
17 24 41 
17 13 41 
17 5 41 
17 16 41 
17 18 41 
18 2 41 
18 1 41 
18 14 41 
18 24 41 
18 21 41 
18 9 41 
18 10 41 
18 5 41 
18 31 41 
18 19 41 
18 27 41 
18 8 41 
18 6 41 
18 25 41 
18 29 41 
18 7 41 
18 11 41 
18 28 41 
18 23 41 
18 20 41 
18 13 41 
18 15 41 
19 14 41 
19 10 41 
19 1 41 
19 16 41 
19 24 41 
19 4 41 
19 9 41 
19 2 41 
19 21 41 
19 28 41 
19 23 41 
19 18 41 
19 6 41 
19 31 41 
19 17 41 
19 22 41 
19 25 41 
19 5 41 
19 26 41 
19 8 41 
19 13 41 
20 2 41 
20 1 41 
20 14 41 
20 24 41 
20 28 41 
20 9 41 
20 21 41 
20 4 41 
20 17 41 
20 19 41 
20 31 41 
20 23 41 
20 18 41 
20 10 41 
20 26 41 
20 25 41 
20 5 41 
20 13 41 
20 22 41 
21 1 41 
21 4 41 
21 15 41 
21 16 41 
21 18 41 
21 23 41 
21 14 41 
21 28 41 
21 24 41 
21 2 41 
21 30 41 
21 19 41 
21 10 41 
21 13 41 
21 9 41 
21 6 41 
21 17 41 
21 31 41 
21 22 41 
21 26 41 
21 20 41 
21 25 41 
21 5 41 
21 8 41 
21 7 41 
21 11 41 
22 24 41 
22 21 41 
22 9 41 
22 6 41 
22 20 41 
22 4 41 
22 11 41 
22 17 41 
22 2 41 
22 23 41 
22 13 41 
22 10 41 
22 26 41 
22 8 41 
22 25 41 
22 5 41 
22 15 41 
22 7 41 
22 28 41 
22 12 41 
22 27 41 
22 16 41 
22 30 41 
22 31 41 
23 18 41 
23 6 41 
23 17 41 
23 20 41 
23 31 41 
23 25 41 
23 26 41 
23 16 41 
23 15 41 
23 5 41 
23 24 41 
23 14 41 
23 21 41 
23 2 41 
23 1 41 
23 9 41 
23 30 41 
23 28 41 
23 19 41 
23 4 41 
23 22 41 
23 8 41 
23 7 41 
23 3 41 
23 29 41 
23 10 41 
23 13 41 
23 12 41 
24 4 41 
24 1 41 
24 14 41 
24 10 41 
24 2 41 
24 23 41 
24 16 41 
24 18 41 
24 30 41 
24 31 41 
24 6 41 
24 28 41 
24 21 41 
24 19 41 
24 17 41 
24 9 41 
24 26 41 
24 5 41 
24 25 41 
24 22 41 
24 7 41 
24 8 41 
24 13 41 
24 20 41 
25 31 41 
25 29 41 
25 11 41 
25 20 41 
25 1 41 
25 26 41 
25 12 41 
25 17 41 
25 8 41 
25 27 41 
25 13 41 
25 10 41 
25 6 41 
25 19 41 
25 24 41 
25 18 41 
25 16 41 
25 9 41 
25 30 41 
25 22 41 
25 3 41 
25 15 41 
26 21 41 
26 10 41 
26 28 41 
26 30 41 
26 5 41 
26 16 41 
26 24 41 
26 13 41 
26 6 41 
26 8 41 
26 31 41 
26 7 41 
26 22 41 
26 29 41 
26 1 41 
26 18 41 
26 11 41 
26 2 41 
26 20 41 
26 12 41 
26 17 41 
26 15 41 
27 1 41 
27 28 41 
27 6 41 
27 21 41 
27 2 41 
27 18 41 
27 5 41 
27 26 41 
27 23 41 
27 19 41 
27 17 41 
28 7 41 
28 16 41 
28 23 41 
28 31 41 
28 12 41 
28 5 41 
28 8 41 
28 30 41 
28 10 41 
28 22 41 
28 27 41 
28 25 41 
28 13 41 
28 26 41 
28 9 41 
28 21 41 
28 11 41 
28 2 41 
28 20 41 
28 24 41 
28 29 41 
28 1 41 
28 15 41 
29 2 41 
29 24 41 
29 21 41 
29 23 41 
29 10 41 
29 12 41 
29 1 41 
29 6 41 
29 22 41 
30 2 41 
30 17 41 
30 18 41 
30 13 41 
30 6 41 
30 19 41 
30 24 41 
30 9 41 
30 23 41 
30 10 41 
30 25 41 
30 22 41 
30 5 41 
30 7 41 
30 26 41 
30 1 41 
30 14 41 
30 4 41 
31 16 41 
31 24 41 
31 4 41 
31 21 41 
31 14 41 
31 6 41 
31 1 41 
31 10 41 
31 23 41 
31 9 41 
31 17 41 
31 2 41 
31 28 41 
31 19 41 
31 18 41 
31 26 41 
31 25 41 
31 5 41 
31 22 41 
31 20 41 
31 7 41 
31 8 41 
1 14 42 
1 5 42 
1 10 42 
1 19 42 
1 21 42 
1 4 42 
1 16 42 
1 2 42 
1 12 42 
1 13 42 
1 29 42 
1 11 42 
1 8 42 
1 27 42 
1 22 42 
1 24 42 
1 31 42 
1 7 42 
1 23 42 
1 17 42 
1 30 42 
1 20 42 
1 6 42 
1 9 42 
1 15 42 
2 8 42 
2 29 42 
2 12 42 
2 5 42 
2 22 42 
2 24 42 
2 7 42 
2 21 42 
2 18 42 
2 3 42 
2 27 42 
2 11 42 
2 23 42 
2 10 42 
2 4 42 
2 31 42 
2 28 42 
2 14 42 
2 17 42 
2 26 42 
2 20 42 
2 9 42 
3 27 42 
3 13 42 
3 10 42 
3 21 42 
4 19 42 
4 1 42 
4 21 42 
4 11 42 
4 20 42 
4 26 42 
4 31 42 
4 28 42 
4 8 42 
4 22 42 
4 27 42 
4 7 42 
4 29 42 
4 12 42 
4 3 42 
4 23 42 
4 13 42 
4 30 42 
4 17 42 
4 9 42 
4 18 42 
5 24 42 
5 2 42 
5 14 42 
5 28 42 
5 6 42 
5 17 42 
5 21 42 
5 19 42 
5 13 42 
5 22 42 
5 4 42 
5 31 42 
5 9 42 
5 23 42 
5 10 42 
5 1 42 
5 18 42 
5 25 42 
5 8 42 
5 26 42 
5 7 42 
6 9 42 
6 21 42 
6 24 42 
6 28 42 
6 2 42 
6 23 42 
6 14 42 
6 10 42 
6 1 42 
6 4 42 
6 17 42 
6 18 42 
6 31 42 
6 5 42 
6 25 42 
6 22 42 
6 26 42 
6 13 42 
6 20 42 
6 8 42 
6 19 42 
7 12 42 
7 24 42 
7 28 42 
7 9 42 
7 4 42 
7 5 42 
7 2 42 
7 1 42 
7 14 42 
7 16 42 
7 21 42 
7 10 42 
7 30 42 
7 19 42 
7 23 42 
7 15 42 
8 31 42 
8 22 42 
8 26 42 
8 25 42 
8 13 42 
8 20 42 
8 5 42 
8 28 42 
8 1 42 
8 18 42 
8 24 42 
8 9 42 
8 23 42 
8 19 42 
8 10 42 
8 14 42 
8 6 42 
8 21 42 
8 4 42 
8 2 42 
8 17 42 
9 4 42 
9 28 42 
9 2 42 
9 16 42 
9 10 42 
9 24 42 
9 23 42 
9 19 42 
9 18 42 
9 17 42 
9 13 42 
9 6 42 
9 21 42 
9 31 42 
9 15 42 
9 25 42 
9 5 42 
9 22 42 
9 14 42 
9 1 42 
9 20 42 
9 12 42 
9 8 42 
9 11 42 
9 7 42 
9 26 42 
10 2 42 
10 4 42 
10 30 42 
10 16 42 
10 28 42 
10 9 42 
10 21 42 
10 24 42 
10 19 42 
10 1 42 
10 13 42 
10 14 42 
10 18 42 
10 6 42 
10 17 42 
10 31 42 
10 15 42 
10 23 42 
10 20 42 
10 26 42 
10 5 42 
10 8 42 
10 7 42 
10 22 42 
10 25 42 
10 11 42 
11 15 42 
11 30 42 
11 25 42 
11 22 42 
11 7 42 
11 18 42 
11 16 42 
11 26 42 
11 14 42 
11 19 42 
11 13 42 
11 6 42 
11 23 42 
11 12 42 
11 20 42 
12 14 42 
12 1 42 
12 16 42 
12 9 42 
12 21 42 
12 6 42 
12 23 42 
12 19 42 
12 18 42 
12 28 42 
12 25 42 
12 3 42 
12 11 42 
13 16 42 
13 14 42 
13 30 42 
13 1 42 
13 11 42 
13 27 42 
13 10 42 
13 17 42 
13 20 42 
13 26 42 
13 7 42 
13 18 42 
13 8 42 
13 2 42 
13 6 42 
13 3 42 
13 5 42 
13 21 42 
13 29 42 
13 15 42 
13 22 42 
13 25 42 
13 12 42 
13 23 42 
13 24 42 
13 9 42 
13 28 42 
14 2 42 
14 1 42 
14 28 42 
14 19 42 
14 9 42 
14 21 42 
14 6 42 
14 18 42 
14 10 42 
14 23 42 
14 31 42 
14 4 42 
14 5 42 
14 25 42 
14 26 42 
14 16 42 
14 20 42 
14 8 42 
14 13 42 
14 24 42 
14 22 42 
14 30 42 
15 10 42 
15 7 42 
15 17 42 
15 6 42 
15 11 42 
15 26 42 
15 25 42 
15 31 42 
15 16 42 
15 21 42 
15 27 42 
15 14 42 
15 28 42 
15 30 42 
15 13 42 
15 4 42 
16 24 42 
16 17 42 
16 18 42 
16 10 42 
16 4 42 
16 1 42 
16 30 42 
16 23 42 
16 19 42 
16 21 42 
16 14 42 
16 2 42 
16 31 42 
16 26 42 
16 22 42 
16 13 42 
16 5 42 
16 9 42 
16 28 42 
17 8 42 
17 20 42 
17 27 42 
17 3 42 
17 7 42 
17 22 42 
17 19 42 
17 9 42 
17 12 42 
17 25 42 
17 11 42 
17 29 42 
17 4 42 
17 31 42 
17 28 42 
17 2 42 
17 24 42 
17 13 42 
17 5 42 
17 16 42 
17 18 42 
17 14 42 
18 2 42 
18 1 42 
18 14 42 
18 24 42 
18 21 42 
18 9 42 
18 10 42 
18 5 42 
18 31 42 
18 19 42 
18 27 42 
18 8 42 
18 6 42 
18 25 42 
18 29 42 
18 7 42 
18 11 42 
18 28 42 
18 23 42 
18 20 42 
18 13 42 
18 15 42 
18 4 42 
19 14 42 
19 10 42 
19 1 42 
19 24 42 
19 4 42 
19 9 42 
19 2 42 
19 21 42 
19 28 42 
19 23 42 
19 18 42 
19 6 42 
19 31 42 
19 17 42 
19 22 42 
19 25 42 
19 5 42 
19 26 42 
19 8 42 
19 13 42 
20 2 42 
20 1 42 
20 14 42 
20 24 42 
20 28 42 
20 9 42 
20 21 42 
20 4 42 
20 17 42 
20 19 42 
20 31 42 
20 23 42 
20 18 42 
20 10 42 
20 26 42 
20 25 42 
20 5 42 
20 13 42 
20 22 42 
20 30 42 
21 1 42 
21 4 42 
21 15 42 
21 16 42 
21 18 42 
21 23 42 
21 14 42 
21 28 42 
21 24 42 
21 2 42 
21 30 42 
21 19 42 
21 10 42 
21 13 42 
21 9 42 
21 6 42 
21 17 42 
21 31 42 
21 22 42 
21 26 42 
21 20 42 
21 25 42 
21 5 42 
21 8 42 
21 7 42 
22 24 42 
22 21 42 
22 9 42 
22 6 42 
22 20 42 
22 4 42 
22 11 42 
22 17 42 
22 2 42 
22 23 42 
22 13 42 
22 10 42 
22 26 42 
22 8 42 
22 25 42 
22 5 42 
22 15 42 
22 7 42 
22 28 42 
22 12 42 
22 27 42 
22 16 42 
22 30 42 
22 31 42 
22 19 42 
23 18 42 
23 17 42 
23 20 42 
23 31 42 
23 25 42 
23 26 42 
23 16 42 
23 15 42 
23 5 42 
23 24 42 
23 14 42 
23 21 42 
23 2 42 
23 1 42 
23 9 42 
23 30 42 
23 28 42 
23 19 42 
23 4 42 
23 22 42 
23 8 42 
23 7 42 
23 3 42 
23 29 42 
23 10 42 
23 12 42 
24 4 42 
24 1 42 
24 14 42 
24 10 42 
24 2 42 
24 23 42 
24 16 42 
24 18 42 
24 31 42 
24 6 42 
24 28 42 
24 21 42 
24 19 42 
24 17 42 
24 9 42 
24 26 42 
24 5 42 
24 25 42 
24 22 42 
24 7 42 
24 8 42 
24 13 42 
24 20 42 
25 31 42 
25 29 42 
25 11 42 
25 20 42 
25 1 42 
25 26 42 
25 12 42 
25 17 42 
25 8 42 
25 27 42 
25 13 42 
25 10 42 
25 19 42 
25 24 42 
25 18 42 
25 16 42 
25 9 42 
25 30 42 
25 22 42 
25 3 42 
25 15 42 
25 28 42 
26 21 42 
26 10 42 
26 28 42 
26 30 42 
26 5 42 
26 16 42 
26 24 42 
26 13 42 
26 8 42 
26 31 42 
26 7 42 
26 22 42 
26 29 42 
26 1 42 
26 18 42 
26 11 42 
26 20 42 
26 12 42 
26 17 42 
26 15 42 
27 1 42 
27 28 42 
27 6 42 
27 21 42 
27 2 42 
27 18 42 
27 5 42 
27 26 42 
27 23 42 
27 17 42 
27 10 42 
28 7 42 
28 16 42 
28 23 42 
28 31 42 
28 12 42 
28 5 42 
28 8 42 
28 30 42 
28 10 42 
28 22 42 
28 27 42 
28 25 42 
28 13 42 
28 26 42 
28 9 42 
28 21 42 
28 11 42 
28 2 42 
28 20 42 
28 24 42 
28 29 42 
28 1 42 
28 15 42 
28 4 42 
29 24 42 
29 21 42 
29 23 42 
29 10 42 
29 12 42 
29 1 42 
29 6 42 
29 22 42 
29 9 42 
30 2 42 
30 17 42 
30 18 42 
30 13 42 
30 6 42 
30 19 42 
30 24 42 
30 9 42 
30 23 42 
30 10 42 
30 25 42 
30 22 42 
30 5 42 
30 7 42 
30 26 42 
30 1 42 
30 14 42 
30 4 42 
31 16 42 
31 24 42 
31 4 42 
31 21 42 
31 14 42 
31 1 42 
31 10 42 
31 23 42 
31 9 42 
31 17 42 
31 2 42 
31 28 42 
31 19 42 
31 18 42 
31 26 42 
31 25 42 
31 5 42 
31 22 42 
31 20 42 
31 7 42 
31 8 42 
31 13 42 
1 14 43 
1 5 43 
1 10 43 
1 19 43 
1 4 43 
1 16 43 
1 2 43 
1 12 43 
1 13 43 
1 29 43 
1 11 43 
1 8 43 
1 27 43 
1 22 43 
1 24 43 
1 31 43 
1 7 43 
1 23 43 
1 17 43 
1 30 43 
1 20 43 
1 6 43 
1 9 43 
1 15 43 
1 25 43 
2 8 43 
2 29 43 
2 12 43 
2 5 43 
2 22 43 
2 24 43 
2 7 43 
2 21 43 
2 18 43 
2 3 43 
2 27 43 
2 11 43 
2 23 43 
2 10 43 
2 4 43 
2 31 43 
2 28 43 
2 14 43 
2 17 43 
2 26 43 
2 20 43 
2 9 43 
2 13 43 
3 27 43 
3 13 43 
3 10 43 
3 21 43 
3 23 43 
3 16 43 
4 19 43 
4 1 43 
4 21 43 
4 11 43 
4 20 43 
4 26 43 
4 31 43 
4 28 43 
4 8 43 
4 22 43 
4 27 43 
4 7 43 
4 29 43 
4 12 43 
4 3 43 
4 23 43 
4 13 43 
4 30 43 
4 17 43 
4 18 43 
4 15 43 
5 24 43 
5 2 43 
5 14 43 
5 28 43 
5 6 43 
5 17 43 
5 21 43 
5 13 43 
5 22 43 
5 4 43 
5 31 43 
5 9 43 
5 23 43 
5 10 43 
5 1 43 
5 18 43 
5 25 43 
5 8 43 
5 26 43 
6 9 43 
6 21 43 
6 24 43 
6 28 43 
6 2 43 
6 23 43 
6 14 43 
6 10 43 
6 1 43 
6 4 43 
6 17 43 
6 18 43 
6 31 43 
6 5 43 
6 25 43 
6 22 43 
6 26 43 
6 13 43 
6 20 43 
6 8 43 
6 16 43 
7 12 43 
7 24 43 
7 28 43 
7 9 43 
7 4 43 
7 5 43 
7 2 43 
7 1 43 
7 14 43 
7 16 43 
7 10 43 
7 30 43 
7 19 43 
7 23 43 
7 15 43 
8 31 43 
8 22 43 
8 26 43 
8 25 43 
8 13 43 
8 20 43 
8 5 43 
8 28 43 
8 1 43 
8 18 43 
8 24 43 
8 9 43 
8 23 43 
8 19 43 
8 14 43 
8 6 43 
8 4 43 
8 2 43 
8 17 43 
9 4 43 
9 28 43 
9 2 43 
9 16 43 
9 10 43 
9 24 43 
9 23 43 
9 19 43 
9 18 43 
9 17 43 
9 13 43 
9 6 43 
9 21 43 
9 31 43 
9 15 43 
9 25 43 
9 5 43 
9 22 43 
9 14 43 
9 1 43 
9 20 43 
9 8 43 
9 11 43 
9 7 43 
9 26 43 
10 2 43 
10 4 43 
10 30 43 
10 16 43 
10 28 43 
10 9 43 
10 21 43 
10 24 43 
10 19 43 
10 1 43 
10 13 43 
10 14 43 
10 18 43 
10 6 43 
10 17 43 
10 31 43 
10 15 43 
10 23 43 
10 20 43 
10 26 43 
10 5 43 
10 8 43 
10 7 43 
10 22 43 
10 25 43 
10 11 43 
11 15 43 
11 30 43 
11 25 43 
11 22 43 
11 7 43 
11 18 43 
11 16 43 
11 26 43 
11 14 43 
11 19 43 
11 13 43 
11 6 43 
11 23 43 
11 12 43 
11 20 43 
11 28 43 
11 24 43 
12 14 43 
12 1 43 
12 16 43 
12 9 43 
12 21 43 
12 6 43 
12 23 43 
12 19 43 
12 18 43 
12 28 43 
12 3 43 
12 11 43 
12 29 43 
13 16 43 
13 14 43 
13 30 43 
13 1 43 
13 11 43 
13 27 43 
13 10 43 
13 17 43 
13 20 43 
13 26 43 
13 7 43 
13 18 43 
13 8 43 
13 2 43 
13 6 43 
13 5 43 
13 21 43 
13 15 43 
13 22 43 
13 25 43 
13 12 43 
13 23 43 
13 24 43 
13 9 43 
13 28 43 
14 2 43 
14 1 43 
14 28 43 
14 19 43 
14 9 43 
14 21 43 
14 6 43 
14 18 43 
14 10 43 
14 23 43 
14 31 43 
14 4 43 
14 5 43 
14 25 43 
14 26 43 
14 16 43 
14 20 43 
14 8 43 
14 13 43 
14 24 43 
14 22 43 
14 17 43 
15 10 43 
15 7 43 
15 17 43 
15 6 43 
15 11 43 
15 26 43 
15 25 43 
15 31 43 
15 16 43 
15 21 43 
15 27 43 
15 14 43 
15 28 43 
15 30 43 
15 13 43 
15 4 43 
15 9 43 
15 24 43 
16 24 43 
16 17 43 
16 18 43 
16 10 43 
16 4 43 
16 1 43 
16 30 43 
16 23 43 
16 19 43 
16 21 43 
16 14 43 
16 2 43 
16 31 43 
16 26 43 
16 22 43 
16 13 43 
16 5 43 
16 9 43 
16 28 43 
16 8 43 
17 8 43 
17 20 43 
17 27 43 
17 3 43 
17 7 43 
17 22 43 
17 19 43 
17 9 43 
17 12 43 
17 25 43 
17 11 43 
17 29 43 
17 4 43 
17 31 43 
17 2 43 
17 24 43 
17 13 43 
17 5 43 
17 16 43 
17 18 43 
17 14 43 
17 30 43 
18 2 43 
18 1 43 
18 14 43 
18 24 43 
18 21 43 
18 9 43 
18 10 43 
18 5 43 
18 31 43 
18 19 43 
18 27 43 
18 8 43 
18 6 43 
18 25 43 
18 7 43 
18 11 43 
18 28 43 
18 23 43 
18 20 43 
18 13 43 
18 15 43 
18 4 43 
18 12 43 
19 14 43 
19 10 43 
19 1 43 
19 24 43 
19 4 43 
19 9 43 
19 2 43 
19 21 43 
19 28 43 
19 23 43 
19 18 43 
19 6 43 
19 31 43 
19 17 43 
19 22 43 
19 25 43 
19 5 43 
19 26 43 
19 8 43 
19 13 43 
20 2 43 
20 1 43 
20 14 43 
20 24 43 
20 28 43 
20 9 43 
20 21 43 
20 4 43 
20 17 43 
20 19 43 
20 31 43 
20 23 43 
20 18 43 
20 10 43 
20 26 43 
20 25 43 
20 5 43 
20 13 43 
20 22 43 
20 6 43 
21 1 43 
21 4 43 
21 15 43 
21 16 43 
21 18 43 
21 23 43 
21 14 43 
21 28 43 
21 24 43 
21 2 43 
21 30 43 
21 19 43 
21 10 43 
21 13 43 
21 9 43 
21 6 43 
21 17 43 
21 31 43 
21 22 43 
21 26 43 
21 20 43 
21 25 43 
21 5 43 
21 8 43 
21 7 43 
22 24 43 
22 21 43 
22 9 43 
22 6 43 
22 20 43 
22 4 43 
22 11 43 
22 17 43 
22 2 43 
22 23 43 
22 13 43 
22 10 43 
22 26 43 
22 8 43 
22 25 43 
22 5 43 
22 15 43 
22 7 43 
22 28 43 
22 12 43 
22 27 43 
22 16 43 
22 30 43 
22 31 43 
22 19 43 
22 29 43 
23 18 43 
23 17 43 
23 20 43 
23 31 43 
23 25 43 
23 26 43 
23 16 43 
23 15 43 
23 5 43 
23 24 43 
23 14 43 
23 2 43 
23 1 43 
23 9 43 
23 30 43 
23 19 43 
23 4 43 
23 22 43 
23 8 43 
23 7 43 
23 3 43 
23 29 43 
23 10 43 
23 12 43 
24 4 43 
24 1 43 
24 14 43 
24 10 43 
24 2 43 
24 23 43 
24 16 43 
24 18 43 
24 31 43 
24 6 43 
24 28 43 
24 21 43 
24 19 43 
24 17 43 
24 9 43 
24 26 43 
24 5 43 
24 25 43 
24 22 43 
24 7 43 
24 8 43 
24 13 43 
24 20 43 
25 31 43 
25 29 43 
25 11 43 
25 20 43 
25 1 43 
25 26 43 
25 12 43 
25 17 43 
25 8 43 
25 27 43 
25 13 43 
25 10 43 
25 19 43 
25 24 43 
25 18 43 
25 16 43 
25 9 43 
25 30 43 
25 22 43 
25 15 43 
25 28 43 
26 21 43 
26 10 43 
26 28 43 
26 30 43 
26 5 43 
26 16 43 
26 24 43 
26 13 43 
26 8 43 
26 31 43 
26 7 43 
26 22 43 
26 1 43 
26 18 43 
26 11 43 
26 20 43 
26 12 43 
26 17 43 
26 15 43 
26 6 43 
27 1 43 
27 28 43 
27 21 43 
27 2 43 
27 18 43 
27 5 43 
27 26 43 
27 23 43 
27 17 43 
27 10 43 
27 22 43 
28 7 43 
28 16 43 
28 23 43 
28 31 43 
28 12 43 
28 5 43 
28 8 43 
28 30 43 
28 10 43 
28 22 43 
28 27 43 
28 25 43 
28 13 43 
28 26 43 
28 9 43 
28 11 43 
28 2 43 
28 20 43 
28 24 43 
28 29 43 
28 1 43 
28 15 43 
28 4 43 
28 18 43 
29 24 43 
29 21 43 
29 23 43 
29 10 43 
29 12 43 
29 1 43 
29 6 43 
29 22 43 
29 9 43 
29 28 43 
30 2 43 
30 17 43 
30 18 43 
30 13 43 
30 6 43 
30 19 43 
30 24 43 
30 9 43 
30 23 43 
30 10 43 
30 25 43 
30 22 43 
30 7 43 
30 26 43 
30 1 43 
30 14 43 
30 4 43 
30 11 43 
31 16 43 
31 24 43 
31 4 43 
31 21 43 
31 14 43 
31 1 43 
31 10 43 
31 23 43 
31 9 43 
31 17 43 
31 2 43 
31 28 43 
31 19 43 
31 18 43 
31 26 43 
31 25 43 
31 5 43 
31 22 43 
31 20 43 
31 7 43 
31 8 43 
31 13 43 
1 14 44 
1 5 44 
1 10 44 
1 19 44 
1 4 44 
1 16 44 
1 2 44 
1 12 44 
1 13 44 
1 29 44 
1 11 44 
1 8 44 
1 27 44 
1 22 44 
1 24 44 
1 31 44 
1 7 44 
1 17 44 
1 30 44 
1 20 44 
1 6 44 
1 9 44 
1 15 44 
1 25 44 
2 8 44 
2 29 44 
2 12 44 
2 5 44 
2 22 44 
2 24 44 
2 7 44 
2 21 44 
2 18 44 
2 3 44 
2 27 44 
2 11 44 
2 23 44 
2 10 44 
2 4 44 
2 31 44 
2 28 44 
2 14 44 
2 17 44 
2 26 44 
2 20 44 
2 9 44 
2 13 44 
2 6 44 
3 27 44 
3 13 44 
3 10 44 
3 21 44 
3 16 44 
3 6 44 
4 19 44 
4 1 44 
4 21 44 
4 11 44 
4 20 44 
4 26 44 
4 31 44 
4 28 44 
4 8 44 
4 22 44 
4 27 44 
4 7 44 
4 29 44 
4 12 44 
4 3 44 
4 13 44 
4 30 44 
4 17 44 
4 18 44 
4 15 44 
4 6 44 
5 24 44 
5 2 44 
5 14 44 
5 28 44 
5 6 44 
5 17 44 
5 21 44 
5 13 44 
5 22 44 
5 4 44 
5 31 44 
5 9 44 
5 23 44 
5 10 44 
5 1 44 
5 18 44 
5 25 44 
6 9 44 
6 21 44 
6 24 44 
6 28 44 
6 2 44 
6 23 44 
6 14 44 
6 10 44 
6 1 44 
6 4 44 
6 17 44 
6 18 44 
6 31 44 
6 5 44 
6 25 44 
6 22 44 
6 26 44 
6 13 44 
6 20 44 
6 16 44 
6 19 44 
7 12 44 
7 24 44 
7 28 44 
7 9 44 
7 4 44 
7 5 44 
7 2 44 
7 1 44 
7 14 44 
7 16 44 
7 10 44 
7 30 44 
7 19 44 
7 15 44 
7 8 44 
8 31 44 
8 22 44 
8 26 44 
8 25 44 
8 13 44 
8 20 44 
8 5 44 
8 28 44 
8 1 44 
8 18 44 
8 24 44 
8 9 44 
8 23 44 
8 19 44 
8 14 44 
8 6 44 
8 4 44 
8 2 44 
8 17 44 
8 10 44 
9 4 44 
9 28 44 
9 2 44 
9 16 44 
9 10 44 
9 24 44 
9 23 44 
9 19 44 
9 18 44 
9 17 44 
9 13 44 
9 6 44 
9 21 44 
9 31 44 
9 15 44 
9 25 44 
9 5 44 
9 22 44 
9 14 44 
9 1 44 
9 20 44 
9 8 44 
9 11 44 
9 7 44 
9 26 44 
9 30 44 
10 2 44 
10 4 44 
10 30 44 
10 16 44 
10 28 44 
10 9 44 
10 21 44 
10 24 44 
10 19 44 
10 1 44 
10 13 44 
10 14 44 
10 18 44 
10 6 44 
10 17 44 
10 31 44 
10 15 44 
10 23 44 
10 20 44 
10 26 44 
10 5 44 
10 8 44 
10 22 44 
10 25 44 
10 11 44 
11 15 44 
11 30 44 
11 25 44 
11 22 44 
11 7 44 
11 18 44 
11 16 44 
11 26 44 
11 14 44 
11 19 44 
11 13 44 
11 6 44 
11 23 44 
11 12 44 
11 20 44 
11 28 44 
11 29 44 
12 14 44 
12 1 44 
12 16 44 
12 9 44 
12 21 44 
12 23 44 
12 19 44 
12 18 44 
12 28 44 
12 3 44 
12 11 44 
12 29 44 
13 16 44 
13 14 44 
13 30 44 
13 1 44 
13 11 44 
13 27 44 
13 10 44 
13 17 44 
13 20 44 
13 26 44 
13 7 44 
13 18 44 
13 8 44 
13 2 44 
13 6 44 
13 5 44 
13 21 44 
13 15 44 
13 22 44 
13 25 44 
13 12 44 
13 24 44 
13 28 44 
14 2 44 
14 1 44 
14 28 44 
14 19 44 
14 9 44 
14 21 44 
14 6 44 
14 18 44 
14 10 44 
14 23 44 
14 31 44 
14 4 44 
14 25 44 
14 26 44 
14 16 44 
14 20 44 
14 13 44 
14 24 44 
14 22 44 
14 17 44 
15 10 44 
15 7 44 
15 17 44 
15 6 44 
15 11 44 
15 26 44 
15 25 44 
15 31 44 
15 16 44 
15 21 44 
15 27 44 
15 14 44 
15 28 44 
15 30 44 
15 13 44 
15 4 44 
15 9 44 
15 24 44 
15 1 44 
15 29 44 
16 24 44 
16 17 44 
16 18 44 
16 10 44 
16 4 44 
16 1 44 
16 30 44 
16 23 44 
16 19 44 
16 21 44 
16 14 44 
16 2 44 
16 31 44 
16 26 44 
16 22 44 
16 13 44 
16 5 44 
16 9 44 
16 28 44 
16 8 44 
17 8 44 
17 20 44 
17 27 44 
17 3 44 
17 7 44 
17 22 44 
17 19 44 
17 9 44 
17 12 44 
17 25 44 
17 11 44 
17 29 44 
17 4 44 
17 31 44 
17 2 44 
17 13 44 
17 5 44 
17 16 44 
17 18 44 
17 14 44 
17 30 44 
17 6 44 
18 2 44 
18 1 44 
18 14 44 
18 24 44 
18 21 44 
18 9 44 
18 10 44 
18 5 44 
18 31 44 
18 19 44 
18 27 44 
18 8 44 
18 6 44 
18 25 44 
18 7 44 
18 11 44 
18 28 44 
18 23 44 
18 20 44 
18 13 44 
18 15 44 
18 4 44 
18 12 44 
18 30 44 
18 29 44 
19 14 44 
19 10 44 
19 1 44 
19 24 44 
19 4 44 
19 9 44 
19 2 44 
19 21 44 
19 28 44 
19 23 44 
19 18 44 
19 6 44 
19 31 44 
19 17 44 
19 22 44 
19 25 44 
19 26 44 
19 8 44 
19 13 44 
20 2 44 
20 1 44 
20 14 44 
20 24 44 
20 28 44 
20 9 44 
20 21 44 
20 4 44 
20 17 44 
20 19 44 
20 31 44 
20 23 44 
20 18 44 
20 10 44 
20 26 44 
20 25 44 
20 5 44 
20 13 44 
20 22 44 
20 6 44 
21 1 44 
21 4 44 
21 15 44 
21 16 44 
21 18 44 
21 23 44 
21 14 44 
21 28 44 
21 24 44 
21 2 44 
21 30 44 
21 19 44 
21 10 44 
21 13 44 
21 9 44 
21 6 44 
21 17 44 
21 31 44 
21 22 44 
21 26 44 
21 20 44 
21 25 44 
21 5 44 
21 8 44 
21 7 44 
21 11 44 
22 24 44 
22 21 44 
22 9 44 
22 6 44 
22 20 44 
22 4 44 
22 11 44 
22 17 44 
22 2 44 
22 23 44 
22 13 44 
22 10 44 
22 26 44 
22 8 44 
22 25 44 
22 5 44 
22 15 44 
22 7 44 
22 28 44 
22 12 44 
22 27 44 
22 16 44 
22 30 44 
22 31 44 
22 19 44 
22 29 44 
23 18 44 
23 17 44 
23 20 44 
23 31 44 
23 25 44 
23 26 44 
23 16 44 
23 15 44 
23 5 44 
23 24 44 
23 14 44 
23 2 44 
23 1 44 
23 9 44 
23 30 44 
23 19 44 
23 4 44 
23 22 44 
23 8 44 
23 7 44 
23 29 44 
23 10 44 
23 12 44 
23 6 44 
24 4 44 
24 1 44 
24 14 44 
24 10 44 
24 2 44 
24 23 44 
24 16 44 
24 18 44 
24 31 44 
24 6 44 
24 28 44 
24 21 44 
24 19 44 
24 17 44 
24 9 44 
24 26 44 
24 5 44 
24 25 44 
24 22 44 
24 7 44 
24 8 44 
24 13 44 
24 20 44 
25 31 44 
25 11 44 
25 20 44 
25 1 44 
25 26 44 
25 12 44 
25 17 44 
25 8 44 
25 27 44 
25 13 44 
25 10 44 
25 19 44 
25 24 44 
25 18 44 
25 16 44 
25 9 44 
25 30 44 
25 22 44 
25 15 44 
25 28 44 
26 21 44 
26 10 44 
26 28 44 
26 30 44 
26 5 44 
26 16 44 
26 24 44 
26 13 44 
26 8 44 
26 31 44 
26 7 44 
26 22 44 
26 1 44 
26 18 44 
26 11 44 
26 20 44 
26 12 44 
26 17 44 
26 15 44 
26 6 44 
26 2 44 
27 1 44 
27 28 44 
27 21 44 
27 2 44 
27 18 44 
27 26 44 
27 23 44 
27 17 44 
27 10 44 
27 22 44 
27 4 44 
28 7 44 
28 16 44 
28 23 44 
28 31 44 
28 12 44 
28 5 44 
28 8 44 
28 30 44 
28 10 44 
28 22 44 
28 27 44 
28 25 44 
28 13 44 
28 26 44 
28 9 44 
28 11 44 
28 2 44 
28 20 44 
28 24 44 
28 29 44 
28 1 44 
28 15 44 
28 4 44 
28 18 44 
28 6 44 
29 24 44 
29 21 44 
29 23 44 
29 10 44 
29 12 44 
29 1 44 
29 6 44 
29 22 44 
29 9 44 
29 28 44 
29 18 44 
30 2 44 
30 17 44 
30 18 44 
30 13 44 
30 6 44 
30 19 44 
30 24 44 
30 9 44 
30 23 44 
30 10 44 
30 25 44 
30 22 44 
30 7 44 
30 26 44 
30 1 44 
30 14 44 
30 4 44 
30 11 44 
30 21 44 
30 31 44 
31 16 44 
31 24 44 
31 4 44 
31 21 44 
31 14 44 
31 1 44 
31 10 44 
31 23 44 
31 9 44 
31 17 44 
31 2 44 
31 28 44 
31 19 44 
31 18 44 
31 26 44 
31 25 44 
31 5 44 
31 22 44 
31 20 44 
31 8 44 
31 13 44 
31 6 44 
1 14 45 
1 5 45 
1 10 45 
1 19 45 
1 4 45 
1 16 45 
1 2 45 
1 12 45 
1 13 45 
1 29 45 
1 11 45 
1 8 45 
1 27 45 
1 22 45 
1 24 45 
1 31 45 
1 7 45 
1 17 45 
1 30 45 
1 20 45 
1 9 45 
1 15 45 
1 25 45 
1 21 45 
2 8 45 
2 29 45 
2 12 45 
2 5 45 
2 22 45 
2 24 45 
2 7 45 
2 21 45 
2 18 45 
2 3 45 
2 27 45 
2 11 45 
2 23 45 
2 10 45 
2 4 45 
2 31 45 
2 28 45 
2 14 45 
2 17 45 
2 26 45 
2 20 45 
2 9 45 
2 6 45 
2 15 45 
3 27 45 
3 10 45 
3 21 45 
3 16 45 
4 19 45 
4 1 45 
4 21 45 
4 11 45 
4 20 45 
4 26 45 
4 31 45 
4 28 45 
4 8 45 
4 22 45 
4 27 45 
4 7 45 
4 29 45 
4 12 45 
4 3 45 
4 13 45 
4 30 45 
4 17 45 
4 18 45 
4 15 45 
4 23 45 
5 24 45 
5 2 45 
5 14 45 
5 28 45 
5 6 45 
5 17 45 
5 21 45 
5 13 45 
5 22 45 
5 4 45 
5 31 45 
5 9 45 
5 23 45 
5 10 45 
5 1 45 
5 18 45 
5 25 45 
5 26 45 
5 16 45 
6 9 45 
6 21 45 
6 24 45 
6 28 45 
6 2 45 
6 23 45 
6 14 45 
6 10 45 
6 1 45 
6 4 45 
6 17 45 
6 18 45 
6 31 45 
6 5 45 
6 25 45 
6 22 45 
6 26 45 
6 13 45 
6 20 45 
6 16 45 
6 19 45 
6 15 45 
6 30 45 
7 12 45 
7 24 45 
7 28 45 
7 9 45 
7 4 45 
7 5 45 
7 2 45 
7 1 45 
7 14 45 
7 16 45 
7 10 45 
7 30 45 
7 19 45 
7 15 45 
7 8 45 
7 26 45 
7 13 45 
8 31 45 
8 22 45 
8 26 45 
8 25 45 
8 13 45 
8 20 45 
8 5 45 
8 28 45 
8 1 45 
8 24 45 
8 9 45 
8 23 45 
8 19 45 
8 14 45 
8 4 45 
8 2 45 
8 17 45 
8 10 45 
9 4 45 
9 28 45 
9 2 45 
9 16 45 
9 10 45 
9 24 45 
9 23 45 
9 19 45 
9 18 45 
9 17 45 
9 13 45 
9 6 45 
9 21 45 
9 31 45 
9 15 45 
9 25 45 
9 5 45 
9 22 45 
9 14 45 
9 1 45 
9 20 45 
9 8 45 
9 11 45 
9 7 45 
9 26 45 
9 30 45 
10 2 45 
10 4 45 
10 30 45 
10 16 45 
10 28 45 
10 9 45 
10 21 45 
10 24 45 
10 19 45 
10 1 45 
10 13 45 
10 14 45 
10 18 45 
10 6 45 
10 17 45 
10 31 45 
10 15 45 
10 23 45 
10 20 45 
10 26 45 
10 5 45 
10 8 45 
10 22 45 
10 25 45 
10 11 45 
11 15 45 
11 30 45 
11 25 45 
11 22 45 
11 7 45 
11 18 45 
11 16 45 
11 26 45 
11 14 45 
11 19 45 
11 13 45 
11 23 45 
11 12 45 
11 20 45 
11 28 45 
11 29 45 
11 27 45 
12 14 45 
12 1 45 
12 16 45 
12 9 45 
12 21 45 
12 23 45 
12 19 45 
12 18 45 
12 28 45 
12 3 45 
12 11 45 
12 29 45 
12 7 45 
13 16 45 
13 14 45 
13 30 45 
13 1 45 
13 11 45 
13 10 45 
13 17 45 
13 20 45 
13 26 45 
13 18 45 
13 8 45 
13 2 45 
13 6 45 
13 5 45 
13 21 45 
13 15 45 
13 22 45 
13 25 45 
13 12 45 
13 24 45 
13 28 45 
14 2 45 
14 1 45 
14 28 45 
14 9 45 
14 21 45 
14 6 45 
14 18 45 
14 10 45 
14 23 45 
14 31 45 
14 4 45 
14 25 45 
14 26 45 
14 16 45 
14 20 45 
14 13 45 
14 24 45 
14 22 45 
14 17 45 
14 11 45 
15 10 45 
15 7 45 
15 17 45 
15 6 45 
15 11 45 
15 26 45 
15 25 45 
15 31 45 
15 16 45 
15 21 45 
15 27 45 
15 14 45 
15 28 45 
15 30 45 
15 13 45 
15 4 45 
15 9 45 
15 24 45 
15 1 45 
15 29 45 
15 22 45 
15 3 45 
16 24 45 
16 17 45 
16 18 45 
16 10 45 
16 4 45 
16 1 45 
16 30 45 
16 23 45 
16 19 45 
16 21 45 
16 14 45 
16 2 45 
16 31 45 
16 26 45 
16 22 45 
16 13 45 
16 9 45 
16 28 45 
16 8 45 
17 8 45 
17 20 45 
17 27 45 
17 3 45 
17 7 45 
17 22 45 
17 19 45 
17 9 45 
17 12 45 
17 25 45 
17 11 45 
17 29 45 
17 4 45 
17 31 45 
17 2 45 
17 13 45 
17 5 45 
17 16 45 
17 18 45 
17 14 45 
17 30 45 
17 23 45 
18 2 45 
18 1 45 
18 14 45 
18 24 45 
18 21 45 
18 9 45 
18 10 45 
18 5 45 
18 31 45 
18 19 45 
18 27 45 
18 8 45 
18 6 45 
18 25 45 
18 7 45 
18 11 45 
18 28 45 
18 23 45 
18 20 45 
18 13 45 
18 15 45 
18 4 45 
18 12 45 
18 30 45 
18 29 45 
18 22 45 
19 10 45 
19 1 45 
19 24 45 
19 4 45 
19 9 45 
19 2 45 
19 21 45 
19 28 45 
19 23 45 
19 18 45 
19 6 45 
19 31 45 
19 17 45 
19 22 45 
19 25 45 
19 26 45 
19 8 45 
19 13 45 
19 30 45 
20 2 45 
20 1 45 
20 14 45 
20 24 45 
20 28 45 
20 9 45 
20 21 45 
20 4 45 
20 17 45 
20 19 45 
20 31 45 
20 23 45 
20 18 45 
20 10 45 
20 26 45 
20 25 45 
20 13 45 
20 22 45 
20 6 45 
20 30 45 
21 1 45 
21 4 45 
21 15 45 
21 16 45 
21 18 45 
21 23 45 
21 14 45 
21 28 45 
21 24 45 
21 2 45 
21 30 45 
21 19 45 
21 10 45 
21 13 45 
21 9 45 
21 6 45 
21 17 45 
21 31 45 
21 22 45 
21 26 45 
21 20 45 
21 25 45 
21 5 45 
21 8 45 
21 7 45 
21 11 45 
22 24 45 
22 21 45 
22 9 45 
22 6 45 
22 20 45 
22 4 45 
22 11 45 
22 17 45 
22 2 45 
22 23 45 
22 13 45 
22 10 45 
22 26 45 
22 8 45 
22 25 45 
22 5 45 
22 15 45 
22 7 45 
22 28 45 
22 12 45 
22 16 45 
22 30 45 
22 31 45 
22 19 45 
22 29 45 
22 18 45 
23 18 45 
23 17 45 
23 20 45 
23 31 45 
23 25 45 
23 26 45 
23 16 45 
23 15 45 
23 5 45 
23 24 45 
23 14 45 
23 2 45 
23 1 45 
23 9 45 
23 30 45 
23 19 45 
23 4 45 
23 22 45 
23 8 45 
23 7 45 
23 10 45 
23 12 45 
23 6 45 
23 21 45 
24 4 45 
24 1 45 
24 14 45 
24 10 45 
24 2 45 
24 23 45 
24 16 45 
24 18 45 
24 31 45 
24 6 45 
24 28 45 
24 21 45 
24 19 45 
24 17 45 
24 9 45 
24 26 45 
24 5 45 
24 25 45 
24 22 45 
24 7 45 
24 8 45 
24 13 45 
24 20 45 
24 11 45 
25 31 45 
25 11 45 
25 20 45 
25 1 45 
25 26 45 
25 12 45 
25 17 45 
25 8 45 
25 13 45 
25 10 45 
25 19 45 
25 24 45 
25 18 45 
25 16 45 
25 9 45 
25 30 45 
25 22 45 
25 15 45 
25 28 45 
25 23 45 
26 21 45 
26 10 45 
26 28 45 
26 30 45 
26 5 45 
26 16 45 
26 24 45 
26 13 45 
26 8 45 
26 31 45 
26 7 45 
26 22 45 
26 1 45 
26 18 45 
26 11 45 
26 20 45 
26 12 45 
26 17 45 
26 15 45 
26 2 45 
26 19 45 
27 1 45 
27 28 45 
27 21 45 
27 2 45 
27 18 45 
27 26 45 
27 23 45 
27 17 45 
27 10 45 
27 22 45 
27 4 45 
27 6 45 
28 7 45 
28 16 45 
28 23 45 
28 31 45 
28 12 45 
28 5 45 
28 8 45 
28 30 45 
28 10 45 
28 22 45 
28 27 45 
28 25 45 
28 13 45 
28 26 45 
28 9 45 
28 11 45 
28 2 45 
28 20 45 
28 24 45 
28 29 45 
28 1 45 
28 15 45 
28 4 45 
28 18 45 
28 6 45 
28 21 45 
28 14 45 
29 24 45 
29 21 45 
29 23 45 
29 10 45 
29 1 45 
29 22 45 
29 9 45 
29 28 45 
29 18 45 
30 2 45 
30 17 45 
30 18 45 
30 13 45 
30 6 45 
30 19 45 
30 24 45 
30 9 45 
30 23 45 
30 10 45 
30 25 45 
30 22 45 
30 26 45 
30 1 45 
30 14 45 
30 4 45 
30 11 45 
30 21 45 
30 31 45 
30 15 45 
31 16 45 
31 24 45 
31 4 45 
31 21 45 
31 14 45 
31 1 45 
31 10 45 
31 23 45 
31 9 45 
31 17 45 
31 2 45 
31 28 45 
31 19 45 
31 18 45 
31 26 45 
31 25 45 
31 5 45 
31 22 45 
31 20 45 
31 8 45 
31 13 45 
31 6 45 
31 15 45 
1 14 46 
1 5 46 
1 10 46 
1 19 46 
1 4 46 
1 16 46 
1 2 46 
1 12 46 
1 13 46 
1 29 46 
1 11 46 
1 8 46 
1 27 46 
1 22 46 
1 24 46 
1 31 46 
1 7 46 
1 17 46 
1 30 46 
1 20 46 
1 9 46 
1 15 46 
1 25 46 
1 21 46 
1 6 46 
2 8 46 
2 29 46 
2 12 46 
2 5 46 
2 22 46 
2 24 46 
2 7 46 
2 21 46 
2 18 46 
2 3 46 
2 27 46 
2 11 46 
2 23 46 
2 4 46 
2 31 46 
2 28 46 
2 14 46 
2 17 46 
2 26 46 
2 20 46 
2 9 46 
2 6 46 
2 15 46 
3 27 46 
3 10 46 
3 21 46 
3 18 46 
4 19 46 
4 1 46 
4 21 46 
4 11 46 
4 20 46 
4 31 46 
4 28 46 
4 8 46 
4 27 46 
4 7 46 
4 29 46 
4 12 46 
4 3 46 
4 13 46 
4 30 46 
4 17 46 
4 18 46 
4 15 46 
4 23 46 
5 24 46 
5 2 46 
5 14 46 
5 28 46 
5 6 46 
5 17 46 
5 21 46 
5 13 46 
5 22 46 
5 4 46 
5 31 46 
5 9 46 
5 23 46 
5 10 46 
5 1 46 
5 18 46 
5 25 46 
5 26 46 
5 16 46 
5 15 46 
5 20 46 
6 9 46 
6 21 46 
6 24 46 
6 28 46 
6 2 46 
6 23 46 
6 14 46 
6 10 46 
6 1 46 
6 4 46 
6 17 46 
6 18 46 
6 31 46 
6 25 46 
6 22 46 
6 26 46 
6 13 46 
6 20 46 
6 16 46 
6 15 46 
6 30 46 
7 12 46 
7 24 46 
7 28 46 
7 9 46 
7 4 46 
7 5 46 
7 2 46 
7 1 46 
7 14 46 
7 16 46 
7 10 46 
7 30 46 
7 19 46 
7 15 46 
7 8 46 
7 13 46 
8 31 46 
8 22 46 
8 26 46 
8 25 46 
8 20 46 
8 5 46 
8 28 46 
8 1 46 
8 24 46 
8 9 46 
8 23 46 
8 19 46 
8 14 46 
8 4 46 
8 2 46 
8 17 46 
8 10 46 
8 18 46 
9 4 46 
9 28 46 
9 2 46 
9 16 46 
9 10 46 
9 24 46 
9 23 46 
9 19 46 
9 18 46 
9 17 46 
9 13 46 
9 6 46 
9 21 46 
9 31 46 
9 15 46 
9 25 46 
9 5 46 
9 22 46 
9 14 46 
9 1 46 
9 20 46 
9 8 46 
9 11 46 
9 7 46 
9 30 46 
10 2 46 
10 4 46 
10 30 46 
10 16 46 
10 28 46 
10 9 46 
10 21 46 
10 24 46 
10 19 46 
10 1 46 
10 13 46 
10 14 46 
10 18 46 
10 6 46 
10 17 46 
10 31 46 
10 15 46 
10 23 46 
10 20 46 
10 26 46 
10 5 46 
10 8 46 
10 22 46 
10 25 46 
11 15 46 
11 30 46 
11 25 46 
11 7 46 
11 18 46 
11 16 46 
11 14 46 
11 19 46 
11 13 46 
11 23 46 
11 12 46 
11 20 46 
11 28 46 
11 29 46 
11 27 46 
12 14 46 
12 1 46 
12 16 46 
12 9 46 
12 21 46 
12 23 46 
12 19 46 
12 18 46 
12 28 46 
12 11 46 
12 29 46 
12 7 46 
12 4 46 
13 16 46 
13 14 46 
13 30 46 
13 1 46 
13 11 46 
13 10 46 
13 17 46 
13 20 46 
13 26 46 
13 18 46 
13 8 46 
13 2 46 
13 6 46 
13 5 46 
13 21 46 
13 15 46 
13 22 46 
13 25 46 
13 12 46 
13 24 46 
13 28 46 
13 9 46 
13 4 46 
14 2 46 
14 1 46 
14 28 46 
14 9 46 
14 21 46 
14 6 46 
14 18 46 
14 10 46 
14 23 46 
14 31 46 
14 4 46 
14 25 46 
14 26 46 
14 16 46 
14 20 46 
14 13 46 
14 24 46 
14 22 46 
14 17 46 
14 11 46 
14 30 46 
14 19 46 
15 10 46 
15 7 46 
15 17 46 
15 6 46 
15 11 46 
15 26 46 
15 25 46 
15 31 46 
15 16 46 
15 21 46 
15 27 46 
15 14 46 
15 28 46 
15 30 46 
15 13 46 
15 4 46 
15 9 46 
15 24 46 
15 1 46 
15 29 46 
15 22 46 
15 3 46 
15 18 46 
15 23 46 
16 24 46 
16 17 46 
16 18 46 
16 4 46 
16 1 46 
16 30 46 
16 23 46 
16 19 46 
16 21 46 
16 14 46 
16 2 46 
16 31 46 
16 26 46 
16 22 46 
16 13 46 
16 9 46 
16 28 46 
16 8 46 
16 6 46 
17 8 46 
17 20 46 
17 27 46 
17 3 46 
17 7 46 
17 19 46 
17 9 46 
17 12 46 
17 25 46 
17 11 46 
17 29 46 
17 4 46 
17 31 46 
17 2 46 
17 13 46 
17 5 46 
17 16 46 
17 18 46 
17 14 46 
17 30 46 
17 23 46 
17 15 46 
18 2 46 
18 1 46 
18 14 46 
18 24 46 
18 21 46 
18 9 46 
18 10 46 
18 5 46 
18 31 46 
18 19 46 
18 27 46 
18 8 46 
18 6 46 
18 25 46 
18 7 46 
18 11 46 
18 28 46 
18 23 46 
18 20 46 
18 13 46 
18 15 46 
18 4 46 
18 30 46 
18 22 46 
19 10 46 
19 1 46 
19 24 46 
19 4 46 
19 9 46 
19 2 46 
19 21 46 
19 28 46 
19 23 46 
19 18 46 
19 6 46 
19 31 46 
19 17 46 
19 22 46 
19 25 46 
19 26 46 
19 13 46 
19 30 46 
19 15 46 
20 2 46 
20 1 46 
20 14 46 
20 24 46 
20 28 46 
20 9 46 
20 21 46 
20 4 46 
20 17 46 
20 19 46 
20 31 46 
20 23 46 
20 18 46 
20 10 46 
20 26 46 
20 25 46 
20 13 46 
20 22 46 
20 6 46 
20 30 46 
20 15 46 
21 1 46 
21 4 46 
21 15 46 
21 16 46 
21 18 46 
21 23 46 
21 14 46 
21 28 46 
21 24 46 
21 2 46 
21 30 46 
21 19 46 
21 10 46 
21 13 46 
21 9 46 
21 6 46 
21 17 46 
21 31 46 
21 22 46 
21 26 46 
21 20 46 
21 25 46 
21 5 46 
21 8 46 
21 7 46 
21 11 46 
22 24 46 
22 21 46 
22 9 46 
22 6 46 
22 20 46 
22 4 46 
22 11 46 
22 17 46 
22 2 46 
22 23 46 
22 13 46 
22 10 46 
22 26 46 
22 8 46 
22 25 46 
22 5 46 
22 15 46 
22 7 46 
22 28 46 
22 12 46 
22 16 46 
22 30 46 
22 31 46 
22 19 46 
22 18 46 
22 27 46 
23 18 46 
23 17 46 
23 20 46 
23 31 46 
23 25 46 
23 26 46 
23 16 46 
23 15 46 
23 5 46 
23 24 46 
23 14 46 
23 2 46 
23 1 46 
23 9 46 
23 30 46 
23 19 46 
23 4 46 
23 22 46 
23 8 46 
23 7 46 
23 10 46 
23 12 46 
23 6 46 
23 21 46 
23 11 46 
23 28 46 
24 4 46 
24 1 46 
24 14 46 
24 10 46 
24 2 46 
24 23 46 
24 16 46 
24 18 46 
24 31 46 
24 6 46 
24 28 46 
24 21 46 
24 19 46 
24 17 46 
24 9 46 
24 26 46 
24 5 46 
24 25 46 
24 22 46 
24 8 46 
24 13 46 
24 20 46 
24 11 46 
24 30 46 
25 31 46 
25 11 46 
25 20 46 
25 1 46 
25 26 46 
25 17 46 
25 8 46 
25 13 46 
25 10 46 
25 19 46 
25 24 46 
25 18 46 
25 16 46 
25 9 46 
25 30 46 
25 22 46 
25 15 46 
25 28 46 
25 23 46 
25 2 46 
26 21 46 
26 10 46 
26 28 46 
26 30 46 
26 5 46 
26 16 46 
26 24 46 
26 8 46 
26 31 46 
26 7 46 
26 22 46 
26 1 46 
26 18 46 
26 11 46 
26 20 46 
26 12 46 
26 17 46 
26 15 46 
26 2 46 
26 19 46 
26 27 46 
27 1 46 
27 28 46 
27 21 46 
27 2 46 
27 18 46 
27 26 46 
27 23 46 
27 17 46 
27 10 46 
27 22 46 
27 4 46 
27 6 46 
27 7 46 
28 7 46 
28 16 46 
28 23 46 
28 31 46 
28 12 46 
28 5 46 
28 8 46 
28 30 46 
28 10 46 
28 22 46 
28 27 46 
28 25 46 
28 13 46 
28 26 46 
28 9 46 
28 11 46 
28 2 46 
28 20 46 
28 24 46 
28 29 46 
28 1 46 
28 15 46 
28 4 46 
28 18 46 
28 6 46 
28 21 46 
28 14 46 
28 19 46 
28 3 46 
29 21 46 
29 23 46 
29 10 46 
29 22 46 
29 9 46 
29 28 46 
29 18 46 
30 2 46 
30 17 46 
30 18 46 
30 13 46 
30 6 46 
30 19 46 
30 24 46 
30 23 46 
30 10 46 
30 25 46 
30 22 46 
30 26 46 
30 1 46 
30 14 46 
30 4 46 
30 11 46 
30 21 46 
30 31 46 
30 15 46 
30 5 46 
31 16 46 
31 24 46 
31 4 46 
31 21 46 
31 14 46 
31 1 46 
31 10 46 
31 23 46 
31 9 46 
31 17 46 
31 2 46 
31 28 46 
31 19 46 
31 18 46 
31 26 46 
31 25 46 
31 5 46 
31 22 46 
31 20 46 
31 8 46 
31 13 46 
31 6 46 
31 15 46 
31 7 46 
1 14 47 
1 5 47 
1 10 47 
1 19 47 
1 16 47 
1 2 47 
1 12 47 
1 13 47 
1 29 47 
1 11 47 
1 8 47 
1 27 47 
1 22 47 
1 24 47 
1 31 47 
1 7 47 
1 17 47 
1 30 47 
1 20 47 
1 9 47 
1 15 47 
1 25 47 
1 21 47 
1 6 47 
1 26 47 
2 8 47 
2 29 47 
2 12 47 
2 5 47 
2 22 47 
2 24 47 
2 7 47 
2 21 47 
2 3 47 
2 27 47 
2 11 47 
2 23 47 
2 4 47 
2 31 47 
2 28 47 
2 14 47 
2 17 47 
2 26 47 
2 20 47 
2 9 47 
2 6 47 
2 15 47 
2 1 47 
3 27 47 
3 10 47 
3 21 47 
3 22 47 
4 19 47 
4 1 47 
4 21 47 
4 11 47 
4 20 47 
4 31 47 
4 28 47 
4 8 47 
4 27 47 
4 7 47 
4 29 47 
4 12 47 
4 3 47 
4 13 47 
4 30 47 
4 17 47 
4 15 47 
4 23 47 
4 6 47 
5 24 47 
5 2 47 
5 14 47 
5 28 47 
5 6 47 
5 17 47 
5 21 47 
5 13 47 
5 22 47 
5 4 47 
5 31 47 
5 9 47 
5 23 47 
5 10 47 
5 1 47 
5 18 47 
5 25 47 
5 26 47 
5 16 47 
5 15 47 
5 20 47 
5 30 47 
5 7 47 
6 9 47 
6 21 47 
6 24 47 
6 28 47 
6 2 47 
6 23 47 
6 14 47 
6 10 47 
6 1 47 
6 17 47 
6 18 47 
6 31 47 
6 25 47 
6 22 47 
6 26 47 
6 13 47 
6 20 47 
6 16 47 
6 15 47 
6 30 47 
6 5 47 
7 12 47 
7 24 47 
7 28 47 
7 9 47 
7 4 47 
7 5 47 
7 2 47 
7 1 47 
7 14 47 
7 16 47 
7 10 47 
7 30 47 
7 15 47 
7 8 47 
7 13 47 
7 21 47 
8 31 47 
8 22 47 
8 26 47 
8 25 47 
8 20 47 
8 5 47 
8 28 47 
8 1 47 
8 24 47 
8 9 47 
8 23 47 
8 19 47 
8 14 47 
8 4 47 
8 2 47 
8 17 47 
8 10 47 
8 18 47 
8 30 47 
8 13 47 
9 4 47 
9 28 47 
9 2 47 
9 16 47 
9 10 47 
9 24 47 
9 23 47 
9 19 47 
9 18 47 
9 17 47 
9 13 47 
9 6 47 
9 21 47 
9 31 47 
9 15 47 
9 25 47 
9 5 47 
9 22 47 
9 14 47 
9 1 47 
9 20 47 
9 8 47 
9 11 47 
9 7 47 
9 30 47 
9 26 47 
9 12 47 
10 2 47 
10 4 47 
10 30 47 
10 16 47 
10 28 47 
10 9 47 
10 21 47 
10 24 47 
10 19 47 
10 1 47 
10 13 47 
10 14 47 
10 18 47 
10 6 47 
10 17 47 
10 31 47 
10 15 47 
10 23 47 
10 20 47 
10 26 47 
10 5 47 
10 8 47 
10 22 47 
10 25 47 
11 15 47 
11 30 47 
11 25 47 
11 7 47 
11 18 47 
11 16 47 
11 14 47 
11 19 47 
11 13 47 
11 23 47 
11 12 47 
11 20 47 
11 28 47 
11 29 47 
11 27 47 
11 5 47 
11 17 47 
12 14 47 
12 1 47 
12 16 47 
12 9 47 
12 21 47 
12 23 47 
12 19 47 
12 18 47 
12 28 47 
12 11 47 
12 29 47 
12 7 47 
12 4 47 
12 3 47 
13 16 47 
13 14 47 
13 30 47 
13 1 47 
13 11 47 
13 10 47 
13 17 47 
13 20 47 
13 26 47 
13 18 47 
13 8 47 
13 2 47 
13 6 47 
13 5 47 
13 21 47 
13 15 47 
13 22 47 
13 25 47 
13 12 47 
13 24 47 
13 28 47 
13 9 47 
13 4 47 
13 23 47 
13 29 47 
14 2 47 
14 1 47 
14 28 47 
14 9 47 
14 21 47 
14 6 47 
14 18 47 
14 10 47 
14 23 47 
14 31 47 
14 4 47 
14 25 47 
14 26 47 
14 16 47 
14 20 47 
14 13 47 
14 24 47 
14 22 47 
14 17 47 
14 11 47 
14 30 47 
14 19 47 
14 15 47 
14 8 47 
15 10 47 
15 7 47 
15 17 47 
15 6 47 
15 11 47 
15 26 47 
15 25 47 
15 31 47 
15 16 47 
15 21 47 
15 27 47 
15 14 47 
15 28 47 
15 30 47 
15 13 47 
15 4 47 
15 9 47 
15 24 47 
15 1 47 
15 29 47 
15 22 47 
15 3 47 
15 18 47 
15 23 47 
15 20 47 
15 2 47 
16 24 47 
16 17 47 
16 18 47 
16 4 47 
16 1 47 
16 30 47 
16 23 47 
16 19 47 
16 21 47 
16 14 47 
16 2 47 
16 31 47 
16 26 47 
16 22 47 
16 13 47 
16 9 47 
16 28 47 
16 8 47 
16 6 47 
16 20 47 
16 5 47 
17 8 47 
17 20 47 
17 27 47 
17 3 47 
17 7 47 
17 19 47 
17 9 47 
17 12 47 
17 25 47 
17 11 47 
17 29 47 
17 4 47 
17 31 47 
17 2 47 
17 13 47 
17 5 47 
17 16 47 
17 14 47 
17 30 47 
17 23 47 
17 15 47 
17 6 47 
18 2 47 
18 1 47 
18 14 47 
18 24 47 
18 21 47 
18 9 47 
18 10 47 
18 5 47 
18 31 47 
18 19 47 
18 27 47 
18 8 47 
18 6 47 
18 25 47 
18 7 47 
18 11 47 
18 28 47 
18 23 47 
18 20 47 
18 13 47 
18 15 47 
18 4 47 
18 30 47 
18 22 47 
18 29 47 
18 12 47 
19 10 47 
19 1 47 
19 24 47 
19 9 47 
19 2 47 
19 21 47 
19 28 47 
19 23 47 
19 18 47 
19 6 47 
19 31 47 
19 17 47 
19 22 47 
19 25 47 
19 26 47 
19 13 47 
19 30 47 
19 15 47 
19 14 47 
20 2 47 
20 1 47 
20 14 47 
20 24 47 
20 28 47 
20 9 47 
20 21 47 
20 4 47 
20 17 47 
20 19 47 
20 31 47 
20 23 47 
20 18 47 
20 10 47 
20 26 47 
20 25 47 
20 13 47 
20 22 47 
20 6 47 
20 30 47 
20 15 47 
20 5 47 
21 1 47 
21 4 47 
21 15 47 
21 16 47 
21 18 47 
21 23 47 
21 14 47 
21 28 47 
21 24 47 
21 2 47 
21 30 47 
21 19 47 
21 10 47 
21 13 47 
21 9 47 
21 6 47 
21 17 47 
21 31 47 
21 22 47 
21 26 47 
21 20 47 
21 25 47 
21 5 47 
21 8 47 
21 7 47 
22 24 47 
22 21 47 
22 9 47 
22 6 47 
22 20 47 
22 4 47 
22 11 47 
22 17 47 
22 2 47 
22 23 47 
22 13 47 
22 10 47 
22 26 47 
22 8 47 
22 25 47 
22 5 47 
22 15 47 
22 7 47 
22 28 47 
22 12 47 
22 16 47 
22 30 47 
22 31 47 
22 19 47 
22 18 47 
22 27 47 
23 17 47 
23 20 47 
23 31 47 
23 25 47 
23 26 47 
23 16 47 
23 15 47 
23 5 47 
23 24 47 
23 14 47 
23 2 47 
23 1 47 
23 9 47 
23 30 47 
23 19 47 
23 4 47 
23 22 47 
23 8 47 
23 7 47 
23 10 47 
23 12 47 
23 6 47 
23 21 47 
23 11 47 
23 28 47 
23 27 47 
24 4 47 
24 1 47 
24 14 47 
24 10 47 
24 2 47 
24 23 47 
24 16 47 
24 18 47 
24 31 47 
24 6 47 
24 28 47 
24 21 47 
24 19 47 
24 17 47 
24 9 47 
24 26 47 
24 25 47 
24 22 47 
24 8 47 
24 13 47 
24 20 47 
24 11 47 
24 30 47 
25 31 47 
25 11 47 
25 20 47 
25 1 47 
25 26 47 
25 17 47 
25 13 47 
25 10 47 
25 19 47 
25 24 47 
25 18 47 
25 16 47 
25 9 47 
25 30 47 
25 22 47 
25 15 47 
25 28 47 
25 23 47 
25 2 47 
26 21 47 
26 10 47 
26 28 47 
26 30 47 
26 5 47 
26 16 47 
26 24 47 
26 8 47 
26 31 47 
26 7 47 
26 22 47 
26 1 47 
26 18 47 
26 11 47 
26 20 47 
26 12 47 
26 17 47 
26 15 47 
26 2 47 
26 19 47 
26 27 47 
26 9 47 
26 23 47 
27 1 47 
27 28 47 
27 21 47 
27 2 47 
27 18 47 
27 23 47 
27 17 47 
27 10 47 
27 22 47 
27 4 47 
27 6 47 
27 7 47 
27 29 47 
28 7 47 
28 16 47 
28 23 47 
28 31 47 
28 12 47 
28 5 47 
28 8 47 
28 30 47 
28 10 47 
28 22 47 
28 27 47 
28 25 47 
28 13 47 
28 26 47 
28 9 47 
28 11 47 
28 2 47 
28 20 47 
28 24 47 
28 1 47 
28 15 47 
28 4 47 
28 18 47 
28 6 47 
28 21 47 
28 14 47 
28 19 47 
28 3 47 
28 17 47 
29 21 47 
29 23 47 
29 22 47 
29 9 47 
29 28 47 
30 2 47 
30 17 47 
30 18 47 
30 13 47 
30 6 47 
30 19 47 
30 24 47 
30 23 47 
30 10 47 
30 25 47 
30 22 47 
30 26 47 
30 1 47 
30 14 47 
30 4 47 
30 11 47 
30 21 47 
30 31 47 
30 15 47 
30 5 47 
30 9 47 
30 28 47 
31 16 47 
31 24 47 
31 4 47 
31 21 47 
31 14 47 
31 1 47 
31 10 47 
31 23 47 
31 9 47 
31 17 47 
31 2 47 
31 28 47 
31 19 47 
31 18 47 
31 26 47 
31 25 47 
31 5 47 
31 22 47 
31 20 47 
31 8 47 
31 13 47 
31 6 47 
31 15 47 
31 7 47 
31 12 47 
1 14 48 
1 5 48 
1 10 48 
1 19 48 
1 16 48 
1 2 48 
1 12 48 
1 13 48 
1 29 48 
1 11 48 
1 8 48 
1 27 48 
1 22 48 
1 24 48 
1 31 48 
1 7 48 
1 30 48 
1 20 48 
1 9 48 
1 15 48 
1 25 48 
1 21 48 
1 6 48 
1 26 48 
1 18 48 
2 8 48 
2 29 48 
2 12 48 
2 5 48 
2 22 48 
2 24 48 
2 7 48 
2 21 48 
2 3 48 
2 27 48 
2 11 48 
2 23 48 
2 4 48 
2 31 48 
2 28 48 
2 14 48 
2 26 48 
2 20 48 
2 9 48 
2 6 48 
2 15 48 
2 1 48 
2 18 48 
3 27 48 
3 10 48 
3 21 48 
3 22 48 
3 8 48 
3 31 48 
4 19 48 
4 1 48 
4 21 48 
4 11 48 
4 20 48 
4 31 48 
4 28 48 
4 8 48 
4 27 48 
4 7 48 
4 29 48 
4 12 48 
4 3 48 
4 13 48 
4 30 48 
4 17 48 
4 15 48 
4 6 48 
4 5 48 
5 24 48 
5 2 48 
5 14 48 
5 28 48 
5 6 48 
5 17 48 
5 21 48 
5 13 48 
5 22 48 
5 4 48 
5 31 48 
5 9 48 
5 23 48 
5 10 48 
5 1 48 
5 18 48 
5 25 48 
5 26 48 
5 16 48 
5 15 48 
5 20 48 
5 30 48 
5 7 48 
5 11 48 
5 19 48 
6 9 48 
6 21 48 
6 24 48 
6 28 48 
6 2 48 
6 23 48 
6 14 48 
6 10 48 
6 1 48 
6 17 48 
6 18 48 
6 31 48 
6 25 48 
6 22 48 
6 26 48 
6 13 48 
6 20 48 
6 16 48 
6 15 48 
6 30 48 
6 5 48 
6 8 48 
6 4 48 
7 12 48 
7 24 48 
7 28 48 
7 9 48 
7 4 48 
7 5 48 
7 2 48 
7 1 48 
7 14 48 
7 16 48 
7 10 48 
7 30 48 
7 15 48 
7 8 48 
7 13 48 
7 22 48 
8 31 48 
8 22 48 
8 26 48 
8 25 48 
8 20 48 
8 5 48 
8 28 48 
8 1 48 
8 24 48 
8 9 48 
8 23 48 
8 19 48 
8 14 48 
8 4 48 
8 2 48 
8 17 48 
8 10 48 
8 18 48 
8 30 48 
8 13 48 
8 15 48 
8 6 48 
9 4 48 
9 28 48 
9 2 48 
9 16 48 
9 10 48 
9 24 48 
9 23 48 
9 19 48 
9 18 48 
9 17 48 
9 13 48 
9 6 48 
9 21 48 
9 31 48 
9 15 48 
9 25 48 
9 5 48 
9 22 48 
9 14 48 
9 1 48 
9 20 48 
9 8 48 
9 11 48 
9 7 48 
9 30 48 
9 26 48 
9 12 48 
10 2 48 
10 4 48 
10 30 48 
10 16 48 
10 28 48 
10 9 48 
10 21 48 
10 24 48 
10 19 48 
10 1 48 
10 13 48 
10 14 48 
10 18 48 
10 6 48 
10 17 48 
10 31 48 
10 15 48 
10 23 48 
10 20 48 
10 26 48 
10 5 48 
10 8 48 
10 22 48 
10 25 48 
10 11 48 
11 15 48 
11 30 48 
11 25 48 
11 7 48 
11 18 48 
11 16 48 
11 14 48 
11 19 48 
11 13 48 
11 12 48 
11 20 48 
11 28 48 
11 29 48 
11 27 48 
11 5 48 
11 17 48 
11 8 48 
12 14 48 
12 1 48 
12 16 48 
12 9 48 
12 21 48 
12 23 48 
12 19 48 
12 18 48 
12 28 48 
12 11 48 
12 29 48 
12 7 48 
12 4 48 
12 3 48 
12 8 48 
13 16 48 
13 14 48 
13 30 48 
13 1 48 
13 11 48 
13 10 48 
13 17 48 
13 20 48 
13 26 48 
13 18 48 
13 8 48 
13 2 48 
13 6 48 
13 5 48 
13 21 48 
13 15 48 
13 25 48 
13 12 48 
13 24 48 
13 28 48 
13 4 48 
13 23 48 
13 29 48 
14 2 48 
14 1 48 
14 28 48 
14 9 48 
14 21 48 
14 6 48 
14 18 48 
14 10 48 
14 23 48 
14 31 48 
14 4 48 
14 25 48 
14 26 48 
14 16 48 
14 20 48 
14 13 48 
14 24 48 
14 22 48 
14 17 48 
14 11 48 
14 30 48 
14 19 48 
14 15 48 
14 8 48 
14 27 48 
14 5 48 
15 10 48 
15 7 48 
15 17 48 
15 6 48 
15 11 48 
15 26 48 
15 25 48 
15 31 48 
15 16 48 
15 21 48 
15 27 48 
15 14 48 
15 28 48 
15 30 48 
15 13 48 
15 4 48 
15 9 48 
15 24 48 
15 1 48 
15 29 48 
15 22 48 
15 3 48 
15 18 48 
15 23 48 
15 20 48 
15 2 48 
15 5 48 
15 12 48 
16 24 48 
16 17 48 
16 18 48 
16 4 48 
16 1 48 
16 30 48 
16 23 48 
16 19 48 
16 21 48 
16 14 48 
16 31 48 
16 26 48 
16 22 48 
16 13 48 
16 9 48 
16 28 48 
16 8 48 
16 6 48 
16 20 48 
16 5 48 
17 8 48 
17 20 48 
17 27 48 
17 3 48 
17 7 48 
17 19 48 
17 9 48 
17 12 48 
17 25 48 
17 11 48 
17 29 48 
17 4 48 
17 31 48 
17 2 48 
17 13 48 
17 5 48 
17 16 48 
17 14 48 
17 30 48 
17 15 48 
17 6 48 
17 26 48 
18 2 48 
18 1 48 
18 14 48 
18 21 48 
18 9 48 
18 10 48 
18 5 48 
18 31 48 
18 19 48 
18 27 48 
18 8 48 
18 6 48 
18 25 48 
18 7 48 
18 11 48 
18 28 48 
18 20 48 
18 13 48 
18 15 48 
18 4 48 
18 30 48 
18 22 48 
18 29 48 
18 12 48 
19 10 48 
19 1 48 
19 24 48 
19 9 48 
19 2 48 
19 21 48 
19 28 48 
19 23 48 
19 18 48 
19 6 48 
19 31 48 
19 17 48 
19 22 48 
19 26 48 
19 13 48 
19 30 48 
19 15 48 
19 14 48 
19 20 48 
20 2 48 
20 1 48 
20 14 48 
20 24 48 
20 28 48 
20 9 48 
20 21 48 
20 4 48 
20 17 48 
20 19 48 
20 31 48 
20 23 48 
20 18 48 
20 10 48 
20 26 48 
20 13 48 
20 22 48 
20 6 48 
20 30 48 
20 15 48 
20 5 48 
20 8 48 
21 1 48 
21 4 48 
21 15 48 
21 16 48 
21 18 48 
21 23 48 
21 14 48 
21 28 48 
21 24 48 
21 2 48 
21 30 48 
21 19 48 
21 10 48 
21 13 48 
21 9 48 
21 6 48 
21 17 48 
21 31 48 
21 22 48 
21 26 48 
21 20 48 
21 25 48 
21 5 48 
21 8 48 
21 7 48 
21 11 48 
22 24 48 
22 21 48 
22 9 48 
22 6 48 
22 20 48 
22 4 48 
22 11 48 
22 17 48 
22 2 48 
22 23 48 
22 13 48 
22 10 48 
22 26 48 
22 8 48 
22 25 48 
22 5 48 
22 15 48 
22 7 48 
22 28 48 
22 12 48 
22 16 48 
22 30 48 
22 31 48 
22 19 48 
22 18 48 
22 27 48 
23 17 48 
23 20 48 
23 31 48 
23 25 48 
23 26 48 
23 16 48 
23 15 48 
23 5 48 
23 24 48 
23 14 48 
23 2 48 
23 1 48 
23 9 48 
23 30 48 
23 19 48 
23 4 48 
23 22 48 
23 8 48 
23 7 48 
23 10 48 
23 12 48 
23 6 48 
23 21 48 
23 11 48 
23 28 48 
23 27 48 
23 18 48 
24 4 48 
24 1 48 
24 14 48 
24 10 48 
24 2 48 
24 23 48 
24 16 48 
24 18 48 
24 31 48 
24 6 48 
24 28 48 
24 21 48 
24 19 48 
24 17 48 
24 9 48 
24 26 48 
24 25 48 
24 22 48 
24 13 48 
24 20 48 
24 30 48 
25 31 48 
25 20 48 
25 1 48 
25 26 48 
25 17 48 
25 13 48 
25 10 48 
25 19 48 
25 24 48 
25 18 48 
25 16 48 
25 9 48 
25 30 48 
25 22 48 
25 15 48 
25 28 48 
25 23 48 
25 2 48 
25 21 48 
26 21 48 
26 10 48 
26 28 48 
26 30 48 
26 5 48 
26 16 48 
26 24 48 
26 8 48 
26 31 48 
26 7 48 
26 22 48 
26 1 48 
26 18 48 
26 11 48 
26 20 48 
26 12 48 
26 15 48 
26 2 48 
26 19 48 
26 27 48 
26 9 48 
26 23 48 
26 13 48 
27 1 48 
27 28 48 
27 21 48 
27 2 48 
27 18 48 
27 23 48 
27 17 48 
27 10 48 
27 22 48 
27 4 48 
27 6 48 
27 7 48 
27 9 48 
28 7 48 
28 16 48 
28 23 48 
28 31 48 
28 12 48 
28 5 48 
28 8 48 
28 30 48 
28 10 48 
28 22 48 
28 27 48 
28 25 48 
28 13 48 
28 26 48 
28 9 48 
28 11 48 
28 2 48 
28 20 48 
28 24 48 
28 1 48 
28 15 48 
28 4 48 
28 18 48 
28 6 48 
28 21 48 
28 14 48 
28 19 48 
28 3 48 
28 17 48 
28 29 48 
29 21 48 
29 23 48 
29 22 48 
29 28 48 
29 3 48 
30 2 48 
30 17 48 
30 18 48 
30 13 48 
30 6 48 
30 19 48 
30 24 48 
30 23 48 
30 10 48 
30 25 48 
30 22 48 
30 26 48 
30 1 48 
30 14 48 
30 4 48 
30 11 48 
30 21 48 
30 31 48 
30 15 48 
30 5 48 
30 9 48 
30 28 48 
31 16 48 
31 24 48 
31 4 48 
31 21 48 
31 14 48 
31 1 48 
31 10 48 
31 23 48 
31 9 48 
31 17 48 
31 2 48 
31 28 48 
31 19 48 
31 18 48 
31 26 48 
31 25 48 
31 5 48 
31 22 48 
31 20 48 
31 8 48 
31 13 48 
31 6 48 
31 15 48 
31 7 48 
31 30 48 
1 14 49 
1 5 49 
1 10 49 
1 19 49 
1 16 49 
1 2 49 
1 12 49 
1 13 49 
1 29 49 
1 11 49 
1 8 49 
1 27 49 
1 22 49 
1 24 49 
1 31 49 
1 7 49 
1 20 49 
1 9 49 
1 15 49 
1 25 49 
1 21 49 
1 6 49 
1 26 49 
1 18 49 
1 23 49 
2 8 49 
2 29 49 
2 12 49 
2 5 49 
2 22 49 
2 24 49 
2 7 49 
2 21 49 
2 3 49 
2 27 49 
2 11 49 
2 23 49 
2 31 49 
2 28 49 
2 14 49 
2 26 49 
2 20 49 
2 9 49 
2 6 49 
2 15 49 
2 1 49 
2 18 49 
2 10 49 
3 27 49 
3 10 49 
3 21 49 
3 22 49 
3 8 49 
3 31 49 
3 12 49 
4 19 49 
4 1 49 
4 11 49 
4 20 49 
4 31 49 
4 28 49 
4 8 49 
4 27 49 
4 7 49 
4 29 49 
4 12 49 
4 3 49 
4 13 49 
4 17 49 
4 15 49 
4 6 49 
4 5 49 
5 24 49 
5 2 49 
5 14 49 
5 28 49 
5 6 49 
5 17 49 
5 21 49 
5 13 49 
5 22 49 
5 4 49 
5 31 49 
5 9 49 
5 23 49 
5 10 49 
5 1 49 
5 18 49 
5 25 49 
5 26 49 
5 16 49 
5 15 49 
5 20 49 
5 30 49 
5 7 49 
5 11 49 
5 19 49 
5 8 49 
6 9 49 
6 21 49 
6 24 49 
6 28 49 
6 2 49 
6 23 49 
6 14 49 
6 10 49 
6 1 49 
6 17 49 
6 18 49 
6 31 49 
6 25 49 
6 22 49 
6 26 49 
6 13 49 
6 20 49 
6 16 49 
6 15 49 
6 30 49 
6 5 49 
6 8 49 
6 19 49 
7 12 49 
7 24 49 
7 28 49 
7 9 49 
7 4 49 
7 5 49 
7 2 49 
7 1 49 
7 14 49 
7 16 49 
7 10 49 
7 30 49 
7 15 49 
7 8 49 
7 13 49 
7 22 49 
7 18 49 
8 31 49 
8 22 49 
8 26 49 
8 25 49 
8 20 49 
8 5 49 
8 28 49 
8 1 49 
8 24 49 
8 9 49 
8 23 49 
8 19 49 
8 14 49 
8 4 49 
8 2 49 
8 17 49 
8 10 49 
8 18 49 
8 30 49 
8 13 49 
8 15 49 
8 6 49 
8 21 49 
8 16 49 
9 4 49 
9 28 49 
9 2 49 
9 16 49 
9 10 49 
9 24 49 
9 23 49 
9 19 49 
9 18 49 
9 17 49 
9 13 49 
9 6 49 
9 21 49 
9 31 49 
9 15 49 
9 25 49 
9 5 49 
9 22 49 
9 14 49 
9 1 49 
9 20 49 
9 8 49 
9 11 49 
9 7 49 
9 30 49 
9 26 49 
9 12 49 
9 27 49 
10 2 49 
10 4 49 
10 30 49 
10 16 49 
10 28 49 
10 9 49 
10 21 49 
10 24 49 
10 19 49 
10 1 49 
10 13 49 
10 14 49 
10 18 49 
10 6 49 
10 17 49 
10 31 49 
10 15 49 
10 23 49 
10 20 49 
10 26 49 
10 5 49 
10 8 49 
10 22 49 
10 25 49 
10 11 49 
11 15 49 
11 30 49 
11 25 49 
11 7 49 
11 18 49 
11 16 49 
11 14 49 
11 19 49 
11 13 49 
11 12 49 
11 20 49 
11 29 49 
11 27 49 
11 5 49 
11 17 49 
11 8 49 
11 24 49 
12 14 49 
12 1 49 
12 16 49 
12 9 49 
12 23 49 
12 19 49 
12 18 49 
12 28 49 
12 11 49 
12 29 49 
12 7 49 
12 4 49 
12 3 49 
13 14 49 
13 30 49 
13 1 49 
13 11 49 
13 10 49 
13 17 49 
13 20 49 
13 26 49 
13 18 49 
13 8 49 
13 2 49 
13 6 49 
13 5 49 
13 21 49 
13 15 49 
13 25 49 
13 12 49 
13 24 49 
13 28 49 
13 4 49 
13 23 49 
14 2 49 
14 1 49 
14 28 49 
14 9 49 
14 21 49 
14 6 49 
14 18 49 
14 10 49 
14 23 49 
14 31 49 
14 4 49 
14 25 49 
14 26 49 
14 16 49 
14 20 49 
14 13 49 
14 24 49 
14 22 49 
14 17 49 
14 11 49 
14 30 49 
14 19 49 
14 15 49 
14 8 49 
14 5 49 
14 7 49 
15 10 49 
15 7 49 
15 17 49 
15 6 49 
15 11 49 
15 26 49 
15 25 49 
15 31 49 
15 16 49 
15 21 49 
15 27 49 
15 14 49 
15 28 49 
15 30 49 
15 13 49 
15 4 49 
15 9 49 
15 24 49 
15 1 49 
15 29 49 
15 22 49 
15 3 49 
15 18 49 
15 23 49 
15 20 49 
15 2 49 
15 5 49 
15 12 49 
15 8 49 
15 19 49 
16 24 49 
16 17 49 
16 18 49 
16 4 49 
16 1 49 
16 30 49 
16 23 49 
16 19 49 
16 21 49 
16 14 49 
16 31 49 
16 26 49 
16 22 49 
16 13 49 
16 9 49 
16 28 49 
16 8 49 
16 6 49 
16 20 49 
16 5 49 
16 25 49 
16 7 49 
17 8 49 
17 20 49 
17 27 49 
17 3 49 
17 7 49 
17 19 49 
17 9 49 
17 12 49 
17 25 49 
17 11 49 
17 29 49 
17 4 49 
17 31 49 
17 2 49 
17 13 49 
17 5 49 
17 16 49 
17 14 49 
17 30 49 
17 15 49 
17 6 49 
17 26 49 
17 24 49 
18 1 49 
18 14 49 
18 21 49 
18 9 49 
18 10 49 
18 5 49 
18 31 49 
18 19 49 
18 27 49 
18 8 49 
18 6 49 
18 25 49 
18 7 49 
18 11 49 
18 28 49 
18 20 49 
18 13 49 
18 15 49 
18 4 49 
18 30 49 
18 22 49 
18 29 49 
18 12 49 
18 26 49 
19 10 49 
19 1 49 
19 24 49 
19 9 49 
19 2 49 
19 21 49 
19 28 49 
19 23 49 
19 18 49 
19 6 49 
19 31 49 
19 17 49 
19 22 49 
19 26 49 
19 13 49 
19 30 49 
19 15 49 
19 14 49 
19 20 49 
19 5 49 
20 2 49 
20 1 49 
20 14 49 
20 24 49 
20 28 49 
20 9 49 
20 21 49 
20 4 49 
20 17 49 
20 19 49 
20 31 49 
20 23 49 
20 18 49 
20 10 49 
20 26 49 
20 13 49 
20 22 49 
20 6 49 
20 30 49 
20 15 49 
20 5 49 
20 8 49 
21 1 49 
21 4 49 
21 15 49 
21 16 49 
21 18 49 
21 23 49 
21 14 49 
21 28 49 
21 24 49 
21 2 49 
21 30 49 
21 19 49 
21 10 49 
21 13 49 
21 9 49 
21 6 49 
21 17 49 
21 31 49 
21 22 49 
21 26 49 
21 20 49 
21 25 49 
21 5 49 
21 8 49 
21 7 49 
21 11 49 
22 24 49 
22 21 49 
22 9 49 
22 6 49 
22 20 49 
22 4 49 
22 11 49 
22 17 49 
22 2 49 
22 23 49 
22 13 49 
22 10 49 
22 26 49 
22 8 49 
22 25 49 
22 5 49 
22 15 49 
22 7 49 
22 28 49 
22 12 49 
22 16 49 
22 30 49 
22 31 49 
22 19 49 
22 18 49 
22 27 49 
23 17 49 
23 20 49 
23 31 49 
23 25 49 
23 26 49 
23 16 49 
23 15 49 
23 5 49 
23 24 49 
23 14 49 
23 2 49 
23 1 49 
23 9 49 
23 19 49 
23 4 49 
23 22 49 
23 8 49 
23 7 49 
23 10 49 
23 12 49 
23 6 49 
23 21 49 
23 11 49 
23 28 49 
23 27 49 
23 18 49 
23 3 49 
24 4 49 
24 1 49 
24 14 49 
24 10 49 
24 2 49 
24 23 49 
24 16 49 
24 18 49 
24 31 49 
24 6 49 
24 28 49 
24 21 49 
24 19 49 
24 17 49 
24 9 49 
24 26 49 
24 25 49 
24 22 49 
24 13 49 
24 20 49 
24 30 49 
24 8 49 
25 31 49 
25 20 49 
25 1 49 
25 26 49 
25 17 49 
25 13 49 
25 10 49 
25 19 49 
25 24 49 
25 18 49 
25 16 49 
25 9 49 
25 30 49 
25 22 49 
25 15 49 
25 28 49 
25 23 49 
25 2 49 
25 21 49 
25 7 49 
25 6 49 
26 21 49 
26 10 49 
26 28 49 
26 30 49 
26 5 49 
26 16 49 
26 24 49 
26 8 49 
26 31 49 
26 7 49 
26 22 49 
26 1 49 
26 18 49 
26 11 49 
26 12 49 
26 15 49 
26 2 49 
26 19 49 
26 27 49 
26 9 49 
26 23 49 
26 13 49 
26 14 49 
27 1 49 
27 28 49 
27 21 49 
27 2 49 
27 18 49 
27 23 49 
27 17 49 
27 10 49 
27 22 49 
27 4 49 
27 6 49 
27 9 49 
27 13 49 
28 7 49 
28 16 49 
28 23 49 
28 31 49 
28 12 49 
28 5 49 
28 8 49 
28 10 49 
28 22 49 
28 27 49 
28 25 49 
28 13 49 
28 26 49 
28 9 49 
28 11 49 
28 2 49 
28 20 49 
28 24 49 
28 1 49 
28 15 49 
28 18 49 
28 6 49 
28 21 49 
28 14 49 
28 19 49 
28 3 49 
28 17 49 
28 29 49 
29 23 49 
29 22 49 
29 28 49 
29 3 49 
29 14 49 
30 2 49 
30 17 49 
30 18 49 
30 13 49 
30 6 49 
30 19 49 
30 24 49 
30 23 49 
30 10 49 
30 25 49 
30 22 49 
30 26 49 
30 1 49 
30 14 49 
30 4 49 
30 11 49 
30 21 49 
30 31 49 
30 15 49 
30 5 49 
30 9 49 
30 28 49 
31 16 49 
31 24 49 
31 4 49 
31 21 49 
31 14 49 
31 1 49 
31 10 49 
31 23 49 
31 9 49 
31 17 49 
31 2 49 
31 28 49 
31 19 49 
31 18 49 
31 26 49 
31 25 49 
31 5 49 
31 22 49 
31 20 49 
31 8 49 
31 13 49 
31 6 49 
31 15 49 
31 30 49 
1 14 50 
1 5 50 
1 10 50 
1 16 50 
1 2 50 
1 12 50 
1 13 50 
1 29 50 
1 11 50 
1 8 50 
1 27 50 
1 22 50 
1 24 50 
1 31 50 
1 7 50 
1 20 50 
1 9 50 
1 15 50 
1 25 50 
1 21 50 
1 6 50 
1 26 50 
1 18 50 
1 23 50 
1 30 50 
2 8 50 
2 29 50 
2 12 50 
2 5 50 
2 22 50 
2 7 50 
2 21 50 
2 3 50 
2 27 50 
2 11 50 
2 23 50 
2 31 50 
2 28 50 
2 14 50 
2 26 50 
2 20 50 
2 9 50 
2 6 50 
2 15 50 
2 1 50 
2 18 50 
2 10 50 
2 17 50 
3 27 50 
3 10 50 
3 21 50 
3 22 50 
3 8 50 
3 31 50 
3 30 50 
4 19 50 
4 1 50 
4 11 50 
4 20 50 
4 31 50 
4 28 50 
4 8 50 
4 27 50 
4 7 50 
4 29 50 
4 12 50 
4 3 50 
4 13 50 
4 17 50 
4 15 50 
4 6 50 
4 5 50 
4 30 50 
4 10 50 
5 24 50 
5 2 50 
5 14 50 
5 28 50 
5 6 50 
5 17 50 
5 21 50 
5 13 50 
5 22 50 
5 4 50 
5 31 50 
5 9 50 
5 10 50 
5 1 50 
5 18 50 
5 25 50 
5 26 50 
5 16 50 
5 15 50 
5 20 50 
5 30 50 
5 7 50 
5 11 50 
5 19 50 
5 8 50 
6 9 50 
6 21 50 
6 24 50 
6 28 50 
6 2 50 
6 23 50 
6 14 50 
6 10 50 
6 1 50 
6 17 50 
6 18 50 
6 31 50 
6 25 50 
6 22 50 
6 26 50 
6 13 50 
6 20 50 
6 16 50 
6 15 50 
6 30 50 
6 5 50 
6 8 50 
6 19 50 
6 11 50 
7 12 50 
7 24 50 
7 28 50 
7 9 50 
7 4 50 
7 5 50 
7 2 50 
7 1 50 
7 14 50 
7 16 50 
7 10 50 
7 30 50 
7 15 50 
7 8 50 
7 22 50 
7 18 50 
7 6 50 
8 31 50 
8 22 50 
8 26 50 
8 25 50 
8 20 50 
8 5 50 
8 28 50 
8 1 50 
8 24 50 
8 9 50 
8 23 50 
8 19 50 
8 14 50 
8 4 50 
8 2 50 
8 17 50 
8 10 50 
8 18 50 
8 30 50 
8 13 50 
8 15 50 
8 6 50 
8 21 50 
8 16 50 
8 11 50 
8 7 50 
9 4 50 
9 28 50 
9 2 50 
9 16 50 
9 10 50 
9 24 50 
9 23 50 
9 19 50 
9 18 50 
9 17 50 
9 13 50 
9 6 50 
9 21 50 
9 31 50 
9 15 50 
9 25 50 
9 5 50 
9 22 50 
9 14 50 
9 1 50 
9 20 50 
9 8 50 
9 11 50 
9 7 50 
9 30 50 
9 26 50 
10 2 50 
10 4 50 
10 30 50 
10 16 50 
10 28 50 
10 9 50 
10 21 50 
10 24 50 
10 19 50 
10 1 50 
10 13 50 
10 14 50 
10 18 50 
10 6 50 
10 17 50 
10 31 50 
10 15 50 
10 23 50 
10 20 50 
10 26 50 
10 5 50 
10 8 50 
10 22 50 
10 25 50 
10 11 50 
10 7 50 
10 12 50 
11 15 50 
11 30 50 
11 25 50 
11 7 50 
11 18 50 
11 16 50 
11 19 50 
11 13 50 
11 12 50 
11 20 50 
11 29 50 
11 27 50 
11 5 50 
11 17 50 
11 8 50 
11 24 50 
11 2 50 
12 14 50 
12 1 50 
12 16 50 
12 9 50 
12 23 50 
12 19 50 
12 18 50 
12 28 50 
12 11 50 
12 29 50 
12 7 50 
12 4 50 
12 3 50 
12 13 50 
13 14 50 
13 30 50 
13 1 50 
13 11 50 
13 10 50 
13 17 50 
13 20 50 
13 26 50 
13 18 50 
13 8 50 
13 2 50 
13 6 50 
13 5 50 
13 21 50 
13 15 50 
13 25 50 
13 12 50 
13 24 50 
13 28 50 
13 4 50 
13 23 50 
13 27 50 
13 3 50 
14 2 50 
14 1 50 
14 28 50 
14 9 50 
14 21 50 
14 6 50 
14 18 50 
14 10 50 
14 23 50 
14 31 50 
14 4 50 
14 25 50 
14 26 50 
14 16 50 
14 20 50 
14 13 50 
14 24 50 
14 22 50 
14 17 50 
14 11 50 
14 30 50 
14 19 50 
14 15 50 
14 8 50 
14 5 50 
14 7 50 
14 27 50 
14 12 50 
15 10 50 
15 7 50 
15 17 50 
15 6 50 
15 11 50 
15 26 50 
15 25 50 
15 31 50 
15 16 50 
15 21 50 
15 27 50 
15 14 50 
15 28 50 
15 30 50 
15 13 50 
15 4 50 
15 9 50 
15 24 50 
15 1 50 
15 29 50 
15 22 50 
15 3 50 
15 18 50 
15 23 50 
15 20 50 
15 2 50 
15 5 50 
15 12 50 
15 8 50 
15 19 50 
16 24 50 
16 17 50 
16 18 50 
16 4 50 
16 1 50 
16 30 50 
16 23 50 
16 19 50 
16 21 50 
16 14 50 
16 31 50 
16 26 50 
16 22 50 
16 9 50 
16 28 50 
16 8 50 
16 6 50 
16 20 50 
16 5 50 
16 25 50 
16 7 50 
17 8 50 
17 20 50 
17 27 50 
17 3 50 
17 7 50 
17 19 50 
17 9 50 
17 12 50 
17 25 50 
17 11 50 
17 29 50 
17 4 50 
17 31 50 
17 2 50 
17 5 50 
17 16 50 
17 14 50 
17 30 50 
17 15 50 
17 6 50 
17 26 50 
17 24 50 
17 23 50 
18 1 50 
18 14 50 
18 21 50 
18 9 50 
18 10 50 
18 5 50 
18 31 50 
18 19 50 
18 27 50 
18 8 50 
18 6 50 
18 25 50 
18 7 50 
18 11 50 
18 28 50 
18 20 50 
18 13 50 
18 15 50 
18 4 50 
18 30 50 
18 22 50 
18 12 50 
18 26 50 
18 17 50 
19 10 50 
19 1 50 
19 24 50 
19 9 50 
19 2 50 
19 21 50 
19 28 50 
19 23 50 
19 18 50 
19 6 50 
19 31 50 
19 17 50 
19 22 50 
19 26 50 
19 13 50 
19 30 50 
19 15 50 
19 14 50 
19 20 50 
19 5 50 
19 8 50 
20 2 50 
20 1 50 
20 14 50 
20 24 50 
20 28 50 
20 9 50 
20 21 50 
20 17 50 
20 19 50 
20 31 50 
20 23 50 
20 18 50 
20 10 50 
20 26 50 
20 13 50 
20 22 50 
20 6 50 
20 30 50 
20 15 50 
20 5 50 
20 8 50 
21 1 50 
21 4 50 
21 15 50 
21 16 50 
21 18 50 
21 23 50 
21 14 50 
21 28 50 
21 24 50 
21 2 50 
21 30 50 
21 19 50 
21 10 50 
21 9 50 
21 6 50 
21 17 50 
21 31 50 
21 22 50 
21 26 50 
21 20 50 
21 25 50 
21 5 50 
21 8 50 
21 7 50 
21 11 50 
22 24 50 
22 21 50 
22 9 50 
22 6 50 
22 20 50 
22 4 50 
22 11 50 
22 17 50 
22 2 50 
22 23 50 
22 13 50 
22 10 50 
22 26 50 
22 8 50 
22 25 50 
22 5 50 
22 15 50 
22 7 50 
22 28 50 
22 12 50 
22 16 50 
22 30 50 
22 31 50 
22 19 50 
22 18 50 
22 27 50 
23 17 50 
23 20 50 
23 31 50 
23 25 50 
23 26 50 
23 16 50 
23 15 50 
23 5 50 
23 14 50 
23 2 50 
23 1 50 
23 9 50 
23 4 50 
23 22 50 
23 8 50 
23 7 50 
23 10 50 
23 12 50 
23 6 50 
23 21 50 
23 11 50 
23 28 50 
23 27 50 
23 18 50 
23 3 50 
24 4 50 
24 1 50 
24 14 50 
24 10 50 
24 2 50 
24 23 50 
24 18 50 
24 31 50 
24 6 50 
24 28 50 
24 21 50 
24 19 50 
24 17 50 
24 9 50 
24 26 50 
24 25 50 
24 22 50 
24 13 50 
24 20 50 
24 30 50 
24 8 50 
24 11 50 
25 31 50 
25 20 50 
25 1 50 
25 26 50 
25 17 50 
25 13 50 
25 10 50 
25 19 50 
25 24 50 
25 18 50 
25 16 50 
25 9 50 
25 30 50 
25 22 50 
25 15 50 
25 28 50 
25 23 50 
25 2 50 
25 21 50 
25 7 50 
25 6 50 
25 11 50 
25 14 50 
26 21 50 
26 10 50 
26 28 50 
26 30 50 
26 5 50 
26 16 50 
26 24 50 
26 8 50 
26 31 50 
26 7 50 
26 22 50 
26 1 50 
26 18 50 
26 11 50 
26 12 50 
26 15 50 
26 2 50 
26 19 50 
26 27 50 
26 9 50 
26 23 50 
26 13 50 
26 14 50 
26 25 50 
26 17 50 
27 1 50 
27 28 50 
27 21 50 
27 2 50 
27 18 50 
27 23 50 
27 17 50 
27 10 50 
27 22 50 
27 6 50 
27 9 50 
27 13 50 
27 8 50 
28 7 50 
28 16 50 
28 23 50 
28 31 50 
28 12 50 
28 5 50 
28 8 50 
28 10 50 
28 22 50 
28 27 50 
28 25 50 
28 13 50 
28 26 50 
28 9 50 
28 11 50 
28 2 50 
28 20 50 
28 24 50 
28 1 50 
28 15 50 
28 18 50 
28 6 50 
28 21 50 
28 14 50 
28 19 50 
28 17 50 
29 23 50 
29 3 50 
29 14 50 
30 2 50 
30 17 50 
30 13 50 
30 6 50 
30 24 50 
30 23 50 
30 10 50 
30 25 50 
30 22 50 
30 26 50 
30 1 50 
30 14 50 
30 4 50 
30 11 50 
30 21 50 
30 31 50 
30 15 50 
30 5 50 
30 9 50 
30 28 50 
31 16 50 
31 24 50 
31 21 50 
31 14 50 
31 1 50 
31 10 50 
31 23 50 
31 9 50 
31 17 50 
31 2 50 
31 28 50 
31 19 50 
31 18 50 
31 26 50 
31 25 50 
31 5 50 
31 22 50 
31 20 50 
31 8 50 
31 13 50 
31 6 50 
31 15 50 
31 30 50 
1 14 51 
1 5 51 
1 10 51 
1 16 51 
1 2 51 
1 12 51 
1 13 51 
1 29 51 
1 8 51 
1 27 51 
1 22 51 
1 24 51 
1 31 51 
1 7 51 
1 20 51 
1 9 51 
1 15 51 
1 25 51 
1 21 51 
1 6 51 
1 26 51 
1 18 51 
1 23 51 
1 30 51 
1 4 51 
2 8 51 
2 29 51 
2 12 51 
2 5 51 
2 22 51 
2 7 51 
2 21 51 
2 3 51 
2 27 51 
2 11 51 
2 23 51 
2 31 51 
2 28 51 
2 14 51 
2 26 51 
2 20 51 
2 9 51 
2 6 51 
2 15 51 
2 1 51 
2 18 51 
2 10 51 
3 27 51 
3 10 51 
3 21 51 
3 22 51 
3 8 51 
3 31 51 
3 26 51 
4 19 51 
4 1 51 
4 11 51 
4 20 51 
4 31 51 
4 28 51 
4 8 51 
4 27 51 
4 7 51 
4 29 51 
4 12 51 
4 3 51 
4 13 51 
4 17 51 
4 15 51 
4 5 51 
4 30 51 
4 10 51 
4 16 51 
5 24 51 
5 2 51 
5 14 51 
5 28 51 
5 6 51 
5 17 51 
5 21 51 
5 13 51 
5 22 51 
5 4 51 
5 31 51 
5 9 51 
5 10 51 
5 1 51 
5 18 51 
5 25 51 
5 26 51 
5 16 51 
5 15 51 
5 20 51 
5 30 51 
5 19 51 
5 8 51 
6 9 51 
6 21 51 
6 24 51 
6 28 51 
6 2 51 
6 23 51 
6 14 51 
6 10 51 
6 1 51 
6 17 51 
6 18 51 
6 31 51 
6 25 51 
6 22 51 
6 26 51 
6 13 51 
6 20 51 
6 16 51 
6 15 51 
6 30 51 
6 5 51 
6 8 51 
6 19 51 
6 4 51 
7 12 51 
7 24 51 
7 28 51 
7 9 51 
7 4 51 
7 5 51 
7 2 51 
7 1 51 
7 14 51 
7 16 51 
7 10 51 
7 30 51 
7 15 51 
7 8 51 
7 22 51 
7 18 51 
7 6 51 
7 31 51 
8 31 51 
8 22 51 
8 26 51 
8 25 51 
8 20 51 
8 5 51 
8 28 51 
8 1 51 
8 24 51 
8 9 51 
8 23 51 
8 19 51 
8 14 51 
8 4 51 
8 2 51 
8 17 51 
8 10 51 
8 18 51 
8 30 51 
8 13 51 
8 15 51 
8 6 51 
8 21 51 
8 16 51 
9 4 51 
9 28 51 
9 2 51 
9 16 51 
9 10 51 
9 24 51 
9 23 51 
9 19 51 
9 18 51 
9 17 51 
9 13 51 
9 6 51 
9 21 51 
9 31 51 
9 15 51 
9 25 51 
9 5 51 
9 22 51 
9 14 51 
9 1 51 
9 20 51 
9 8 51 
9 11 51 
9 30 51 
9 26 51 
10 2 51 
10 4 51 
10 30 51 
10 16 51 
10 28 51 
10 9 51 
10 21 51 
10 24 51 
10 19 51 
10 1 51 
10 13 51 
10 14 51 
10 18 51 
10 6 51 
10 17 51 
10 31 51 
10 15 51 
10 23 51 
10 20 51 
10 26 51 
10 5 51 
10 8 51 
10 22 51 
10 25 51 
10 11 51 
10 7 51 
11 15 51 
11 30 51 
11 25 51 
11 7 51 
11 18 51 
11 16 51 
11 19 51 
11 13 51 
11 12 51 
11 20 51 
11 29 51 
11 27 51 
11 5 51 
11 17 51 
11 24 51 
11 2 51 
12 14 51 
12 1 51 
12 16 51 
12 9 51 
12 23 51 
12 19 51 
12 18 51 
12 28 51 
12 11 51 
12 7 51 
12 4 51 
12 13 51 
13 14 51 
13 30 51 
13 1 51 
13 11 51 
13 10 51 
13 17 51 
13 20 51 
13 26 51 
13 18 51 
13 8 51 
13 2 51 
13 6 51 
13 5 51 
13 21 51 
13 15 51 
13 25 51 
13 12 51 
13 24 51 
13 28 51 
13 4 51 
13 23 51 
13 27 51 
13 3 51 
13 9 51 
13 22 51 
14 2 51 
14 1 51 
14 28 51 
14 9 51 
14 21 51 
14 6 51 
14 18 51 
14 10 51 
14 23 51 
14 31 51 
14 4 51 
14 25 51 
14 26 51 
14 16 51 
14 20 51 
14 13 51 
14 24 51 
14 22 51 
14 17 51 
14 30 51 
14 19 51 
14 15 51 
14 8 51 
14 5 51 
14 7 51 
14 27 51 
15 10 51 
15 7 51 
15 17 51 
15 6 51 
15 11 51 
15 26 51 
15 25 51 
15 31 51 
15 16 51 
15 21 51 
15 27 51 
15 14 51 
15 28 51 
15 30 51 
15 13 51 
15 4 51 
15 9 51 
15 24 51 
15 1 51 
15 29 51 
15 22 51 
15 3 51 
15 18 51 
15 23 51 
15 20 51 
15 2 51 
15 5 51 
15 12 51 
15 8 51 
15 19 51 
16 24 51 
16 17 51 
16 18 51 
16 4 51 
16 1 51 
16 30 51 
16 23 51 
16 19 51 
16 21 51 
16 14 51 
16 31 51 
16 26 51 
16 22 51 
16 9 51 
16 28 51 
16 8 51 
16 6 51 
16 20 51 
16 5 51 
16 25 51 
16 13 51 
17 20 51 
17 27 51 
17 3 51 
17 7 51 
17 19 51 
17 9 51 
17 12 51 
17 25 51 
17 11 51 
17 29 51 
17 4 51 
17 31 51 
17 2 51 
17 5 51 
17 16 51 
17 14 51 
17 30 51 
17 15 51 
17 6 51 
17 26 51 
17 24 51 
17 23 51 
17 22 51 
18 1 51 
18 14 51 
18 21 51 
18 9 51 
18 10 51 
18 5 51 
18 31 51 
18 19 51 
18 27 51 
18 8 51 
18 6 51 
18 25 51 
18 7 51 
18 11 51 
18 28 51 
18 20 51 
18 13 51 
18 15 51 
18 4 51 
18 30 51 
18 22 51 
18 12 51 
18 26 51 
18 17 51 
18 23 51 
18 16 51 
19 10 51 
19 1 51 
19 24 51 
19 9 51 
19 2 51 
19 21 51 
19 28 51 
19 23 51 
19 18 51 
19 6 51 
19 31 51 
19 17 51 
19 22 51 
19 26 51 
19 13 51 
19 15 51 
19 14 51 
19 20 51 
19 5 51 
19 8 51 
19 25 51 
20 2 51 
20 1 51 
20 14 51 
20 24 51 
20 28 51 
20 9 51 
20 21 51 
20 17 51 
20 19 51 
20 31 51 
20 23 51 
20 18 51 
20 10 51 
20 26 51 
20 13 51 
20 22 51 
20 6 51 
20 30 51 
20 15 51 
20 5 51 
20 8 51 
21 1 51 
21 4 51 
21 15 51 
21 16 51 
21 18 51 
21 23 51 
21 14 51 
21 28 51 
21 24 51 
21 2 51 
21 30 51 
21 19 51 
21 10 51 
21 9 51 
21 6 51 
21 17 51 
21 31 51 
21 22 51 
21 26 51 
21 20 51 
21 25 51 
21 5 51 
21 8 51 
21 7 51 
21 13 51 
22 24 51 
22 21 51 
22 9 51 
22 6 51 
22 20 51 
22 4 51 
22 11 51 
22 17 51 
22 2 51 
22 23 51 
22 13 51 
22 10 51 
22 26 51 
22 8 51 
22 25 51 
22 5 51 
22 15 51 
22 7 51 
22 28 51 
22 12 51 
22 16 51 
22 30 51 
22 31 51 
22 19 51 
22 18 51 
22 27 51 
22 14 51 
23 17 51 
23 20 51 
23 31 51 
23 25 51 
23 26 51 
23 16 51 
23 15 51 
23 5 51 
23 14 51 
23 2 51 
23 1 51 
23 9 51 
23 4 51 
23 22 51 
23 8 51 
23 7 51 
23 10 51 
23 12 51 
23 6 51 
23 21 51 
23 11 51 
23 28 51 
23 27 51 
23 18 51 
23 3 51 
23 29 51 
24 4 51 
24 1 51 
24 14 51 
24 10 51 
24 2 51 
24 23 51 
24 18 51 
24 31 51 
24 6 51 
24 28 51 
24 21 51 
24 19 51 
24 17 51 
24 9 51 
24 26 51 
24 25 51 
24 22 51 
24 13 51 
24 20 51 
24 30 51 
24 8 51 
24 11 51 
24 5 51 
25 31 51 
25 20 51 
25 1 51 
25 26 51 
25 17 51 
25 13 51 
25 10 51 
25 19 51 
25 24 51 
25 18 51 
25 16 51 
25 9 51 
25 30 51 
25 22 51 
25 15 51 
25 28 51 
25 23 51 
25 2 51 
25 21 51 
25 7 51 
25 6 51 
25 11 51 
25 14 51 
25 8 51 
25 27 51 
26 21 51 
26 10 51 
26 28 51 
26 30 51 
26 5 51 
26 16 51 
26 24 51 
26 8 51 
26 31 51 
26 7 51 
26 22 51 
26 1 51 
26 18 51 
26 11 51 
26 12 51 
26 15 51 
26 2 51 
26 19 51 
26 9 51 
26 23 51 
26 13 51 
26 14 51 
26 25 51 
26 17 51 
26 4 51 
27 1 51 
27 28 51 
27 21 51 
27 2 51 
27 18 51 
27 23 51 
27 17 51 
27 10 51 
27 22 51 
27 6 51 
27 9 51 
27 13 51 
27 8 51 
27 30 51 
27 31 51 
28 7 51 
28 16 51 
28 23 51 
28 31 51 
28 12 51 
28 5 51 
28 10 51 
28 22 51 
28 27 51 
28 25 51 
28 13 51 
28 26 51 
28 9 51 
28 11 51 
28 2 51 
28 20 51 
28 24 51 
28 15 51 
28 18 51 
28 6 51 
28 21 51 
28 14 51 
28 19 51 
28 17 51 
29 3 51 
30 2 51 
30 17 51 
30 13 51 
30 6 51 
30 24 51 
30 23 51 
30 10 51 
30 25 51 
30 22 51 
30 26 51 
30 14 51 
30 4 51 
30 21 51 
30 31 51 
30 15 51 
30 5 51 
30 9 51 
30 28 51 
31 16 51 
31 24 51 
31 21 51 
31 14 51 
31 1 51 
31 10 51 
31 23 51 
31 9 51 
31 17 51 
31 2 51 
31 28 51 
31 19 51 
31 18 51 
31 26 51 
31 25 51 
31 5 51 
31 22 51 
31 20 51 
31 8 51 
31 13 51 
31 6 51 
31 15 51 
31 30 51 
31 4 51 
31 11 51 
1 14 52 
1 5 52 
1 10 52 
1 16 52 
1 2 52 
1 12 52 
1 13 52 
1 29 52 
1 8 52 
1 27 52 
1 22 52 
1 24 52 
1 31 52 
1 7 52 
1 20 52 
1 9 52 
1 15 52 
1 25 52 
1 21 52 
1 6 52 
1 26 52 
1 18 52 
1 23 52 
1 4 52 
1 11 52 
2 8 52 
2 29 52 
2 12 52 
2 22 52 
2 7 52 
2 21 52 
2 3 52 
2 27 52 
2 11 52 
2 23 52 
2 31 52 
2 28 52 
2 14 52 
2 26 52 
2 20 52 
2 9 52 
2 6 52 
2 15 52 
2 1 52 
2 18 52 
2 10 52 
3 27 52 
3 10 52 
3 21 52 
3 22 52 
3 8 52 
3 26 52 
3 25 52 
4 19 52 
4 1 52 
4 11 52 
4 20 52 
4 28 52 
4 8 52 
4 27 52 
4 7 52 
4 29 52 
4 12 52 
4 3 52 
4 13 52 
4 17 52 
4 15 52 
4 5 52 
4 30 52 
4 10 52 
4 16 52 
4 23 52 
5 24 52 
5 2 52 
5 14 52 
5 28 52 
5 6 52 
5 17 52 
5 21 52 
5 13 52 
5 22 52 
5 4 52 
5 31 52 
5 9 52 
5 10 52 
5 1 52 
5 18 52 
5 25 52 
5 26 52 
5 16 52 
5 15 52 
5 20 52 
5 30 52 
5 19 52 
5 8 52 
6 9 52 
6 21 52 
6 24 52 
6 28 52 
6 2 52 
6 23 52 
6 14 52 
6 10 52 
6 1 52 
6 17 52 
6 18 52 
6 31 52 
6 25 52 
6 22 52 
6 26 52 
6 13 52 
6 20 52 
6 16 52 
6 15 52 
6 5 52 
6 8 52 
6 19 52 
6 4 52 
6 7 52 
7 12 52 
7 24 52 
7 28 52 
7 9 52 
7 4 52 
7 5 52 
7 2 52 
7 1 52 
7 14 52 
7 16 52 
7 10 52 
7 30 52 
7 15 52 
7 8 52 
7 22 52 
7 18 52 
7 6 52 
7 20 52 
8 31 52 
8 22 52 
8 26 52 
8 25 52 
8 20 52 
8 5 52 
8 28 52 
8 1 52 
8 24 52 
8 9 52 
8 23 52 
8 19 52 
8 14 52 
8 4 52 
8 2 52 
8 17 52 
8 10 52 
8 18 52 
8 13 52 
8 15 52 
8 6 52 
8 21 52 
8 16 52 
8 27 52 
9 4 52 
9 28 52 
9 2 52 
9 16 52 
9 10 52 
9 24 52 
9 23 52 
9 19 52 
9 18 52 
9 17 52 
9 13 52 
9 6 52 
9 21 52 
9 31 52 
9 15 52 
9 25 52 
9 5 52 
9 22 52 
9 14 52 
9 1 52 
9 20 52 
9 8 52 
9 11 52 
9 30 52 
9 26 52 
9 7 52 
10 2 52 
10 4 52 
10 30 52 
10 16 52 
10 28 52 
10 9 52 
10 21 52 
10 24 52 
10 19 52 
10 1 52 
10 13 52 
10 14 52 
10 18 52 
10 6 52 
10 17 52 
10 31 52 
10 15 52 
10 23 52 
10 20 52 
10 26 52 
10 5 52 
10 8 52 
10 22 52 
10 25 52 
10 7 52 
11 15 52 
11 30 52 
11 25 52 
11 7 52 
11 18 52 
11 16 52 
11 19 52 
11 13 52 
11 12 52 
11 20 52 
11 29 52 
11 27 52 
11 5 52 
11 17 52 
11 24 52 
11 2 52 
12 14 52 
12 1 52 
12 16 52 
12 9 52 
12 23 52 
12 19 52 
12 18 52 
12 28 52 
12 11 52 
12 7 52 
12 4 52 
12 13 52 
12 8 52 
13 14 52 
13 30 52 
13 1 52 
13 11 52 
13 10 52 
13 17 52 
13 20 52 
13 26 52 
13 18 52 
13 8 52 
13 2 52 
13 6 52 
13 5 52 
13 21 52 
13 15 52 
13 25 52 
13 12 52 
13 24 52 
13 28 52 
13 4 52 
13 23 52 
13 27 52 
13 3 52 
13 9 52 
13 22 52 
13 7 52 
13 31 52 
14 2 52 
14 1 52 
14 28 52 
14 9 52 
14 21 52 
14 6 52 
14 18 52 
14 10 52 
14 23 52 
14 31 52 
14 4 52 
14 25 52 
14 26 52 
14 16 52 
14 20 52 
14 13 52 
14 24 52 
14 22 52 
14 17 52 
14 30 52 
14 19 52 
14 15 52 
14 8 52 
14 5 52 
14 7 52 
15 10 52 
15 7 52 
15 17 52 
15 6 52 
15 11 52 
15 26 52 
15 25 52 
15 31 52 
15 16 52 
15 21 52 
15 27 52 
15 14 52 
15 28 52 
15 30 52 
15 13 52 
15 4 52 
15 9 52 
15 24 52 
15 1 52 
15 29 52 
15 22 52 
15 3 52 
15 18 52 
15 23 52 
15 20 52 
15 2 52 
15 5 52 
15 12 52 
15 8 52 
15 19 52 
16 24 52 
16 17 52 
16 18 52 
16 4 52 
16 1 52 
16 23 52 
16 19 52 
16 21 52 
16 14 52 
16 31 52 
16 26 52 
16 22 52 
16 9 52 
16 28 52 
16 8 52 
16 6 52 
16 20 52 
16 5 52 
16 25 52 
16 13 52 
16 7 52 
17 20 52 
17 27 52 
17 3 52 
17 7 52 
17 19 52 
17 9 52 
17 12 52 
17 25 52 
17 11 52 
17 29 52 
17 4 52 
17 31 52 
17 2 52 
17 16 52 
17 14 52 
17 30 52 
17 15 52 
17 6 52 
17 26 52 
17 24 52 
17 23 52 
17 22 52 
17 1 52 
18 1 52 
18 14 52 
18 21 52 
18 9 52 
18 10 52 
18 5 52 
18 19 52 
18 27 52 
18 8 52 
18 6 52 
18 25 52 
18 7 52 
18 11 52 
18 20 52 
18 13 52 
18 15 52 
18 4 52 
18 30 52 
18 22 52 
18 12 52 
18 26 52 
18 17 52 
18 23 52 
18 16 52 
19 10 52 
19 1 52 
19 24 52 
19 9 52 
19 2 52 
19 21 52 
19 28 52 
19 23 52 
19 18 52 
19 6 52 
19 31 52 
19 17 52 
19 22 52 
19 26 52 
19 13 52 
19 15 52 
19 14 52 
19 20 52 
19 5 52 
19 8 52 
19 25 52 
20 2 52 
20 1 52 
20 14 52 
20 24 52 
20 28 52 
20 9 52 
20 21 52 
20 17 52 
20 19 52 
20 31 52 
20 23 52 
20 18 52 
20 10 52 
20 26 52 
20 13 52 
20 22 52 
20 6 52 
20 15 52 
20 5 52 
20 8 52 
20 25 52 
21 1 52 
21 4 52 
21 15 52 
21 16 52 
21 18 52 
21 23 52 
21 14 52 
21 28 52 
21 24 52 
21 2 52 
21 19 52 
21 10 52 
21 9 52 
21 6 52 
21 17 52 
21 31 52 
21 22 52 
21 26 52 
21 20 52 
21 25 52 
21 5 52 
21 8 52 
21 7 52 
21 13 52 
21 11 52 
22 24 52 
22 21 52 
22 9 52 
22 6 52 
22 20 52 
22 4 52 
22 11 52 
22 17 52 
22 2 52 
22 23 52 
22 13 52 
22 10 52 
22 26 52 
22 8 52 
22 25 52 
22 5 52 
22 15 52 
22 7 52 
22 28 52 
22 16 52 
22 30 52 
22 31 52 
22 19 52 
22 18 52 
22 27 52 
22 14 52 
22 1 52 
23 17 52 
23 20 52 
23 31 52 
23 25 52 
23 26 52 
23 16 52 
23 15 52 
23 5 52 
23 14 52 
23 2 52 
23 1 52 
23 9 52 
23 4 52 
23 22 52 
23 8 52 
23 7 52 
23 10 52 
23 12 52 
23 6 52 
23 21 52 
23 11 52 
23 28 52 
23 27 52 
23 18 52 
23 3 52 
23 29 52 
23 19 52 
24 4 52 
24 1 52 
24 14 52 
24 10 52 
24 2 52 
24 23 52 
24 18 52 
24 31 52 
24 6 52 
24 28 52 
24 21 52 
24 19 52 
24 17 52 
24 9 52 
24 26 52 
24 25 52 
24 22 52 
24 13 52 
24 20 52 
24 30 52 
24 8 52 
24 5 52 
25 31 52 
25 20 52 
25 1 52 
25 26 52 
25 17 52 
25 13 52 
25 10 52 
25 19 52 
25 24 52 
25 18 52 
25 16 52 
25 9 52 
25 30 52 
25 22 52 
25 15 52 
25 28 52 
25 23 52 
25 2 52 
25 21 52 
25 7 52 
25 6 52 
25 11 52 
25 14 52 
25 8 52 
25 5 52 
26 21 52 
26 10 52 
26 28 52 
26 5 52 
26 16 52 
26 24 52 
26 8 52 
26 31 52 
26 7 52 
26 22 52 
26 1 52 
26 18 52 
26 11 52 
26 12 52 
26 15 52 
26 2 52 
26 19 52 
26 9 52 
26 23 52 
26 13 52 
26 14 52 
26 25 52 
26 17 52 
26 4 52 
26 6 52 
27 1 52 
27 28 52 
27 21 52 
27 2 52 
27 18 52 
27 23 52 
27 17 52 
27 10 52 
27 22 52 
27 6 52 
27 9 52 
27 13 52 
27 8 52 
27 30 52 
27 31 52 
27 20 52 
27 26 52 
28 7 52 
28 16 52 
28 23 52 
28 31 52 
28 12 52 
28 5 52 
28 10 52 
28 22 52 
28 27 52 
28 25 52 
28 13 52 
28 26 52 
28 9 52 
28 11 52 
28 2 52 
28 20 52 
28 24 52 
28 15 52 
28 18 52 
28 6 52 
28 21 52 
28 14 52 
28 19 52 
28 17 52 
29 10 52 
30 2 52 
30 17 52 
30 13 52 
30 6 52 
30 24 52 
30 23 52 
30 10 52 
30 25 52 
30 22 52 
30 26 52 
30 14 52 
30 4 52 
30 21 52 
30 31 52 
30 15 52 
30 5 52 
30 9 52 
30 28 52 
31 16 52 
31 24 52 
31 21 52 
31 14 52 
31 1 52 
31 10 52 
31 23 52 
31 9 52 
31 17 52 
31 2 52 
31 28 52 
31 19 52 
31 18 52 
31 26 52 
31 25 52 
31 5 52 
31 22 52 
31 20 52 
31 8 52 
31 13 52 
31 6 52 
31 15 52 
31 30 52 
31 4 52 
31 11 52 
31 7 52 
1 14 53 
1 5 53 
1 10 53 
1 16 53 
1 2 53 
1 12 53 
1 13 53 
1 29 53 
1 8 53 
1 27 53 
1 22 53 
1 24 53 
1 31 53 
1 7 53 
1 20 53 
1 9 53 
1 15 53 
1 25 53 
1 21 53 
1 6 53 
1 26 53 
1 18 53 
1 23 53 
1 4 53 
1 11 53 
1 30 53 
2 8 53 
2 29 53 
2 12 53 
2 22 53 
2 7 53 
2 21 53 
2 3 53 
2 27 53 
2 11 53 
2 23 53 
2 31 53 
2 28 53 
2 14 53 
2 26 53 
2 20 53 
2 9 53 
2 6 53 
2 15 53 
2 1 53 
2 18 53 
2 10 53 
2 13 53 
3 27 53 
3 10 53 
3 21 53 
3 22 53 
3 8 53 
3 26 53 
3 25 53 
3 23 53 
3 31 53 
4 19 53 
4 1 53 
4 11 53 
4 28 53 
4 8 53 
4 27 53 
4 7 53 
4 29 53 
4 12 53 
4 3 53 
4 13 53 
4 17 53 
4 15 53 
4 5 53 
4 30 53 
4 10 53 
4 16 53 
4 23 53 
4 31 53 
5 24 53 
5 2 53 
5 14 53 
5 28 53 
5 6 53 
5 17 53 
5 21 53 
5 13 53 
5 22 53 
5 4 53 
5 31 53 
5 9 53 
5 10 53 
5 1 53 
5 18 53 
5 25 53 
5 26 53 
5 16 53 
5 15 53 
5 20 53 
5 30 53 
5 19 53 
5 8 53 
6 9 53 
6 21 53 
6 24 53 
6 28 53 
6 2 53 
6 23 53 
6 14 53 
6 10 53 
6 1 53 
6 17 53 
6 18 53 
6 31 53 
6 25 53 
6 22 53 
6 26 53 
6 13 53 
6 20 53 
6 16 53 
6 15 53 
6 5 53 
6 8 53 
6 19 53 
6 4 53 
6 30 53 
7 12 53 
7 24 53 
7 28 53 
7 9 53 
7 4 53 
7 5 53 
7 2 53 
7 1 53 
7 14 53 
7 16 53 
7 10 53 
7 30 53 
7 15 53 
7 8 53 
7 22 53 
7 18 53 
7 6 53 
7 21 53 
8 31 53 
8 22 53 
8 26 53 
8 25 53 
8 20 53 
8 5 53 
8 28 53 
8 1 53 
8 24 53 
8 9 53 
8 23 53 
8 19 53 
8 14 53 
8 4 53 
8 2 53 
8 17 53 
8 10 53 
8 18 53 
8 13 53 
8 15 53 
8 6 53 
8 21 53 
8 16 53 
8 30 53 
9 4 53 
9 28 53 
9 2 53 
9 16 53 
9 10 53 
9 24 53 
9 23 53 
9 19 53 
9 18 53 
9 17 53 
9 13 53 
9 6 53 
9 21 53 
9 31 53 
9 15 53 
9 25 53 
9 5 53 
9 22 53 
9 14 53 
9 1 53 
9 20 53 
9 8 53 
9 11 53 
9 30 53 
9 26 53 
9 7 53 
10 2 53 
10 4 53 
10 30 53 
10 16 53 
10 28 53 
10 9 53 
10 21 53 
10 24 53 
10 19 53 
10 1 53 
10 13 53 
10 14 53 
10 18 53 
10 6 53 
10 17 53 
10 31 53 
10 15 53 
10 23 53 
10 20 53 
10 26 53 
10 5 53 
10 8 53 
10 22 53 
10 25 53 
10 7 53 
11 15 53 
11 30 53 
11 25 53 
11 7 53 
11 18 53 
11 16 53 
11 19 53 
11 13 53 
11 12 53 
11 20 53 
11 29 53 
11 27 53 
11 5 53 
11 17 53 
11 24 53 
11 2 53 
12 14 53 
12 1 53 
12 16 53 
12 9 53 
12 23 53 
12 19 53 
12 18 53 
12 28 53 
12 11 53 
12 7 53 
12 4 53 
12 13 53 
12 8 53 
12 29 53 
13 14 53 
13 30 53 
13 1 53 
13 11 53 
13 10 53 
13 17 53 
13 20 53 
13 26 53 
13 18 53 
13 8 53 
13 2 53 
13 6 53 
13 5 53 
13 21 53 
13 15 53 
13 25 53 
13 12 53 
13 24 53 
13 28 53 
13 4 53 
13 23 53 
13 27 53 
13 3 53 
13 9 53 
13 22 53 
13 7 53 
13 31 53 
13 19 53 
13 29 53 
14 2 53 
14 1 53 
14 28 53 
14 9 53 
14 21 53 
14 6 53 
14 18 53 
14 10 53 
14 23 53 
14 31 53 
14 4 53 
14 25 53 
14 26 53 
14 16 53 
14 20 53 
14 13 53 
14 24 53 
14 22 53 
14 17 53 
14 30 53 
14 19 53 
14 15 53 
14 8 53 
14 5 53 
14 7 53 
14 11 53 
14 27 53 
15 10 53 
15 7 53 
15 17 53 
15 6 53 
15 11 53 
15 26 53 
15 25 53 
15 31 53 
15 16 53 
15 21 53 
15 27 53 
15 14 53 
15 28 53 
15 30 53 
15 13 53 
15 4 53 
15 9 53 
15 24 53 
15 1 53 
15 29 53 
15 22 53 
15 3 53 
15 18 53 
15 23 53 
15 20 53 
15 2 53 
15 5 53 
15 12 53 
15 8 53 
15 19 53 
16 24 53 
16 17 53 
16 18 53 
16 4 53 
16 1 53 
16 23 53 
16 19 53 
16 21 53 
16 14 53 
16 31 53 
16 26 53 
16 22 53 
16 9 53 
16 28 53 
16 8 53 
16 6 53 
16 20 53 
16 5 53 
16 25 53 
16 13 53 
16 7 53 
17 27 53 
17 3 53 
17 7 53 
17 19 53 
17 9 53 
17 12 53 
17 25 53 
17 11 53 
17 29 53 
17 4 53 
17 31 53 
17 2 53 
17 16 53 
17 14 53 
17 30 53 
17 15 53 
17 6 53 
17 26 53 
17 24 53 
17 23 53 
17 22 53 
17 1 53 
17 5 53 
18 1 53 
18 14 53 
18 21 53 
18 9 53 
18 10 53 
18 5 53 
18 19 53 
18 27 53 
18 8 53 
18 6 53 
18 25 53 
18 7 53 
18 11 53 
18 20 53 
18 13 53 
18 15 53 
18 4 53 
18 30 53 
18 22 53 
18 12 53 
18 26 53 
18 17 53 
18 23 53 
18 16 53 
18 31 53 
19 10 53 
19 1 53 
19 24 53 
19 9 53 
19 2 53 
19 21 53 
19 28 53 
19 23 53 
19 18 53 
19 6 53 
19 31 53 
19 17 53 
19 22 53 
19 26 53 
19 13 53 
19 15 53 
19 14 53 
19 20 53 
19 5 53 
19 8 53 
19 25 53 
20 2 53 
20 1 53 
20 14 53 
20 24 53 
20 28 53 
20 9 53 
20 21 53 
20 17 53 
20 19 53 
20 31 53 
20 23 53 
20 18 53 
20 10 53 
20 26 53 
20 13 53 
20 22 53 
20 6 53 
20 15 53 
20 5 53 
20 8 53 
20 25 53 
21 1 53 
21 4 53 
21 15 53 
21 16 53 
21 18 53 
21 23 53 
21 14 53 
21 28 53 
21 24 53 
21 2 53 
21 19 53 
21 10 53 
21 9 53 
21 6 53 
21 17 53 
21 31 53 
21 22 53 
21 26 53 
21 20 53 
21 25 53 
21 5 53 
21 8 53 
21 7 53 
21 13 53 
21 30 53 
22 24 53 
22 21 53 
22 9 53 
22 6 53 
22 20 53 
22 4 53 
22 11 53 
22 17 53 
22 2 53 
22 23 53 
22 13 53 
22 10 53 
22 26 53 
22 8 53 
22 25 53 
22 5 53 
22 15 53 
22 7 53 
22 28 53 
22 16 53 
22 30 53 
22 31 53 
22 19 53 
22 18 53 
22 27 53 
22 14 53 
22 1 53 
23 17 53 
23 20 53 
23 31 53 
23 25 53 
23 26 53 
23 16 53 
23 15 53 
23 5 53 
23 14 53 
23 2 53 
23 1 53 
23 9 53 
23 4 53 
23 22 53 
23 8 53 
23 7 53 
23 10 53 
23 12 53 
23 6 53 
23 21 53 
23 11 53 
23 28 53 
23 27 53 
23 18 53 
23 3 53 
23 29 53 
23 19 53 
23 30 53 
24 4 53 
24 1 53 
24 14 53 
24 10 53 
24 2 53 
24 23 53 
24 18 53 
24 31 53 
24 6 53 
24 28 53 
24 21 53 
24 19 53 
24 17 53 
24 9 53 
24 26 53 
24 25 53 
24 22 53 
24 13 53 
24 20 53 
24 8 53 
24 5 53 
25 31 53 
25 20 53 
25 1 53 
25 26 53 
25 17 53 
25 13 53 
25 10 53 
25 19 53 
25 24 53 
25 18 53 
25 16 53 
25 9 53 
25 22 53 
25 15 53 
25 28 53 
25 23 53 
25 2 53 
25 21 53 
25 7 53 
25 6 53 
25 11 53 
25 14 53 
25 8 53 
25 5 53 
25 4 53 
26 21 53 
26 10 53 
26 28 53 
26 5 53 
26 16 53 
26 24 53 
26 8 53 
26 31 53 
26 7 53 
26 22 53 
26 1 53 
26 18 53 
26 11 53 
26 15 53 
26 2 53 
26 19 53 
26 9 53 
26 23 53 
26 13 53 
26 14 53 
26 25 53 
26 17 53 
26 4 53 
26 6 53 
26 27 53 
27 1 53 
27 28 53 
27 21 53 
27 2 53 
27 18 53 
27 23 53 
27 17 53 
27 10 53 
27 22 53 
27 6 53 
27 9 53 
27 13 53 
27 8 53 
27 20 53 
27 26 53 
28 7 53 
28 16 53 
28 23 53 
28 31 53 
28 12 53 
28 5 53 
28 10 53 
28 22 53 
28 27 53 
28 25 53 
28 13 53 
28 26 53 
28 9 53 
28 11 53 
28 2 53 
28 20 53 
28 24 53 
28 15 53 
28 18 53 
28 6 53 
28 21 53 
28 14 53 
28 19 53 
28 17 53 
28 29 53 
29 10 53 
29 8 53 
29 25 53 
30 2 53 
30 17 53 
30 13 53 
30 6 53 
30 24 53 
30 23 53 
30 10 53 
30 22 53 
30 26 53 
30 14 53 
30 21 53 
30 31 53 
30 15 53 
30 5 53 
30 9 53 
30 28 53 
31 16 53 
31 24 53 
31 21 53 
31 14 53 
31 1 53 
31 10 53 
31 23 53 
31 9 53 
31 17 53 
31 2 53 
31 28 53 
31 19 53 
31 18 53 
31 26 53 
31 25 53 
31 5 53 
31 22 53 
31 20 53 
31 8 53 
31 13 53 
31 6 53 
31 15 53 
31 4 53 
31 7 53 
1 14 54 
1 5 54 
1 10 54 
1 16 54 
1 2 54 
1 12 54 
1 13 54 
1 8 54 
1 27 54 
1 22 54 
1 24 54 
1 31 54 
1 7 54 
1 20 54 
1 9 54 
1 15 54 
1 25 54 
1 21 54 
1 6 54 
1 26 54 
1 18 54 
1 23 54 
1 4 54 
1 11 54 
1 30 54 
1 3 54 
2 8 54 
2 29 54 
2 12 54 
2 22 54 
2 7 54 
2 21 54 
2 3 54 
2 27 54 
2 11 54 
2 23 54 
2 31 54 
2 28 54 
2 14 54 
2 26 54 
2 20 54 
2 9 54 
2 6 54 
2 15 54 
2 1 54 
2 18 54 
2 10 54 
2 13 54 
3 27 54 
3 10 54 
3 21 54 
3 22 54 
3 26 54 
3 25 54 
3 23 54 
3 31 54 
3 12 54 
4 19 54 
4 1 54 
4 11 54 
4 28 54 
4 8 54 
4 27 54 
4 7 54 
4 29 54 
4 12 54 
4 3 54 
4 13 54 
4 15 54 
4 5 54 
4 30 54 
4 16 54 
4 23 54 
4 31 54 
5 24 54 
5 2 54 
5 14 54 
5 28 54 
5 6 54 
5 17 54 
5 21 54 
5 13 54 
5 22 54 
5 4 54 
5 31 54 
5 9 54 
5 10 54 
5 1 54 
5 18 54 
5 25 54 
5 26 54 
5 16 54 
5 15 54 
5 20 54 
5 19 54 
5 8 54 
6 9 54 
6 21 54 
6 24 54 
6 28 54 
6 2 54 
6 23 54 
6 14 54 
6 10 54 
6 1 54 
6 17 54 
6 18 54 
6 31 54 
6 25 54 
6 22 54 
6 26 54 
6 13 54 
6 20 54 
6 16 54 
6 15 54 
6 5 54 
6 8 54 
6 19 54 
6 4 54 
6 7 54 
7 12 54 
7 24 54 
7 28 54 
7 9 54 
7 4 54 
7 5 54 
7 2 54 
7 1 54 
7 14 54 
7 16 54 
7 10 54 
7 30 54 
7 15 54 
7 22 54 
7 18 54 
7 6 54 
7 21 54 
7 19 54 
8 31 54 
8 22 54 
8 26 54 
8 25 54 
8 20 54 
8 5 54 
8 28 54 
8 1 54 
8 24 54 
8 9 54 
8 23 54 
8 19 54 
8 14 54 
8 4 54 
8 2 54 
8 17 54 
8 10 54 
8 18 54 
8 13 54 
8 15 54 
8 6 54 
8 21 54 
8 16 54 
8 30 54 
9 4 54 
9 28 54 
9 2 54 
9 16 54 
9 10 54 
9 24 54 
9 23 54 
9 19 54 
9 18 54 
9 17 54 
9 13 54 
9 6 54 
9 21 54 
9 31 54 
9 15 54 
9 25 54 
9 5 54 
9 22 54 
9 14 54 
9 1 54 
9 20 54 
9 11 54 
9 30 54 
9 26 54 
9 7 54 
9 12 54 
10 2 54 
10 4 54 
10 16 54 
10 28 54 
10 9 54 
10 21 54 
10 24 54 
10 19 54 
10 1 54 
10 13 54 
10 14 54 
10 18 54 
10 6 54 
10 17 54 
10 31 54 
10 15 54 
10 23 54 
10 20 54 
10 26 54 
10 5 54 
10 8 54 
10 22 54 
10 25 54 
10 7 54 
10 11 54 
11 15 54 
11 30 54 
11 25 54 
11 7 54 
11 18 54 
11 16 54 
11 19 54 
11 13 54 
11 12 54 
11 20 54 
11 29 54 
11 27 54 
11 17 54 
11 24 54 
11 2 54 
11 4 54 
12 14 54 
12 1 54 
12 16 54 
12 9 54 
12 23 54 
12 19 54 
12 18 54 
12 28 54 
12 11 54 
12 7 54 
12 4 54 
12 13 54 
12 8 54 
12 29 54 
12 3 54 
13 14 54 
13 30 54 
13 1 54 
13 11 54 
13 10 54 
13 17 54 
13 20 54 
13 26 54 
13 18 54 
13 8 54 
13 2 54 
13 6 54 
13 5 54 
13 21 54 
13 15 54 
13 25 54 
13 12 54 
13 24 54 
13 28 54 
13 4 54 
13 23 54 
13 27 54 
13 3 54 
13 9 54 
13 22 54 
13 7 54 
13 31 54 
13 19 54 
13 29 54 
13 16 54 
14 2 54 
14 1 54 
14 28 54 
14 9 54 
14 21 54 
14 6 54 
14 18 54 
14 10 54 
14 23 54 
14 31 54 
14 4 54 
14 25 54 
14 26 54 
14 16 54 
14 20 54 
14 13 54 
14 24 54 
14 22 54 
14 17 54 
14 19 54 
14 15 54 
14 8 54 
14 5 54 
14 7 54 
14 11 54 
15 10 54 
15 7 54 
15 17 54 
15 6 54 
15 11 54 
15 26 54 
15 25 54 
15 31 54 
15 16 54 
15 21 54 
15 27 54 
15 14 54 
15 28 54 
15 30 54 
15 13 54 
15 4 54 
15 9 54 
15 24 54 
15 1 54 
15 22 54 
15 3 54 
15 18 54 
15 23 54 
15 20 54 
15 2 54 
15 5 54 
15 12 54 
15 8 54 
15 19 54 
16 24 54 
16 17 54 
16 18 54 
16 4 54 
16 1 54 
16 23 54 
16 19 54 
16 21 54 
16 14 54 
16 31 54 
16 26 54 
16 22 54 
16 9 54 
16 28 54 
16 8 54 
16 6 54 
16 20 54 
16 5 54 
16 25 54 
16 13 54 
16 7 54 
16 10 54 
17 27 54 
17 3 54 
17 7 54 
17 19 54 
17 9 54 
17 12 54 
17 25 54 
17 11 54 
17 29 54 
17 4 54 
17 31 54 
17 2 54 
17 16 54 
17 14 54 
17 30 54 
17 15 54 
17 6 54 
17 26 54 
17 24 54 
17 23 54 
17 22 54 
17 1 54 
17 13 54 
18 1 54 
18 14 54 
18 21 54 
18 9 54 
18 10 54 
18 5 54 
18 19 54 
18 27 54 
18 8 54 
18 6 54 
18 25 54 
18 7 54 
18 11 54 
18 20 54 
18 13 54 
18 15 54 
18 4 54 
18 30 54 
18 22 54 
18 12 54 
18 26 54 
18 17 54 
18 23 54 
18 16 54 
18 31 54 
19 10 54 
19 1 54 
19 24 54 
19 9 54 
19 2 54 
19 21 54 
19 28 54 
19 23 54 
19 18 54 
19 6 54 
19 31 54 
19 17 54 
19 22 54 
19 26 54 
19 13 54 
19 15 54 
19 14 54 
19 20 54 
19 5 54 
19 8 54 
19 25 54 
20 2 54 
20 1 54 
20 14 54 
20 24 54 
20 28 54 
20 9 54 
20 21 54 
20 17 54 
20 19 54 
20 31 54 
20 23 54 
20 18 54 
20 10 54 
20 26 54 
20 13 54 
20 22 54 
20 6 54 
20 15 54 
20 5 54 
20 8 54 
20 25 54 
21 1 54 
21 4 54 
21 15 54 
21 16 54 
21 18 54 
21 23 54 
21 14 54 
21 28 54 
21 24 54 
21 2 54 
21 19 54 
21 10 54 
21 9 54 
21 6 54 
21 17 54 
21 31 54 
21 22 54 
21 26 54 
21 20 54 
21 25 54 
21 5 54 
21 8 54 
21 7 54 
21 13 54 
21 11 54 
22 24 54 
22 21 54 
22 9 54 
22 6 54 
22 20 54 
22 4 54 
22 11 54 
22 17 54 
22 2 54 
22 23 54 
22 13 54 
22 10 54 
22 26 54 
22 8 54 
22 25 54 
22 5 54 
22 15 54 
22 7 54 
22 28 54 
22 16 54 
22 30 54 
22 31 54 
22 19 54 
22 18 54 
22 27 54 
22 14 54 
22 1 54 
23 17 54 
23 20 54 
23 31 54 
23 25 54 
23 26 54 
23 16 54 
23 15 54 
23 5 54 
23 14 54 
23 2 54 
23 1 54 
23 9 54 
23 4 54 
23 22 54 
23 8 54 
23 7 54 
23 10 54 
23 12 54 
23 6 54 
23 21 54 
23 11 54 
23 28 54 
23 27 54 
23 18 54 
23 3 54 
23 19 54 
23 30 54 
23 13 54 
24 4 54 
24 1 54 
24 14 54 
24 10 54 
24 2 54 
24 23 54 
24 18 54 
24 31 54 
24 6 54 
24 28 54 
24 21 54 
24 19 54 
24 17 54 
24 9 54 
24 26 54 
24 25 54 
24 22 54 
24 13 54 
24 20 54 
24 8 54 
24 5 54 
25 31 54 
25 20 54 
25 1 54 
25 26 54 
25 17 54 
25 13 54 
25 10 54 
25 19 54 
25 24 54 
25 18 54 
25 16 54 
25 9 54 
25 22 54 
25 15 54 
25 28 54 
25 23 54 
25 2 54 
25 21 54 
25 7 54 
25 6 54 
25 11 54 
25 14 54 
25 8 54 
25 5 54 
25 4 54 
26 21 54 
26 10 54 
26 28 54 
26 5 54 
26 16 54 
26 24 54 
26 31 54 
26 7 54 
26 22 54 
26 1 54 
26 18 54 
26 11 54 
26 15 54 
26 2 54 
26 19 54 
26 9 54 
26 23 54 
26 13 54 
26 14 54 
26 25 54 
26 17 54 
26 4 54 
26 6 54 
26 27 54 
26 12 54 
27 1 54 
27 28 54 
27 21 54 
27 2 54 
27 18 54 
27 23 54 
27 17 54 
27 10 54 
27 22 54 
27 6 54 
27 9 54 
27 13 54 
27 8 54 
27 20 54 
27 26 54 
28 7 54 
28 16 54 
28 23 54 
28 31 54 
28 12 54 
28 10 54 
28 22 54 
28 27 54 
28 25 54 
28 13 54 
28 26 54 
28 9 54 
28 11 54 
28 2 54 
28 20 54 
28 24 54 
28 15 54 
28 18 54 
28 6 54 
28 14 54 
28 19 54 
28 17 54 
28 29 54 
29 10 54 
29 8 54 
29 25 54 
29 23 54 
29 31 54 
30 2 54 
30 17 54 
30 13 54 
30 6 54 
30 24 54 
30 23 54 
30 10 54 
30 22 54 
30 26 54 
30 14 54 
30 21 54 
30 31 54 
30 15 54 
30 5 54 
30 9 54 
30 28 54 
30 25 54 
30 1 54 
31 16 54 
31 24 54 
31 21 54 
31 14 54 
31 1 54 
31 10 54 
31 23 54 
31 9 54 
31 17 54 
31 2 54 
31 28 54 
31 19 54 
31 18 54 
31 26 54 
31 25 54 
31 5 54 
31 22 54 
31 20 54 
31 8 54 
31 13 54 
31 6 54 
31 15 54 
31 4 54 
31 7 54 
1 14 55 
1 5 55 
1 10 55 
1 16 55 
1 2 55 
1 12 55 
1 13 55 
1 8 55 
1 27 55 
1 22 55 
1 24 55 
1 31 55 
1 7 55 
1 20 55 
1 9 55 
1 15 55 
1 25 55 
1 21 55 
1 6 55 
1 26 55 
1 18 55 
1 23 55 
1 4 55 
1 11 55 
1 30 55 
1 3 55 
1 17 55 
2 8 55 
2 29 55 
2 12 55 
2 22 55 
2 7 55 
2 21 55 
2 3 55 
2 27 55 
2 11 55 
2 23 55 
2 31 55 
2 28 55 
2 14 55 
2 26 55 
2 20 55 
2 9 55 
2 6 55 
2 15 55 
2 1 55 
2 18 55 
2 10 55 
2 13 55 
3 27 55 
3 10 55 
3 21 55 
3 22 55 
3 26 55 
3 25 55 
3 23 55 
3 12 55 
4 19 55 
4 1 55 
4 11 55 
4 28 55 
4 8 55 
4 27 55 
4 7 55 
4 29 55 
4 12 55 
4 3 55 
4 13 55 
4 15 55 
4 5 55 
4 30 55 
4 16 55 
5 24 55 
5 2 55 
5 14 55 
5 28 55 
5 6 55 
5 17 55 
5 21 55 
5 13 55 
5 22 55 
5 4 55 
5 31 55 
5 9 55 
5 10 55 
5 1 55 
5 18 55 
5 25 55 
5 26 55 
5 16 55 
5 15 55 
5 20 55 
5 19 55 
5 8 55 
5 7 55 
5 23 55 
6 9 55 
6 21 55 
6 24 55 
6 28 55 
6 2 55 
6 23 55 
6 14 55 
6 10 55 
6 1 55 
6 17 55 
6 18 55 
6 31 55 
6 25 55 
6 22 55 
6 26 55 
6 13 55 
6 20 55 
6 16 55 
6 15 55 
6 5 55 
6 8 55 
6 19 55 
6 7 55 
6 30 55 
7 12 55 
7 24 55 
7 28 55 
7 9 55 
7 4 55 
7 5 55 
7 2 55 
7 1 55 
7 14 55 
7 16 55 
7 10 55 
7 30 55 
7 15 55 
7 22 55 
7 18 55 
7 6 55 
7 21 55 
7 19 55 
7 31 55 
8 31 55 
8 22 55 
8 26 55 
8 25 55 
8 20 55 
8 5 55 
8 28 55 
8 1 55 
8 24 55 
8 9 55 
8 23 55 
8 19 55 
8 14 55 
8 4 55 
8 2 55 
8 17 55 
8 10 55 
8 18 55 
8 13 55 
8 15 55 
8 6 55 
8 21 55 
8 16 55 
8 30 55 
9 4 55 
9 28 55 
9 2 55 
9 16 55 
9 10 55 
9 24 55 
9 23 55 
9 19 55 
9 18 55 
9 17 55 
9 13 55 
9 6 55 
9 21 55 
9 31 55 
9 15 55 
9 25 55 
9 5 55 
9 22 55 
9 14 55 
9 1 55 
9 20 55 
9 11 55 
9 30 55 
9 26 55 
9 7 55 
9 12 55 
9 8 55 
10 2 55 
10 16 55 
10 28 55 
10 9 55 
10 21 55 
10 24 55 
10 19 55 
10 1 55 
10 13 55 
10 14 55 
10 18 55 
10 6 55 
10 17 55 
10 31 55 
10 15 55 
10 23 55 
10 20 55 
10 26 55 
10 5 55 
10 8 55 
10 22 55 
10 25 55 
10 7 55 
11 15 55 
11 30 55 
11 25 55 
11 7 55 
11 18 55 
11 16 55 
11 13 55 
11 12 55 
11 20 55 
11 29 55 
11 27 55 
11 17 55 
11 24 55 
11 2 55 
11 4 55 
11 3 55 
12 14 55 
12 1 55 
12 16 55 
12 9 55 
12 23 55 
12 19 55 
12 18 55 
12 28 55 
12 11 55 
12 7 55 
12 4 55 
12 13 55 
12 8 55 
12 29 55 
12 3 55 
12 27 55 
12 6 55 
13 14 55 
13 30 55 
13 1 55 
13 11 55 
13 10 55 
13 17 55 
13 20 55 
13 26 55 
13 18 55 
13 8 55 
13 2 55 
13 6 55 
13 5 55 
13 21 55 
13 25 55 
13 12 55 
13 24 55 
13 28 55 
13 4 55 
13 23 55 
13 27 55 
13 3 55 
13 9 55 
13 7 55 
13 31 55 
13 19 55 
13 29 55 
13 16 55 
14 2 55 
14 1 55 
14 28 55 
14 9 55 
14 21 55 
14 6 55 
14 18 55 
14 10 55 
14 23 55 
14 31 55 
14 25 55 
14 26 55 
14 16 55 
14 20 55 
14 13 55 
14 24 55 
14 22 55 
14 17 55 
14 19 55 
14 15 55 
14 8 55 
14 5 55 
14 7 55 
15 10 55 
15 7 55 
15 17 55 
15 6 55 
15 11 55 
15 26 55 
15 25 55 
15 31 55 
15 16 55 
15 21 55 
15 27 55 
15 14 55 
15 28 55 
15 30 55 
15 13 55 
15 9 55 
15 24 55 
15 1 55 
15 22 55 
15 3 55 
15 18 55 
15 23 55 
15 20 55 
15 2 55 
15 5 55 
15 12 55 
15 8 55 
15 19 55 
16 24 55 
16 17 55 
16 18 55 
16 4 55 
16 1 55 
16 23 55 
16 19 55 
16 21 55 
16 14 55 
16 31 55 
16 26 55 
16 22 55 
16 9 55 
16 28 55 
16 8 55 
16 6 55 
16 20 55 
16 5 55 
16 25 55 
16 13 55 
16 7 55 
16 10 55 
17 27 55 
17 3 55 
17 7 55 
17 19 55 
17 9 55 
17 12 55 
17 25 55 
17 11 55 
17 29 55 
17 4 55 
17 2 55 
17 16 55 
17 14 55 
17 30 55 
17 15 55 
17 6 55 
17 26 55 
17 24 55 
17 23 55 
17 22 55 
17 1 55 
17 13 55 
17 5 55 
18 1 55 
18 14 55 
18 21 55 
18 9 55 
18 10 55 
18 5 55 
18 19 55 
18 27 55 
18 8 55 
18 6 55 
18 25 55 
18 11 55 
18 20 55 
18 13 55 
18 15 55 
18 30 55 
18 22 55 
18 12 55 
18 26 55 
18 17 55 
18 23 55 
18 16 55 
18 31 55 
19 10 55 
19 1 55 
19 24 55 
19 9 55 
19 2 55 
19 21 55 
19 28 55 
19 23 55 
19 18 55 
19 6 55 
19 31 55 
19 17 55 
19 22 55 
19 26 55 
19 13 55 
19 15 55 
19 14 55 
19 5 55 
19 8 55 
19 25 55 
19 16 55 
20 2 55 
20 1 55 
20 14 55 
20 24 55 
20 28 55 
20 9 55 
20 21 55 
20 17 55 
20 19 55 
20 31 55 
20 23 55 
20 18 55 
20 10 55 
20 26 55 
20 13 55 
20 22 55 
20 6 55 
20 15 55 
20 5 55 
20 8 55 
20 25 55 
20 16 55 
21 1 55 
21 4 55 
21 15 55 
21 16 55 
21 18 55 
21 23 55 
21 14 55 
21 28 55 
21 24 55 
21 2 55 
21 19 55 
21 10 55 
21 9 55 
21 6 55 
21 17 55 
21 31 55 
21 22 55 
21 26 55 
21 20 55 
21 25 55 
21 5 55 
21 8 55 
21 7 55 
21 13 55 
21 30 55 
22 24 55 
22 21 55 
22 9 55 
22 6 55 
22 20 55 
22 4 55 
22 11 55 
22 17 55 
22 2 55 
22 23 55 
22 13 55 
22 10 55 
22 26 55 
22 8 55 
22 25 55 
22 5 55 
22 15 55 
22 7 55 
22 28 55 
22 16 55 
22 30 55 
22 31 55 
22 19 55 
22 18 55 
22 27 55 
22 14 55 
22 1 55 
23 17 55 
23 20 55 
23 31 55 
23 25 55 
23 26 55 
23 16 55 
23 15 55 
23 5 55 
23 14 55 
23 2 55 
23 1 55 
23 9 55 
23 4 55 
23 22 55 
23 8 55 
23 7 55 
23 10 55 
23 12 55 
23 6 55 
23 21 55 
23 11 55 
23 28 55 
23 27 55 
23 18 55 
23 3 55 
23 19 55 
23 30 55 
23 13 55 
23 24 55 
24 4 55 
24 1 55 
24 14 55 
24 10 55 
24 2 55 
24 23 55 
24 18 55 
24 31 55 
24 6 55 
24 28 55 
24 21 55 
24 19 55 
24 17 55 
24 9 55 
24 26 55 
24 25 55 
24 22 55 
24 13 55 
24 20 55 
24 8 55 
24 5 55 
24 15 55 
25 31 55 
25 20 55 
25 1 55 
25 26 55 
25 17 55 
25 13 55 
25 10 55 
25 19 55 
25 24 55 
25 18 55 
25 16 55 
25 9 55 
25 22 55 
25 15 55 
25 28 55 
25 23 55 
25 2 55 
25 21 55 
25 7 55 
25 6 55 
25 11 55 
25 14 55 
25 8 55 
25 5 55 
25 4 55 
26 21 55 
26 10 55 
26 28 55 
26 5 55 
26 16 55 
26 24 55 
26 31 55 
26 7 55 
26 22 55 
26 1 55 
26 18 55 
26 11 55 
26 15 55 
26 2 55 
26 19 55 
26 9 55 
26 23 55 
26 13 55 
26 14 55 
26 25 55 
26 17 55 
26 6 55 
26 27 55 
26 12 55 
26 30 55 
27 1 55 
27 28 55 
27 21 55 
27 2 55 
27 18 55 
27 23 55 
27 17 55 
27 10 55 
27 22 55 
27 6 55 
27 13 55 
27 8 55 
27 26 55 
28 7 55 
28 16 55 
28 23 55 
28 31 55 
28 12 55 
28 10 55 
28 22 55 
28 27 55 
28 25 55 
28 13 55 
28 26 55 
28 9 55 
28 11 55 
28 2 55 
28 20 55 
28 24 55 
28 15 55 
28 18 55 
28 6 55 
28 14 55 
28 19 55 
28 17 55 
28 29 55 
29 10 55 
29 8 55 
29 25 55 
29 31 55 
29 11 55 
30 2 55 
30 17 55 
30 13 55 
30 6 55 
30 24 55 
30 23 55 
30 10 55 
30 22 55 
30 26 55 
30 14 55 
30 21 55 
30 31 55 
30 15 55 
30 5 55 
30 9 55 
30 28 55 
30 25 55 
30 1 55 
30 20 55 
30 19 55 
31 16 55 
31 24 55 
31 21 55 
31 14 55 
31 1 55 
31 10 55 
31 23 55 
31 9 55 
31 17 55 
31 2 55 
31 28 55 
31 19 55 
31 18 55 
31 26 55 
31 25 55 
31 5 55 
31 22 55 
31 20 55 
31 8 55 
31 13 55 
31 6 55 
31 15 55 
31 4 55 
31 7 55 
31 30 55 
1 14 56 
1 5 56 
1 10 56 
1 16 56 
1 2 56 
1 12 56 
1 13 56 
1 8 56 
1 27 56 
1 22 56 
1 24 56 
1 31 56 
1 7 56 
1 20 56 
1 9 56 
1 15 56 
1 25 56 
1 21 56 
1 6 56 
1 26 56 
1 18 56 
1 23 56 
1 4 56 
1 11 56 
1 30 56 
1 3 56 
1 17 56 
1 29 56 
2 8 56 
2 29 56 
2 12 56 
2 22 56 
2 7 56 
2 21 56 
2 3 56 
2 27 56 
2 11 56 
2 23 56 
2 31 56 
2 28 56 
2 14 56 
2 26 56 
2 20 56 
2 9 56 
2 6 56 
2 15 56 
2 1 56 
2 18 56 
2 13 56 
2 30 56 
3 27 56 
3 21 56 
3 22 56 
3 26 56 
3 25 56 
3 23 56 
3 12 56 
3 1 56 
4 19 56 
4 1 56 
4 11 56 
4 28 56 
4 8 56 
4 27 56 
4 7 56 
4 29 56 
4 12 56 
4 3 56 
4 13 56 
4 15 56 
4 5 56 
4 30 56 
4 16 56 
4 20 56 
4 17 56 
5 24 56 
5 2 56 
5 14 56 
5 28 56 
5 6 56 
5 17 56 
5 21 56 
5 13 56 
5 22 56 
5 4 56 
5 31 56 
5 9 56 
5 10 56 
5 1 56 
5 18 56 
5 25 56 
5 26 56 
5 16 56 
5 15 56 
5 20 56 
5 19 56 
5 8 56 
5 7 56 
5 23 56 
5 30 56 
6 9 56 
6 21 56 
6 24 56 
6 28 56 
6 2 56 
6 23 56 
6 14 56 
6 10 56 
6 1 56 
6 17 56 
6 18 56 
6 31 56 
6 25 56 
6 22 56 
6 26 56 
6 13 56 
6 20 56 
6 16 56 
6 15 56 
6 5 56 
6 8 56 
6 19 56 
6 7 56 
6 30 56 
6 12 56 
7 12 56 
7 24 56 
7 28 56 
7 9 56 
7 4 56 
7 5 56 
7 2 56 
7 1 56 
7 14 56 
7 16 56 
7 10 56 
7 30 56 
7 15 56 
7 22 56 
7 18 56 
7 21 56 
7 19 56 
7 31 56 
8 31 56 
8 22 56 
8 26 56 
8 25 56 
8 20 56 
8 5 56 
8 28 56 
8 1 56 
8 24 56 
8 9 56 
8 23 56 
8 19 56 
8 14 56 
8 4 56 
8 2 56 
8 17 56 
8 10 56 
8 18 56 
8 13 56 
8 15 56 
8 6 56 
8 21 56 
8 16 56 
8 30 56 
8 11 56 
8 12 56 
9 28 56 
9 2 56 
9 16 56 
9 10 56 
9 24 56 
9 23 56 
9 19 56 
9 18 56 
9 17 56 
9 13 56 
9 6 56 
9 21 56 
9 31 56 
9 15 56 
9 25 56 
9 5 56 
9 22 56 
9 14 56 
9 1 56 
9 20 56 
9 30 56 
9 26 56 
9 7 56 
9 12 56 
9 8 56 
10 2 56 
10 16 56 
10 28 56 
10 9 56 
10 21 56 
10 24 56 
10 19 56 
10 1 56 
10 13 56 
10 14 56 
10 18 56 
10 6 56 
10 17 56 
10 31 56 
10 15 56 
10 23 56 
10 20 56 
10 26 56 
10 5 56 
10 8 56 
10 22 56 
10 25 56 
10 7 56 
10 30 56 
11 15 56 
11 30 56 
11 25 56 
11 7 56 
11 16 56 
11 13 56 
11 12 56 
11 20 56 
11 29 56 
11 27 56 
11 17 56 
11 24 56 
11 2 56 
11 4 56 
11 3 56 
11 10 56 
12 14 56 
12 1 56 
12 16 56 
12 9 56 
12 23 56 
12 19 56 
12 18 56 
12 28 56 
12 11 56 
12 7 56 
12 4 56 
12 13 56 
12 8 56 
12 3 56 
12 27 56 
12 6 56 
12 17 56 
13 14 56 
13 30 56 
13 1 56 
13 10 56 
13 17 56 
13 20 56 
13 26 56 
13 18 56 
13 8 56 
13 2 56 
13 6 56 
13 5 56 
13 21 56 
13 25 56 
13 12 56 
13 24 56 
13 28 56 
13 4 56 
13 23 56 
13 27 56 
13 3 56 
13 9 56 
13 31 56 
13 19 56 
13 29 56 
13 16 56 
14 2 56 
14 1 56 
14 28 56 
14 9 56 
14 21 56 
14 6 56 
14 18 56 
14 10 56 
14 23 56 
14 31 56 
14 25 56 
14 26 56 
14 16 56 
14 20 56 
14 13 56 
14 24 56 
14 22 56 
14 17 56 
14 19 56 
14 15 56 
14 8 56 
14 5 56 
14 30 56 
15 10 56 
15 7 56 
15 17 56 
15 6 56 
15 11 56 
15 26 56 
15 25 56 
15 31 56 
15 16 56 
15 21 56 
15 27 56 
15 14 56 
15 28 56 
15 30 56 
15 13 56 
15 9 56 
15 24 56 
15 1 56 
15 22 56 
15 18 56 
15 23 56 
15 20 56 
15 2 56 
15 5 56 
15 12 56 
15 8 56 
15 19 56 
16 24 56 
16 17 56 
16 18 56 
16 1 56 
16 23 56 
16 19 56 
16 21 56 
16 14 56 
16 31 56 
16 26 56 
16 22 56 
16 9 56 
16 28 56 
16 8 56 
16 6 56 
16 20 56 
16 5 56 
16 25 56 
16 13 56 
16 7 56 
16 10 56 
16 30 56 
17 27 56 
17 3 56 
17 7 56 
17 19 56 
17 9 56 
17 12 56 
17 25 56 
17 11 56 
17 29 56 
17 4 56 
17 2 56 
17 16 56 
17 14 56 
17 30 56 
17 15 56 
17 26 56 
17 24 56 
17 23 56 
17 22 56 
17 1 56 
17 13 56 
17 5 56 
17 20 56 
18 1 56 
18 14 56 
18 21 56 
18 9 56 
18 5 56 
18 19 56 
18 27 56 
18 8 56 
18 6 56 
18 25 56 
18 11 56 
18 20 56 
18 13 56 
18 15 56 
18 30 56 
18 22 56 
18 12 56 
18 26 56 
18 17 56 
18 23 56 
18 16 56 
18 31 56 
18 29 56 
19 10 56 
19 1 56 
19 24 56 
19 9 56 
19 2 56 
19 21 56 
19 28 56 
19 23 56 
19 18 56 
19 6 56 
19 31 56 
19 17 56 
19 22 56 
19 26 56 
19 13 56 
19 15 56 
19 14 56 
19 5 56 
19 8 56 
19 25 56 
19 16 56 
20 2 56 
20 1 56 
20 14 56 
20 24 56 
20 28 56 
20 9 56 
20 21 56 
20 17 56 
20 19 56 
20 31 56 
20 23 56 
20 18 56 
20 10 56 
20 26 56 
20 13 56 
20 22 56 
20 6 56 
20 15 56 
20 5 56 
20 8 56 
20 25 56 
20 16 56 
21 1 56 
21 15 56 
21 16 56 
21 18 56 
21 23 56 
21 14 56 
21 28 56 
21 24 56 
21 2 56 
21 19 56 
21 10 56 
21 9 56 
21 6 56 
21 17 56 
21 31 56 
21 22 56 
21 26 56 
21 20 56 
21 25 56 
21 5 56 
21 8 56 
21 7 56 
21 13 56 
21 30 56 
21 12 56 
22 24 56 
22 21 56 
22 9 56 
22 6 56 
22 20 56 
22 4 56 
22 11 56 
22 17 56 
22 2 56 
22 23 56 
22 13 56 
22 10 56 
22 26 56 
22 8 56 
22 25 56 
22 5 56 
22 15 56 
22 7 56 
22 28 56 
22 16 56 
22 30 56 
22 31 56 
22 19 56 
22 18 56 
22 14 56 
22 1 56 
22 12 56 
23 17 56 
23 20 56 
23 31 56 
23 25 56 
23 26 56 
23 16 56 
23 15 56 
23 5 56 
23 14 56 
23 2 56 
23 1 56 
23 9 56 
23 4 56 
23 22 56 
23 8 56 
23 7 56 
23 12 56 
23 6 56 
23 21 56 
23 11 56 
23 28 56 
23 27 56 
23 18 56 
23 19 56 
23 30 56 
23 13 56 
23 24 56 
24 1 56 
24 14 56 
24 10 56 
24 2 56 
24 23 56 
24 18 56 
24 31 56 
24 6 56 
24 28 56 
24 21 56 
24 19 56 
24 17 56 
24 9 56 
24 26 56 
24 25 56 
24 22 56 
24 13 56 
24 20 56 
24 8 56 
24 5 56 
24 15 56 
24 16 56 
25 31 56 
25 20 56 
25 1 56 
25 26 56 
25 17 56 
25 13 56 
25 10 56 
25 19 56 
25 24 56 
25 18 56 
25 16 56 
25 9 56 
25 22 56 
25 15 56 
25 28 56 
25 23 56 
25 2 56 
25 21 56 
25 7 56 
25 6 56 
25 14 56 
25 8 56 
25 5 56 
25 4 56 
26 21 56 
26 28 56 
26 5 56 
26 16 56 
26 24 56 
26 31 56 
26 7 56 
26 22 56 
26 1 56 
26 18 56 
26 11 56 
26 15 56 
26 2 56 
26 19 56 
26 9 56 
26 23 56 
26 13 56 
26 14 56 
26 25 56 
26 17 56 
26 6 56 
26 27 56 
26 12 56 
26 30 56 
26 8 56 
27 1 56 
27 28 56 
27 21 56 
27 2 56 
27 18 56 
27 23 56 
27 17 56 
27 10 56 
27 22 56 
27 6 56 
27 13 56 
27 8 56 
27 26 56 
27 9 56 
27 14 56 
28 7 56 
28 16 56 
28 23 56 
28 12 56 
28 10 56 
28 22 56 
28 27 56 
28 13 56 
28 26 56 
28 9 56 
28 11 56 
28 2 56 
28 20 56 
28 24 56 
28 15 56 
28 18 56 
28 6 56 
28 14 56 
28 19 56 
28 17 56 
28 29 56 
29 10 56 
29 8 56 
29 31 56 
29 11 56 
29 19 56 
30 2 56 
30 17 56 
30 13 56 
30 6 56 
30 24 56 
30 23 56 
30 22 56 
30 26 56 
30 14 56 
30 21 56 
30 31 56 
30 15 56 
30 5 56 
30 9 56 
30 28 56 
30 25 56 
30 1 56 
30 20 56 
30 19 56 
30 12 56 
31 16 56 
31 24 56 
31 21 56 
31 14 56 
31 1 56 
31 10 56 
31 23 56 
31 9 56 
31 17 56 
31 2 56 
31 28 56 
31 19 56 
31 18 56 
31 26 56 
31 25 56 
31 5 56 
31 22 56 
31 20 56 
31 8 56 
31 13 56 
31 6 56 
31 15 56 
31 4 56 
31 7 56 
31 30 56 
31 12 56 
1 14 57 
1 5 57 
1 10 57 
1 16 57 
1 2 57 
1 12 57 
1 13 57 
1 8 57 
1 27 57 
1 22 57 
1 24 57 
1 31 57 
1 7 57 
1 20 57 
1 9 57 
1 15 57 
1 25 57 
1 21 57 
1 6 57 
1 26 57 
1 18 57 
1 23 57 
1 4 57 
1 11 57 
1 30 57 
1 3 57 
1 17 57 
1 29 57 
1 19 57 
1 28 57 
2 8 57 
2 29 57 
2 12 57 
2 22 57 
2 7 57 
2 21 57 
2 3 57 
2 27 57 
2 11 57 
2 23 57 
2 31 57 
2 28 57 
2 26 57 
2 20 57 
2 9 57 
2 6 57 
2 15 57 
2 1 57 
2 18 57 
2 13 57 
2 30 57 
2 4 57 
3 27 57 
3 21 57 
3 22 57 
3 26 57 
3 25 57 
3 23 57 
3 1 57 
3 8 57 
4 19 57 
4 1 57 
4 11 57 
4 28 57 
4 8 57 
4 27 57 
4 7 57 
4 29 57 
4 12 57 
4 3 57 
4 13 57 
4 15 57 
4 5 57 
4 30 57 
4 16 57 
4 20 57 
4 17 57 
4 25 57 
4 6 57 
5 24 57 
5 2 57 
5 14 57 
5 28 57 
5 6 57 
5 17 57 
5 21 57 
5 13 57 
5 22 57 
5 4 57 
5 31 57 
5 9 57 
5 10 57 
5 1 57 
5 18 57 
5 25 57 
5 26 57 
5 16 57 
5 15 57 
5 20 57 
5 19 57 
5 8 57 
5 7 57 
5 23 57 
5 30 57 
5 12 57 
6 9 57 
6 21 57 
6 24 57 
6 28 57 
6 2 57 
6 23 57 
6 14 57 
6 10 57 
6 1 57 
6 17 57 
6 18 57 
6 31 57 
6 25 57 
6 22 57 
6 26 57 
6 13 57 
6 20 57 
6 16 57 
6 15 57 
6 5 57 
6 8 57 
6 19 57 
6 7 57 
6 30 57 
6 4 57 
7 12 57 
7 24 57 
7 28 57 
7 9 57 
7 4 57 
7 5 57 
7 2 57 
7 1 57 
7 14 57 
7 16 57 
7 10 57 
7 30 57 
7 15 57 
7 22 57 
7 18 57 
7 21 57 
7 19 57 
7 31 57 
7 17 57 
8 31 57 
8 22 57 
8 26 57 
8 25 57 
8 20 57 
8 5 57 
8 28 57 
8 1 57 
8 24 57 
8 9 57 
8 23 57 
8 19 57 
8 4 57 
8 2 57 
8 17 57 
8 10 57 
8 18 57 
8 13 57 
8 15 57 
8 6 57 
8 21 57 
8 16 57 
8 30 57 
8 11 57 
8 12 57 
8 27 57 
9 28 57 
9 2 57 
9 16 57 
9 10 57 
9 24 57 
9 23 57 
9 18 57 
9 17 57 
9 13 57 
9 6 57 
9 21 57 
9 31 57 
9 15 57 
9 25 57 
9 5 57 
9 22 57 
9 14 57 
9 1 57 
9 20 57 
9 30 57 
9 26 57 
9 7 57 
9 12 57 
9 8 57 
9 4 57 
10 2 57 
10 16 57 
10 28 57 
10 9 57 
10 21 57 
10 24 57 
10 19 57 
10 1 57 
10 13 57 
10 14 57 
10 18 57 
10 6 57 
10 17 57 
10 31 57 
10 15 57 
10 23 57 
10 20 57 
10 26 57 
10 5 57 
10 8 57 
10 22 57 
10 25 57 
10 30 57 
11 15 57 
11 30 57 
11 25 57 
11 7 57 
11 16 57 
11 13 57 
11 12 57 
11 20 57 
11 27 57 
11 17 57 
11 24 57 
11 2 57 
11 4 57 
11 3 57 
11 10 57 
11 8 57 
12 14 57 
12 1 57 
12 16 57 
12 9 57 
12 23 57 
12 19 57 
12 18 57 
12 28 57 
12 11 57 
12 7 57 
12 4 57 
12 13 57 
12 8 57 
12 3 57 
12 27 57 
12 6 57 
12 17 57 
12 2 57 
12 29 57 
13 14 57 
13 30 57 
13 1 57 
13 10 57 
13 17 57 
13 20 57 
13 18 57 
13 2 57 
13 6 57 
13 5 57 
13 21 57 
13 25 57 
13 12 57 
13 24 57 
13 28 57 
13 4 57 
13 23 57 
13 27 57 
13 3 57 
13 9 57 
13 31 57 
13 19 57 
13 29 57 
13 16 57 
14 2 57 
14 1 57 
14 28 57 
14 9 57 
14 21 57 
14 6 57 
14 18 57 
14 10 57 
14 23 57 
14 31 57 
14 25 57 
14 26 57 
14 16 57 
14 20 57 
14 13 57 
14 24 57 
14 22 57 
14 17 57 
14 19 57 
14 15 57 
14 8 57 
14 5 57 
14 30 57 
14 4 57 
15 10 57 
15 7 57 
15 17 57 
15 6 57 
15 11 57 
15 26 57 
15 25 57 
15 31 57 
15 16 57 
15 21 57 
15 27 57 
15 14 57 
15 28 57 
15 30 57 
15 9 57 
15 24 57 
15 22 57 
15 18 57 
15 23 57 
15 20 57 
15 2 57 
15 5 57 
15 12 57 
15 8 57 
15 19 57 
16 24 57 
16 17 57 
16 18 57 
16 1 57 
16 23 57 
16 19 57 
16 21 57 
16 14 57 
16 31 57 
16 26 57 
16 22 57 
16 9 57 
16 28 57 
16 8 57 
16 6 57 
16 20 57 
16 5 57 
16 25 57 
16 13 57 
16 7 57 
16 10 57 
16 30 57 
16 15 57 
17 27 57 
17 3 57 
17 7 57 
17 9 57 
17 12 57 
17 25 57 
17 11 57 
17 29 57 
17 4 57 
17 2 57 
17 16 57 
17 14 57 
17 30 57 
17 15 57 
17 26 57 
17 24 57 
17 23 57 
17 22 57 
17 1 57 
17 13 57 
17 5 57 
17 20 57 
17 31 57 
18 1 57 
18 14 57 
18 21 57 
18 9 57 
18 5 57 
18 19 57 
18 27 57 
18 8 57 
18 6 57 
18 25 57 
18 11 57 
18 20 57 
18 13 57 
18 15 57 
18 30 57 
18 22 57 
18 12 57 
18 26 57 
18 17 57 
18 23 57 
18 16 57 
18 31 57 
18 29 57 
18 3 57 
19 10 57 
19 1 57 
19 24 57 
19 9 57 
19 2 57 
19 21 57 
19 23 57 
19 18 57 
19 6 57 
19 31 57 
19 17 57 
19 22 57 
19 26 57 
19 13 57 
19 15 57 
19 14 57 
19 5 57 
19 8 57 
19 25 57 
19 16 57 
19 20 57 
20 2 57 
20 1 57 
20 14 57 
20 24 57 
20 28 57 
20 9 57 
20 21 57 
20 17 57 
20 19 57 
20 31 57 
20 23 57 
20 18 57 
20 10 57 
20 26 57 
20 13 57 
20 22 57 
20 6 57 
20 15 57 
20 5 57 
20 8 57 
20 25 57 
20 16 57 
21 1 57 
21 15 57 
21 16 57 
21 18 57 
21 23 57 
21 14 57 
21 28 57 
21 24 57 
21 2 57 
21 19 57 
21 10 57 
21 9 57 
21 6 57 
21 17 57 
21 31 57 
21 22 57 
21 26 57 
21 20 57 
21 25 57 
21 5 57 
21 8 57 
21 7 57 
21 13 57 
21 30 57 
21 4 57 
22 24 57 
22 21 57 
22 9 57 
22 6 57 
22 20 57 
22 4 57 
22 11 57 
22 17 57 
22 2 57 
22 23 57 
22 13 57 
22 10 57 
22 26 57 
22 8 57 
22 25 57 
22 5 57 
22 15 57 
22 7 57 
22 28 57 
22 16 57 
22 30 57 
22 31 57 
22 19 57 
22 18 57 
22 14 57 
22 1 57 
22 12 57 
23 20 57 
23 31 57 
23 25 57 
23 26 57 
23 16 57 
23 15 57 
23 5 57 
23 14 57 
23 1 57 
23 9 57 
23 4 57 
23 22 57 
23 8 57 
23 7 57 
23 12 57 
23 6 57 
23 21 57 
23 11 57 
23 28 57 
23 27 57 
23 18 57 
23 19 57 
23 30 57 
23 13 57 
23 24 57 
24 1 57 
24 14 57 
24 10 57 
24 2 57 
24 23 57 
24 18 57 
24 31 57 
24 6 57 
24 28 57 
24 21 57 
24 19 57 
24 17 57 
24 9 57 
24 26 57 
24 25 57 
24 22 57 
24 13 57 
24 20 57 
24 8 57 
24 5 57 
24 15 57 
24 16 57 
24 12 57 
25 31 57 
25 20 57 
25 1 57 
25 26 57 
25 17 57 
25 13 57 
25 10 57 
25 19 57 
25 24 57 
25 18 57 
25 16 57 
25 9 57 
25 22 57 
25 15 57 
25 28 57 
25 23 57 
25 2 57 
25 21 57 
25 7 57 
25 6 57 
25 14 57 
25 8 57 
25 5 57 
25 4 57 
25 30 57 
25 12 57 
26 21 57 
26 28 57 
26 5 57 
26 16 57 
26 24 57 
26 31 57 
26 7 57 
26 22 57 
26 1 57 
26 18 57 
26 11 57 
26 15 57 
26 2 57 
26 9 57 
26 23 57 
26 13 57 
26 14 57 
26 25 57 
26 17 57 
26 6 57 
26 27 57 
26 12 57 
26 30 57 
26 8 57 
26 10 57 
27 1 57 
27 28 57 
27 21 57 
27 2 57 
27 18 57 
27 23 57 
27 17 57 
27 22 57 
27 6 57 
27 13 57 
27 8 57 
27 26 57 
27 9 57 
27 14 57 
27 25 57 
28 7 57 
28 16 57 
28 23 57 
28 12 57 
28 10 57 
28 22 57 
28 27 57 
28 13 57 
28 26 57 
28 9 57 
28 11 57 
28 2 57 
28 20 57 
28 24 57 
28 15 57 
28 18 57 
28 6 57 
28 14 57 
28 19 57 
28 17 57 
28 29 57 
29 10 57 
29 8 57 
29 31 57 
29 19 57 
29 9 57 
30 2 57 
30 17 57 
30 13 57 
30 6 57 
30 24 57 
30 23 57 
30 22 57 
30 26 57 
30 14 57 
30 21 57 
30 31 57 
30 15 57 
30 5 57 
30 9 57 
30 28 57 
30 25 57 
30 1 57 
30 20 57 
30 19 57 
30 12 57 
31 24 57 
31 21 57 
31 14 57 
31 1 57 
31 10 57 
31 23 57 
31 9 57 
31 17 57 
31 2 57 
31 28 57 
31 19 57 
31 18 57 
31 26 57 
31 25 57 
31 5 57 
31 22 57 
31 20 57 
31 8 57 
31 13 57 
31 6 57 
31 15 57 
31 4 57 
31 7 57 
31 30 57 
1 14 58 
1 5 58 
1 10 58 
1 16 58 
1 2 58 
1 12 58 
1 13 58 
1 8 58 
1 27 58 
1 22 58 
1 24 58 
1 31 58 
1 7 58 
1 20 58 
1 9 58 
1 15 58 
1 25 58 
1 21 58 
1 6 58 
1 26 58 
1 18 58 
1 23 58 
1 4 58 
1 11 58 
1 30 58 
1 3 58 
1 17 58 
1 29 58 
1 19 58 
1 28 58 
2 8 58 
2 29 58 
2 12 58 
2 22 58 
2 7 58 
2 21 58 
2 3 58 
2 27 58 
2 11 58 
2 23 58 
2 31 58 
2 28 58 
2 26 58 
2 20 58 
2 6 58 
2 15 58 
2 1 58 
2 18 58 
2 13 58 
2 30 58 
2 4 58 
2 5 58 
3 27 58 
3 21 58 
3 22 58 
3 26 58 
3 25 58 
3 1 58 
3 8 58 
4 19 58 
4 1 58 
4 11 58 
4 28 58 
4 8 58 
4 27 58 
4 7 58 
4 29 58 
4 12 58 
4 3 58 
4 13 58 
4 15 58 
4 5 58 
4 30 58 
4 16 58 
4 20 58 
4 17 58 
4 25 58 
4 6 58 
4 10 58 
5 24 58 
5 2 58 
5 14 58 
5 28 58 
5 6 58 
5 17 58 
5 21 58 
5 13 58 
5 22 58 
5 31 58 
5 9 58 
5 10 58 
5 1 58 
5 18 58 
5 25 58 
5 26 58 
5 16 58 
5 15 58 
5 20 58 
5 19 58 
5 8 58 
5 23 58 
5 30 58 
5 12 58 
6 9 58 
6 21 58 
6 24 58 
6 28 58 
6 2 58 
6 23 58 
6 14 58 
6 10 58 
6 1 58 
6 17 58 
6 18 58 
6 31 58 
6 25 58 
6 22 58 
6 26 58 
6 13 58 
6 20 58 
6 16 58 
6 15 58 
6 5 58 
6 8 58 
6 19 58 
6 7 58 
6 4 58 
7 12 58 
7 24 58 
7 28 58 
7 9 58 
7 4 58 
7 5 58 
7 2 58 
7 1 58 
7 14 58 
7 16 58 
7 10 58 
7 30 58 
7 15 58 
7 22 58 
7 18 58 
7 21 58 
7 19 58 
7 31 58 
7 17 58 
7 13 58 
8 31 58 
8 22 58 
8 26 58 
8 25 58 
8 20 58 
8 5 58 
8 28 58 
8 1 58 
8 24 58 
8 23 58 
8 19 58 
8 4 58 
8 2 58 
8 17 58 
8 10 58 
8 18 58 
8 13 58 
8 15 58 
8 6 58 
8 21 58 
8 16 58 
8 30 58 
8 11 58 
8 12 58 
8 27 58 
8 14 58 
9 28 58 
9 2 58 
9 16 58 
9 10 58 
9 24 58 
9 23 58 
9 18 58 
9 17 58 
9 13 58 
9 6 58 
9 21 58 
9 31 58 
9 15 58 
9 25 58 
9 5 58 
9 22 58 
9 14 58 
9 1 58 
9 20 58 
9 30 58 
9 26 58 
9 7 58 
9 12 58 
9 8 58 
9 4 58 
9 11 58 
10 2 58 
10 16 58 
10 28 58 
10 9 58 
10 21 58 
10 24 58 
10 19 58 
10 1 58 
10 13 58 
10 14 58 
10 18 58 
10 6 58 
10 17 58 
10 31 58 
10 15 58 
10 23 58 
10 20 58 
10 26 58 
10 5 58 
10 8 58 
10 22 58 
10 25 58 
10 30 58 
10 7 58 
10 12 58 
11 15 58 
11 30 58 
11 25 58 
11 7 58 
11 16 58 
11 12 58 
11 20 58 
11 27 58 
11 17 58 
11 24 58 
11 2 58 
11 4 58 
11 3 58 
11 10 58 
11 8 58 
11 29 58 
12 14 58 
12 1 58 
12 16 58 
12 9 58 
12 23 58 
12 19 58 
12 18 58 
12 28 58 
12 7 58 
12 4 58 
12 13 58 
12 8 58 
12 3 58 
12 6 58 
12 17 58 
12 2 58 
12 29 58 
13 14 58 
13 30 58 
13 1 58 
13 10 58 
13 20 58 
13 18 58 
13 2 58 
13 6 58 
13 5 58 
13 21 58 
13 25 58 
13 12 58 
13 28 58 
13 4 58 
13 23 58 
13 27 58 
13 3 58 
13 9 58 
13 31 58 
13 19 58 
13 29 58 
13 16 58 
14 2 58 
14 1 58 
14 28 58 
14 9 58 
14 21 58 
14 6 58 
14 18 58 
14 10 58 
14 23 58 
14 31 58 
14 25 58 
14 26 58 
14 16 58 
14 20 58 
14 13 58 
14 24 58 
14 22 58 
14 17 58 
14 19 58 
14 15 58 
14 8 58 
14 5 58 
14 4 58 
14 12 58 
15 10 58 
15 7 58 
15 17 58 
15 6 58 
15 11 58 
15 26 58 
15 25 58 
15 31 58 
15 16 58 
15 21 58 
15 27 58 
15 14 58 
15 28 58 
15 30 58 
15 9 58 
15 24 58 
15 22 58 
15 18 58 
15 23 58 
15 20 58 
15 2 58 
15 5 58 
15 12 58 
15 8 58 
15 19 58 
16 24 58 
16 17 58 
16 18 58 
16 1 58 
16 23 58 
16 19 58 
16 21 58 
16 14 58 
16 31 58 
16 26 58 
16 22 58 
16 9 58 
16 28 58 
16 8 58 
16 6 58 
16 20 58 
16 5 58 
16 25 58 
16 13 58 
16 7 58 
16 10 58 
16 30 58 
16 15 58 
17 27 58 
17 3 58 
17 7 58 
17 12 58 
17 25 58 
17 11 58 
17 29 58 
17 4 58 
17 2 58 
17 16 58 
17 14 58 
17 30 58 
17 15 58 
17 26 58 
17 24 58 
17 23 58 
17 22 58 
17 1 58 
17 13 58 
17 5 58 
17 20 58 
17 31 58 
17 10 58 
18 1 58 
18 14 58 
18 21 58 
18 9 58 
18 5 58 
18 27 58 
18 8 58 
18 6 58 
18 25 58 
18 11 58 
18 20 58 
18 13 58 
18 15 58 
18 22 58 
18 12 58 
18 26 58 
18 17 58 
18 23 58 
18 16 58 
18 31 58 
18 29 58 
18 3 58 
19 10 58 
19 1 58 
19 24 58 
19 9 58 
19 2 58 
19 21 58 
19 23 58 
19 18 58 
19 6 58 
19 31 58 
19 17 58 
19 22 58 
19 26 58 
19 13 58 
19 15 58 
19 14 58 
19 5 58 
19 8 58 
19 25 58 
19 16 58 
19 20 58 
20 2 58 
20 1 58 
20 14 58 
20 24 58 
20 28 58 
20 9 58 
20 21 58 
20 17 58 
20 19 58 
20 31 58 
20 23 58 
20 18 58 
20 10 58 
20 26 58 
20 13 58 
20 22 58 
20 6 58 
20 15 58 
20 5 58 
20 8 58 
20 25 58 
20 16 58 
21 1 58 
21 15 58 
21 16 58 
21 18 58 
21 23 58 
21 14 58 
21 28 58 
21 24 58 
21 2 58 
21 19 58 
21 10 58 
21 6 58 
21 17 58 
21 31 58 
21 22 58 
21 26 58 
21 20 58 
21 25 58 
21 5 58 
21 8 58 
21 7 58 
21 13 58 
21 30 58 
21 4 58 
21 12 58 
22 24 58 
22 21 58 
22 9 58 
22 6 58 
22 20 58 
22 4 58 
22 11 58 
22 2 58 
22 23 58 
22 10 58 
22 26 58 
22 8 58 
22 25 58 
22 5 58 
22 15 58 
22 7 58 
22 28 58 
22 16 58 
22 30 58 
22 31 58 
22 19 58 
22 18 58 
22 14 58 
22 1 58 
22 12 58 
23 20 58 
23 31 58 
23 25 58 
23 26 58 
23 16 58 
23 15 58 
23 5 58 
23 14 58 
23 1 58 
23 9 58 
23 4 58 
23 22 58 
23 8 58 
23 7 58 
23 12 58 
23 6 58 
23 21 58 
23 11 58 
23 28 58 
23 27 58 
23 18 58 
23 19 58 
23 30 58 
23 13 58 
23 24 58 
23 3 58 
23 10 58 
24 1 58 
24 14 58 
24 10 58 
24 2 58 
24 23 58 
24 18 58 
24 31 58 
24 6 58 
24 28 58 
24 21 58 
24 19 58 
24 17 58 
24 9 58 
24 26 58 
24 25 58 
24 22 58 
24 13 58 
24 20 58 
24 8 58 
24 5 58 
24 15 58 
24 16 58 
24 12 58 
24 30 58 
25 31 58 
25 20 58 
25 1 58 
25 26 58 
25 17 58 
25 13 58 
25 10 58 
25 19 58 
25 24 58 
25 18 58 
25 16 58 
25 9 58 
25 22 58 
25 15 58 
25 28 58 
25 23 58 
25 2 58 
25 21 58 
25 7 58 
25 6 58 
25 14 58 
25 8 58 
25 5 58 
25 4 58 
25 30 58 
25 12 58 
26 21 58 
26 28 58 
26 5 58 
26 16 58 
26 24 58 
26 31 58 
26 7 58 
26 22 58 
26 1 58 
26 18 58 
26 11 58 
26 15 58 
26 2 58 
26 23 58 
26 13 58 
26 14 58 
26 25 58 
26 17 58 
26 6 58 
26 27 58 
26 12 58 
26 30 58 
26 8 58 
26 10 58 
26 4 58 
27 1 58 
27 28 58 
27 2 58 
27 18 58 
27 23 58 
27 17 58 
27 22 58 
27 6 58 
27 13 58 
27 8 58 
27 9 58 
27 14 58 
27 25 58 
28 7 58 
28 16 58 
28 23 58 
28 12 58 
28 10 58 
28 22 58 
28 27 58 
28 13 58 
28 26 58 
28 9 58 
28 11 58 
28 2 58 
28 20 58 
28 24 58 
28 15 58 
28 18 58 
28 6 58 
28 14 58 
28 19 58 
28 17 58 
28 29 58 
29 10 58 
29 8 58 
29 31 58 
29 9 58 
29 25 58 
30 2 58 
30 17 58 
30 13 58 
30 6 58 
30 24 58 
30 23 58 
30 22 58 
30 26 58 
30 14 58 
30 21 58 
30 31 58 
30 15 58 
30 5 58 
30 9 58 
30 28 58 
30 25 58 
30 1 58 
30 20 58 
30 19 58 
30 12 58 
30 11 58 
31 24 58 
31 21 58 
31 14 58 
31 1 58 
31 10 58 
31 23 58 
31 9 58 
31 17 58 
31 2 58 
31 28 58 
31 19 58 
31 18 58 
31 26 58 
31 25 58 
31 5 58 
31 22 58 
31 20 58 
31 8 58 
31 13 58 
31 6 58 
31 15 58 
31 4 58 
31 7 58 
31 30 58 
31 11 58 
31 12 58 
1 14 59 
1 5 59 
1 10 59 
1 16 59 
1 2 59 
1 12 59 
1 13 59 
1 8 59 
1 27 59 
1 22 59 
1 24 59 
1 31 59 
1 7 59 
1 20 59 
1 9 59 
1 15 59 
1 25 59 
1 21 59 
1 6 59 
1 26 59 
1 18 59 
1 23 59 
1 4 59 
1 11 59 
1 30 59 
1 3 59 
1 17 59 
1 29 59 
1 19 59 
1 28 59 
2 8 59 
2 29 59 
2 22 59 
2 7 59 
2 21 59 
2 3 59 
2 27 59 
2 11 59 
2 23 59 
2 31 59 
2 28 59 
2 26 59 
2 20 59 
2 6 59 
2 15 59 
2 1 59 
2 18 59 
2 13 59 
2 30 59 
2 4 59 
2 5 59 
2 10 59 
3 27 59 
3 21 59 
3 22 59 
3 26 59 
3 25 59 
3 1 59 
3 8 59 
3 30 59 
4 19 59 
4 1 59 
4 11 59 
4 28 59 
4 8 59 
4 27 59 
4 7 59 
4 29 59 
4 12 59 
4 3 59 
4 13 59 
4 15 59 
4 5 59 
4 30 59 
4 16 59 
4 20 59 
4 17 59 
4 25 59 
4 6 59 
4 10 59 
4 21 59 
4 23 59 
5 24 59 
5 2 59 
5 14 59 
5 28 59 
5 6 59 
5 17 59 
5 21 59 
5 13 59 
5 22 59 
5 31 59 
5 9 59 
5 10 59 
5 1 59 
5 18 59 
5 25 59 
5 26 59 
5 16 59 
5 15 59 
5 20 59 
5 19 59 
5 8 59 
5 23 59 
5 30 59 
5 12 59 
6 9 59 
6 21 59 
6 24 59 
6 28 59 
6 2 59 
6 23 59 
6 14 59 
6 10 59 
6 1 59 
6 17 59 
6 18 59 
6 31 59 
6 25 59 
6 22 59 
6 26 59 
6 13 59 
6 20 59 
6 16 59 
6 15 59 
6 5 59 
6 8 59 
6 19 59 
6 7 59 
6 4 59 
6 30 59 
7 24 59 
7 28 59 
7 9 59 
7 4 59 
7 5 59 
7 2 59 
7 1 59 
7 14 59 
7 16 59 
7 10 59 
7 30 59 
7 15 59 
7 22 59 
7 18 59 
7 21 59 
7 19 59 
7 31 59 
7 17 59 
7 13 59 
8 31 59 
8 22 59 
8 26 59 
8 25 59 
8 20 59 
8 5 59 
8 28 59 
8 1 59 
8 24 59 
8 23 59 
8 19 59 
8 4 59 
8 2 59 
8 17 59 
8 10 59 
8 18 59 
8 13 59 
8 15 59 
8 6 59 
8 21 59 
8 16 59 
8 30 59 
8 11 59 
8 27 59 
8 14 59 
8 9 59 
9 28 59 
9 2 59 
9 16 59 
9 10 59 
9 24 59 
9 23 59 
9 18 59 
9 17 59 
9 13 59 
9 6 59 
9 21 59 
9 31 59 
9 15 59 
9 25 59 
9 5 59 
9 22 59 
9 14 59 
9 1 59 
9 20 59 
9 30 59 
9 26 59 
9 7 59 
9 12 59 
9 8 59 
9 4 59 
9 11 59 
9 19 59 
10 2 59 
10 16 59 
10 28 59 
10 9 59 
10 21 59 
10 24 59 
10 19 59 
10 1 59 
10 13 59 
10 14 59 
10 18 59 
10 6 59 
10 17 59 
10 31 59 
10 15 59 
10 23 59 
10 20 59 
10 26 59 
10 5 59 
10 8 59 
10 22 59 
10 25 59 
10 30 59 
10 7 59 
10 12 59 
10 4 59 
11 15 59 
11 30 59 
11 25 59 
11 7 59 
11 16 59 
11 12 59 
11 27 59 
11 17 59 
11 24 59 
11 2 59 
11 4 59 
11 3 59 
11 10 59 
11 8 59 
11 29 59 
11 19 59 
12 14 59 
12 1 59 
12 16 59 
12 9 59 
12 23 59 
12 19 59 
12 18 59 
12 28 59 
12 7 59 
12 4 59 
12 13 59 
12 8 59 
12 3 59 
12 6 59 
12 17 59 
12 2 59 
12 29 59 
13 14 59 
13 30 59 
13 1 59 
13 10 59 
13 20 59 
13 2 59 
13 6 59 
13 5 59 
13 21 59 
13 25 59 
13 28 59 
13 4 59 
13 23 59 
13 27 59 
13 3 59 
13 9 59 
13 31 59 
13 19 59 
13 29 59 
13 16 59 
14 2 59 
14 1 59 
14 28 59 
14 9 59 
14 21 59 
14 6 59 
14 18 59 
14 10 59 
14 23 59 
14 31 59 
14 25 59 
14 26 59 
14 16 59 
14 20 59 
14 13 59 
14 24 59 
14 22 59 
14 17 59 
14 19 59 
14 15 59 
14 8 59 
14 5 59 
14 4 59 
14 7 59 
15 10 59 
15 7 59 
15 17 59 
15 6 59 
15 11 59 
15 26 59 
15 25 59 
15 31 59 
15 16 59 
15 21 59 
15 27 59 
15 14 59 
15 28 59 
15 30 59 
15 9 59 
15 24 59 
15 22 59 
15 18 59 
15 23 59 
15 20 59 
15 2 59 
15 5 59 
15 12 59 
15 8 59 
15 19 59 
16 24 59 
16 17 59 
16 18 59 
16 1 59 
16 23 59 
16 19 59 
16 21 59 
16 14 59 
16 31 59 
16 26 59 
16 22 59 
16 9 59 
16 28 59 
16 8 59 
16 6 59 
16 20 59 
16 5 59 
16 13 59 
16 7 59 
16 10 59 
16 30 59 
16 15 59 
16 4 59 
17 27 59 
17 3 59 
17 7 59 
17 12 59 
17 11 59 
17 29 59 
17 4 59 
17 2 59 
17 16 59 
17 14 59 
17 30 59 
17 15 59 
17 26 59 
17 24 59 
17 23 59 
17 22 59 
17 1 59 
17 13 59 
17 5 59 
17 20 59 
17 31 59 
17 10 59 
17 9 59 
18 1 59 
18 14 59 
18 21 59 
18 9 59 
18 5 59 
18 27 59 
18 8 59 
18 6 59 
18 25 59 
18 11 59 
18 20 59 
18 13 59 
18 15 59 
18 22 59 
18 12 59 
18 26 59 
18 17 59 
18 23 59 
18 16 59 
18 31 59 
18 29 59 
18 3 59 
18 4 59 
18 7 59 
19 10 59 
19 1 59 
19 24 59 
19 9 59 
19 2 59 
19 21 59 
19 23 59 
19 18 59 
19 6 59 
19 31 59 
19 17 59 
19 22 59 
19 26 59 
19 13 59 
19 15 59 
19 14 59 
19 5 59 
19 8 59 
19 25 59 
19 16 59 
19 20 59 
20 2 59 
20 1 59 
20 14 59 
20 24 59 
20 28 59 
20 9 59 
20 21 59 
20 17 59 
20 19 59 
20 31 59 
20 23 59 
20 18 59 
20 10 59 
20 26 59 
20 13 59 
20 22 59 
20 6 59 
20 15 59 
20 5 59 
20 8 59 
20 25 59 
20 16 59 
21 1 59 
21 15 59 
21 16 59 
21 18 59 
21 23 59 
21 14 59 
21 28 59 
21 24 59 
21 2 59 
21 19 59 
21 10 59 
21 6 59 
21 17 59 
21 31 59 
21 22 59 
21 26 59 
21 20 59 
21 25 59 
21 5 59 
21 8 59 
21 7 59 
21 13 59 
21 30 59 
21 4 59 
22 24 59 
22 21 59 
22 9 59 
22 6 59 
22 20 59 
22 4 59 
22 11 59 
22 2 59 
22 23 59 
22 10 59 
22 26 59 
22 8 59 
22 25 59 
22 5 59 
22 15 59 
22 7 59 
22 28 59 
22 16 59 
22 30 59 
22 31 59 
22 19 59 
22 18 59 
22 14 59 
22 1 59 
22 12 59 
23 20 59 
23 31 59 
23 25 59 
23 26 59 
23 16 59 
23 15 59 
23 5 59 
23 14 59 
23 1 59 
23 9 59 
23 4 59 
23 22 59 
23 8 59 
23 7 59 
23 12 59 
23 6 59 
23 21 59 
23 11 59 
23 27 59 
23 18 59 
23 19 59 
23 30 59 
23 24 59 
23 3 59 
23 10 59 
24 1 59 
24 14 59 
24 10 59 
24 2 59 
24 23 59 
24 18 59 
24 31 59 
24 6 59 
24 28 59 
24 21 59 
24 19 59 
24 17 59 
24 26 59 
24 25 59 
24 22 59 
24 13 59 
24 20 59 
24 8 59 
24 5 59 
24 15 59 
24 16 59 
24 12 59 
25 31 59 
25 20 59 
25 1 59 
25 26 59 
25 17 59 
25 13 59 
25 10 59 
25 19 59 
25 24 59 
25 18 59 
25 16 59 
25 9 59 
25 22 59 
25 15 59 
25 28 59 
25 23 59 
25 2 59 
25 21 59 
25 7 59 
25 6 59 
25 14 59 
25 8 59 
25 5 59 
25 30 59 
25 12 59 
26 21 59 
26 28 59 
26 5 59 
26 16 59 
26 24 59 
26 31 59 
26 7 59 
26 22 59 
26 1 59 
26 18 59 
26 11 59 
26 15 59 
26 2 59 
26 23 59 
26 13 59 
26 14 59 
26 25 59 
26 17 59 
26 6 59 
26 27 59 
26 30 59 
26 8 59 
26 10 59 
26 4 59 
26 9 59 
27 1 59 
27 28 59 
27 2 59 
27 18 59 
27 23 59 
27 17 59 
27 22 59 
27 6 59 
27 13 59 
27 8 59 
27 9 59 
27 14 59 
27 25 59 
27 26 59 
27 31 59 
28 7 59 
28 16 59 
28 23 59 
28 12 59 
28 10 59 
28 22 59 
28 27 59 
28 13 59 
28 26 59 
28 9 59 
28 11 59 
28 2 59 
28 20 59 
28 24 59 
28 15 59 
28 18 59 
28 6 59 
28 14 59 
28 19 59 
28 17 59 
28 29 59 
29 10 59 
29 8 59 
29 31 59 
29 9 59 
29 25 59 
29 15 59 
29 7 59 
30 2 59 
30 17 59 
30 13 59 
30 6 59 
30 24 59 
30 23 59 
30 22 59 
30 26 59 
30 14 59 
30 21 59 
30 31 59 
30 15 59 
30 5 59 
30 9 59 
30 28 59 
30 25 59 
30 1 59 
30 20 59 
30 19 59 
31 24 59 
31 21 59 
31 14 59 
31 1 59 
31 10 59 
31 23 59 
31 9 59 
31 17 59 
31 2 59 
31 28 59 
31 19 59 
31 18 59 
31 26 59 
31 25 59 
31 5 59 
31 22 59 
31 20 59 
31 8 59 
31 13 59 
31 6 59 
31 15 59 
31 4 59 
31 7 59 
31 30 59 
31 11 59 
31 12 59 
31 16 59 
1 14 60 
1 5 60 
1 10 60 
1 16 60 
1 2 60 
1 12 60 
1 13 60 
1 8 60 
1 27 60 
1 22 60 
1 24 60 
1 31 60 
1 7 60 
1 20 60 
1 9 60 
1 15 60 
1 25 60 
1 21 60 
1 6 60 
1 26 60 
1 18 60 
1 23 60 
1 4 60 
1 11 60 
1 30 60 
1 3 60 
1 17 60 
1 29 60 
1 19 60 
1 28 60 
2 8 60 
2 29 60 
2 22 60 
2 7 60 
2 21 60 
2 3 60 
2 27 60 
2 11 60 
2 23 60 
2 31 60 
2 28 60 
2 26 60 
2 20 60 
2 6 60 
2 15 60 
2 1 60 
2 18 60 
2 30 60 
2 4 60 
2 5 60 
2 10 60 
2 9 60 
3 27 60 
3 21 60 
3 22 60 
3 26 60 
3 25 60 
3 1 60 
3 8 60 
3 12 60 
4 19 60 
4 1 60 
4 11 60 
4 28 60 
4 8 60 
4 27 60 
4 7 60 
4 29 60 
4 12 60 
4 3 60 
4 13 60 
4 15 60 
4 5 60 
4 30 60 
4 16 60 
4 20 60 
4 17 60 
4 25 60 
4 6 60 
4 10 60 
4 21 60 
4 23 60 
4 18 60 
5 24 60 
5 2 60 
5 14 60 
5 28 60 
5 6 60 
5 17 60 
5 21 60 
5 13 60 
5 22 60 
5 31 60 
5 9 60 
5 10 60 
5 1 60 
5 18 60 
5 25 60 
5 26 60 
5 16 60 
5 15 60 
5 20 60 
5 19 60 
5 8 60 
5 23 60 
5 30 60 
6 9 60 
6 21 60 
6 24 60 
6 28 60 
6 2 60 
6 23 60 
6 14 60 
6 10 60 
6 1 60 
6 17 60 
6 18 60 
6 31 60 
6 25 60 
6 22 60 
6 26 60 
6 20 60 
6 16 60 
6 15 60 
6 5 60 
6 8 60 
6 19 60 
6 7 60 
6 4 60 
6 30 60 
6 12 60 
7 24 60 
7 28 60 
7 9 60 
7 4 60 
7 5 60 
7 2 60 
7 1 60 
7 14 60 
7 16 60 
7 10 60 
7 30 60 
7 15 60 
7 22 60 
7 18 60 
7 21 60 
7 19 60 
7 31 60 
7 17 60 
7 23 60 
8 31 60 
8 22 60 
8 26 60 
8 25 60 
8 20 60 
8 5 60 
8 28 60 
8 1 60 
8 24 60 
8 19 60 
8 4 60 
8 2 60 
8 17 60 
8 10 60 
8 18 60 
8 15 60 
8 6 60 
8 21 60 
8 16 60 
8 30 60 
8 11 60 
8 27 60 
8 14 60 
8 9 60 
9 28 60 
9 2 60 
9 16 60 
9 10 60 
9 24 60 
9 23 60 
9 18 60 
9 17 60 
9 13 60 
9 6 60 
9 21 60 
9 31 60 
9 15 60 
9 25 60 
9 5 60 
9 22 60 
9 14 60 
9 1 60 
9 20 60 
9 30 60 
9 26 60 
9 7 60 
9 12 60 
9 8 60 
9 4 60 
9 11 60 
9 19 60 
10 2 60 
10 16 60 
10 28 60 
10 9 60 
10 21 60 
10 24 60 
10 19 60 
10 1 60 
10 13 60 
10 14 60 
10 18 60 
10 6 60 
10 17 60 
10 31 60 
10 15 60 
10 23 60 
10 20 60 
10 26 60 
10 5 60 
10 8 60 
10 22 60 
10 25 60 
10 30 60 
10 7 60 
10 4 60 
11 15 60 
11 30 60 
11 25 60 
11 7 60 
11 12 60 
11 27 60 
11 17 60 
11 24 60 
11 2 60 
11 4 60 
11 3 60 
11 10 60 
11 8 60 
11 29 60 
11 19 60 
11 23 60 
12 14 60 
12 1 60 
12 16 60 
12 9 60 
12 23 60 
12 19 60 
12 18 60 
12 28 60 
12 7 60 
12 4 60 
12 8 60 
12 3 60 
12 6 60 
12 17 60 
12 29 60 
13 14 60 
13 30 60 
13 1 60 
13 10 60 
13 20 60 
13 2 60 
13 6 60 
13 5 60 
13 21 60 
13 25 60 
13 28 60 
13 4 60 
13 23 60 
13 27 60 
13 9 60 
13 31 60 
13 19 60 
13 16 60 
14 2 60 
14 1 60 
14 28 60 
14 9 60 
14 21 60 
14 6 60 
14 18 60 
14 10 60 
14 23 60 
14 31 60 
14 25 60 
14 26 60 
14 16 60 
14 20 60 
14 24 60 
14 22 60 
14 17 60 
14 19 60 
14 15 60 
14 8 60 
14 5 60 
14 4 60 
14 7 60 
15 10 60 
15 7 60 
15 17 60 
15 6 60 
15 11 60 
15 26 60 
15 25 60 
15 31 60 
15 16 60 
15 21 60 
15 27 60 
15 14 60 
15 28 60 
15 30 60 
15 9 60 
15 24 60 
15 22 60 
15 18 60 
15 23 60 
15 20 60 
15 2 60 
15 5 60 
15 12 60 
15 8 60 
15 19 60 
16 24 60 
16 17 60 
16 18 60 
16 1 60 
16 23 60 
16 19 60 
16 21 60 
16 14 60 
16 31 60 
16 26 60 
16 22 60 
16 9 60 
16 28 60 
16 8 60 
16 6 60 
16 20 60 
16 5 60 
16 7 60 
16 10 60 
16 30 60 
16 15 60 
16 4 60 
16 25 60 
17 27 60 
17 3 60 
17 7 60 
17 12 60 
17 11 60 
17 29 60 
17 4 60 
17 2 60 
17 16 60 
17 14 60 
17 30 60 
17 15 60 
17 26 60 
17 24 60 
17 23 60 
17 22 60 
17 1 60 
17 5 60 
17 20 60 
17 31 60 
17 10 60 
17 9 60 
18 1 60 
18 14 60 
18 21 60 
18 9 60 
18 5 60 
18 27 60 
18 8 60 
18 6 60 
18 25 60 
18 11 60 
18 20 60 
18 13 60 
18 15 60 
18 22 60 
18 12 60 
18 26 60 
18 17 60 
18 23 60 
18 16 60 
18 31 60 
18 29 60 
18 3 60 
18 4 60 
18 7 60 
19 10 60 
19 1 60 
19 24 60 
19 9 60 
19 2 60 
19 21 60 
19 23 60 
19 18 60 
19 6 60 
19 31 60 
19 17 60 
19 22 60 
19 26 60 
19 15 60 
19 14 60 
19 5 60 
19 8 60 
19 25 60 
19 16 60 
19 20 60 
19 4 60 
20 2 60 
20 1 60 
20 14 60 
20 24 60 
20 28 60 
20 9 60 
20 21 60 
20 17 60 
20 19 60 
20 31 60 
20 23 60 
20 18 60 
20 10 60 
20 26 60 
20 13 60 
20 22 60 
20 6 60 
20 15 60 
20 5 60 
20 8 60 
20 25 60 
20 16 60 
21 1 60 
21 15 60 
21 16 60 
21 18 60 
21 23 60 
21 14 60 
21 28 60 
21 24 60 
21 2 60 
21 19 60 
21 10 60 
21 6 60 
21 17 60 
21 31 60 
21 22 60 
21 26 60 
21 20 60 
21 25 60 
21 5 60 
21 8 60 
21 7 60 
21 13 60 
21 4 60 
21 12 60 
22 24 60 
22 21 60 
22 9 60 
22 6 60 
22 20 60 
22 4 60 
22 11 60 
22 2 60 
22 23 60 
22 10 60 
22 26 60 
22 8 60 
22 25 60 
22 5 60 
22 15 60 
22 7 60 
22 28 60 
22 16 60 
22 30 60 
22 31 60 
22 19 60 
22 18 60 
22 14 60 
22 1 60 
22 12 60 
23 20 60 
23 31 60 
23 25 60 
23 26 60 
23 15 60 
23 5 60 
23 14 60 
23 1 60 
23 9 60 
23 4 60 
23 22 60 
23 8 60 
23 7 60 
23 12 60 
23 6 60 
23 21 60 
23 11 60 
23 27 60 
23 18 60 
23 19 60 
23 30 60 
23 24 60 
23 3 60 
23 10 60 
23 29 60 
24 1 60 
24 14 60 
24 10 60 
24 2 60 
24 23 60 
24 18 60 
24 31 60 
24 6 60 
24 28 60 
24 21 60 
24 19 60 
24 17 60 
24 26 60 
24 25 60 
24 22 60 
24 13 60 
24 20 60 
24 8 60 
24 5 60 
24 15 60 
24 16 60 
25 31 60 
25 20 60 
25 1 60 
25 26 60 
25 17 60 
25 13 60 
25 10 60 
25 19 60 
25 24 60 
25 18 60 
25 16 60 
25 9 60 
25 22 60 
25 15 60 
25 28 60 
25 23 60 
25 2 60 
25 21 60 
25 7 60 
25 6 60 
25 14 60 
25 8 60 
25 5 60 
25 30 60 
26 21 60 
26 28 60 
26 5 60 
26 16 60 
26 24 60 
26 31 60 
26 7 60 
26 22 60 
26 1 60 
26 18 60 
26 11 60 
26 15 60 
26 2 60 
26 23 60 
26 14 60 
26 25 60 
26 17 60 
26 6 60 
26 27 60 
26 30 60 
26 8 60 
26 10 60 
26 4 60 
26 9 60 
26 12 60 
27 1 60 
27 28 60 
27 2 60 
27 18 60 
27 23 60 
27 17 60 
27 22 60 
27 6 60 
27 13 60 
27 8 60 
27 9 60 
27 14 60 
27 25 60 
27 26 60 
27 31 60 
27 20 60 
27 16 60 
28 7 60 
28 16 60 
28 23 60 
28 12 60 
28 10 60 
28 22 60 
28 27 60 
28 13 60 
28 26 60 
28 9 60 
28 11 60 
28 2 60 
28 20 60 
28 24 60 
28 15 60 
28 18 60 
28 6 60 
28 14 60 
28 19 60 
28 17 60 
28 29 60 
29 10 60 
29 8 60 
29 31 60 
29 9 60 
29 25 60 
29 15 60 
29 7 60 
29 1 60 
29 21 60 
30 2 60 
30 17 60 
30 13 60 
30 6 60 
30 24 60 
30 23 60 
30 22 60 
30 26 60 
30 14 60 
30 21 60 
30 31 60 
30 15 60 
30 5 60 
30 9 60 
30 28 60 
30 25 60 
30 1 60 
30 20 60 
30 19 60 
30 4 60 
30 16 60 
31 24 60 
31 21 60 
31 14 60 
31 1 60 
31 10 60 
31 23 60 
31 9 60 
31 17 60 
31 2 60 
31 28 60 
31 19 60 
31 18 60 
31 26 60 
31 25 60 
31 5 60 
31 22 60 
31 20 60 
31 8 60 
31 13 60 
31 6 60 
31 15 60 
31 4 60 
31 7 60 
31 30 60 
31 12 60 
31 16 60 
