# Supplementary material for: Targeted Cooperative Actions Shape Social Networks
Source: PLoS One. 2016 Jan 29;11(1):e0147850. doi: 10.1371/journal.pone.0147850 (PMC4733057; doi:10.1371/journal.pone.0147850)
Supplement: S1 Dataset — The S1 Dataset is a zip file archive containing anonymized data of each session in separate sub-files. Sessions in the recipient-only treatment are in the subfiles B, C, D, and E and sessions in the reciprocal treatment are in the sub-files F, G, H, I, and J. The sub-file A describes data format. (ZIP) [file pone.0147850.s002.zip › S1Dataset/D.txt]

from to round
1 2 1 
1 19 1 
2 9 1 
2 19 1 
3 16 1 
3 7 1 
4 28 1 
4 13 1 
5 15 1 
5 31 1 
6 14 1 
6 15 1 
7 27 1 
7 1 1 
8 25 1 
8 23 1 
9 5 1 
9 13 1 
10 28 1 
10 6 1 
11 26 1 
12 5 1 
12 15 1 
13 12 1 
13 22 1 
14 30 1 
14 22 1 
15 24 1 
15 21 1 
16 14 1 
16 11 1 
17 8 1 
17 26 1 
18 20 1 
18 7 1 
19 25 1 
19 15 1 
21 10 1 
21 4 1 
22 14 1 
22 13 1 
23 21 1 
23 5 1 
24 4 1 
24 1 1 
25 24 1 
25 26 1 
26 25 1 
26 23 1 
27 28 1 
27 18 1 
28 8 1 
28 7 1 
29 27 1 
29 7 1 
30 10 1 
30 15 1 
31 12 1 
31 26 1 
1 2 2 
1 31 2 
2 9 2 
2 10 2 
3 16 2 
3 7 2 
3 10 2 
4 28 2 
4 13 2 
4 11 2 
4 1 2 
5 31 2 
5 25 2 
6 14 2 
6 10 2 
7 27 2 
7 1 2 
7 8 2 
7 29 2 
8 25 2 
8 23 2 
8 29 2 
8 17 2 
9 5 2 
9 13 2 
9 27 2 
9 21 2 
10 6 2 
10 17 2 
11 26 2 
11 21 2 
11 8 2 
12 5 2 
12 15 2 
12 31 2 
12 3 2 
13 12 2 
13 22 2 
13 17 2 
13 2 2 
14 30 2 
14 22 2 
14 7 2 
14 15 2 
15 21 2 
15 11 2 
16 14 2 
16 24 2 
17 8 2 
17 2 2 
18 20 2 
18 7 2 
18 22 2 
18 3 2 
19 15 2 
19 16 2 
20 2 2 
21 10 2 
21 4 2 
21 14 2 
21 7 2 
22 14 2 
22 13 2 
22 21 2 
22 4 2 
23 21 2 
23 5 2 
23 17 2 
23 3 2 
24 4 2 
24 1 2 
25 24 2 
25 26 2 
25 22 2 
25 2 2 
26 25 2 
26 23 2 
26 8 2 
26 31 2 
27 28 2 
27 18 2 
27 6 2 
27 19 2 
28 7 2 
28 13 2 
29 27 2 
29 26 2 
30 10 2 
30 15 2 
30 22 2 
30 6 2 
31 12 2 
31 26 2 
31 4 2 
31 3 2 
1 31 3 
1 8 3 
2 9 3 
2 11 3 
3 7 3 
3 10 3 
3 2 3 
4 28 3 
4 13 3 
4 11 3 
4 1 3 
4 10 3 
4 15 3 
5 31 3 
5 25 3 
5 9 3 
5 13 3 
6 14 3 
6 25 3 
7 27 3 
7 1 3 
7 8 3 
7 29 3 
7 30 3 
8 25 3 
8 23 3 
8 29 3 
8 17 3 
9 13 3 
9 27 3 
9 21 3 
10 6 3 
10 18 3 
11 26 3 
11 8 3 
11 12 3 
12 5 3 
12 31 3 
12 3 3 
12 13 3 
13 12 3 
13 22 3 
13 17 3 
13 9 3 
14 30 3 
14 22 3 
14 7 3 
14 13 3 
15 11 3 
15 13 3 
16 14 3 
16 24 3 
16 25 3 
17 8 3 
17 7 3 
18 7 3 
18 22 3 
18 3 3 
18 9 3 
19 16 3 
19 18 3 
20 18 3 
21 10 3 
21 4 3 
21 14 3 
21 7 3 
21 26 3 
21 3 3 
22 14 3 
22 13 3 
22 21 3 
22 4 3 
22 9 3 
22 6 3 
23 21 3 
23 5 3 
23 3 3 
23 9 3 
24 4 3 
24 1 3 
24 27 3 
25 24 3 
25 26 3 
25 22 3 
25 14 3 
26 25 3 
26 23 3 
26 8 3 
26 31 3 
26 7 3 
26 18 3 
27 28 3 
27 18 3 
27 6 3 
27 19 3 
27 9 3 
27 31 3 
28 7 3 
28 13 3 
28 14 3 
28 26 3 
29 27 3 
29 8 3 
30 10 3 
30 15 3 
30 22 3 
30 6 3 
30 25 3 
30 1 3 
31 12 3 
31 26 3 
31 4 3 
31 3 3 
31 9 3 
31 22 3 
1 31 4 
1 5 4 
2 11 4 
2 30 4 
3 7 4 
3 10 4 
3 1 4 
4 28 4 
4 13 4 
4 11 4 
4 1 4 
4 10 4 
4 15 4 
4 21 4 
4 9 4 
5 31 4 
5 25 4 
5 13 4 
5 22 4 
6 14 4 
6 25 4 
6 12 4 
6 13 4 
7 27 4 
7 1 4 
7 8 4 
7 29 4 
7 23 4 
8 25 4 
8 23 4 
8 17 4 
8 28 4 
9 27 4 
9 21 4 
9 28 4 
10 18 4 
10 31 4 
11 26 4 
11 8 4 
11 12 4 
11 21 4 
11 24 4 
12 5 4 
12 31 4 
12 3 4 
12 26 4 
13 12 4 
13 22 4 
13 17 4 
13 9 4 
13 5 4 
13 2 4 
14 30 4 
14 22 4 
14 7 4 
14 13 4 
14 12 4 
14 23 4 
15 11 4 
15 21 4 
16 14 4 
16 25 4 
16 4 4 
17 7 4 
17 30 4 
18 7 4 
18 22 4 
18 3 4 
18 9 4 
18 27 4 
18 21 4 
19 18 4 
19 22 4 
20 18 4 
20 27 4 
21 10 4 
21 14 4 
21 7 4 
21 3 4 
22 14 4 
22 13 4 
22 21 4 
22 4 4 
22 9 4 
22 6 4 
22 8 4 
22 25 4 
23 21 4 
23 5 4 
24 4 4 
24 27 4 
24 22 4 
25 26 4 
25 22 4 
25 14 4 
25 15 4 
26 25 4 
26 8 4 
26 31 4 
26 7 4 
26 18 4 
26 14 4 
27 28 4 
27 18 4 
27 9 4 
27 31 4 
28 7 4 
28 13 4 
28 14 4 
28 26 4 
28 27 4 
28 3 4 
29 8 4 
29 13 4 
30 10 4 
30 15 4 
30 22 4 
30 6 4 
30 25 4 
30 1 4 
30 4 4 
31 12 4 
31 26 4 
31 4 4 
31 3 4 
31 9 4 
31 22 4 
31 14 4 
31 24 4 
1 31 5 
1 4 5 
2 30 5 
2 4 5 
3 7 5 
3 10 5 
3 14 5 
4 28 5 
4 13 5 
4 11 5 
4 1 5 
4 10 5 
4 15 5 
4 21 5 
4 9 5 
4 14 5 
4 30 5 
5 31 5 
5 25 5 
5 13 5 
5 22 5 
5 8 5 
5 3 5 
6 14 5 
6 13 5 
7 1 5 
7 8 5 
7 29 5 
7 23 5 
7 18 5 
8 23 5 
8 28 5 
9 27 5 
9 21 5 
9 28 5 
9 6 5 
9 26 5 
10 18 5 
10 31 5 
10 26 5 
11 26 5 
11 8 5 
11 12 5 
11 21 5 
11 18 5 
12 5 5 
12 31 5 
12 3 5 
12 26 5 
12 11 5 
12 4 5 
13 12 5 
13 22 5 
13 17 5 
13 9 5 
13 5 5 
13 2 5 
13 6 5 
13 4 5 
14 30 5 
14 22 5 
14 7 5 
14 13 5 
14 12 5 
14 31 5 
15 11 5 
15 21 5 
15 24 5 
15 2 5 
16 14 5 
16 25 5 
16 4 5 
16 5 5 
16 31 5 
17 7 5 
17 30 5 
17 11 5 
17 13 5 
18 7 5 
18 22 5 
18 3 5 
18 9 5 
18 27 5 
18 21 5 
18 6 5 
18 31 5 
19 18 5 
19 30 5 
20 27 5 
20 4 5 
21 10 5 
21 14 5 
21 7 5 
21 3 5 
21 9 5 
22 14 5 
22 13 5 
22 21 5 
22 4 5 
22 9 5 
22 6 5 
22 8 5 
22 25 5 
22 7 5 
22 31 5 
23 21 5 
23 31 5 
24 4 5 
24 22 5 
24 18 5 
25 26 5 
25 22 5 
25 14 5 
25 15 5 
25 5 5 
25 31 5 
26 25 5 
26 31 5 
26 7 5 
26 18 5 
26 14 5 
26 11 5 
27 28 5 
27 18 5 
27 9 5 
27 31 5 
27 4 5 
27 13 5 
28 7 5 
28 13 5 
28 14 5 
28 26 5 
28 27 5 
28 4 5 
29 8 5 
29 13 5 
29 18 5 
30 10 5 
30 15 5 
30 22 5 
30 6 5 
30 25 5 
30 1 5 
30 4 5 
30 8 5 
30 19 5 
31 12 5 
31 26 5 
31 4 5 
31 3 5 
31 9 5 
31 22 5 
31 14 5 
31 24 5 
31 8 5 
31 28 5 
1 31 6 
1 4 6 
1 28 6 
1 11 6 
2 30 6 
2 13 6 
3 7 6 
3 14 6 
3 21 6 
4 28 6 
4 13 6 
4 11 6 
4 1 6 
4 10 6 
4 15 6 
4 21 6 
4 9 6 
4 14 6 
4 30 6 
4 12 6 
4 22 6 
5 31 6 
5 25 6 
5 13 6 
5 22 6 
5 3 6 
5 9 6 
6 14 6 
6 13 6 
6 5 6 
6 18 6 
7 1 6 
7 8 6 
7 18 6 
8 23 6 
8 28 6 
8 12 6 
8 22 6 
9 27 6 
9 28 6 
9 26 6 
10 18 6 
10 26 6 
11 26 6 
11 12 6 
11 21 6 
11 18 6 
11 31 6 
12 5 6 
12 3 6 
12 26 6 
12 11 6 
12 4 6 
12 30 6 
13 12 6 
13 22 6 
13 17 6 
13 9 6 
13 5 6 
13 2 6 
13 6 6 
13 4 6 
13 28 6 
13 29 6 
14 30 6 
14 22 6 
14 13 6 
14 12 6 
14 31 6 
14 5 6 
15 11 6 
15 21 6 
15 24 6 
15 2 6 
15 25 6 
15 22 6 
16 4 6 
16 5 6 
16 31 6 
17 7 6 
17 11 6 
17 13 6 
17 12 6 
18 7 6 
18 22 6 
18 3 6 
18 9 6 
18 27 6 
18 21 6 
18 31 6 
18 16 6 
19 30 6 
20 27 6 
20 4 6 
20 30 6 
20 18 6 
21 14 6 
21 7 6 
21 3 6 
21 9 6 
22 14 6 
22 13 6 
22 21 6 
22 4 6 
22 9 6 
22 6 6 
22 8 6 
22 25 6 
22 7 6 
22 31 6 
22 27 6 
22 28 6 
23 21 6 
23 31 6 
23 9 6 
23 22 6 
24 22 6 
24 18 6 
24 13 6 
25 26 6 
25 22 6 
25 14 6 
25 5 6 
25 31 6 
25 13 6 
26 25 6 
26 31 6 
26 18 6 
26 14 6 
26 11 6 
26 12 6 
27 28 6 
27 18 6 
27 9 6 
27 31 6 
27 4 6 
27 13 6 
27 30 6 
27 22 6 
28 13 6 
28 14 6 
28 26 6 
28 27 6 
28 4 6 
28 22 6 
29 13 6 
29 18 6 
29 6 6 
30 10 6 
30 15 6 
30 22 6 
30 6 6 
30 25 6 
30 1 6 
30 4 6 
30 8 6 
30 19 6 
30 20 6 
30 3 6 
31 12 6 
31 26 6 
31 4 6 
31 3 6 
31 9 6 
31 22 6 
31 14 6 
31 24 6 
31 8 6 
31 28 6 
31 5 6 
31 18 6 
1 31 7 
1 4 7 
1 28 7 
1 11 7 
1 30 7 
1 18 7 
2 30 7 
2 13 7 
2 31 7 
3 14 7 
3 21 7 
3 26 7 
4 28 7 
4 13 7 
4 11 7 
4 1 7 
4 10 7 
4 15 7 
4 21 7 
4 9 7 
4 14 7 
4 30 7 
4 12 7 
4 22 7 
4 5 7 
4 31 7 
5 31 7 
5 25 7 
5 13 7 
5 22 7 
5 3 7 
5 27 7 
6 14 7 
6 13 7 
6 18 7 
6 31 7 
7 1 7 
7 8 7 
7 18 7 
7 28 7 
7 13 7 
8 28 7 
8 22 7 
9 27 7 
9 28 7 
9 26 7 
9 30 7 
9 29 7 
10 18 7 
10 30 7 
11 26 7 
11 12 7 
11 21 7 
11 18 7 
11 31 7 
11 13 7 
12 5 7 
12 26 7 
12 11 7 
12 4 7 
12 30 7 
12 18 7 
13 12 7 
13 22 7 
13 9 7 
13 5 7 
13 2 7 
13 6 7 
13 4 7 
13 28 7 
13 29 7 
13 15 7 
14 30 7 
14 22 7 
14 13 7 
14 31 7 
14 5 7 
14 4 7 
15 11 7 
15 21 7 
15 24 7 
15 2 7 
15 25 7 
15 22 7 
15 18 7 
15 31 7 
16 4 7 
16 5 7 
16 31 7 
16 14 7 
16 13 7 
17 7 7 
17 11 7 
17 13 7 
17 12 7 
17 23 7 
17 1 7 
18 7 7 
18 22 7 
18 3 7 
18 9 7 
18 27 7 
18 21 7 
18 31 7 
18 16 7 
18 12 7 
18 17 7 
19 27 7 
20 4 7 
20 30 7 
21 14 7 
21 7 7 
21 3 7 
21 9 7 
22 14 7 
22 13 7 
22 21 7 
22 4 7 
22 9 7 
22 6 7 
22 8 7 
22 25 7 
22 7 7 
22 31 7 
22 27 7 
22 28 7 
22 30 7 
22 5 7 
23 21 7 
23 31 7 
23 9 7 
23 22 7 
23 5 7 
23 26 7 
24 22 7 
24 18 7 
24 13 7 
24 27 7 
24 26 7 
25 26 7 
25 22 7 
25 14 7 
25 31 7 
25 13 7 
25 4 7 
26 25 7 
26 31 7 
26 18 7 
26 14 7 
26 12 7 
26 28 7 
27 28 7 
27 18 7 
27 9 7 
27 31 7 
27 4 7 
27 13 7 
27 30 7 
27 22 7 
27 14 7 
27 15 7 
28 13 7 
28 14 7 
28 26 7 
28 27 7 
28 4 7 
28 22 7 
29 13 7 
29 18 7 
29 9 7 
30 10 7 
30 15 7 
30 22 7 
30 6 7 
30 25 7 
30 1 7 
30 4 7 
30 8 7 
30 19 7 
30 20 7 
30 3 7 
30 5 7 
30 11 7 
31 12 7 
31 26 7 
31 4 7 
31 3 7 
31 9 7 
31 22 7 
31 14 7 
31 24 7 
31 8 7 
31 28 7 
31 5 7 
31 18 7 
31 25 7 
31 1 7 
1 31 8 
1 4 8 
1 28 8 
1 30 8 
1 18 8 
1 15 8 
2 30 8 
2 13 8 
3 14 8 
3 26 8 
3 18 8 
4 28 8 
4 13 8 
4 11 8 
4 1 8 
4 10 8 
4 15 8 
4 21 8 
4 9 8 
4 14 8 
4 30 8 
4 12 8 
4 22 8 
4 5 8 
4 31 8 
4 25 8 
4 23 8 
5 31 8 
5 25 8 
5 13 8 
5 22 8 
5 3 8 
5 27 8 
5 12 8 
5 18 8 
6 13 8 
6 18 8 
6 31 8 
6 30 8 
7 1 8 
7 8 8 
7 18 8 
7 13 8 
7 11 8 
8 28 8 
8 22 8 
8 24 8 
9 27 8 
9 28 8 
9 26 8 
9 30 8 
9 16 8 
10 18 8 
10 30 8 
10 27 8 
10 13 8 
11 26 8 
11 12 8 
11 18 8 
11 31 8 
11 13 8 
11 22 8 
12 5 8 
12 26 8 
12 11 8 
12 4 8 
12 30 8 
12 18 8 
12 7 8 
13 12 8 
13 22 8 
13 9 8 
13 5 8 
13 2 8 
13 6 8 
13 4 8 
13 28 8 
13 29 8 
13 15 8 
13 23 8 
13 3 8 
14 30 8 
14 22 8 
14 13 8 
14 31 8 
14 5 8 
14 4 8 
14 27 8 
14 1 8 
15 11 8 
15 24 8 
15 2 8 
15 25 8 
15 22 8 
15 18 8 
15 31 8 
15 4 8 
16 4 8 
16 5 8 
16 31 8 
16 14 8 
16 13 8 
16 22 8 
16 18 8 
17 11 8 
17 13 8 
17 12 8 
17 1 8 
18 7 8 
18 22 8 
18 3 8 
18 9 8 
18 27 8 
18 21 8 
18 31 8 
18 16 8 
18 12 8 
18 17 8 
18 4 8 
18 15 8 
19 23 8 
20 30 8 
21 14 8 
21 3 8 
21 9 8 
21 8 8 
22 14 8 
22 13 8 
22 21 8 
22 4 8 
22 9 8 
22 6 8 
22 8 8 
22 25 8 
22 7 8 
22 31 8 
22 27 8 
22 28 8 
22 30 8 
22 5 8 
22 15 8 
22 18 8 
23 21 8 
23 31 8 
23 9 8 
23 22 8 
23 5 8 
23 26 8 
23 30 8 
23 4 8 
24 22 8 
24 18 8 
24 13 8 
24 27 8 
24 26 8 
24 31 8 
24 23 8 
25 26 8 
25 22 8 
25 14 8 
25 31 8 
25 13 8 
25 4 8 
26 25 8 
26 31 8 
26 18 8 
26 12 8 
26 28 8 
27 28 8 
27 18 8 
27 9 8 
27 31 8 
27 4 8 
27 13 8 
27 30 8 
27 22 8 
27 14 8 
27 15 8 
27 7 8 
27 1 8 
28 13 8 
28 14 8 
28 27 8 
28 4 8 
28 22 8 
28 31 8 
29 13 8 
29 18 8 
29 9 8 
29 30 8 
30 10 8 
30 15 8 
30 22 8 
30 6 8 
30 25 8 
30 1 8 
30 4 8 
30 8 8 
30 19 8 
30 20 8 
30 3 8 
30 5 8 
30 11 8 
30 27 8 
30 26 8 
31 12 8 
31 26 8 
31 4 8 
31 3 8 
31 9 8 
31 22 8 
31 14 8 
31 24 8 
31 8 8 
31 28 8 
31 5 8 
31 18 8 
31 25 8 
31 1 8 
31 27 8 
31 16 8 
1 31 9 
1 4 9 
1 28 9 
1 30 9 
1 18 9 
1 15 9 
1 27 9 
1 22 9 
2 30 9 
2 4 9 
3 26 9 
3 18 9 
3 22 9 
4 28 9 
4 13 9 
4 11 9 
4 1 9 
4 10 9 
4 15 9 
4 21 9 
4 9 9 
4 14 9 
4 30 9 
4 12 9 
4 22 9 
4 5 9 
4 31 9 
4 25 9 
4 23 9 
4 27 9 
4 24 9 
5 31 9 
5 25 9 
5 13 9 
5 22 9 
5 27 9 
5 12 9 
5 18 9 
5 4 9 
6 13 9 
6 18 9 
6 31 9 
6 30 9 
6 27 9 
6 24 9 
7 1 9 
7 8 9 
7 18 9 
7 13 9 
7 11 9 
7 22 9 
7 15 9 
8 28 9 
8 22 9 
8 24 9 
8 6 9 
8 4 9 
9 27 9 
9 28 9 
9 30 9 
9 16 9 
9 22 9 
10 30 9 
10 27 9 
11 26 9 
11 12 9 
11 31 9 
11 13 9 
11 22 9 
11 4 9 
12 5 9 
12 26 9 
12 11 9 
12 4 9 
12 30 9 
12 7 9 
12 16 9 
13 12 9 
13 22 9 
13 9 9 
13 5 9 
13 2 9 
13 6 9 
13 4 9 
13 28 9 
13 29 9 
13 15 9 
13 23 9 
13 3 9 
13 20 9 
13 7 9 
14 30 9 
14 22 9 
14 13 9 
14 31 9 
14 5 9 
14 4 9 
14 27 9 
14 1 9 
14 12 9 
14 18 9 
15 11 9 
15 24 9 
15 2 9 
15 25 9 
15 22 9 
15 31 9 
15 4 9 
15 20 9 
16 4 9 
16 5 9 
16 31 9 
16 14 9 
16 13 9 
16 22 9 
16 18 9 
16 30 9 
16 23 9 
17 13 9 
17 12 9 
17 1 9 
17 22 9 
18 7 9 
18 22 9 
18 9 9 
18 27 9 
18 21 9 
18 31 9 
18 16 9 
18 12 9 
18 17 9 
18 4 9 
18 15 9 
18 25 9 
19 17 9 
20 13 9 
21 14 9 
21 3 9 
21 9 9 
21 8 9 
22 14 9 
22 13 9 
22 21 9 
22 4 9 
22 9 9 
22 6 9 
22 8 9 
22 25 9 
22 7 9 
22 31 9 
22 27 9 
22 28 9 
22 30 9 
22 5 9 
22 15 9 
22 18 9 
22 12 9 
22 1 9 
23 21 9 
23 31 9 
23 9 9 
23 22 9 
23 5 9 
23 30 9 
23 4 9 
23 15 9 
24 22 9 
24 18 9 
24 13 9 
24 27 9 
24 26 9 
24 31 9 
24 23 9 
24 16 9 
24 1 9 
25 26 9 
25 22 9 
25 14 9 
25 31 9 
25 13 9 
25 4 9 
26 31 9 
26 18 9 
26 12 9 
26 28 9 
26 22 9 
27 28 9 
27 18 9 
27 31 9 
27 4 9 
27 13 9 
27 30 9 
27 22 9 
27 14 9 
27 15 9 
27 7 9 
27 1 9 
27 12 9 
28 13 9 
28 27 9 
28 4 9 
28 22 9 
28 31 9 
28 30 9 
29 13 9 
29 18 9 
29 30 9 
29 22 9 
30 10 9 
30 15 9 
30 22 9 
30 6 9 
30 25 9 
30 1 9 
30 4 9 
30 8 9 
30 19 9 
30 20 9 
30 3 9 
30 5 9 
30 11 9 
30 27 9 
30 26 9 
30 14 9 
30 31 9 
31 12 9 
31 26 9 
31 4 9 
31 3 9 
31 9 9 
31 22 9 
31 14 9 
31 24 9 
31 8 9 
31 28 9 
31 5 9 
31 18 9 
31 25 9 
31 1 9 
31 27 9 
31 16 9 
31 29 9 
31 17 9 
1 31 10 
1 4 10 
1 30 10 
1 18 10 
1 27 10 
1 22 10 
2 30 10 
2 4 10 
2 13 10 
3 18 10 
3 22 10 
3 31 10 
4 28 10 
4 13 10 
4 11 10 
4 1 10 
4 10 10 
4 15 10 
4 21 10 
4 9 10 
4 14 10 
4 30 10 
4 12 10 
4 22 10 
4 5 10 
4 31 10 
4 25 10 
4 23 10 
4 27 10 
4 24 10 
4 16 10 
4 7 10 
5 31 10 
5 25 10 
5 13 10 
5 22 10 
5 27 10 
5 12 10 
5 18 10 
5 4 10 
5 7 10 
5 1 10 
6 13 10 
6 18 10 
6 31 10 
6 30 10 
6 27 10 
6 24 10 
6 25 10 
6 7 10 
7 1 10 
7 8 10 
7 13 10 
7 11 10 
7 22 10 
7 15 10 
7 31 10 
8 28 10 
8 24 10 
8 6 10 
9 27 10 
9 30 10 
9 16 10 
9 22 10 
9 6 10 
10 30 10 
10 4 10 
11 26 10 
11 12 10 
11 31 10 
11 13 10 
11 22 10 
11 4 10 
11 30 10 
11 18 10 
12 5 10 
12 26 10 
12 11 10 
12 4 10 
12 30 10 
12 7 10 
12 16 10 
12 14 10 
12 23 10 
13 12 10 
13 22 10 
13 9 10 
13 5 10 
13 2 10 
13 6 10 
13 4 10 
13 28 10 
13 29 10 
13 15 10 
13 23 10 
13 3 10 
13 20 10 
13 7 10 
13 11 10 
13 19 10 
14 30 10 
14 22 10 
14 13 10 
14 31 10 
14 4 10 
14 27 10 
14 1 10 
14 18 10 
15 11 10 
15 24 10 
15 2 10 
15 25 10 
15 22 10 
15 31 10 
15 4 10 
15 1 10 
16 4 10 
16 5 10 
16 31 10 
16 14 10 
16 13 10 
16 22 10 
16 18 10 
16 30 10 
16 15 10 
17 13 10 
17 1 10 
17 22 10 
17 31 10 
18 7 10 
18 22 10 
18 9 10 
18 27 10 
18 21 10 
18 31 10 
18 16 10 
18 12 10 
18 17 10 
18 4 10 
18 15 10 
18 25 10 
18 30 10 
18 11 10 
19 14 10 
20 22 10 
21 14 10 
21 3 10 
21 9 10 
21 8 10 
21 20 10 
21 28 10 
22 14 10 
22 13 10 
22 21 10 
22 4 10 
22 9 10 
22 6 10 
22 8 10 
22 25 10 
22 7 10 
22 31 10 
22 27 10 
22 28 10 
22 30 10 
22 5 10 
22 15 10 
22 18 10 
22 12 10 
22 1 10 
22 24 10 
22 11 10 
23 21 10 
23 31 10 
23 9 10 
23 5 10 
23 30 10 
23 4 10 
23 15 10 
23 13 10 
24 22 10 
24 18 10 
24 13 10 
24 27 10 
24 26 10 
24 31 10 
24 23 10 
24 16 10 
24 1 10 
24 14 10 
24 6 10 
25 22 10 
25 14 10 
25 31 10 
25 13 10 
25 4 10 
25 1 10 
26 31 10 
26 18 10 
26 12 10 
26 28 10 
26 22 10 
26 24 10 
26 4 10 
27 28 10 
27 18 10 
27 31 10 
27 4 10 
27 13 10 
27 30 10 
27 22 10 
27 14 10 
27 15 10 
27 7 10 
27 1 10 
27 12 10 
27 9 10 
27 24 10 
28 13 10 
28 27 10 
28 4 10 
28 22 10 
28 31 10 
28 30 10 
29 13 10 
29 30 10 
29 22 10 
29 31 10 
30 10 10 
30 15 10 
30 22 10 
30 6 10 
30 25 10 
30 1 10 
30 4 10 
30 8 10 
30 19 10 
30 20 10 
30 3 10 
30 5 10 
30 11 10 
30 27 10 
30 26 10 
30 14 10 
30 31 10 
30 16 10 
30 13 10 
31 12 10 
31 26 10 
31 4 10 
31 3 10 
31 9 10 
31 22 10 
31 14 10 
31 24 10 
31 8 10 
31 28 10 
31 5 10 
31 18 10 
31 25 10 
31 1 10 
31 27 10 
31 16 10 
31 29 10 
31 17 10 
31 7 10 
31 23 10 
1 31 11 
1 4 11 
1 30 11 
1 18 11 
1 27 11 
1 22 11 
1 24 11 
1 23 11 
2 30 11 
2 4 11 
2 23 11 
3 18 11 
3 22 11 
3 31 11 
4 28 11 
4 13 11 
4 11 11 
4 1 11 
4 10 11 
4 15 11 
4 21 11 
4 9 11 
4 14 11 
4 30 11 
4 12 11 
4 22 11 
4 5 11 
4 31 11 
4 25 11 
4 23 11 
4 27 11 
4 24 11 
4 16 11 
4 7 11 
4 8 11 
4 17 11 
5 31 11 
5 25 11 
5 13 11 
5 22 11 
5 27 11 
5 12 11 
5 18 11 
5 4 11 
5 7 11 
5 1 11 
5 9 11 
5 23 11 
6 13 11 
6 18 11 
6 31 11 
6 30 11 
6 27 11 
6 24 11 
6 25 11 
6 7 11 
6 17 11 
6 2 11 
7 1 11 
7 13 11 
7 11 11 
7 22 11 
7 15 11 
7 31 11 
7 24 11 
8 28 11 
8 24 11 
8 6 11 
8 25 11 
8 7 11 
9 27 11 
9 30 11 
9 16 11 
9 22 11 
9 6 11 
9 4 11 
9 18 11 
10 30 11 
10 4 11 
11 26 11 
11 12 11 
11 31 11 
11 13 11 
11 22 11 
11 4 11 
11 30 11 
11 18 11 
11 1 11 
12 5 11 
12 26 11 
12 11 11 
12 30 11 
12 7 11 
12 16 11 
12 14 11 
12 23 11 
12 18 11 
13 12 11 
13 22 11 
13 9 11 
13 5 11 
13 2 11 
13 6 11 
13 4 11 
13 28 11 
13 29 11 
13 15 11 
13 23 11 
13 3 11 
13 20 11 
13 7 11 
13 11 11 
13 19 11 
13 14 11 
13 8 11 
14 30 11 
14 22 11 
14 13 11 
14 31 11 
14 4 11 
14 18 11 
15 11 11 
15 24 11 
15 2 11 
15 25 11 
15 31 11 
15 4 11 
15 1 11 
15 5 11 
16 4 11 
16 5 11 
16 31 11 
16 14 11 
16 13 11 
16 22 11 
16 18 11 
16 30 11 
16 15 11 
16 7 11 
17 13 11 
17 22 11 
17 31 11 
17 14 11 
18 7 11 
18 22 11 
18 9 11 
18 27 11 
18 21 11 
18 31 11 
18 16 11 
18 12 11 
18 17 11 
18 4 11 
18 15 11 
18 25 11 
18 30 11 
18 11 11 
18 5 11 
18 6 11 
19 23 11 
20 24 11 
21 14 11 
21 9 11 
21 8 11 
21 20 11 
22 14 11 
22 13 11 
22 21 11 
22 4 11 
22 9 11 
22 6 11 
22 8 11 
22 25 11 
22 7 11 
22 31 11 
22 27 11 
22 28 11 
22 30 11 
22 5 11 
22 15 11 
22 18 11 
22 12 11 
22 1 11 
22 24 11 
22 11 11 
22 16 11 
22 29 11 
23 21 11 
23 31 11 
23 9 11 
23 5 11 
23 30 11 
23 4 11 
23 15 11 
23 13 11 
23 29 11 
23 19 11 
24 22 11 
24 18 11 
24 13 11 
24 27 11 
24 26 11 
24 31 11 
24 23 11 
24 16 11 
24 1 11 
24 14 11 
24 6 11 
24 12 11 
24 11 11 
25 22 11 
25 14 11 
25 31 11 
25 13 11 
25 4 11 
25 18 11 
26 31 11 
26 18 11 
26 12 11 
26 22 11 
26 24 11 
26 4 11 
26 16 11 
27 28 11 
27 18 11 
27 31 11 
27 4 11 
27 13 11 
27 30 11 
27 22 11 
27 14 11 
27 15 11 
27 7 11 
27 1 11 
27 12 11 
27 24 11 
27 6 11 
28 13 11 
28 27 11 
28 4 11 
28 22 11 
28 31 11 
28 30 11 
28 12 11 
28 3 11 
29 13 11 
29 22 11 
29 31 11 
30 10 11 
30 15 11 
30 22 11 
30 6 11 
30 25 11 
30 1 11 
30 4 11 
30 8 11 
30 19 11 
30 20 11 
30 3 11 
30 5 11 
30 11 11 
30 27 11 
30 26 11 
30 14 11 
30 31 11 
30 16 11 
30 13 11 
30 24 11 
30 18 11 
31 12 11 
31 26 11 
31 4 11 
31 3 11 
31 9 11 
31 22 11 
31 14 11 
31 24 11 
31 8 11 
31 28 11 
31 5 11 
31 18 11 
31 25 11 
31 1 11 
31 27 11 
31 16 11 
31 29 11 
31 17 11 
31 7 11 
31 23 11 
31 6 11 
31 11 11 
1 31 12 
1 4 12 
1 30 12 
1 18 12 
1 27 12 
1 22 12 
1 24 12 
1 23 12 
1 6 12 
1 13 12 
2 30 12 
2 23 12 
2 21 12 
3 18 12 
3 22 12 
3 31 12 
4 28 12 
4 13 12 
4 11 12 
4 1 12 
4 10 12 
4 15 12 
4 21 12 
4 9 12 
4 14 12 
4 30 12 
4 12 12 
4 22 12 
4 5 12 
4 31 12 
4 25 12 
4 23 12 
4 27 12 
4 24 12 
4 16 12 
4 7 12 
4 8 12 
4 17 12 
4 6 12 
4 18 12 
5 31 12 
5 25 12 
5 13 12 
5 22 12 
5 27 12 
5 12 12 
5 18 12 
5 4 12 
5 7 12 
5 1 12 
5 9 12 
5 23 12 
5 24 12 
5 11 12 
6 13 12 
6 18 12 
6 31 12 
6 30 12 
6 27 12 
6 24 12 
6 25 12 
6 7 12 
6 2 12 
6 3 12 
7 1 12 
7 13 12 
7 11 12 
7 22 12 
7 15 12 
7 31 12 
7 24 12 
7 30 12 
7 18 12 
8 28 12 
8 24 12 
8 6 12 
8 25 12 
8 7 12 
8 5 12 
9 27 12 
9 30 12 
9 16 12 
9 22 12 
9 6 12 
9 4 12 
9 18 12 
9 5 12 
10 30 12 
10 4 12 
10 26 12 
10 13 12 
11 26 12 
11 12 12 
11 13 12 
11 22 12 
11 4 12 
11 30 12 
11 18 12 
11 1 12 
11 23 12 
12 5 12 
12 26 12 
12 11 12 
12 30 12 
12 7 12 
12 16 12 
12 14 12 
12 23 12 
12 18 12 
12 6 12 
12 4 12 
13 12 12 
13 22 12 
13 9 12 
13 5 12 
13 2 12 
13 6 12 
13 4 12 
13 28 12 
13 29 12 
13 15 12 
13 23 12 
13 3 12 
13 20 12 
13 7 12 
13 11 12 
13 19 12 
13 14 12 
13 8 12 
13 10 12 
13 30 12 
14 30 12 
14 22 12 
14 13 12 
14 31 12 
14 4 12 
14 18 12 
15 11 12 
15 24 12 
15 2 12 
15 25 12 
15 4 12 
15 1 12 
15 5 12 
15 18 12 
16 4 12 
16 5 12 
16 31 12 
16 14 12 
16 13 12 
16 22 12 
16 18 12 
16 30 12 
16 15 12 
16 7 12 
16 12 12 
16 23 12 
17 13 12 
17 22 12 
17 31 12 
17 25 12 
18 7 12 
18 22 12 
18 9 12 
18 27 12 
18 21 12 
18 31 12 
18 16 12 
18 12 12 
18 17 12 
18 4 12 
18 15 12 
18 25 12 
18 30 12 
18 11 12 
18 5 12 
18 6 12 
18 24 12 
18 29 12 
19 16 12 
20 13 12 
21 14 12 
21 9 12 
21 8 12 
21 20 12 
21 12 12 
21 13 12 
22 14 12 
22 13 12 
22 21 12 
22 4 12 
22 9 12 
22 6 12 
22 8 12 
22 25 12 
22 7 12 
22 31 12 
22 27 12 
22 28 12 
22 30 12 
22 5 12 
22 15 12 
22 18 12 
22 12 12 
22 1 12 
22 24 12 
22 11 12 
22 16 12 
22 29 12 
22 17 12 
22 23 12 
23 21 12 
23 31 12 
23 9 12 
23 5 12 
23 30 12 
23 4 12 
23 15 12 
23 13 12 
23 29 12 
23 19 12 
23 27 12 
23 22 12 
24 22 12 
24 18 12 
24 13 12 
24 27 12 
24 26 12 
24 31 12 
24 23 12 
24 16 12 
24 1 12 
24 14 12 
24 6 12 
24 12 12 
24 11 12 
24 5 12 
24 15 12 
25 22 12 
25 31 12 
25 13 12 
25 4 12 
25 18 12 
26 31 12 
26 18 12 
26 12 12 
26 22 12 
26 24 12 
26 4 12 
26 16 12 
26 6 12 
26 23 12 
27 28 12 
27 18 12 
27 31 12 
27 4 12 
27 13 12 
27 30 12 
27 22 12 
27 14 12 
27 15 12 
27 7 12 
27 1 12 
27 12 12 
27 24 12 
27 6 12 
27 16 12 
27 23 12 
28 13 12 
28 27 12 
28 4 12 
28 22 12 
28 31 12 
28 30 12 
28 12 12 
28 5 12 
29 22 12 
29 31 12 
29 15 12 
30 10 12 
30 15 12 
30 22 12 
30 6 12 
30 25 12 
30 1 12 
30 4 12 
30 8 12 
30 19 12 
30 20 12 
30 3 12 
30 5 12 
30 11 12 
30 27 12 
30 26 12 
30 14 12 
30 31 12 
30 16 12 
30 13 12 
30 24 12 
30 18 12 
30 9 12 
30 23 12 
31 12 12 
31 26 12 
31 4 12 
31 3 12 
31 9 12 
31 22 12 
31 14 12 
31 24 12 
31 8 12 
31 28 12 
31 5 12 
31 18 12 
31 25 12 
31 1 12 
31 27 12 
31 16 12 
31 29 12 
31 17 12 
31 7 12 
31 23 12 
31 6 12 
31 11 12 
31 10 12 
31 2 12 
1 31 13 
1 4 13 
1 30 13 
1 18 13 
1 27 13 
1 22 13 
1 24 13 
1 23 13 
1 6 13 
1 13 13 
1 28 13 
1 5 13 
2 30 13 
2 23 13 
2 21 13 
2 27 13 
2 24 13 
3 18 13 
3 22 13 
3 6 13 
4 28 13 
4 13 13 
4 11 13 
4 1 13 
4 10 13 
4 15 13 
4 21 13 
4 9 13 
4 14 13 
4 30 13 
4 12 13 
4 22 13 
4 5 13 
4 31 13 
4 25 13 
4 23 13 
4 27 13 
4 24 13 
4 16 13 
4 7 13 
4 8 13 
4 17 13 
4 6 13 
4 18 13 
4 29 13 
4 26 13 
5 31 13 
5 25 13 
5 13 13 
5 22 13 
5 27 13 
5 12 13 
5 18 13 
5 4 13 
5 7 13 
5 1 13 
5 9 13 
5 23 13 
5 24 13 
5 11 13 
5 30 13 
5 15 13 
6 13 13 
6 18 13 
6 31 13 
6 30 13 
6 27 13 
6 24 13 
6 25 13 
6 7 13 
6 2 13 
6 3 13 
6 16 13 
6 26 13 
7 1 13 
7 13 13 
7 22 13 
7 31 13 
7 24 13 
7 30 13 
7 18 13 
8 28 13 
8 24 13 
8 6 13 
8 7 13 
8 5 13 
8 31 13 
9 27 13 
9 30 13 
9 16 13 
9 22 13 
9 6 13 
9 4 13 
9 18 13 
9 5 13 
10 30 13 
10 4 13 
10 13 13 
10 12 13 
11 26 13 
11 12 13 
11 13 13 
11 22 13 
11 4 13 
11 30 13 
11 1 13 
11 23 13 
11 27 13 
12 5 13 
12 26 13 
12 11 13 
12 30 13 
12 7 13 
12 16 13 
12 14 13 
12 23 13 
12 18 13 
12 6 13 
12 4 13 
13 12 13 
13 22 13 
13 9 13 
13 5 13 
13 2 13 
13 6 13 
13 4 13 
13 28 13 
13 29 13 
13 15 13 
13 23 13 
13 3 13 
13 20 13 
13 7 13 
13 11 13 
13 19 13 
13 14 13 
13 8 13 
13 10 13 
13 30 13 
13 17 13 
13 26 13 
14 30 13 
14 22 13 
14 13 13 
14 31 13 
14 4 13 
14 18 13 
14 27 13 
15 11 13 
15 24 13 
15 2 13 
15 1 13 
15 5 13 
15 18 13 
16 4 13 
16 5 13 
16 31 13 
16 13 13 
16 22 13 
16 18 13 
16 30 13 
16 15 13 
16 7 13 
16 12 13 
16 23 13 
16 11 13 
17 13 13 
17 22 13 
17 31 13 
17 5 13 
18 7 13 
18 22 13 
18 9 13 
18 27 13 
18 21 13 
18 31 13 
18 16 13 
18 12 13 
18 17 13 
18 4 13 
18 15 13 
18 25 13 
18 30 13 
18 11 13 
18 5 13 
18 6 13 
18 24 13 
18 29 13 
18 28 13 
18 26 13 
19 21 13 
20 16 13 
21 14 13 
21 9 13 
21 8 13 
21 20 13 
21 12 13 
21 13 13 
21 6 13 
21 4 13 
22 14 13 
22 13 13 
22 21 13 
22 4 13 
22 9 13 
22 6 13 
22 8 13 
22 25 13 
22 7 13 
22 31 13 
22 27 13 
22 28 13 
22 30 13 
22 5 13 
22 15 13 
22 18 13 
22 12 13 
22 1 13 
22 24 13 
22 11 13 
22 16 13 
22 29 13 
22 17 13 
22 23 13 
22 10 13 
22 26 13 
23 21 13 
23 31 13 
23 9 13 
23 5 13 
23 30 13 
23 4 13 
23 15 13 
23 13 13 
23 29 13 
23 19 13 
23 27 13 
23 22 13 
23 16 13 
23 18 13 
24 22 13 
24 18 13 
24 13 13 
24 27 13 
24 26 13 
24 31 13 
24 23 13 
24 16 13 
24 1 13 
24 14 13 
24 6 13 
24 12 13 
24 11 13 
24 5 13 
24 15 13 
24 28 13 
24 7 13 
25 22 13 
25 31 13 
25 13 13 
25 4 13 
25 18 13 
26 31 13 
26 18 13 
26 12 13 
26 22 13 
26 24 13 
26 4 13 
26 16 13 
26 6 13 
26 23 13 
26 7 13 
26 1 13 
27 28 13 
27 18 13 
27 31 13 
27 4 13 
27 13 13 
27 30 13 
27 22 13 
27 14 13 
27 15 13 
27 7 13 
27 1 13 
27 12 13 
27 24 13 
27 6 13 
27 16 13 
27 23 13 
27 8 13 
27 11 13 
28 13 13 
28 27 13 
28 4 13 
28 22 13 
28 31 13 
28 30 13 
28 12 13 
28 5 13 
28 23 13 
29 22 13 
29 31 13 
29 15 13 
29 18 13 
30 10 13 
30 15 13 
30 22 13 
30 6 13 
30 25 13 
30 1 13 
30 4 13 
30 8 13 
30 19 13 
30 20 13 
30 3 13 
30 5 13 
30 11 13 
30 27 13 
30 26 13 
30 14 13 
30 31 13 
30 16 13 
30 13 13 
30 24 13 
30 18 13 
30 9 13 
30 23 13 
30 28 13 
30 17 13 
31 12 13 
31 26 13 
31 4 13 
31 3 13 
31 9 13 
31 22 13 
31 14 13 
31 24 13 
31 8 13 
31 28 13 
31 5 13 
31 18 13 
31 25 13 
31 1 13 
31 27 13 
31 16 13 
31 29 13 
31 7 13 
31 23 13 
31 6 13 
31 11 13 
31 10 13 
31 2 13 
31 30 13 
1 31 14 
1 4 14 
1 30 14 
1 18 14 
1 27 14 
1 22 14 
1 24 14 
1 23 14 
1 6 14 
1 13 14 
1 28 14 
1 5 14 
1 14 14 
1 9 14 
2 30 14 
2 21 14 
2 27 14 
2 24 14 
2 10 14 
3 18 14 
3 22 14 
3 12 14 
4 28 14 
4 13 14 
4 11 14 
4 1 14 
4 10 14 
4 15 14 
4 21 14 
4 9 14 
4 14 14 
4 30 14 
4 12 14 
4 22 14 
4 5 14 
4 31 14 
4 25 14 
4 23 14 
4 27 14 
4 24 14 
4 16 14 
4 7 14 
4 8 14 
4 17 14 
4 6 14 
4 18 14 
4 29 14 
4 26 14 
4 2 14 
4 3 14 
5 31 14 
5 25 14 
5 13 14 
5 22 14 
5 27 14 
5 12 14 
5 18 14 
5 4 14 
5 7 14 
5 1 14 
5 9 14 
5 23 14 
5 24 14 
5 11 14 
5 30 14 
5 15 14 
5 26 14 
5 2 14 
6 13 14 
6 18 14 
6 31 14 
6 30 14 
6 27 14 
6 24 14 
6 25 14 
6 7 14 
6 2 14 
6 3 14 
6 16 14 
6 26 14 
6 20 14 
6 19 14 
7 1 14 
7 13 14 
7 22 14 
7 31 14 
7 24 14 
7 30 14 
7 18 14 
7 27 14 
7 12 14 
8 28 14 
8 24 14 
8 6 14 
8 7 14 
8 5 14 
8 31 14 
8 26 14 
8 1 14 
9 27 14 
9 30 14 
9 16 14 
9 22 14 
9 6 14 
9 4 14 
9 18 14 
9 5 14 
9 24 14 
9 31 14 
10 30 14 
10 4 14 
10 13 14 
10 12 14 
11 26 14 
11 12 14 
11 13 14 
11 22 14 
11 4 14 
11 30 14 
11 1 14 
11 23 14 
11 27 14 
11 3 14 
12 5 14 
12 26 14 
12 11 14 
12 30 14 
12 7 14 
12 16 14 
12 14 14 
12 23 14 
12 6 14 
12 4 14 
12 28 14 
13 12 14 
13 22 14 
13 9 14 
13 5 14 
13 2 14 
13 6 14 
13 4 14 
13 28 14 
13 29 14 
13 15 14 
13 23 14 
13 3 14 
13 20 14 
13 7 14 
13 11 14 
13 19 14 
13 14 14 
13 8 14 
13 10 14 
13 30 14 
13 17 14 
13 26 14 
13 21 14 
13 25 14 
14 30 14 
14 22 14 
14 13 14 
14 31 14 
14 4 14 
14 18 14 
14 27 14 
14 28 14 
14 5 14 
15 11 14 
15 24 14 
15 2 14 
15 5 14 
15 18 14 
15 29 14 
16 4 14 
16 5 14 
16 31 14 
16 13 14 
16 22 14 
16 18 14 
16 30 14 
16 12 14 
16 23 14 
16 11 14 
17 13 14 
17 22 14 
17 5 14 
17 18 14 
18 7 14 
18 22 14 
18 9 14 
18 27 14 
18 21 14 
18 31 14 
18 16 14 
18 12 14 
18 4 14 
18 15 14 
18 25 14 
18 30 14 
18 11 14 
18 5 14 
18 6 14 
18 24 14 
18 29 14 
18 28 14 
18 26 14 
18 13 14 
19 8 14 
20 13 14 
21 14 14 
21 9 14 
21 8 14 
21 12 14 
21 13 14 
21 6 14 
21 4 14 
21 31 14 
22 14 14 
22 13 14 
22 21 14 
22 4 14 
22 9 14 
22 6 14 
22 8 14 
22 25 14 
22 7 14 
22 31 14 
22 27 14 
22 28 14 
22 30 14 
22 5 14 
22 15 14 
22 18 14 
22 12 14 
22 1 14 
22 24 14 
22 11 14 
22 16 14 
22 29 14 
22 17 14 
22 23 14 
22 26 14 
22 2 14 
23 21 14 
23 31 14 
23 9 14 
23 5 14 
23 30 14 
23 4 14 
23 15 14 
23 13 14 
23 19 14 
23 27 14 
23 22 14 
23 16 14 
23 18 14 
23 26 14 
24 22 14 
24 18 14 
24 13 14 
24 27 14 
24 26 14 
24 31 14 
24 23 14 
24 16 14 
24 1 14 
24 14 14 
24 6 14 
24 12 14 
24 11 14 
24 5 14 
24 28 14 
24 7 14 
24 30 14 
25 22 14 
25 31 14 
25 13 14 
25 4 14 
25 18 14 
25 27 14 
25 5 14 
26 31 14 
26 18 14 
26 12 14 
26 22 14 
26 24 14 
26 4 14 
26 16 14 
26 6 14 
26 23 14 
26 7 14 
26 1 14 
26 21 14 
26 11 14 
27 28 14 
27 18 14 
27 31 14 
27 4 14 
27 13 14 
27 30 14 
27 22 14 
27 14 14 
27 7 14 
27 1 14 
27 12 14 
27 24 14 
27 6 14 
27 16 14 
27 23 14 
27 8 14 
27 11 14 
27 26 14 
28 13 14 
28 27 14 
28 4 14 
28 22 14 
28 31 14 
28 30 14 
28 12 14 
28 5 14 
28 23 14 
28 15 14 
28 18 14 
29 22 14 
29 31 14 
29 15 14 
29 14 14 
30 10 14 
30 15 14 
30 22 14 
30 6 14 
30 25 14 
30 1 14 
30 4 14 
30 8 14 
30 19 14 
30 20 14 
30 3 14 
30 5 14 
30 11 14 
30 27 14 
30 26 14 
30 14 14 
30 31 14 
30 16 14 
30 13 14 
30 24 14 
30 18 14 
30 9 14 
30 23 14 
30 28 14 
30 17 14 
30 12 14 
30 21 14 
31 12 14 
31 26 14 
31 4 14 
31 3 14 
31 9 14 
31 22 14 
31 14 14 
31 24 14 
31 8 14 
31 28 14 
31 5 14 
31 18 14 
31 25 14 
31 1 14 
31 27 14 
31 16 14 
31 29 14 
31 7 14 
31 23 14 
31 6 14 
31 11 14 
31 10 14 
31 2 14 
31 30 14 
31 21 14 
31 13 14 
1 31 15 
1 4 15 
1 30 15 
1 18 15 
1 27 15 
1 22 15 
1 24 15 
1 23 15 
1 6 15 
1 13 15 
1 28 15 
1 5 15 
1 14 15 
1 9 15 
1 7 15 
1 26 15 
2 30 15 
2 24 15 
2 10 15 
3 18 15 
3 22 15 
3 12 15 
4 28 15 
4 13 15 
4 11 15 
4 1 15 
4 10 15 
4 15 15 
4 21 15 
4 9 15 
4 14 15 
4 30 15 
4 12 15 
4 22 15 
4 5 15 
4 31 15 
4 25 15 
4 23 15 
4 27 15 
4 24 15 
4 16 15 
4 7 15 
4 8 15 
4 17 15 
4 6 15 
4 18 15 
4 29 15 
4 26 15 
4 2 15 
4 3 15 
4 20 15 
4 19 15 
5 31 15 
5 25 15 
5 13 15 
5 22 15 
5 27 15 
5 12 15 
5 18 15 
5 4 15 
5 7 15 
5 1 15 
5 9 15 
5 23 15 
5 24 15 
5 11 15 
5 30 15 
5 15 15 
5 26 15 
5 6 15 
6 13 15 
6 18 15 
6 31 15 
6 30 15 
6 27 15 
6 24 15 
6 25 15 
6 7 15 
6 2 15 
6 3 15 
6 16 15 
6 26 15 
7 13 15 
7 22 15 
7 31 15 
7 24 15 
7 30 15 
7 18 15 
7 27 15 
8 28 15 
8 24 15 
8 6 15 
8 7 15 
8 5 15 
8 31 15 
8 26 15 
8 1 15 
8 27 15 
8 22 15 
9 27 15 
9 30 15 
9 16 15 
9 22 15 
9 6 15 
9 4 15 
9 18 15 
9 5 15 
9 24 15 
9 31 15 
9 26 15 
10 30 15 
10 4 15 
10 13 15 
10 22 15 
11 26 15 
11 13 15 
11 22 15 
11 4 15 
11 30 15 
11 1 15 
11 23 15 
11 27 15 
11 3 15 
11 8 15 
12 5 15 
12 26 15 
12 11 15 
12 30 15 
12 7 15 
12 16 15 
12 14 15 
12 23 15 
12 6 15 
12 4 15 
12 28 15 
12 22 15 
12 1 15 
13 12 15 
13 22 15 
13 9 15 
13 5 15 
13 2 15 
13 6 15 
13 4 15 
13 28 15 
13 29 15 
13 15 15 
13 23 15 
13 3 15 
13 20 15 
13 7 15 
13 11 15 
13 14 15 
13 8 15 
13 10 15 
13 30 15 
13 17 15 
13 26 15 
13 21 15 
13 25 15 
13 1 15 
14 30 15 
14 22 15 
14 13 15 
14 31 15 
14 4 15 
14 18 15 
14 27 15 
14 28 15 
14 5 15 
14 12 15 
14 16 15 
15 11 15 
15 24 15 
15 2 15 
15 5 15 
15 18 15 
15 12 15 
16 4 15 
16 5 15 
16 31 15 
16 13 15 
16 22 15 
16 18 15 
16 30 15 
16 12 15 
16 23 15 
16 11 15 
16 24 15 
16 28 15 
17 13 15 
17 22 15 
17 18 15 
17 24 15 
18 7 15 
18 22 15 
18 9 15 
18 27 15 
18 21 15 
18 31 15 
18 16 15 
18 12 15 
18 4 15 
18 15 15 
18 25 15 
18 30 15 
18 11 15 
18 5 15 
18 6 15 
18 24 15 
18 28 15 
18 26 15 
18 13 15 
18 23 15 
19 8 15 
19 9 15 
20 28 15 
21 14 15 
21 9 15 
21 12 15 
21 13 15 
21 6 15 
21 4 15 
21 31 15 
22 14 15 
22 13 15 
22 21 15 
22 4 15 
22 9 15 
22 6 15 
22 8 15 
22 25 15 
22 7 15 
22 31 15 
22 27 15 
22 28 15 
22 30 15 
22 5 15 
22 15 15 
22 18 15 
22 12 15 
22 1 15 
22 24 15 
22 11 15 
22 16 15 
22 17 15 
22 23 15 
22 26 15 
22 2 15 
22 10 15 
23 21 15 
23 31 15 
23 9 15 
23 5 15 
23 30 15 
23 4 15 
23 15 15 
23 13 15 
23 19 15 
23 27 15 
23 22 15 
23 16 15 
23 18 15 
23 26 15 
23 28 15 
23 6 15 
24 22 15 
24 18 15 
24 13 15 
24 27 15 
24 26 15 
24 31 15 
24 23 15 
24 16 15 
24 1 15 
24 6 15 
24 12 15 
24 11 15 
24 5 15 
24 28 15 
24 7 15 
24 30 15 
24 4 15 
25 22 15 
25 31 15 
25 13 15 
25 4 15 
25 18 15 
25 27 15 
25 5 15 
25 6 15 
25 23 15 
26 31 15 
26 18 15 
26 12 15 
26 22 15 
26 24 15 
26 4 15 
26 16 15 
26 6 15 
26 23 15 
26 7 15 
26 1 15 
26 21 15 
26 11 15 
26 8 15 
26 30 15 
27 28 15 
27 18 15 
27 31 15 
27 4 15 
27 13 15 
27 30 15 
27 22 15 
27 14 15 
27 7 15 
27 1 15 
27 24 15 
27 6 15 
27 16 15 
27 23 15 
27 8 15 
27 11 15 
27 26 15 
27 9 15 
28 13 15 
28 27 15 
28 4 15 
28 22 15 
28 31 15 
28 30 15 
28 12 15 
28 5 15 
28 23 15 
28 15 15 
28 18 15 
28 6 15 
28 11 15 
29 22 15 
29 31 15 
29 15 15 
29 14 15 
29 2 15 
30 10 15 
30 15 15 
30 22 15 
30 6 15 
30 25 15 
30 1 15 
30 4 15 
30 8 15 
30 19 15 
30 20 15 
30 3 15 
30 5 15 
30 11 15 
30 27 15 
30 26 15 
30 14 15 
30 31 15 
30 16 15 
30 13 15 
30 24 15 
30 18 15 
30 9 15 
30 23 15 
30 28 15 
30 17 15 
30 12 15 
30 21 15 
30 7 15 
30 2 15 
31 12 15 
31 26 15 
31 4 15 
31 3 15 
31 9 15 
31 22 15 
31 14 15 
31 24 15 
31 8 15 
31 28 15 
31 5 15 
31 18 15 
31 25 15 
31 1 15 
31 27 15 
31 16 15 
31 29 15 
31 7 15 
31 23 15 
31 6 15 
31 11 15 
31 2 15 
31 30 15 
31 21 15 
31 13 15 
31 17 15 
1 31 16 
1 4 16 
1 30 16 
1 18 16 
1 27 16 
1 22 16 
1 24 16 
1 23 16 
1 6 16 
1 13 16 
1 28 16 
1 5 16 
1 14 16 
1 9 16 
1 26 16 
1 16 16 
2 30 16 
2 10 16 
2 29 16 
3 18 16 
3 22 16 
3 7 16 
4 28 16 
4 13 16 
4 11 16 
4 1 16 
4 10 16 
4 15 16 
4 21 16 
4 9 16 
4 14 16 
4 30 16 
4 12 16 
4 22 16 
4 5 16 
4 31 16 
4 25 16 
4 23 16 
4 27 16 
4 24 16 
4 16 16 
4 7 16 
4 8 16 
4 17 16 
4 6 16 
4 18 16 
4 29 16 
4 26 16 
4 2 16 
4 3 16 
4 20 16 
4 19 16 
5 31 16 
5 25 16 
5 13 16 
5 22 16 
5 27 16 
5 12 16 
5 18 16 
5 4 16 
5 7 16 
5 1 16 
5 9 16 
5 23 16 
5 24 16 
5 11 16 
5 30 16 
5 15 16 
5 26 16 
5 6 16 
5 28 16 
5 17 16 
6 13 16 
6 18 16 
6 31 16 
6 30 16 
6 27 16 
6 24 16 
6 25 16 
6 7 16 
6 2 16 
6 3 16 
6 16 16 
6 26 16 
6 28 16 
6 5 16 
7 13 16 
7 22 16 
7 31 16 
7 24 16 
7 30 16 
7 18 16 
7 27 16 
7 28 16 
7 23 16 
8 28 16 
8 24 16 
8 6 16 
8 7 16 
8 5 16 
8 31 16 
8 26 16 
8 1 16 
8 27 16 
8 22 16 
8 4 16 
8 13 16 
9 27 16 
9 30 16 
9 16 16 
9 22 16 
9 6 16 
9 4 16 
9 18 16 
9 5 16 
9 24 16 
9 31 16 
9 26 16 
9 23 16 
10 30 16 
10 4 16 
10 13 16 
10 25 16 
11 26 16 
11 13 16 
11 22 16 
11 4 16 
11 30 16 
11 1 16 
11 23 16 
11 27 16 
11 3 16 
11 8 16 
11 5 16 
11 19 16 
12 5 16 
12 26 16 
12 11 16 
12 30 16 
12 16 16 
12 14 16 
12 23 16 
12 4 16 
12 28 16 
12 22 16 
12 1 16 
13 12 16 
13 22 16 
13 9 16 
13 5 16 
13 2 16 
13 6 16 
13 4 16 
13 28 16 
13 29 16 
13 15 16 
13 23 16 
13 3 16 
13 20 16 
13 7 16 
13 11 16 
13 14 16 
13 8 16 
13 10 16 
13 30 16 
13 17 16 
13 26 16 
13 21 16 
13 25 16 
13 1 16 
13 24 16 
13 16 16 
14 30 16 
14 22 16 
14 13 16 
14 31 16 
14 4 16 
14 18 16 
14 27 16 
14 5 16 
14 12 16 
15 11 16 
15 24 16 
15 2 16 
15 5 16 
15 18 16 
15 12 16 
15 27 16 
15 13 16 
16 4 16 
16 5 16 
16 31 16 
16 13 16 
16 22 16 
16 18 16 
16 30 16 
16 12 16 
16 23 16 
16 24 16 
16 28 16 
16 14 16 
17 13 16 
17 22 16 
17 18 16 
17 6 16 
18 7 16 
18 22 16 
18 9 16 
18 27 16 
18 21 16 
18 31 16 
18 16 16 
18 12 16 
18 4 16 
18 25 16 
18 30 16 
18 11 16 
18 5 16 
18 6 16 
18 24 16 
18 28 16 
18 26 16 
18 13 16 
18 23 16 
18 14 16 
19 8 16 
19 29 16 
20 1 16 
21 14 16 
21 9 16 
21 12 16 
21 13 16 
21 6 16 
21 4 16 
21 31 16 
22 14 16 
22 13 16 
22 21 16 
22 4 16 
22 9 16 
22 6 16 
22 8 16 
22 25 16 
22 7 16 
22 31 16 
22 27 16 
22 28 16 
22 30 16 
22 5 16 
22 15 16 
22 18 16 
22 12 16 
22 1 16 
22 24 16 
22 11 16 
22 16 16 
22 17 16 
22 23 16 
22 26 16 
22 10 16 
22 29 16 
23 21 16 
23 31 16 
23 9 16 
23 5 16 
23 30 16 
23 4 16 
23 15 16 
23 13 16 
23 19 16 
23 27 16 
23 22 16 
23 16 16 
23 18 16 
23 26 16 
23 28 16 
23 6 16 
23 12 16 
23 1 16 
24 22 16 
24 18 16 
24 13 16 
24 27 16 
24 26 16 
24 31 16 
24 23 16 
24 16 16 
24 1 16 
24 12 16 
24 11 16 
24 5 16 
24 28 16 
24 30 16 
24 4 16 
25 22 16 
25 31 16 
25 13 16 
25 4 16 
25 18 16 
25 27 16 
25 5 16 
25 6 16 
25 23 16 
26 31 16 
26 18 16 
26 12 16 
26 22 16 
26 24 16 
26 4 16 
26 16 16 
26 6 16 
26 23 16 
26 1 16 
26 21 16 
26 11 16 
26 8 16 
26 30 16 
26 27 16 
27 28 16 
27 18 16 
27 31 16 
27 4 16 
27 13 16 
27 30 16 
27 22 16 
27 14 16 
27 7 16 
27 1 16 
27 24 16 
27 6 16 
27 16 16 
27 23 16 
27 8 16 
27 11 16 
27 26 16 
27 9 16 
27 21 16 
27 5 16 
28 13 16 
28 27 16 
28 4 16 
28 22 16 
28 31 16 
28 30 16 
28 12 16 
28 5 16 
28 23 16 
28 15 16 
28 18 16 
28 6 16 
28 11 16 
28 14 16 
28 9 16 
29 31 16 
29 15 16 
29 14 16 
29 2 16 
29 12 16 
30 10 16 
30 15 16 
30 22 16 
30 6 16 
30 25 16 
30 1 16 
30 4 16 
30 8 16 
30 19 16 
30 20 16 
30 3 16 
30 5 16 
30 11 16 
30 27 16 
30 26 16 
30 14 16 
30 31 16 
30 16 16 
30 13 16 
30 24 16 
30 18 16 
30 9 16 
30 23 16 
30 28 16 
30 17 16 
30 12 16 
30 21 16 
30 7 16 
30 2 16 
30 29 16 
31 12 16 
31 26 16 
31 4 16 
31 3 16 
31 9 16 
31 22 16 
31 14 16 
31 24 16 
31 8 16 
31 28 16 
31 5 16 
31 18 16 
31 25 16 
31 1 16 
31 27 16 
31 16 16 
31 29 16 
31 23 16 
31 6 16 
31 11 16 
31 30 16 
31 21 16 
31 13 16 
31 17 16 
1 31 17 
1 4 17 
1 30 17 
1 18 17 
1 27 17 
1 22 17 
1 24 17 
1 23 17 
1 6 17 
1 13 17 
1 28 17 
1 5 17 
1 9 17 
1 26 17 
1 16 17 
1 25 17 
2 30 17 
2 10 17 
2 11 17 
3 18 17 
3 22 17 
3 27 17 
4 28 17 
4 13 17 
4 11 17 
4 1 17 
4 10 17 
4 15 17 
4 21 17 
4 9 17 
4 14 17 
4 30 17 
4 12 17 
4 22 17 
4 5 17 
4 31 17 
4 25 17 
4 23 17 
4 27 17 
4 24 17 
4 16 17 
4 7 17 
4 8 17 
4 17 17 
4 6 17 
4 18 17 
4 29 17 
4 26 17 
4 2 17 
4 3 17 
4 20 17 
4 19 17 
5 31 17 
5 25 17 
5 13 17 
5 22 17 
5 27 17 
5 12 17 
5 18 17 
5 4 17 
5 7 17 
5 1 17 
5 9 17 
5 23 17 
5 24 17 
5 11 17 
5 30 17 
5 15 17 
5 26 17 
5 6 17 
5 28 17 
5 17 17 
5 14 17 
5 16 17 
6 13 17 
6 18 17 
6 31 17 
6 30 17 
6 27 17 
6 24 17 
6 25 17 
6 7 17 
6 16 17 
6 26 17 
6 28 17 
6 5 17 
7 13 17 
7 22 17 
7 31 17 
7 24 17 
7 30 17 
7 18 17 
7 27 17 
7 28 17 
7 23 17 
7 16 17 
7 1 17 
8 28 17 
8 6 17 
8 7 17 
8 5 17 
8 31 17 
8 26 17 
8 1 17 
8 22 17 
8 4 17 
8 13 17 
9 27 17 
9 30 17 
9 16 17 
9 22 17 
9 6 17 
9 4 17 
9 18 17 
9 5 17 
9 24 17 
9 31 17 
9 26 17 
9 23 17 
9 19 17 
9 13 17 
10 30 17 
10 4 17 
10 13 17 
11 26 17 
11 13 17 
11 22 17 
11 4 17 
11 30 17 
11 1 17 
11 23 17 
11 27 17 
11 3 17 
11 8 17 
11 19 17 
11 31 17 
12 26 17 
12 11 17 
12 30 17 
12 16 17 
12 14 17 
12 23 17 
12 4 17 
12 28 17 
12 22 17 
12 1 17 
12 25 17 
13 12 17 
13 22 17 
13 9 17 
13 5 17 
13 2 17 
13 6 17 
13 4 17 
13 28 17 
13 29 17 
13 15 17 
13 23 17 
13 3 17 
13 20 17 
13 7 17 
13 11 17 
13 14 17 
13 8 17 
13 10 17 
13 30 17 
13 17 17 
13 26 17 
13 21 17 
13 25 17 
13 1 17 
13 24 17 
13 16 17 
13 18 17 
13 31 17 
14 30 17 
14 22 17 
14 13 17 
14 31 17 
14 4 17 
14 18 17 
14 27 17 
14 5 17 
14 12 17 
14 28 17 
14 11 17 
15 11 17 
15 24 17 
15 2 17 
15 5 17 
15 12 17 
15 27 17 
15 13 17 
15 3 17 
16 4 17 
16 5 17 
16 31 17 
16 13 17 
16 22 17 
16 18 17 
16 30 17 
16 12 17 
16 23 17 
16 24 17 
16 28 17 
16 15 17 
17 13 17 
17 22 17 
17 18 17 
17 6 17 
17 24 17 
17 28 17 
18 7 17 
18 22 17 
18 9 17 
18 27 17 
18 21 17 
18 31 17 
18 16 17 
18 12 17 
18 4 17 
18 25 17 
18 30 17 
18 11 17 
18 5 17 
18 6 17 
18 24 17 
18 28 17 
18 26 17 
18 13 17 
18 23 17 
18 14 17 
18 29 17 
18 15 17 
19 8 17 
19 2 17 
20 9 17 
21 14 17 
21 9 17 
21 12 17 
21 13 17 
21 6 17 
21 4 17 
21 31 17 
22 14 17 
22 13 17 
22 21 17 
22 4 17 
22 9 17 
22 6 17 
22 8 17 
22 25 17 
22 7 17 
22 31 17 
22 27 17 
22 28 17 
22 30 17 
22 5 17 
22 15 17 
22 18 17 
22 12 17 
22 1 17 
22 24 17 
22 11 17 
22 16 17 
22 17 17 
22 23 17 
22 26 17 
22 29 17 
22 3 17 
23 21 17 
23 31 17 
23 9 17 
23 5 17 
23 30 17 
23 4 17 
23 15 17 
23 13 17 
23 19 17 
23 27 17 
23 22 17 
23 16 17 
23 18 17 
23 26 17 
23 28 17 
23 6 17 
23 12 17 
23 1 17 
23 24 17 
23 11 17 
24 22 17 
24 18 17 
24 13 17 
24 27 17 
24 26 17 
24 31 17 
24 23 17 
24 1 17 
24 11 17 
24 5 17 
24 28 17 
24 30 17 
24 4 17 
25 22 17 
25 31 17 
25 13 17 
25 4 17 
25 18 17 
25 27 17 
25 5 17 
25 6 17 
25 23 17 
25 28 17 
25 16 17 
26 31 17 
26 18 17 
26 12 17 
26 22 17 
26 24 17 
26 4 17 
26 16 17 
26 6 17 
26 23 17 
26 1 17 
26 21 17 
26 11 17 
26 8 17 
26 30 17 
26 27 17 
26 5 17 
26 13 17 
27 28 17 
27 18 17 
27 31 17 
27 4 17 
27 13 17 
27 30 17 
27 22 17 
27 14 17 
27 7 17 
27 1 17 
27 24 17 
27 6 17 
27 16 17 
27 23 17 
27 8 17 
27 11 17 
27 26 17 
27 9 17 
27 21 17 
27 5 17 
27 25 17 
28 13 17 
28 27 17 
28 4 17 
28 22 17 
28 31 17 
28 30 17 
28 12 17 
28 5 17 
28 23 17 
28 18 17 
28 6 17 
28 11 17 
28 14 17 
28 9 17 
28 16 17 
29 31 17 
29 14 17 
29 2 17 
29 12 17 
29 21 17 
30 10 17 
30 15 17 
30 22 17 
30 6 17 
30 25 17 
30 1 17 
30 4 17 
30 8 17 
30 3 17 
30 5 17 
30 11 17 
30 27 17 
30 26 17 
30 14 17 
30 31 17 
30 16 17 
30 13 17 
30 24 17 
30 18 17 
30 9 17 
30 23 17 
30 28 17 
30 17 17 
30 12 17 
30 21 17 
30 7 17 
30 2 17 
30 29 17 
31 12 17 
31 26 17 
31 4 17 
31 3 17 
31 9 17 
31 22 17 
31 14 17 
31 24 17 
31 8 17 
31 28 17 
31 5 17 
31 18 17 
31 25 17 
31 1 17 
31 27 17 
31 16 17 
31 23 17 
31 6 17 
31 11 17 
31 30 17 
31 13 17 
31 17 17 
1 31 18 
1 4 18 
1 30 18 
1 18 18 
1 27 18 
1 22 18 
1 24 18 
1 23 18 
1 6 18 
1 13 18 
1 28 18 
1 5 18 
1 9 18 
1 26 18 
1 16 18 
1 25 18 
1 8 18 
1 11 18 
2 30 18 
2 10 18 
2 11 18 
2 8 18 
2 17 18 
3 18 18 
3 22 18 
3 31 18 
4 28 18 
4 13 18 
4 11 18 
4 1 18 
4 10 18 
4 15 18 
4 21 18 
4 9 18 
4 14 18 
4 30 18 
4 12 18 
4 22 18 
4 5 18 
4 31 18 
4 25 18 
4 23 18 
4 27 18 
4 24 18 
4 16 18 
4 7 18 
4 8 18 
4 17 18 
4 6 18 
4 18 18 
4 29 18 
4 26 18 
4 2 18 
4 3 18 
4 20 18 
4 19 18 
5 31 18 
5 25 18 
5 13 18 
5 22 18 
5 27 18 
5 12 18 
5 18 18 
5 4 18 
5 7 18 
5 1 18 
5 9 18 
5 23 18 
5 24 18 
5 11 18 
5 30 18 
5 15 18 
5 26 18 
5 6 18 
5 28 18 
5 17 18 
5 14 18 
5 16 18 
5 29 18 
5 3 18 
6 13 18 
6 18 18 
6 31 18 
6 30 18 
6 27 18 
6 24 18 
6 25 18 
6 7 18 
6 16 18 
6 26 18 
6 28 18 
6 5 18 
6 9 18 
6 23 18 
7 13 18 
7 22 18 
7 31 18 
7 24 18 
7 30 18 
7 18 18 
7 27 18 
7 28 18 
7 23 18 
7 16 18 
7 1 18 
7 8 18 
7 5 18 
8 28 18 
8 7 18 
8 5 18 
8 31 18 
8 26 18 
8 1 18 
8 22 18 
8 4 18 
9 27 18 
9 30 18 
9 16 18 
9 22 18 
9 4 18 
9 18 18 
9 5 18 
9 24 18 
9 31 18 
9 26 18 
9 23 18 
9 13 18 
10 30 18 
10 4 18 
10 13 18 
10 23 18 
10 1 18 
11 26 18 
11 13 18 
11 22 18 
11 4 18 
11 30 18 
11 1 18 
11 23 18 
11 27 18 
11 3 18 
11 8 18 
11 19 18 
11 17 18 
12 26 18 
12 11 18 
12 30 18 
12 16 18 
12 14 18 
12 23 18 
12 4 18 
12 28 18 
12 22 18 
12 1 18 
12 25 18 
12 15 18 
12 2 18 
13 12 18 
13 22 18 
13 9 18 
13 5 18 
13 2 18 
13 6 18 
13 4 18 
13 28 18 
13 29 18 
13 15 18 
13 23 18 
13 3 18 
13 7 18 
13 11 18 
13 14 18 
13 8 18 
13 10 18 
13 30 18 
13 17 18 
13 26 18 
13 21 18 
13 25 18 
13 1 18 
13 24 18 
13 16 18 
13 18 18 
13 31 18 
13 27 18 
14 30 18 
14 22 18 
14 13 18 
14 31 18 
14 4 18 
14 18 18 
14 27 18 
14 5 18 
14 12 18 
14 28 18 
14 11 18 
14 6 18 
14 7 18 
15 11 18 
15 24 18 
15 2 18 
15 5 18 
15 27 18 
15 13 18 
15 3 18 
15 10 18 
16 4 18 
16 5 18 
16 31 18 
16 13 18 
16 22 18 
16 18 18 
16 30 18 
16 12 18 
16 23 18 
16 24 18 
16 28 18 
16 27 18 
17 13 18 
17 22 18 
17 18 18 
17 24 18 
17 28 18 
17 5 18 
18 7 18 
18 22 18 
18 9 18 
18 27 18 
18 21 18 
18 31 18 
18 16 18 
18 12 18 
18 4 18 
18 25 18 
18 30 18 
18 11 18 
18 5 18 
18 6 18 
18 24 18 
18 28 18 
18 26 18 
18 13 18 
18 23 18 
18 14 18 
18 15 18 
18 8 18 
19 8 18 
19 15 18 
21 14 18 
21 9 18 
21 12 18 
21 13 18 
21 6 18 
21 4 18 
21 31 18 
21 1 18 
22 14 18 
22 13 18 
22 21 18 
22 4 18 
22 9 18 
22 6 18 
22 8 18 
22 25 18 
22 7 18 
22 31 18 
22 27 18 
22 28 18 
22 30 18 
22 5 18 
22 15 18 
22 18 18 
22 12 18 
22 1 18 
22 24 18 
22 11 18 
22 16 18 
22 17 18 
22 23 18 
22 26 18 
22 29 18 
22 10 18 
23 21 18 
23 31 18 
23 9 18 
23 5 18 
23 30 18 
23 4 18 
23 15 18 
23 13 18 
23 19 18 
23 27 18 
23 22 18 
23 16 18 
23 18 18 
23 26 18 
23 28 18 
23 6 18 
23 12 18 
23 1 18 
23 24 18 
23 11 18 
23 14 18 
23 17 18 
24 22 18 
24 18 18 
24 13 18 
24 27 18 
24 26 18 
24 31 18 
24 23 18 
24 1 18 
24 11 18 
24 5 18 
24 28 18 
24 30 18 
24 4 18 
24 21 18 
24 17 18 
25 22 18 
25 31 18 
25 13 18 
25 4 18 
25 18 18 
25 27 18 
25 5 18 
25 6 18 
25 23 18 
25 28 18 
25 16 18 
25 24 18 
25 12 18 
26 31 18 
26 18 18 
26 12 18 
26 22 18 
26 24 18 
26 4 18 
26 16 18 
26 6 18 
26 23 18 
26 1 18 
26 11 18 
26 8 18 
26 30 18 
26 27 18 
26 5 18 
26 13 18 
26 14 18 
27 28 18 
27 18 18 
27 31 18 
27 4 18 
27 13 18 
27 30 18 
27 22 18 
27 14 18 
27 7 18 
27 1 18 
27 24 18 
27 6 18 
27 16 18 
27 23 18 
27 11 18 
27 26 18 
27 9 18 
27 21 18 
27 5 18 
27 25 18 
27 12 18 
28 13 18 
28 27 18 
28 4 18 
28 22 18 
28 31 18 
28 30 18 
28 12 18 
28 5 18 
28 23 18 
28 18 18 
28 6 18 
28 11 18 
28 14 18 
28 9 18 
28 16 18 
28 26 18 
29 14 18 
29 2 18 
29 12 18 
29 21 18 
29 16 18 
30 10 18 
30 15 18 
30 22 18 
30 6 18 
30 25 18 
30 1 18 
30 4 18 
30 8 18 
30 3 18 
30 5 18 
30 11 18 
30 27 18 
30 26 18 
30 14 18 
30 31 18 
30 16 18 
30 13 18 
30 24 18 
30 18 18 
30 9 18 
30 23 18 
30 28 18 
30 17 18 
30 12 18 
30 21 18 
30 7 18 
30 2 18 
30 29 18 
30 20 18 
30 19 18 
31 12 18 
31 26 18 
31 4 18 
31 9 18 
31 22 18 
31 14 18 
31 24 18 
31 8 18 
31 28 18 
31 5 18 
31 18 18 
31 25 18 
31 1 18 
31 27 18 
31 16 18 
31 23 18 
31 6 18 
31 11 18 
31 30 18 
31 13 18 
31 17 18 
31 7 18 
1 31 19 
1 4 19 
1 30 19 
1 18 19 
1 27 19 
1 22 19 
1 24 19 
1 23 19 
1 6 19 
1 13 19 
1 28 19 
1 5 19 
1 9 19 
1 26 19 
1 16 19 
1 25 19 
1 11 19 
1 7 19 
2 30 19 
2 10 19 
2 11 19 
2 8 19 
2 17 19 
2 4 19 
2 7 19 
3 18 19 
3 22 19 
3 31 19 
4 28 19 
4 13 19 
4 11 19 
4 1 19 
4 10 19 
4 15 19 
4 21 19 
4 9 19 
4 14 19 
4 30 19 
4 12 19 
4 22 19 
4 5 19 
4 31 19 
4 25 19 
4 23 19 
4 27 19 
4 24 19 
4 16 19 
4 7 19 
4 8 19 
4 17 19 
4 6 19 
4 18 19 
4 29 19 
4 26 19 
4 2 19 
4 3 19 
4 20 19 
4 19 19 
5 31 19 
5 25 19 
5 13 19 
5 22 19 
5 27 19 
5 12 19 
5 18 19 
5 4 19 
5 7 19 
5 1 19 
5 9 19 
5 23 19 
5 24 19 
5 11 19 
5 30 19 
5 15 19 
5 26 19 
5 6 19 
5 28 19 
5 17 19 
5 14 19 
5 16 19 
5 29 19 
5 8 19 
6 13 19 
6 18 19 
6 30 19 
6 24 19 
6 25 19 
6 7 19 
6 16 19 
6 26 19 
6 28 19 
6 5 19 
6 9 19 
6 23 19 
7 13 19 
7 22 19 
7 31 19 
7 24 19 
7 30 19 
7 18 19 
7 27 19 
7 28 19 
7 23 19 
7 16 19 
7 1 19 
7 5 19 
7 14 19 
8 7 19 
8 5 19 
8 31 19 
8 26 19 
8 1 19 
8 4 19 
9 27 19 
9 30 19 
9 22 19 
9 4 19 
9 18 19 
9 5 19 
9 24 19 
9 31 19 
9 26 19 
9 23 19 
9 13 19 
9 25 19 
10 30 19 
10 4 19 
10 13 19 
10 23 19 
10 1 19 
11 26 19 
11 13 19 
11 22 19 
11 4 19 
11 30 19 
11 1 19 
11 23 19 
11 3 19 
11 8 19 
11 19 19 
11 17 19 
11 15 19 
12 26 19 
12 30 19 
12 14 19 
12 23 19 
12 4 19 
12 28 19 
12 22 19 
12 1 19 
12 25 19 
12 15 19 
12 2 19 
13 12 19 
13 22 19 
13 9 19 
13 5 19 
13 2 19 
13 6 19 
13 4 19 
13 28 19 
13 29 19 
13 15 19 
13 23 19 
13 7 19 
13 11 19 
13 14 19 
13 8 19 
13 10 19 
13 30 19 
13 17 19 
13 26 19 
13 21 19 
13 25 19 
13 1 19 
13 24 19 
13 16 19 
13 18 19 
13 31 19 
13 27 19 
14 30 19 
14 22 19 
14 13 19 
14 31 19 
14 4 19 
14 18 19 
14 27 19 
14 5 19 
14 12 19 
14 28 19 
14 11 19 
14 6 19 
14 7 19 
14 9 19 
14 26 19 
15 24 19 
15 2 19 
15 5 19 
15 27 19 
15 13 19 
15 3 19 
15 10 19 
15 19 19 
16 4 19 
16 5 19 
16 31 19 
16 13 19 
16 22 19 
16 18 19 
16 30 19 
16 12 19 
16 23 19 
16 28 19 
16 27 19 
17 13 19 
17 22 19 
17 18 19 
17 24 19 
17 28 19 
17 5 19 
17 4 19 
17 26 19 
18 7 19 
18 22 19 
18 9 19 
18 27 19 
18 21 19 
18 31 19 
18 16 19 
18 12 19 
18 4 19 
18 25 19 
18 30 19 
18 11 19 
18 5 19 
18 6 19 
18 24 19 
18 28 19 
18 26 19 
18 13 19 
18 23 19 
18 14 19 
18 15 19 
18 1 19 
19 8 19 
19 15 19 
19 14 19 
21 9 19 
21 12 19 
21 13 19 
21 6 19 
21 4 19 
21 31 19 
21 1 19 
21 22 19 
22 14 19 
22 13 19 
22 21 19 
22 4 19 
22 9 19 
22 6 19 
22 8 19 
22 25 19 
22 7 19 
22 31 19 
22 27 19 
22 28 19 
22 30 19 
22 5 19 
22 15 19 
22 18 19 
22 12 19 
22 1 19 
22 24 19 
22 11 19 
22 16 19 
22 17 19 
22 23 19 
22 26 19 
22 29 19 
22 10 19 
22 2 19 
22 3 19 
23 21 19 
23 31 19 
23 9 19 
23 5 19 
23 30 19 
23 4 19 
23 15 19 
23 13 19 
23 19 19 
23 27 19 
23 22 19 
23 16 19 
23 18 19 
23 26 19 
23 28 19 
23 6 19 
23 12 19 
23 1 19 
23 24 19 
23 11 19 
23 14 19 
23 17 19 
23 25 19 
23 2 19 
24 22 19 
24 18 19 
24 13 19 
24 27 19 
24 26 19 
24 31 19 
24 23 19 
24 1 19 
24 11 19 
24 5 19 
24 28 19 
24 30 19 
24 4 19 
24 21 19 
24 12 19 
25 22 19 
25 31 19 
25 13 19 
25 4 19 
25 18 19 
25 27 19 
25 5 19 
25 6 19 
25 23 19 
25 28 19 
25 16 19 
25 24 19 
25 12 19 
25 30 19 
26 31 19 
26 18 19 
26 12 19 
26 22 19 
26 24 19 
26 4 19 
26 16 19 
26 6 19 
26 23 19 
26 1 19 
26 11 19 
26 8 19 
26 30 19 
26 27 19 
26 5 19 
26 13 19 
26 14 19 
26 7 19 
27 28 19 
27 18 19 
27 31 19 
27 4 19 
27 13 19 
27 30 19 
27 22 19 
27 14 19 
27 7 19 
27 1 19 
27 24 19 
27 6 19 
27 16 19 
27 23 19 
27 11 19 
27 26 19 
27 9 19 
27 5 19 
27 25 19 
27 12 19 
27 17 19 
28 13 19 
28 27 19 
28 4 19 
28 22 19 
28 31 19 
28 30 19 
28 12 19 
28 5 19 
28 23 19 
28 18 19 
28 6 19 
28 11 19 
28 14 19 
28 16 19 
28 26 19 
28 1 19 
29 14 19 
29 12 19 
29 21 19 
29 16 19 
29 24 19 
30 10 19 
30 15 19 
30 22 19 
30 6 19 
30 25 19 
30 1 19 
30 4 19 
30 8 19 
30 3 19 
30 5 19 
30 11 19 
30 27 19 
30 26 19 
30 14 19 
30 31 19 
30 16 19 
30 13 19 
30 24 19 
30 18 19 
30 9 19 
30 23 19 
30 28 19 
30 17 19 
30 12 19 
30 21 19 
30 7 19 
30 2 19 
30 29 19 
31 12 19 
31 26 19 
31 4 19 
31 9 19 
31 22 19 
31 14 19 
31 24 19 
31 8 19 
31 28 19 
31 5 19 
31 18 19 
31 25 19 
31 1 19 
31 27 19 
31 16 19 
31 23 19 
31 6 19 
31 11 19 
31 30 19 
31 13 19 
31 7 19 
31 29 19 
1 31 20 
1 4 20 
1 30 20 
1 18 20 
1 27 20 
1 22 20 
1 24 20 
1 23 20 
1 6 20 
1 13 20 
1 28 20 
1 5 20 
1 9 20 
1 26 20 
1 16 20 
1 25 20 
1 11 20 
1 7 20 
2 30 20 
2 11 20 
2 17 20 
2 4 20 
2 7 20 
3 18 20 
3 31 20 
3 6 20 
4 28 20 
4 13 20 
4 11 20 
4 1 20 
4 10 20 
4 15 20 
4 21 20 
4 9 20 
4 14 20 
4 30 20 
4 12 20 
4 22 20 
4 5 20 
4 31 20 
4 25 20 
4 23 20 
4 27 20 
4 24 20 
4 16 20 
4 7 20 
4 8 20 
4 17 20 
4 6 20 
4 18 20 
4 29 20 
4 26 20 
4 2 20 
4 3 20 
4 20 20 
4 19 20 
5 31 20 
5 25 20 
5 13 20 
5 22 20 
5 27 20 
5 12 20 
5 18 20 
5 4 20 
5 7 20 
5 1 20 
5 9 20 
5 23 20 
5 24 20 
5 11 20 
5 30 20 
5 15 20 
5 26 20 
5 6 20 
5 28 20 
5 17 20 
5 14 20 
5 16 20 
5 29 20 
5 8 20 
5 21 20 
5 2 20 
6 13 20 
6 18 20 
6 30 20 
6 24 20 
6 25 20 
6 7 20 
6 26 20 
6 28 20 
6 5 20 
6 9 20 
6 23 20 
6 27 20 
7 13 20 
7 22 20 
7 31 20 
7 24 20 
7 30 20 
7 18 20 
7 27 20 
7 28 20 
7 23 20 
7 1 20 
7 5 20 
7 14 20 
7 12 20 
8 7 20 
8 5 20 
8 31 20 
8 26 20 
8 1 20 
8 4 20 
8 9 20 
8 22 20 
9 27 20 
9 30 20 
9 22 20 
9 4 20 
9 18 20 
9 5 20 
9 24 20 
9 31 20 
9 26 20 
9 23 20 
9 13 20 
9 25 20 
9 14 20 
9 29 20 
10 30 20 
10 4 20 
10 13 20 
10 23 20 
10 1 20 
11 26 20 
11 13 20 
11 22 20 
11 4 20 
11 30 20 
11 1 20 
11 23 20 
11 8 20 
11 19 20 
11 17 20 
11 15 20 
11 14 20 
12 26 20 
12 30 20 
12 14 20 
12 23 20 
12 4 20 
12 28 20 
12 22 20 
12 1 20 
12 25 20 
12 15 20 
12 2 20 
12 5 20 
12 31 20 
13 12 20 
13 22 20 
13 9 20 
13 5 20 
13 2 20 
13 6 20 
13 4 20 
13 28 20 
13 29 20 
13 15 20 
13 23 20 
13 7 20 
13 11 20 
13 14 20 
13 8 20 
13 10 20 
13 30 20 
13 17 20 
13 26 20 
13 21 20 
13 25 20 
13 1 20 
13 24 20 
13 16 20 
13 18 20 
13 31 20 
13 27 20 
14 30 20 
14 22 20 
14 13 20 
14 31 20 
14 4 20 
14 18 20 
14 27 20 
14 5 20 
14 12 20 
14 28 20 
14 11 20 
14 6 20 
14 7 20 
14 9 20 
14 26 20 
14 25 20 
14 23 20 
15 24 20 
15 2 20 
15 5 20 
15 27 20 
15 13 20 
15 3 20 
15 10 20 
15 19 20 
15 4 20 
15 1 20 
16 4 20 
16 5 20 
16 31 20 
16 13 20 
16 22 20 
16 18 20 
16 30 20 
16 12 20 
16 23 20 
16 28 20 
16 27 20 
16 26 20 
16 1 20 
17 13 20 
17 22 20 
17 18 20 
17 28 20 
17 5 20 
17 4 20 
17 26 20 
17 31 20 
18 7 20 
18 22 20 
18 9 20 
18 27 20 
18 21 20 
18 31 20 
18 16 20 
18 12 20 
18 4 20 
18 25 20 
18 30 20 
18 11 20 
18 5 20 
18 6 20 
18 24 20 
18 28 20 
18 26 20 
18 13 20 
18 23 20 
18 14 20 
18 1 20 
19 8 20 
19 14 20 
19 2 20 
20 10 20 
21 9 20 
21 12 20 
21 13 20 
21 6 20 
21 4 20 
21 31 20 
21 1 20 
21 22 20 
21 5 20 
21 26 20 
22 14 20 
22 13 20 
22 21 20 
22 4 20 
22 9 20 
22 6 20 
22 8 20 
22 25 20 
22 7 20 
22 31 20 
22 27 20 
22 28 20 
22 30 20 
22 5 20 
22 15 20 
22 18 20 
22 12 20 
22 1 20 
22 24 20 
22 11 20 
22 16 20 
22 17 20 
22 23 20 
22 26 20 
22 29 20 
22 10 20 
22 2 20 
23 21 20 
23 31 20 
23 9 20 
23 5 20 
23 30 20 
23 4 20 
23 15 20 
23 13 20 
23 19 20 
23 27 20 
23 22 20 
23 16 20 
23 18 20 
23 26 20 
23 28 20 
23 6 20 
23 12 20 
23 1 20 
23 24 20 
23 11 20 
23 14 20 
23 25 20 
23 2 20 
23 7 20 
24 22 20 
24 18 20 
24 13 20 
24 27 20 
24 26 20 
24 31 20 
24 23 20 
24 1 20 
24 11 20 
24 5 20 
24 28 20 
24 30 20 
24 4 20 
24 12 20 
24 7 20 
25 22 20 
25 31 20 
25 13 20 
25 4 20 
25 18 20 
25 27 20 
25 5 20 
25 6 20 
25 23 20 
25 28 20 
25 16 20 
25 24 20 
25 12 20 
25 30 20 
26 31 20 
26 18 20 
26 12 20 
26 22 20 
26 24 20 
26 4 20 
26 16 20 
26 6 20 
26 23 20 
26 1 20 
26 11 20 
26 8 20 
26 30 20 
26 27 20 
26 5 20 
26 13 20 
26 14 20 
26 7 20 
26 9 20 
26 17 20 
27 28 20 
27 18 20 
27 31 20 
27 4 20 
27 13 20 
27 30 20 
27 22 20 
27 14 20 
27 7 20 
27 1 20 
27 24 20 
27 6 20 
27 16 20 
27 23 20 
27 11 20 
27 26 20 
27 9 20 
27 5 20 
27 25 20 
27 12 20 
27 21 20 
28 13 20 
28 27 20 
28 4 20 
28 22 20 
28 31 20 
28 30 20 
28 5 20 
28 23 20 
28 18 20 
28 6 20 
28 11 20 
28 14 20 
28 16 20 
28 26 20 
28 1 20 
29 14 20 
29 12 20 
29 16 20 
29 24 20 
29 28 20 
30 10 20 
30 15 20 
30 22 20 
30 6 20 
30 25 20 
30 1 20 
30 4 20 
30 8 20 
30 5 20 
30 11 20 
30 27 20 
30 26 20 
30 14 20 
30 31 20 
30 16 20 
30 13 20 
30 24 20 
30 18 20 
30 9 20 
30 23 20 
30 28 20 
30 17 20 
30 12 20 
30 21 20 
30 7 20 
30 2 20 
31 12 20 
31 26 20 
31 4 20 
31 9 20 
31 22 20 
31 14 20 
31 24 20 
31 28 20 
31 5 20 
31 18 20 
31 25 20 
31 1 20 
31 27 20 
31 16 20 
31 23 20 
31 6 20 
31 11 20 
31 30 20 
31 13 20 
31 7 20 
31 29 20 
31 21 20 
1 31 21 
1 4 21 
1 30 21 
1 18 21 
1 27 21 
1 22 21 
1 24 21 
1 23 21 
1 13 21 
1 28 21 
1 5 21 
1 9 21 
1 26 21 
1 16 21 
1 25 21 
1 11 21 
1 7 21 
1 14 21 
2 30 21 
2 11 21 
2 4 21 
2 7 21 
3 18 21 
3 31 21 
3 1 21 
4 28 21 
4 13 21 
4 11 21 
4 1 21 
4 10 21 
4 15 21 
4 21 21 
4 9 21 
4 14 21 
4 30 21 
4 12 21 
4 22 21 
4 5 21 
4 31 21 
4 25 21 
4 23 21 
4 27 21 
4 24 21 
4 16 21 
4 7 21 
4 8 21 
4 17 21 
4 6 21 
4 18 21 
4 29 21 
4 26 21 
4 2 21 
4 3 21 
4 20 21 
4 19 21 
5 31 21 
5 25 21 
5 13 21 
5 22 21 
5 27 21 
5 12 21 
5 18 21 
5 4 21 
5 7 21 
5 1 21 
5 9 21 
5 23 21 
5 24 21 
5 11 21 
5 30 21 
5 15 21 
5 26 21 
5 6 21 
5 28 21 
5 17 21 
5 14 21 
5 16 21 
5 8 21 
5 21 21 
5 2 21 
5 10 21 
6 13 21 
6 18 21 
6 30 21 
6 24 21 
6 25 21 
6 7 21 
6 26 21 
6 5 21 
6 9 21 
6 23 21 
6 27 21 
6 22 21 
7 13 21 
7 22 21 
7 31 21 
7 24 21 
7 30 21 
7 18 21 
7 27 21 
7 28 21 
7 23 21 
7 1 21 
7 5 21 
7 14 21 
7 12 21 
7 11 21 
7 4 21 
8 7 21 
8 5 21 
8 31 21 
8 26 21 
8 4 21 
8 9 21 
8 22 21 
9 27 21 
9 30 21 
9 22 21 
9 4 21 
9 18 21 
9 5 21 
9 24 21 
9 31 21 
9 26 21 
9 23 21 
9 13 21 
9 25 21 
9 14 21 
9 16 21 
10 4 21 
10 13 21 
10 23 21 
11 26 21 
11 13 21 
11 22 21 
11 4 21 
11 30 21 
11 23 21 
11 8 21 
11 19 21 
11 17 21 
11 15 21 
11 14 21 
11 25 21 
12 26 21 
12 30 21 
12 14 21 
12 23 21 
12 4 21 
12 22 21 
12 1 21 
12 25 21 
12 15 21 
12 2 21 
12 5 21 
12 31 21 
12 21 21 
13 12 21 
13 22 21 
13 9 21 
13 5 21 
13 2 21 
13 6 21 
13 4 21 
13 28 21 
13 29 21 
13 15 21 
13 23 21 
13 7 21 
13 11 21 
13 14 21 
13 8 21 
13 10 21 
13 30 21 
13 17 21 
13 26 21 
13 21 21 
13 25 21 
13 1 21 
13 24 21 
13 16 21 
13 18 21 
13 31 21 
13 27 21 
14 30 21 
14 22 21 
14 13 21 
14 31 21 
14 4 21 
14 18 21 
14 27 21 
14 5 21 
14 12 21 
14 28 21 
14 11 21 
14 6 21 
14 7 21 
14 9 21 
14 26 21 
14 25 21 
14 23 21 
14 24 21 
14 21 21 
15 24 21 
15 2 21 
15 5 21 
15 27 21 
15 13 21 
15 3 21 
15 10 21 
15 19 21 
15 4 21 
15 14 21 
16 4 21 
16 5 21 
16 31 21 
16 13 21 
16 22 21 
16 18 21 
16 30 21 
16 23 21 
16 28 21 
16 27 21 
16 26 21 
16 1 21 
16 15 21 
17 13 21 
17 22 21 
17 18 21 
17 5 21 
17 4 21 
17 31 21 
18 7 21 
18 22 21 
18 9 21 
18 27 21 
18 31 21 
18 16 21 
18 12 21 
18 4 21 
18 25 21 
18 30 21 
18 11 21 
18 5 21 
18 6 21 
18 24 21 
18 28 21 
18 26 21 
18 13 21 
18 23 21 
18 14 21 
18 1 21 
19 8 21 
19 14 21 
19 2 21 
20 29 21 
21 12 21 
21 13 21 
21 6 21 
21 4 21 
21 31 21 
21 1 21 
21 22 21 
21 5 21 
21 26 21 
22 14 21 
22 13 21 
22 21 21 
22 4 21 
22 9 21 
22 6 21 
22 8 21 
22 25 21 
22 7 21 
22 31 21 
22 27 21 
22 28 21 
22 30 21 
22 5 21 
22 15 21 
22 18 21 
22 12 21 
22 1 21 
22 24 21 
22 11 21 
22 16 21 
22 17 21 
22 23 21 
22 26 21 
22 29 21 
22 10 21 
22 2 21 
23 21 21 
23 31 21 
23 9 21 
23 5 21 
23 30 21 
23 4 21 
23 15 21 
23 13 21 
23 19 21 
23 27 21 
23 22 21 
23 16 21 
23 18 21 
23 26 21 
23 28 21 
23 6 21 
23 12 21 
23 1 21 
23 24 21 
23 11 21 
23 14 21 
23 25 21 
23 7 21 
23 17 21 
24 22 21 
24 18 21 
24 13 21 
24 27 21 
24 26 21 
24 31 21 
24 23 21 
24 1 21 
24 5 21 
24 28 21 
24 30 21 
24 4 21 
24 12 21 
24 7 21 
24 14 21 
25 22 21 
25 31 21 
25 13 21 
25 4 21 
25 18 21 
25 27 21 
25 5 21 
25 23 21 
25 28 21 
25 16 21 
25 24 21 
25 12 21 
25 30 21 
25 14 21 
26 31 21 
26 18 21 
26 12 21 
26 22 21 
26 24 21 
26 4 21 
26 16 21 
26 6 21 
26 23 21 
26 1 21 
26 11 21 
26 8 21 
26 30 21 
26 27 21 
26 5 21 
26 13 21 
26 14 21 
26 7 21 
26 9 21 
26 17 21 
26 21 21 
26 15 21 
27 28 21 
27 18 21 
27 31 21 
27 4 21 
27 13 21 
27 30 21 
27 22 21 
27 14 21 
27 7 21 
27 1 21 
27 24 21 
27 6 21 
27 16 21 
27 23 21 
27 11 21 
27 26 21 
27 9 21 
27 5 21 
27 25 21 
27 12 21 
27 2 21 
28 13 21 
28 27 21 
28 4 21 
28 22 21 
28 31 21 
28 30 21 
28 5 21 
28 23 21 
28 18 21 
28 14 21 
28 16 21 
28 26 21 
28 1 21 
29 12 21 
29 16 21 
29 24 21 
29 28 21 
30 15 21 
30 22 21 
30 6 21 
30 25 21 
30 1 21 
30 4 21 
30 8 21 
30 5 21 
30 11 21 
30 27 21 
30 26 21 
30 14 21 
30 31 21 
30 16 21 
30 13 21 
30 24 21 
30 18 21 
30 9 21 
30 23 21 
30 28 21 
30 17 21 
30 12 21 
30 21 21 
30 7 21 
31 12 21 
31 26 21 
31 4 21 
31 9 21 
31 22 21 
31 14 21 
31 24 21 
31 28 21 
31 5 21 
31 18 21 
31 25 21 
31 27 21 
31 16 21 
31 23 21 
31 6 21 
31 11 21 
31 30 21 
31 13 21 
31 7 21 
31 29 21 
31 21 21 
31 3 21 
1 31 22 
1 4 22 
1 30 22 
1 18 22 
1 27 22 
1 22 22 
1 24 22 
1 23 22 
1 13 22 
1 5 22 
1 9 22 
1 26 22 
1 16 22 
1 25 22 
1 7 22 
1 14 22 
2 30 22 
2 11 22 
2 4 22 
2 7 22 
2 20 22 
2 22 22 
3 18 22 
3 31 22 
3 12 22 
4 28 22 
4 13 22 
4 11 22 
4 1 22 
4 10 22 
4 15 22 
4 21 22 
4 9 22 
4 14 22 
4 30 22 
4 12 22 
4 22 22 
4 5 22 
4 31 22 
4 25 22 
4 23 22 
4 27 22 
4 24 22 
4 16 22 
4 7 22 
4 8 22 
4 17 22 
4 6 22 
4 18 22 
4 29 22 
4 26 22 
4 2 22 
4 3 22 
4 20 22 
4 19 22 
5 31 22 
5 25 22 
5 13 22 
5 22 22 
5 27 22 
5 12 22 
5 18 22 
5 4 22 
5 7 22 
5 1 22 
5 9 22 
5 23 22 
5 24 22 
5 11 22 
5 30 22 
5 15 22 
5 26 22 
5 6 22 
5 28 22 
5 17 22 
5 14 22 
5 16 22 
5 8 22 
5 21 22 
6 13 22 
6 18 22 
6 30 22 
6 24 22 
6 25 22 
6 7 22 
6 26 22 
6 5 22 
6 9 22 
6 23 22 
6 27 22 
6 22 22 
6 10 22 
6 29 22 
7 13 22 
7 22 22 
7 31 22 
7 24 22 
7 30 22 
7 18 22 
7 27 22 
7 28 22 
7 23 22 
7 1 22 
7 5 22 
7 14 22 
7 12 22 
7 11 22 
7 20 22 
8 7 22 
8 5 22 
8 26 22 
8 9 22 
8 22 22 
9 27 22 
9 30 22 
9 22 22 
9 4 22 
9 18 22 
9 5 22 
9 24 22 
9 31 22 
9 26 22 
9 23 22 
9 13 22 
9 25 22 
9 14 22 
9 16 22 
9 15 22 
9 1 22 
10 4 22 
10 23 22 
11 26 22 
11 13 22 
11 22 22 
11 4 22 
11 30 22 
11 23 22 
11 8 22 
11 19 22 
11 17 22 
11 15 22 
11 14 22 
11 25 22 
11 12 22 
11 28 22 
12 26 22 
12 30 22 
12 14 22 
12 23 22 
12 4 22 
12 1 22 
12 25 22 
12 15 22 
12 2 22 
12 31 22 
12 21 22 
13 12 22 
13 22 22 
13 9 22 
13 5 22 
13 2 22 
13 6 22 
13 4 22 
13 28 22 
13 29 22 
13 15 22 
13 23 22 
13 7 22 
13 11 22 
13 14 22 
13 8 22 
13 30 22 
13 17 22 
13 26 22 
13 21 22 
13 25 22 
13 1 22 
13 24 22 
13 16 22 
13 18 22 
13 31 22 
13 27 22 
14 30 22 
14 22 22 
14 13 22 
14 31 22 
14 4 22 
14 18 22 
14 27 22 
14 5 22 
14 12 22 
14 28 22 
14 11 22 
14 6 22 
14 7 22 
14 9 22 
14 26 22 
14 25 22 
14 23 22 
14 24 22 
14 16 22 
15 2 22 
15 5 22 
15 27 22 
15 13 22 
15 3 22 
15 10 22 
15 19 22 
15 4 22 
15 14 22 
15 18 22 
16 4 22 
16 5 22 
16 31 22 
16 13 22 
16 22 22 
16 18 22 
16 30 22 
16 23 22 
16 28 22 
16 27 22 
16 26 22 
16 1 22 
16 14 22 
17 13 22 
17 22 22 
17 18 22 
17 5 22 
17 4 22 
17 31 22 
17 30 22 
17 23 22 
18 7 22 
18 22 22 
18 9 22 
18 27 22 
18 31 22 
18 16 22 
18 12 22 
18 4 22 
18 25 22 
18 30 22 
18 11 22 
18 5 22 
18 6 22 
18 24 22 
18 28 22 
18 26 22 
18 13 22 
18 23 22 
18 14 22 
18 1 22 
19 8 22 
19 2 22 
19 29 22 
20 11 22 
21 12 22 
21 13 22 
21 6 22 
21 4 22 
21 31 22 
21 1 22 
21 22 22 
21 5 22 
21 26 22 
21 27 22 
22 14 22 
22 13 22 
22 21 22 
22 4 22 
22 9 22 
22 6 22 
22 8 22 
22 25 22 
22 7 22 
22 31 22 
22 27 22 
22 28 22 
22 30 22 
22 5 22 
22 15 22 
22 18 22 
22 12 22 
22 1 22 
22 24 22 
22 11 22 
22 16 22 
22 17 22 
22 23 22 
22 26 22 
22 29 22 
23 21 22 
23 31 22 
23 9 22 
23 5 22 
23 30 22 
23 4 22 
23 15 22 
23 13 22 
23 19 22 
23 27 22 
23 22 22 
23 16 22 
23 18 22 
23 26 22 
23 28 22 
23 6 22 
23 12 22 
23 1 22 
23 24 22 
23 11 22 
23 14 22 
23 25 22 
23 7 22 
23 20 22 
24 22 22 
24 18 22 
24 13 22 
24 27 22 
24 26 22 
24 31 22 
24 23 22 
24 1 22 
24 5 22 
24 28 22 
24 30 22 
24 4 22 
24 12 22 
24 7 22 
24 14 22 
24 6 22 
25 22 22 
25 31 22 
25 13 22 
25 4 22 
25 18 22 
25 27 22 
25 5 22 
25 23 22 
25 28 22 
25 16 22 
25 24 22 
25 12 22 
25 30 22 
25 14 22 
25 21 22 
26 31 22 
26 18 22 
26 12 22 
26 22 22 
26 24 22 
26 4 22 
26 16 22 
26 6 22 
26 23 22 
26 1 22 
26 11 22 
26 30 22 
26 27 22 
26 5 22 
26 13 22 
26 14 22 
26 7 22 
26 9 22 
26 17 22 
26 21 22 
26 15 22 
27 28 22 
27 18 22 
27 31 22 
27 4 22 
27 13 22 
27 30 22 
27 22 22 
27 14 22 
27 7 22 
27 1 22 
27 24 22 
27 6 22 
27 16 22 
27 23 22 
27 11 22 
27 26 22 
27 9 22 
27 5 22 
27 25 22 
27 12 22 
28 13 22 
28 27 22 
28 4 22 
28 22 22 
28 31 22 
28 30 22 
28 5 22 
28 23 22 
28 18 22 
28 14 22 
28 16 22 
28 26 22 
28 1 22 
28 12 22 
28 6 22 
29 12 22 
29 16 22 
29 24 22 
29 28 22 
29 11 22 
30 15 22 
30 22 22 
30 6 22 
30 25 22 
30 1 22 
30 4 22 
30 8 22 
30 5 22 
30 11 22 
30 27 22 
30 26 22 
30 14 22 
30 31 22 
30 16 22 
30 13 22 
30 24 22 
30 18 22 
30 9 22 
30 23 22 
30 28 22 
30 17 22 
30 12 22 
30 21 22 
30 7 22 
31 12 22 
31 26 22 
31 4 22 
31 9 22 
31 22 22 
31 14 22 
31 28 22 
31 5 22 
31 18 22 
31 25 22 
31 27 22 
31 16 22 
31 23 22 
31 6 22 
31 11 22 
31 30 22 
31 13 22 
31 7 22 
31 29 22 
31 21 22 
31 3 22 
31 8 22 
1 31 23 
1 4 23 
1 30 23 
1 18 23 
1 27 23 
1 22 23 
1 24 23 
1 23 23 
1 13 23 
1 5 23 
1 9 23 
1 26 23 
1 25 23 
1 7 23 
1 14 23 
1 28 23 
2 30 23 
2 11 23 
2 4 23 
2 7 23 
2 20 23 
3 18 23 
3 12 23 
3 22 23 
4 28 23 
4 13 23 
4 11 23 
4 1 23 
4 10 23 
4 15 23 
4 21 23 
4 9 23 
4 14 23 
4 30 23 
4 12 23 
4 22 23 
4 5 23 
4 31 23 
4 25 23 
4 23 23 
4 27 23 
4 24 23 
4 16 23 
4 7 23 
4 8 23 
4 17 23 
4 6 23 
4 18 23 
4 29 23 
4 26 23 
4 2 23 
4 3 23 
4 20 23 
4 19 23 
5 31 23 
5 25 23 
5 13 23 
5 22 23 
5 27 23 
5 12 23 
5 18 23 
5 4 23 
5 7 23 
5 1 23 
5 9 23 
5 23 23 
5 24 23 
5 11 23 
5 30 23 
5 15 23 
5 26 23 
5 6 23 
5 28 23 
5 17 23 
5 14 23 
5 16 23 
5 21 23 
6 13 23 
6 18 23 
6 30 23 
6 24 23 
6 25 23 
6 7 23 
6 26 23 
6 5 23 
6 9 23 
6 23 23 
6 27 23 
6 22 23 
7 13 23 
7 22 23 
7 31 23 
7 24 23 
7 30 23 
7 18 23 
7 27 23 
7 28 23 
7 23 23 
7 1 23 
7 5 23 
7 14 23 
7 12 23 
7 11 23 
7 20 23 
7 10 23 
7 9 23 
8 7 23 
8 5 23 
8 26 23 
8 9 23 
8 22 23 
9 27 23 
9 30 23 
9 22 23 
9 4 23 
9 18 23 
9 5 23 
9 24 23 
9 31 23 
9 26 23 
9 23 23 
9 13 23 
9 25 23 
9 14 23 
9 16 23 
9 15 23 
9 1 23 
9 28 23 
10 4 23 
10 23 23 
10 26 23 
11 26 23 
11 13 23 
11 22 23 
11 4 23 
11 30 23 
11 23 23 
11 8 23 
11 19 23 
11 17 23 
11 15 23 
11 14 23 
11 25 23 
11 28 23 
11 2 23 
12 26 23 
12 30 23 
12 14 23 
12 23 23 
12 4 23 
12 1 23 
12 25 23 
12 15 23 
12 2 23 
12 31 23 
12 21 23 
12 8 23 
12 7 23 
13 12 23 
13 22 23 
13 9 23 
13 5 23 
13 2 23 
13 6 23 
13 4 23 
13 28 23 
13 29 23 
13 15 23 
13 7 23 
13 11 23 
13 14 23 
13 30 23 
13 17 23 
13 26 23 
13 21 23 
13 25 23 
13 1 23 
13 24 23 
13 16 23 
13 18 23 
13 31 23 
13 27 23 
14 30 23 
14 22 23 
14 13 23 
14 31 23 
14 4 23 
14 18 23 
14 27 23 
14 5 23 
14 28 23 
14 11 23 
14 6 23 
14 7 23 
14 9 23 
14 26 23 
14 25 23 
14 23 23 
14 24 23 
15 2 23 
15 5 23 
15 27 23 
15 13 23 
15 3 23 
15 10 23 
15 19 23 
15 4 23 
15 14 23 
15 18 23 
15 16 23 
15 23 23 
16 4 23 
16 5 23 
16 31 23 
16 13 23 
16 22 23 
16 18 23 
16 30 23 
16 23 23 
16 28 23 
16 27 23 
16 26 23 
16 14 23 
16 6 23 
17 13 23 
17 22 23 
17 18 23 
17 5 23 
17 31 23 
17 30 23 
17 23 23 
17 12 23 
18 7 23 
18 22 23 
18 9 23 
18 27 23 
18 31 23 
18 16 23 
18 12 23 
18 4 23 
18 25 23 
18 30 23 
18 11 23 
18 5 23 
18 6 23 
18 24 23 
18 28 23 
18 26 23 
18 13 23 
18 23 23 
18 14 23 
18 1 23 
18 17 23 
18 2 23 
19 2 23 
19 29 23 
19 17 23 
20 25 23 
21 13 23 
21 6 23 
21 4 23 
21 31 23 
21 1 23 
21 22 23 
21 5 23 
21 26 23 
21 27 23 
22 14 23 
22 13 23 
22 21 23 
22 4 23 
22 9 23 
22 6 23 
22 8 23 
22 25 23 
22 7 23 
22 31 23 
22 27 23 
22 28 23 
22 30 23 
22 5 23 
22 15 23 
22 18 23 
22 12 23 
22 1 23 
22 24 23 
22 11 23 
22 16 23 
22 17 23 
22 23 23 
22 26 23 
22 2 23 
23 21 23 
23 31 23 
23 9 23 
23 5 23 
23 30 23 
23 4 23 
23 15 23 
23 13 23 
23 19 23 
23 27 23 
23 22 23 
23 18 23 
23 26 23 
23 28 23 
23 6 23 
23 1 23 
23 24 23 
23 11 23 
23 14 23 
23 25 23 
23 7 23 
23 20 23 
24 22 23 
24 18 23 
24 13 23 
24 27 23 
24 26 23 
24 31 23 
24 23 23 
24 1 23 
24 5 23 
24 28 23 
24 30 23 
24 4 23 
24 12 23 
24 7 23 
24 14 23 
24 6 23 
24 9 23 
24 25 23 
25 22 23 
25 31 23 
25 13 23 
25 4 23 
25 18 23 
25 27 23 
25 5 23 
25 23 23 
25 28 23 
25 16 23 
25 24 23 
25 12 23 
25 30 23 
25 14 23 
25 7 23 
26 31 23 
26 18 23 
26 12 23 
26 22 23 
26 24 23 
26 4 23 
26 16 23 
26 6 23 
26 23 23 
26 1 23 
26 11 23 
26 30 23 
26 27 23 
26 5 23 
26 13 23 
26 14 23 
26 7 23 
26 9 23 
26 17 23 
26 21 23 
26 15 23 
26 25 23 
26 28 23 
27 28 23 
27 18 23 
27 31 23 
27 4 23 
27 13 23 
27 30 23 
27 22 23 
27 14 23 
27 7 23 
27 1 23 
27 24 23 
27 6 23 
27 16 23 
27 23 23 
27 11 23 
27 26 23 
27 9 23 
27 5 23 
27 25 23 
27 12 23 
28 13 23 
28 27 23 
28 4 23 
28 22 23 
28 31 23 
28 30 23 
28 5 23 
28 23 23 
28 18 23 
28 14 23 
28 26 23 
28 1 23 
28 6 23 
29 12 23 
29 16 23 
29 28 23 
29 11 23 
30 15 23 
30 22 23 
30 6 23 
30 25 23 
30 1 23 
30 4 23 
30 5 23 
30 11 23 
30 27 23 
30 26 23 
30 14 23 
30 31 23 
30 16 23 
30 13 23 
30 24 23 
30 18 23 
30 9 23 
30 23 23 
30 28 23 
30 17 23 
30 12 23 
30 21 23 
30 7 23 
30 29 23 
31 26 23 
31 4 23 
31 9 23 
31 22 23 
31 14 23 
31 28 23 
31 5 23 
31 18 23 
31 25 23 
31 27 23 
31 16 23 
31 23 23 
31 6 23 
31 11 23 
31 30 23 
31 13 23 
31 7 23 
31 29 23 
31 21 23 
31 3 23 
31 8 23 
31 1 23 
1 31 24 
1 4 24 
1 30 24 
1 18 24 
1 27 24 
1 22 24 
1 24 24 
1 23 24 
1 13 24 
1 5 24 
1 9 24 
1 26 24 
1 25 24 
1 7 24 
1 14 24 
1 28 24 
1 6 24 
1 11 24 
2 30 24 
2 11 24 
2 4 24 
2 7 24 
3 18 24 
3 22 24 
3 9 24 
4 28 24 
4 13 24 
4 11 24 
4 1 24 
4 10 24 
4 15 24 
4 21 24 
4 9 24 
4 14 24 
4 30 24 
4 12 24 
4 22 24 
4 5 24 
4 31 24 
4 25 24 
4 23 24 
4 27 24 
4 24 24 
4 16 24 
4 7 24 
4 8 24 
4 17 24 
4 6 24 
4 18 24 
4 29 24 
4 26 24 
4 2 24 
4 3 24 
4 20 24 
4 19 24 
5 31 24 
5 25 24 
5 13 24 
5 22 24 
5 27 24 
5 12 24 
5 18 24 
5 4 24 
5 7 24 
5 1 24 
5 9 24 
5 23 24 
5 24 24 
5 11 24 
5 30 24 
5 15 24 
5 26 24 
5 6 24 
5 28 24 
5 17 24 
5 14 24 
5 16 24 
5 21 24 
6 13 24 
6 18 24 
6 30 24 
6 24 24 
6 25 24 
6 7 24 
6 26 24 
6 9 24 
6 23 24 
6 27 24 
6 22 24 
6 20 24 
7 13 24 
7 22 24 
7 31 24 
7 24 24 
7 30 24 
7 18 24 
7 27 24 
7 28 24 
7 23 24 
7 1 24 
7 14 24 
7 12 24 
7 11 24 
7 20 24 
7 10 24 
7 9 24 
7 25 24 
8 7 24 
8 5 24 
8 26 24 
8 9 24 
8 22 24 
8 30 24 
8 31 24 
9 27 24 
9 30 24 
9 22 24 
9 4 24 
9 18 24 
9 5 24 
9 24 24 
9 31 24 
9 26 24 
9 23 24 
9 13 24 
9 25 24 
9 14 24 
9 16 24 
9 15 24 
9 1 24 
9 7 24 
10 4 24 
10 23 24 
10 26 24 
11 26 24 
11 13 24 
11 22 24 
11 4 24 
11 23 24 
11 8 24 
11 19 24 
11 17 24 
11 15 24 
11 14 24 
11 25 24 
11 2 24 
12 26 24 
12 30 24 
12 14 24 
12 23 24 
12 4 24 
12 1 24 
12 25 24 
12 15 24 
12 2 24 
12 31 24 
12 21 24 
12 8 24 
12 7 24 
12 16 24 
12 11 24 
13 12 24 
13 22 24 
13 9 24 
13 5 24 
13 2 24 
13 6 24 
13 4 24 
13 28 24 
13 15 24 
13 7 24 
13 11 24 
13 14 24 
13 30 24 
13 17 24 
13 26 24 
13 21 24 
13 25 24 
13 1 24 
13 24 24 
13 16 24 
13 18 24 
13 31 24 
13 27 24 
13 23 24 
14 30 24 
14 22 24 
14 13 24 
14 31 24 
14 4 24 
14 18 24 
14 27 24 
14 5 24 
14 11 24 
14 7 24 
14 9 24 
14 26 24 
14 25 24 
14 23 24 
14 24 24 
15 2 24 
15 5 24 
15 27 24 
15 13 24 
15 3 24 
15 10 24 
15 19 24 
15 4 24 
15 14 24 
15 18 24 
15 16 24 
15 23 24 
15 30 24 
15 26 24 
16 4 24 
16 5 24 
16 31 24 
16 13 24 
16 22 24 
16 18 24 
16 30 24 
16 23 24 
16 28 24 
16 27 24 
16 26 24 
16 14 24 
16 6 24 
16 9 24 
16 11 24 
17 13 24 
17 22 24 
17 18 24 
17 5 24 
17 31 24 
17 30 24 
17 23 24 
17 27 24 
18 7 24 
18 22 24 
18 9 24 
18 27 24 
18 31 24 
18 16 24 
18 12 24 
18 4 24 
18 25 24 
18 30 24 
18 11 24 
18 5 24 
18 6 24 
18 24 24 
18 28 24 
18 26 24 
18 13 24 
18 23 24 
18 14 24 
18 1 24 
18 17 24 
18 15 24 
19 29 24 
19 17 24 
19 8 24 
20 2 24 
21 13 24 
21 6 24 
21 4 24 
21 31 24 
21 1 24 
21 22 24 
21 5 24 
21 26 24 
21 27 24 
21 28 24 
21 25 24 
22 14 24 
22 13 24 
22 21 24 
22 4 24 
22 9 24 
22 6 24 
22 25 24 
22 7 24 
22 31 24 
22 27 24 
22 28 24 
22 30 24 
22 5 24 
22 15 24 
22 18 24 
22 12 24 
22 1 24 
22 24 24 
22 11 24 
22 16 24 
22 17 24 
22 23 24 
22 26 24 
23 21 24 
23 31 24 
23 9 24 
23 5 24 
23 30 24 
23 4 24 
23 15 24 
23 13 24 
23 19 24 
23 27 24 
23 22 24 
23 18 24 
23 26 24 
23 1 24 
23 24 24 
23 11 24 
23 14 24 
23 25 24 
23 7 24 
23 20 24 
24 22 24 
24 18 24 
24 13 24 
24 27 24 
24 26 24 
24 31 24 
24 23 24 
24 1 24 
24 5 24 
24 30 24 
24 4 24 
24 12 24 
24 7 24 
24 14 24 
24 6 24 
24 9 24 
24 25 24 
24 11 24 
25 22 24 
25 31 24 
25 13 24 
25 4 24 
25 18 24 
25 27 24 
25 5 24 
25 23 24 
25 28 24 
25 16 24 
25 24 24 
25 12 24 
25 30 24 
25 14 24 
25 7 24 
26 31 24 
26 18 24 
26 12 24 
26 22 24 
26 24 24 
26 4 24 
26 16 24 
26 6 24 
26 23 24 
26 1 24 
26 11 24 
26 30 24 
26 27 24 
26 5 24 
26 13 24 
26 14 24 
26 7 24 
26 9 24 
26 17 24 
26 21 24 
26 15 24 
26 25 24 
26 28 24 
26 2 24 
27 28 24 
27 18 24 
27 31 24 
27 4 24 
27 13 24 
27 30 24 
27 22 24 
27 14 24 
27 7 24 
27 1 24 
27 24 24 
27 6 24 
27 16 24 
27 23 24 
27 11 24 
27 26 24 
27 9 24 
27 5 24 
27 25 24 
27 12 24 
28 13 24 
28 27 24 
28 4 24 
28 22 24 
28 31 24 
28 30 24 
28 5 24 
28 14 24 
28 26 24 
28 1 24 
28 6 24 
29 12 24 
29 28 24 
29 11 24 
29 20 24 
30 15 24 
30 22 24 
30 6 24 
30 25 24 
30 1 24 
30 4 24 
30 5 24 
30 11 24 
30 27 24 
30 26 24 
30 14 24 
30 31 24 
30 16 24 
30 13 24 
30 24 24 
30 18 24 
30 9 24 
30 23 24 
30 28 24 
30 17 24 
30 12 24 
30 21 24 
30 7 24 
31 26 24 
31 4 24 
31 9 24 
31 22 24 
31 5 24 
31 18 24 
31 25 24 
31 27 24 
31 16 24 
31 23 24 
31 6 24 
31 11 24 
31 30 24 
31 13 24 
31 7 24 
31 29 24 
31 21 24 
31 3 24 
31 8 24 
31 1 24 
1 31 25 
1 4 25 
1 30 25 
1 18 25 
1 27 25 
1 22 25 
1 24 25 
1 23 25 
1 13 25 
1 5 25 
1 9 25 
1 26 25 
1 25 25 
1 7 25 
1 14 25 
1 28 25 
1 6 25 
1 11 25 
1 12 25 
1 21 25 
2 11 25 
2 4 25 
2 7 25 
2 9 25 
3 22 25 
3 9 25 
3 25 25 
4 28 25 
4 13 25 
4 11 25 
4 1 25 
4 10 25 
4 15 25 
4 21 25 
4 9 25 
4 14 25 
4 30 25 
4 12 25 
4 22 25 
4 5 25 
4 31 25 
4 25 25 
4 23 25 
4 27 25 
4 24 25 
4 16 25 
4 7 25 
4 8 25 
4 17 25 
4 6 25 
4 18 25 
4 29 25 
4 26 25 
4 2 25 
4 3 25 
4 20 25 
4 19 25 
5 31 25 
5 25 25 
5 13 25 
5 22 25 
5 27 25 
5 12 25 
5 18 25 
5 4 25 
5 7 25 
5 1 25 
5 9 25 
5 23 25 
5 24 25 
5 11 25 
5 30 25 
5 15 25 
5 26 25 
5 6 25 
5 28 25 
5 14 25 
5 16 25 
5 21 25 
6 18 25 
6 30 25 
6 24 25 
6 25 25 
6 7 25 
6 26 25 
6 9 25 
6 23 25 
6 27 25 
6 22 25 
6 20 25 
6 19 25 
7 13 25 
7 31 25 
7 24 25 
7 30 25 
7 18 25 
7 27 25 
7 28 25 
7 23 25 
7 1 25 
7 14 25 
7 12 25 
7 11 25 
7 20 25 
7 10 25 
7 9 25 
7 25 25 
7 3 25 
8 7 25 
8 5 25 
8 26 25 
8 9 25 
8 22 25 
8 30 25 
8 31 25 
8 13 25 
8 1 25 
9 27 25 
9 30 25 
9 22 25 
9 4 25 
9 18 25 
9 5 25 
9 24 25 
9 31 25 
9 26 25 
9 23 25 
9 13 25 
9 25 25 
9 14 25 
9 16 25 
9 15 25 
9 1 25 
9 7 25 
9 12 25 
9 6 25 
10 23 25 
11 26 25 
11 13 25 
11 22 25 
11 4 25 
11 8 25 
11 19 25 
11 17 25 
11 15 25 
11 14 25 
11 25 25 
11 2 25 
11 16 25 
12 26 25 
12 30 25 
12 14 25 
12 23 25 
12 4 25 
12 1 25 
12 25 25 
12 15 25 
12 2 25 
12 31 25 
12 21 25 
12 8 25 
12 7 25 
12 16 25 
12 11 25 
12 9 25 
12 13 25 
13 12 25 
13 22 25 
13 9 25 
13 5 25 
13 6 25 
13 4 25 
13 28 25 
13 15 25 
13 7 25 
13 11 25 
13 14 25 
13 30 25 
13 17 25 
13 26 25 
13 21 25 
13 25 25 
13 1 25 
13 24 25 
13 16 25 
13 18 25 
13 31 25 
13 27 25 
13 23 25 
14 30 25 
14 22 25 
14 13 25 
14 31 25 
14 4 25 
14 18 25 
14 27 25 
14 5 25 
14 11 25 
14 7 25 
14 9 25 
14 26 25 
14 25 25 
14 23 25 
14 24 25 
14 10 25 
14 3 25 
15 2 25 
15 5 25 
15 27 25 
15 13 25 
15 3 25 
15 19 25 
15 4 25 
15 14 25 
15 18 25 
15 16 25 
15 23 25 
15 30 25 
15 26 25 
15 11 25 
16 4 25 
16 5 25 
16 31 25 
16 13 25 
16 22 25 
16 18 25 
16 30 25 
16 23 25 
16 28 25 
16 27 25 
16 26 25 
16 14 25 
16 6 25 
16 9 25 
16 11 25 
16 12 25 
16 24 25 
17 13 25 
17 22 25 
17 18 25 
17 5 25 
17 31 25 
17 30 25 
17 23 25 
17 27 25 
17 28 25 
18 7 25 
18 22 25 
18 9 25 
18 27 25 
18 31 25 
18 16 25 
18 12 25 
18 4 25 
18 25 25 
18 30 25 
18 11 25 
18 5 25 
18 6 25 
18 24 25 
18 28 25 
18 26 25 
18 13 25 
18 23 25 
18 14 25 
18 1 25 
18 15 25 
18 21 25 
19 17 25 
19 8 25 
19 21 25 
20 12 25 
21 13 25 
21 4 25 
21 31 25 
21 1 25 
21 22 25 
21 5 25 
21 26 25 
21 27 25 
21 25 25 
22 14 25 
22 13 25 
22 21 25 
22 4 25 
22 9 25 
22 6 25 
22 25 25 
22 7 25 
22 31 25 
22 27 25 
22 28 25 
22 30 25 
22 5 25 
22 15 25 
22 18 25 
22 12 25 
22 1 25 
22 24 25 
22 11 25 
22 16 25 
22 23 25 
22 26 25 
23 21 25 
23 31 25 
23 9 25 
23 5 25 
23 30 25 
23 4 25 
23 15 25 
23 13 25 
23 19 25 
23 27 25 
23 22 25 
23 18 25 
23 26 25 
23 1 25 
23 24 25 
23 14 25 
23 25 25 
23 7 25 
23 20 25 
23 16 25 
24 22 25 
24 18 25 
24 13 25 
24 27 25 
24 26 25 
24 31 25 
24 23 25 
24 1 25 
24 5 25 
24 30 25 
24 4 25 
24 12 25 
24 7 25 
24 14 25 
24 6 25 
24 9 25 
24 25 25 
24 28 25 
25 22 25 
25 31 25 
25 13 25 
25 4 25 
25 18 25 
25 27 25 
25 5 25 
25 23 25 
25 16 25 
25 24 25 
25 12 25 
25 30 25 
25 14 25 
25 7 25 
25 11 25 
26 31 25 
26 18 25 
26 12 25 
26 22 25 
26 24 25 
26 4 25 
26 16 25 
26 6 25 
26 23 25 
26 1 25 
26 11 25 
26 30 25 
26 27 25 
26 5 25 
26 13 25 
26 14 25 
26 7 25 
26 9 25 
26 17 25 
26 21 25 
26 15 25 
26 25 25 
26 28 25 
26 8 25 
27 18 25 
27 31 25 
27 4 25 
27 13 25 
27 30 25 
27 22 25 
27 14 25 
27 7 25 
27 1 25 
27 24 25 
27 6 25 
27 16 25 
27 23 25 
27 11 25 
27 26 25 
27 9 25 
27 5 25 
27 25 25 
27 12 25 
28 13 25 
28 27 25 
28 4 25 
28 22 25 
28 31 25 
28 30 25 
28 5 25 
28 14 25 
28 26 25 
28 1 25 
28 6 25 
28 11 25 
28 18 25 
29 28 25 
29 11 25 
29 20 25 
29 7 25 
30 15 25 
30 22 25 
30 6 25 
30 25 25 
30 1 25 
30 4 25 
30 5 25 
30 11 25 
30 27 25 
30 26 25 
30 14 25 
30 31 25 
30 16 25 
30 13 25 
30 24 25 
30 18 25 
30 9 25 
30 23 25 
30 28 25 
30 12 25 
30 21 25 
30 7 25 
31 26 25 
31 4 25 
31 9 25 
31 22 25 
31 5 25 
31 18 25 
31 25 25 
31 27 25 
31 16 25 
31 23 25 
31 6 25 
31 30 25 
31 13 25 
31 7 25 
31 29 25 
31 21 25 
31 3 25 
31 8 25 
31 1 25 
31 12 25 
1 31 26 
1 4 26 
1 30 26 
1 18 26 
1 27 26 
1 22 26 
1 24 26 
1 23 26 
1 13 26 
1 5 26 
1 9 26 
1 26 26 
1 25 26 
1 7 26 
1 14 26 
1 28 26 
1 6 26 
1 11 26 
1 12 26 
1 16 26 
2 4 26 
2 7 26 
2 9 26 
2 1 26 
3 22 26 
3 9 26 
3 10 26 
4 28 26 
4 13 26 
4 11 26 
4 1 26 
4 10 26 
4 15 26 
4 21 26 
4 9 26 
4 14 26 
4 30 26 
4 12 26 
4 22 26 
4 5 26 
4 31 26 
4 25 26 
4 23 26 
4 27 26 
4 24 26 
4 16 26 
4 7 26 
4 8 26 
4 17 26 
4 6 26 
4 18 26 
4 29 26 
4 26 26 
4 2 26 
4 3 26 
4 20 26 
4 19 26 
5 31 26 
5 25 26 
5 13 26 
5 22 26 
5 27 26 
5 12 26 
5 18 26 
5 4 26 
5 7 26 
5 1 26 
5 9 26 
5 23 26 
5 24 26 
5 11 26 
5 30 26 
5 15 26 
5 26 26 
5 6 26 
5 28 26 
5 14 26 
5 16 26 
6 18 26 
6 30 26 
6 24 26 
6 25 26 
6 7 26 
6 26 26 
6 9 26 
6 23 26 
6 27 26 
6 22 26 
7 13 26 
7 31 26 
7 24 26 
7 18 26 
7 27 26 
7 28 26 
7 23 26 
7 1 26 
7 14 26 
7 12 26 
7 11 26 
7 20 26 
7 10 26 
7 9 26 
7 25 26 
7 3 26 
7 2 26 
8 7 26 
8 5 26 
8 26 26 
8 9 26 
8 22 26 
8 30 26 
8 31 26 
8 13 26 
8 1 26 
8 14 26 
9 27 26 
9 30 26 
9 22 26 
9 4 26 
9 18 26 
9 5 26 
9 24 26 
9 31 26 
9 26 26 
9 23 26 
9 13 26 
9 25 26 
9 14 26 
9 16 26 
9 15 26 
9 1 26 
9 7 26 
9 12 26 
9 6 26 
9 28 26 
10 23 26 
10 27 26 
10 22 26 
11 26 26 
11 13 26 
11 22 26 
11 4 26 
11 8 26 
11 19 26 
11 17 26 
11 15 26 
11 14 26 
11 2 26 
11 16 26 
11 31 26 
12 26 26 
12 30 26 
12 14 26 
12 23 26 
12 4 26 
12 1 26 
12 25 26 
12 15 26 
12 2 26 
12 31 26 
12 21 26 
12 8 26 
12 7 26 
12 16 26 
12 11 26 
12 9 26 
12 13 26 
12 27 26 
12 18 26 
13 12 26 
13 22 26 
13 9 26 
13 5 26 
13 6 26 
13 4 26 
13 28 26 
13 15 26 
13 7 26 
13 11 26 
13 14 26 
13 30 26 
13 17 26 
13 26 26 
13 21 26 
13 25 26 
13 1 26 
13 24 26 
13 16 26 
13 18 26 
13 31 26 
13 27 26 
13 23 26 
13 19 26 
14 30 26 
14 22 26 
14 13 26 
14 31 26 
14 4 26 
14 18 26 
14 27 26 
14 5 26 
14 11 26 
14 7 26 
14 9 26 
14 26 26 
14 25 26 
14 23 26 
14 24 26 
14 10 26 
14 3 26 
14 17 26 
14 19 26 
15 2 26 
15 5 26 
15 27 26 
15 13 26 
15 19 26 
15 4 26 
15 14 26 
15 18 26 
15 16 26 
15 23 26 
15 30 26 
15 26 26 
15 11 26 
15 22 26 
16 4 26 
16 5 26 
16 31 26 
16 13 26 
16 22 26 
16 18 26 
16 30 26 
16 23 26 
16 28 26 
16 27 26 
16 26 26 
16 14 26 
16 6 26 
16 9 26 
16 11 26 
16 12 26 
16 24 26 
16 25 26 
17 13 26 
17 22 26 
17 18 26 
17 5 26 
17 31 26 
17 30 26 
17 23 26 
17 27 26 
17 25 26 
18 7 26 
18 22 26 
18 9 26 
18 27 26 
18 31 26 
18 16 26 
18 12 26 
18 4 26 
18 25 26 
18 30 26 
18 5 26 
18 6 26 
18 24 26 
18 28 26 
18 26 26 
18 13 26 
18 23 26 
18 14 26 
18 1 26 
18 15 26 
18 21 26 
19 17 26 
19 8 26 
19 21 26 
19 24 26 
20 8 26 
21 13 26 
21 4 26 
21 31 26 
21 1 26 
21 22 26 
21 5 26 
21 26 26 
21 27 26 
21 30 26 
22 14 26 
22 13 26 
22 21 26 
22 4 26 
22 9 26 
22 6 26 
22 25 26 
22 7 26 
22 31 26 
22 27 26 
22 28 26 
22 30 26 
22 5 26 
22 15 26 
22 18 26 
22 12 26 
22 1 26 
22 24 26 
22 11 26 
22 16 26 
22 23 26 
22 26 26 
22 8 26 
22 17 26 
23 21 26 
23 31 26 
23 9 26 
23 5 26 
23 30 26 
23 4 26 
23 15 26 
23 13 26 
23 19 26 
23 27 26 
23 22 26 
23 18 26 
23 26 26 
23 1 26 
23 24 26 
23 14 26 
23 25 26 
23 7 26 
23 16 26 
23 17 26 
24 22 26 
24 18 26 
24 13 26 
24 27 26 
24 26 26 
24 31 26 
24 23 26 
24 1 26 
24 5 26 
24 30 26 
24 4 26 
24 12 26 
24 7 26 
24 14 26 
24 6 26 
24 9 26 
24 25 26 
24 28 26 
24 11 26 
24 15 26 
25 22 26 
25 31 26 
25 13 26 
25 4 26 
25 18 26 
25 27 26 
25 5 26 
25 23 26 
25 16 26 
25 24 26 
25 12 26 
25 30 26 
25 14 26 
25 7 26 
25 26 26 
26 31 26 
26 18 26 
26 12 26 
26 22 26 
26 24 26 
26 4 26 
26 16 26 
26 6 26 
26 23 26 
26 1 26 
26 11 26 
26 30 26 
26 27 26 
26 5 26 
26 13 26 
26 14 26 
26 7 26 
26 9 26 
26 17 26 
26 21 26 
26 15 26 
26 25 26 
26 28 26 
26 8 26 
26 19 26 
26 3 26 
27 18 26 
27 31 26 
27 4 26 
27 13 26 
27 30 26 
27 22 26 
27 14 26 
27 7 26 
27 1 26 
27 24 26 
27 16 26 
27 23 26 
27 26 26 
27 9 26 
27 5 26 
27 25 26 
27 12 26 
28 13 26 
28 27 26 
28 4 26 
28 22 26 
28 31 26 
28 30 26 
28 5 26 
28 14 26 
28 26 26 
28 1 26 
28 6 26 
28 11 26 
28 18 26 
28 21 26 
28 16 26 
29 11 26 
29 20 26 
29 7 26 
29 25 26 
30 15 26 
30 22 26 
30 6 26 
30 25 26 
30 1 26 
30 4 26 
30 5 26 
30 11 26 
30 27 26 
30 26 26 
30 14 26 
30 31 26 
30 16 26 
30 13 26 
30 24 26 
30 18 26 
30 9 26 
30 23 26 
30 28 26 
30 12 26 
30 21 26 
30 7 26 
30 8 26 
30 17 26 
31 26 26 
31 4 26 
31 9 26 
31 22 26 
31 5 26 
31 18 26 
31 25 26 
31 27 26 
31 16 26 
31 23 26 
31 6 26 
31 30 26 
31 13 26 
31 7 26 
31 29 26 
31 21 26 
31 3 26 
31 8 26 
31 1 26 
31 12 26 
31 15 26 
31 17 26 
1 31 27 
1 4 27 
1 30 27 
1 18 27 
1 27 27 
1 22 27 
1 24 27 
1 23 27 
1 13 27 
1 5 27 
1 9 27 
1 26 27 
1 25 27 
1 7 27 
1 14 27 
1 28 27 
1 6 27 
1 11 27 
1 12 27 
1 16 27 
2 4 27 
2 7 27 
2 9 27 
2 1 27 
2 16 27 
2 26 27 
3 9 27 
3 10 27 
3 28 27 
4 28 27 
4 13 27 
4 11 27 
4 1 27 
4 10 27 
4 15 27 
4 21 27 
4 9 27 
4 14 27 
4 30 27 
4 12 27 
4 22 27 
4 5 27 
4 31 27 
4 25 27 
4 23 27 
4 27 27 
4 24 27 
4 16 27 
4 7 27 
4 8 27 
4 17 27 
4 6 27 
4 18 27 
4 29 27 
4 26 27 
4 2 27 
4 3 27 
4 20 27 
4 19 27 
5 31 27 
5 25 27 
5 13 27 
5 22 27 
5 27 27 
5 12 27 
5 18 27 
5 4 27 
5 7 27 
5 1 27 
5 9 27 
5 23 27 
5 24 27 
5 30 27 
5 15 27 
5 26 27 
5 28 27 
5 14 27 
5 16 27 
6 18 27 
6 30 27 
6 24 27 
6 25 27 
6 7 27 
6 26 27 
6 9 27 
6 23 27 
6 22 27 
6 4 27 
7 13 27 
7 31 27 
7 24 27 
7 18 27 
7 27 27 
7 28 27 
7 23 27 
7 1 27 
7 14 27 
7 12 27 
7 11 27 
7 20 27 
7 10 27 
7 9 27 
7 25 27 
7 3 27 
7 2 27 
7 26 27 
8 7 27 
8 5 27 
8 26 27 
8 9 27 
8 22 27 
8 30 27 
8 31 27 
8 13 27 
8 1 27 
8 14 27 
8 28 27 
9 30 27 
9 22 27 
9 4 27 
9 18 27 
9 5 27 
9 24 27 
9 31 27 
9 26 27 
9 23 27 
9 13 27 
9 25 27 
9 14 27 
9 16 27 
9 15 27 
9 1 27 
9 7 27 
9 12 27 
9 6 27 
9 28 27 
9 8 27 
10 23 27 
10 27 27 
10 22 27 
10 18 27 
11 26 27 
11 13 27 
11 22 27 
11 4 27 
11 8 27 
11 19 27 
11 17 27 
11 15 27 
11 14 27 
11 2 27 
11 16 27 
11 31 27 
11 20 27 
11 29 27 
12 26 27 
12 30 27 
12 14 27 
12 23 27 
12 4 27 
12 1 27 
12 25 27 
12 15 27 
12 31 27 
12 21 27 
12 8 27 
12 7 27 
12 16 27 
12 9 27 
12 13 27 
12 27 27 
12 18 27 
13 12 27 
13 22 27 
13 9 27 
13 5 27 
13 6 27 
13 4 27 
13 28 27 
13 15 27 
13 7 27 
13 11 27 
13 14 27 
13 30 27 
13 17 27 
13 26 27 
13 21 27 
13 25 27 
13 1 27 
13 24 27 
13 16 27 
13 18 27 
13 31 27 
13 27 27 
13 23 27 
13 19 27 
14 30 27 
14 22 27 
14 13 27 
14 31 27 
14 4 27 
14 18 27 
14 5 27 
14 11 27 
14 7 27 
14 9 27 
14 26 27 
14 25 27 
14 23 27 
14 24 27 
14 10 27 
14 3 27 
14 17 27 
14 19 27 
14 20 27 
15 5 27 
15 27 27 
15 13 27 
15 19 27 
15 4 27 
15 14 27 
15 18 27 
15 16 27 
15 23 27 
15 30 27 
15 26 27 
15 11 27 
15 22 27 
15 25 27 
16 4 27 
16 5 27 
16 31 27 
16 13 27 
16 22 27 
16 18 27 
16 30 27 
16 23 27 
16 28 27 
16 27 27 
16 26 27 
16 14 27 
16 6 27 
16 9 27 
16 11 27 
16 12 27 
16 24 27 
16 25 27 
16 15 27 
16 17 27 
17 13 27 
17 22 27 
17 18 27 
17 5 27 
17 31 27 
17 30 27 
17 23 27 
17 27 27 
17 7 27 
18 7 27 
18 22 27 
18 9 27 
18 27 27 
18 31 27 
18 16 27 
18 12 27 
18 4 27 
18 25 27 
18 30 27 
18 5 27 
18 6 27 
18 24 27 
18 28 27 
18 26 27 
18 13 27 
18 23 27 
18 14 27 
18 1 27 
18 15 27 
18 8 27 
19 17 27 
19 8 27 
19 24 27 
19 20 27 
20 10 27 
21 13 27 
21 4 27 
21 31 27 
21 1 27 
21 22 27 
21 5 27 
21 26 27 
21 30 27 
22 14 27 
22 13 27 
22 4 27 
22 9 27 
22 6 27 
22 25 27 
22 7 27 
22 31 27 
22 27 27 
22 28 27 
22 30 27 
22 5 27 
22 15 27 
22 18 27 
22 12 27 
22 1 27 
22 24 27 
22 11 27 
22 16 27 
22 23 27 
22 26 27 
22 8 27 
23 21 27 
23 31 27 
23 9 27 
23 5 27 
23 30 27 
23 4 27 
23 15 27 
23 13 27 
23 19 27 
23 22 27 
23 18 27 
23 26 27 
23 1 27 
23 24 27 
23 14 27 
23 25 27 
23 7 27 
23 16 27 
23 17 27 
23 12 27 
24 22 27 
24 18 27 
24 13 27 
24 27 27 
24 26 27 
24 31 27 
24 23 27 
24 1 27 
24 5 27 
24 30 27 
24 4 27 
24 12 27 
24 7 27 
24 14 27 
24 6 27 
24 9 27 
24 25 27 
24 28 27 
24 11 27 
24 15 27 
24 8 27 
24 16 27 
25 22 27 
25 31 27 
25 13 27 
25 4 27 
25 18 27 
25 27 27 
25 5 27 
25 23 27 
25 16 27 
25 24 27 
25 12 27 
25 30 27 
25 14 27 
25 7 27 
25 26 27 
26 31 27 
26 18 27 
26 12 27 
26 22 27 
26 24 27 
26 4 27 
26 16 27 
26 6 27 
26 23 27 
26 1 27 
26 11 27 
26 30 27 
26 27 27 
26 5 27 
26 13 27 
26 14 27 
26 7 27 
26 9 27 
26 17 27 
26 21 27 
26 15 27 
26 25 27 
26 28 27 
26 8 27 
26 19 27 
26 3 27 
27 18 27 
27 31 27 
27 4 27 
27 13 27 
27 30 27 
27 22 27 
27 14 27 
27 7 27 
27 1 27 
27 24 27 
27 16 27 
27 23 27 
27 26 27 
27 9 27 
27 5 27 
27 12 27 
27 15 27 
28 13 27 
28 27 27 
28 4 27 
28 22 27 
28 31 27 
28 30 27 
28 5 27 
28 14 27 
28 26 27 
28 1 27 
28 11 27 
28 18 27 
28 16 27 
29 11 27 
29 7 27 
29 25 27 
29 14 27 
30 15 27 
30 22 27 
30 6 27 
30 25 27 
30 1 27 
30 4 27 
30 5 27 
30 11 27 
30 27 27 
30 26 27 
30 14 27 
30 31 27 
30 16 27 
30 13 27 
30 24 27 
30 18 27 
30 9 27 
30 23 27 
30 28 27 
30 12 27 
30 21 27 
30 7 27 
30 8 27 
30 17 27 
31 26 27 
31 4 27 
31 9 27 
31 22 27 
31 5 27 
31 18 27 
31 25 27 
31 16 27 
31 23 27 
31 6 27 
31 30 27 
31 13 27 
31 7 27 
31 29 27 
31 21 27 
31 3 27 
31 8 27 
31 1 27 
31 12 27 
31 15 27 
31 17 27 
31 28 27 
1 31 28 
1 4 28 
1 30 28 
1 18 28 
1 27 28 
1 22 28 
1 24 28 
1 23 28 
1 13 28 
1 5 28 
1 9 28 
1 26 28 
1 25 28 
1 7 28 
1 14 28 
1 28 28 
1 11 28 
1 12 28 
1 16 28 
1 15 28 
2 4 28 
2 9 28 
2 1 28 
2 16 28 
3 9 28 
3 28 28 
3 20 28 
4 28 28 
4 13 28 
4 11 28 
4 1 28 
4 10 28 
4 15 28 
4 21 28 
4 9 28 
4 14 28 
4 30 28 
4 12 28 
4 22 28 
4 5 28 
4 31 28 
4 25 28 
4 23 28 
4 27 28 
4 24 28 
4 16 28 
4 7 28 
4 8 28 
4 17 28 
4 6 28 
4 18 28 
4 29 28 
4 26 28 
4 2 28 
4 3 28 
4 20 28 
4 19 28 
5 31 28 
5 25 28 
5 13 28 
5 22 28 
5 27 28 
5 12 28 
5 18 28 
5 4 28 
5 7 28 
5 1 28 
5 9 28 
5 23 28 
5 24 28 
5 30 28 
5 26 28 
5 28 28 
5 14 28 
5 16 28 
6 18 28 
6 30 28 
6 24 28 
6 25 28 
6 7 28 
6 26 28 
6 9 28 
6 23 28 
6 22 28 
6 4 28 
6 12 28 
6 1 28 
7 13 28 
7 31 28 
7 24 28 
7 18 28 
7 27 28 
7 28 28 
7 23 28 
7 1 28 
7 14 28 
7 12 28 
7 11 28 
7 20 28 
7 10 28 
7 9 28 
7 25 28 
7 2 28 
7 26 28 
7 4 28 
8 7 28 
8 5 28 
8 26 28 
8 9 28 
8 22 28 
8 30 28 
8 31 28 
8 13 28 
8 1 28 
8 14 28 
8 28 28 
8 25 28 
8 4 28 
9 30 28 
9 22 28 
9 4 28 
9 18 28 
9 5 28 
9 24 28 
9 31 28 
9 26 28 
9 23 28 
9 13 28 
9 25 28 
9 14 28 
9 16 28 
9 15 28 
9 1 28 
9 7 28 
9 12 28 
9 28 28 
9 8 28 
9 11 28 
10 23 28 
10 27 28 
10 22 28 
11 26 28 
11 13 28 
11 4 28 
11 8 28 
11 19 28 
11 17 28 
11 15 28 
11 14 28 
11 2 28 
11 16 28 
11 20 28 
11 29 28 
12 26 28 
12 30 28 
12 14 28 
12 23 28 
12 4 28 
12 1 28 
12 25 28 
12 15 28 
12 31 28 
12 8 28 
12 7 28 
12 16 28 
12 9 28 
12 13 28 
12 27 28 
12 18 28 
12 28 28 
13 12 28 
13 22 28 
13 9 28 
13 5 28 
13 6 28 
13 4 28 
13 28 28 
13 15 28 
13 7 28 
13 11 28 
13 14 28 
13 30 28 
13 17 28 
13 26 28 
13 25 28 
13 1 28 
13 24 28 
13 16 28 
13 18 28 
13 31 28 
13 27 28 
13 23 28 
13 19 28 
13 8 28 
14 30 28 
14 31 28 
14 4 28 
14 18 28 
14 5 28 
14 11 28 
14 7 28 
14 9 28 
14 26 28 
14 25 28 
14 23 28 
14 24 28 
14 10 28 
14 3 28 
14 17 28 
14 19 28 
14 20 28 
15 5 28 
15 27 28 
15 13 28 
15 4 28 
15 14 28 
15 18 28 
15 16 28 
15 23 28 
15 30 28 
15 26 28 
15 11 28 
15 22 28 
15 25 28 
15 9 28 
16 4 28 
16 5 28 
16 31 28 
16 13 28 
16 22 28 
16 18 28 
16 30 28 
16 23 28 
16 28 28 
16 27 28 
16 26 28 
16 14 28 
16 6 28 
16 9 28 
16 11 28 
16 12 28 
16 24 28 
16 25 28 
16 15 28 
16 17 28 
16 7 28 
16 1 28 
17 13 28 
17 22 28 
17 18 28 
17 5 28 
17 31 28 
17 30 28 
17 23 28 
17 7 28 
17 26 28 
18 7 28 
18 22 28 
18 9 28 
18 27 28 
18 31 28 
18 16 28 
18 12 28 
18 4 28 
18 25 28 
18 30 28 
18 5 28 
18 6 28 
18 24 28 
18 28 28 
18 26 28 
18 13 28 
18 23 28 
18 14 28 
18 1 28 
18 15 28 
18 8 28 
18 11 28 
18 17 28 
19 17 28 
19 8 28 
19 24 28 
19 1 28 
20 3 28 
21 13 28 
21 31 28 
21 22 28 
21 5 28 
21 26 28 
21 30 28 
22 14 28 
22 13 28 
22 4 28 
22 9 28 
22 6 28 
22 25 28 
22 7 28 
22 31 28 
22 27 28 
22 28 28 
22 30 28 
22 5 28 
22 15 28 
22 18 28 
22 12 28 
22 1 28 
22 24 28 
22 11 28 
22 16 28 
22 23 28 
22 26 28 
22 8 28 
22 17 28 
23 21 28 
23 31 28 
23 9 28 
23 5 28 
23 30 28 
23 4 28 
23 15 28 
23 13 28 
23 22 28 
23 18 28 
23 26 28 
23 1 28 
23 24 28 
23 14 28 
23 25 28 
23 7 28 
23 16 28 
23 17 28 
23 12 28 
23 29 28 
24 22 28 
24 18 28 
24 13 28 
24 27 28 
24 26 28 
24 31 28 
24 23 28 
24 1 28 
24 5 28 
24 30 28 
24 4 28 
24 12 28 
24 7 28 
24 14 28 
24 9 28 
24 25 28 
24 28 28 
24 11 28 
24 15 28 
24 16 28 
25 22 28 
25 31 28 
25 13 28 
25 4 28 
25 18 28 
25 27 28 
25 5 28 
25 23 28 
25 16 28 
25 24 28 
25 12 28 
25 30 28 
25 14 28 
25 7 28 
25 26 28 
26 31 28 
26 18 28 
26 12 28 
26 22 28 
26 24 28 
26 4 28 
26 16 28 
26 6 28 
26 23 28 
26 1 28 
26 11 28 
26 30 28 
26 27 28 
26 5 28 
26 13 28 
26 14 28 
26 7 28 
26 9 28 
26 17 28 
26 21 28 
26 15 28 
26 25 28 
26 28 28 
26 8 28 
26 19 28 
26 3 28 
26 2 28 
27 18 28 
27 31 28 
27 4 28 
27 13 28 
27 30 28 
27 22 28 
27 14 28 
27 7 28 
27 1 28 
27 24 28 
27 16 28 
27 23 28 
27 26 28 
27 9 28 
27 5 28 
27 12 28 
27 11 28 
28 13 28 
28 4 28 
28 22 28 
28 31 28 
28 30 28 
28 5 28 
28 14 28 
28 26 28 
28 1 28 
28 11 28 
28 18 28 
28 16 28 
28 12 28 
29 7 28 
29 25 28 
29 14 28 
29 20 28 
30 15 28 
30 22 28 
30 6 28 
30 25 28 
30 1 28 
30 4 28 
30 5 28 
30 11 28 
30 27 28 
30 26 28 
30 14 28 
30 31 28 
30 16 28 
30 13 28 
30 24 28 
30 18 28 
30 9 28 
30 23 28 
30 28 28 
30 12 28 
30 21 28 
30 7 28 
30 8 28 
30 17 28 
30 2 28 
31 26 28 
31 4 28 
31 9 28 
31 22 28 
31 5 28 
31 18 28 
31 25 28 
31 16 28 
31 23 28 
31 6 28 
31 30 28 
31 13 28 
31 29 28 
31 21 28 
31 3 28 
31 8 28 
31 1 28 
31 12 28 
31 15 28 
31 17 28 
31 28 28 
31 24 28 
1 31 29 
1 4 29 
1 30 29 
1 18 29 
1 27 29 
1 22 29 
1 24 29 
1 23 29 
1 13 29 
1 5 29 
1 9 29 
1 26 29 
1 25 29 
1 7 29 
1 14 29 
1 28 29 
1 12 29 
1 16 29 
1 15 29 
1 6 29 
2 4 29 
2 9 29 
2 1 29 
2 16 29 
2 19 29 
2 13 29 
3 9 29 
3 28 29 
3 26 29 
4 28 29 
4 13 29 
4 11 29 
4 1 29 
4 10 29 
4 15 29 
4 21 29 
4 9 29 
4 14 29 
4 30 29 
4 12 29 
4 22 29 
4 5 29 
4 31 29 
4 25 29 
4 23 29 
4 27 29 
4 24 29 
4 16 29 
4 7 29 
4 8 29 
4 17 29 
4 6 29 
4 18 29 
4 29 29 
4 26 29 
4 2 29 
4 3 29 
4 20 29 
4 19 29 
5 31 29 
5 25 29 
5 13 29 
5 22 29 
5 27 29 
5 12 29 
5 18 29 
5 4 29 
5 7 29 
5 1 29 
5 9 29 
5 23 29 
5 24 29 
5 30 29 
5 26 29 
5 28 29 
5 14 29 
5 16 29 
5 15 29 
6 18 29 
6 30 29 
6 24 29 
6 26 29 
6 9 29 
6 23 29 
6 22 29 
6 4 29 
6 12 29 
6 1 29 
7 13 29 
7 31 29 
7 24 29 
7 18 29 
7 27 29 
7 28 29 
7 23 29 
7 1 29 
7 14 29 
7 12 29 
7 11 29 
7 20 29 
7 10 29 
7 9 29 
7 25 29 
7 2 29 
7 26 29 
7 4 29 
7 16 29 
7 5 29 
8 7 29 
8 5 29 
8 26 29 
8 9 29 
8 22 29 
8 30 29 
8 31 29 
8 13 29 
8 1 29 
8 14 29 
8 25 29 
8 4 29 
9 30 29 
9 22 29 
9 4 29 
9 18 29 
9 5 29 
9 24 29 
9 31 29 
9 26 29 
9 23 29 
9 13 29 
9 14 29 
9 16 29 
9 15 29 
9 1 29 
9 7 29 
9 12 29 
9 28 29 
9 8 29 
9 11 29 
9 17 29 
10 23 29 
10 22 29 
10 12 29 
11 13 29 
11 4 29 
11 8 29 
11 19 29 
11 17 29 
11 15 29 
11 14 29 
11 2 29 
11 16 29 
11 20 29 
11 29 29 
11 28 29 
12 26 29 
12 30 29 
12 23 29 
12 4 29 
12 1 29 
12 25 29 
12 15 29 
12 31 29 
12 8 29 
12 7 29 
12 16 29 
12 9 29 
12 13 29 
12 27 29 
12 18 29 
12 28 29 
12 6 29 
13 12 29 
13 22 29 
13 9 29 
13 5 29 
13 6 29 
13 4 29 
13 28 29 
13 15 29 
13 7 29 
13 11 29 
13 14 29 
13 30 29 
13 26 29 
13 25 29 
13 1 29 
13 24 29 
13 16 29 
13 18 29 
13 31 29 
13 27 29 
13 23 29 
13 8 29 
14 30 29 
14 31 29 
14 4 29 
14 18 29 
14 11 29 
14 7 29 
14 9 29 
14 25 29 
14 23 29 
14 24 29 
14 10 29 
14 3 29 
14 17 29 
14 19 29 
14 20 29 
15 5 29 
15 13 29 
15 4 29 
15 14 29 
15 18 29 
15 16 29 
15 23 29 
15 30 29 
15 26 29 
15 11 29 
15 22 29 
15 25 29 
15 9 29 
15 1 29 
16 4 29 
16 5 29 
16 31 29 
16 13 29 
16 22 29 
16 18 29 
16 30 29 
16 23 29 
16 28 29 
16 27 29 
16 26 29 
16 14 29 
16 6 29 
16 9 29 
16 12 29 
16 24 29 
16 25 29 
16 15 29 
16 7 29 
16 1 29 
17 13 29 
17 22 29 
17 18 29 
17 5 29 
17 31 29 
17 30 29 
17 23 29 
17 7 29 
17 26 29 
17 14 29 
18 7 29 
18 22 29 
18 9 29 
18 27 29 
18 31 29 
18 16 29 
18 12 29 
18 4 29 
18 25 29 
18 30 29 
18 5 29 
18 6 29 
18 24 29 
18 28 29 
18 26 29 
18 13 29 
18 23 29 
18 14 29 
18 1 29 
18 15 29 
18 8 29 
18 11 29 
19 17 29 
19 8 29 
19 24 29 
19 21 29 
20 8 29 
21 13 29 
21 31 29 
21 22 29 
21 5 29 
21 26 29 
21 30 29 
21 20 29 
22 14 29 
22 13 29 
22 4 29 
22 9 29 
22 6 29 
22 25 29 
22 7 29 
22 31 29 
22 27 29 
22 28 29 
22 30 29 
22 5 29 
22 15 29 
22 18 29 
22 12 29 
22 1 29 
22 24 29 
22 11 29 
22 16 29 
22 23 29 
22 26 29 
22 8 29 
23 21 29 
23 31 29 
23 5 29 
23 30 29 
23 4 29 
23 15 29 
23 13 29 
23 22 29 
23 18 29 
23 26 29 
23 1 29 
23 24 29 
23 14 29 
23 7 29 
23 16 29 
23 17 29 
23 12 29 
23 29 29 
24 22 29 
24 18 29 
24 13 29 
24 27 29 
24 26 29 
24 31 29 
24 23 29 
24 1 29 
24 5 29 
24 30 29 
24 4 29 
24 12 29 
24 7 29 
24 14 29 
24 9 29 
24 25 29 
24 15 29 
24 16 29 
25 22 29 
25 31 29 
25 13 29 
25 4 29 
25 18 29 
25 27 29 
25 5 29 
25 23 29 
25 16 29 
25 24 29 
25 12 29 
25 30 29 
25 14 29 
25 7 29 
25 26 29 
26 31 29 
26 18 29 
26 12 29 
26 22 29 
26 24 29 
26 4 29 
26 16 29 
26 6 29 
26 23 29 
26 1 29 
26 11 29 
26 30 29 
26 27 29 
26 5 29 
26 13 29 
26 14 29 
26 7 29 
26 9 29 
26 17 29 
26 21 29 
26 15 29 
26 25 29 
26 28 29 
26 8 29 
26 3 29 
27 18 29 
27 31 29 
27 4 29 
27 13 29 
27 30 29 
27 22 29 
27 14 29 
27 7 29 
27 1 29 
27 24 29 
27 16 29 
27 23 29 
27 26 29 
27 9 29 
27 5 29 
27 12 29 
28 13 29 
28 4 29 
28 22 29 
28 31 29 
28 30 29 
28 5 29 
28 14 29 
28 26 29 
28 1 29 
28 18 29 
28 16 29 
28 12 29 
28 27 29 
29 25 29 
29 14 29 
29 20 29 
29 17 29 
30 15 29 
30 22 29 
30 6 29 
30 25 29 
30 1 29 
30 4 29 
30 5 29 
30 11 29 
30 27 29 
30 26 29 
30 14 29 
30 31 29 
30 16 29 
30 13 29 
30 24 29 
30 18 29 
30 9 29 
30 23 29 
30 28 29 
30 12 29 
30 21 29 
30 7 29 
30 8 29 
30 17 29 
31 26 29 
31 4 29 
31 9 29 
31 22 29 
31 5 29 
31 18 29 
31 16 29 
31 23 29 
31 6 29 
31 30 29 
31 13 29 
31 29 29 
31 21 29 
31 3 29 
31 8 29 
31 1 29 
31 12 29 
31 15 29 
31 17 29 
31 28 29 
31 24 29 
31 2 29 
1 31 30 
1 4 30 
1 30 30 
1 18 30 
1 27 30 
1 22 30 
1 24 30 
1 23 30 
1 13 30 
1 5 30 
1 9 30 
1 26 30 
1 25 30 
1 7 30 
1 14 30 
1 28 30 
1 12 30 
1 16 30 
1 15 30 
1 11 30 
2 4 30 
2 9 30 
2 1 30 
2 16 30 
2 19 30 
2 13 30 
2 30 30 
3 9 30 
3 26 30 
3 23 30 
4 28 30 
4 13 30 
4 11 30 
4 1 30 
4 10 30 
4 15 30 
4 21 30 
4 9 30 
4 14 30 
4 30 30 
4 12 30 
4 22 30 
4 5 30 
4 31 30 
4 25 30 
4 23 30 
4 27 30 
4 24 30 
4 16 30 
4 7 30 
4 8 30 
4 17 30 
4 6 30 
4 18 30 
4 29 30 
4 26 30 
4 2 30 
4 3 30 
4 20 30 
4 19 30 
5 31 30 
5 25 30 
5 13 30 
5 22 30 
5 27 30 
5 12 30 
5 18 30 
5 4 30 
5 7 30 
5 1 30 
5 9 30 
5 23 30 
5 24 30 
5 30 30 
5 26 30 
5 16 30 
5 15 30 
6 18 30 
6 30 30 
6 24 30 
6 26 30 
6 9 30 
6 23 30 
6 22 30 
6 4 30 
6 1 30 
6 25 30 
7 31 30 
7 24 30 
7 18 30 
7 27 30 
7 28 30 
7 23 30 
7 1 30 
7 14 30 
7 12 30 
7 11 30 
7 20 30 
7 10 30 
7 9 30 
7 25 30 
7 2 30 
7 26 30 
7 4 30 
7 16 30 
7 5 30 
8 7 30 
8 5 30 
8 26 30 
8 9 30 
8 22 30 
8 30 30 
8 31 30 
8 13 30 
8 1 30 
8 25 30 
8 4 30 
9 30 30 
9 22 30 
9 4 30 
9 18 30 
9 5 30 
9 24 30 
9 31 30 
9 26 30 
9 23 30 
9 13 30 
9 14 30 
9 16 30 
9 15 30 
9 1 30 
9 7 30 
9 12 30 
9 28 30 
9 8 30 
9 11 30 
9 17 30 
9 27 30 
9 6 30 
10 23 30 
10 22 30 
10 12 30 
10 6 30 
10 31 30 
11 13 30 
11 4 30 
11 8 30 
11 19 30 
11 17 30 
11 15 30 
11 14 30 
11 2 30 
11 16 30 
11 20 30 
11 29 30 
11 28 30 
11 5 30 
11 3 30 
12 26 30 
12 30 30 
12 23 30 
12 4 30 
12 1 30 
12 25 30 
12 15 30 
12 31 30 
12 8 30 
12 7 30 
12 16 30 
12 9 30 
12 13 30 
12 27 30 
12 18 30 
12 28 30 
12 6 30 
12 11 30 
12 2 30 
13 12 30 
13 22 30 
13 9 30 
13 5 30 
13 6 30 
13 4 30 
13 28 30 
13 15 30 
13 7 30 
13 11 30 
13 14 30 
13 30 30 
13 26 30 
13 25 30 
13 1 30 
13 24 30 
13 16 30 
13 18 30 
13 31 30 
13 27 30 
13 23 30 
13 8 30 
13 2 30 
14 30 30 
14 18 30 
14 11 30 
14 7 30 
14 9 30 
14 25 30 
14 23 30 
14 24 30 
14 10 30 
14 3 30 
14 17 30 
14 19 30 
14 20 30 
15 5 30 
15 13 30 
15 4 30 
15 14 30 
15 18 30 
15 16 30 
15 30 30 
15 26 30 
15 22 30 
15 25 30 
15 9 30 
15 1 30 
16 4 30 
16 5 30 
16 31 30 
16 13 30 
16 22 30 
16 18 30 
16 30 30 
16 23 30 
16 27 30 
16 26 30 
16 14 30 
16 6 30 
16 9 30 
16 12 30 
16 24 30 
16 25 30 
16 15 30 
16 7 30 
16 1 30 
16 11 30 
17 13 30 
17 22 30 
17 18 30 
17 31 30 
17 30 30 
17 23 30 
17 7 30 
17 26 30 
17 14 30 
18 7 30 
18 22 30 
18 9 30 
18 27 30 
18 31 30 
18 16 30 
18 12 30 
18 4 30 
18 25 30 
18 30 30 
18 5 30 
18 6 30 
18 24 30 
18 28 30 
18 26 30 
18 13 30 
18 23 30 
18 14 30 
18 1 30 
18 15 30 
18 8 30 
18 11 30 
18 2 30 
19 17 30 
19 8 30 
20 24 30 
21 13 30 
21 31 30 
21 22 30 
21 5 30 
21 26 30 
21 30 30 
21 20 30 
21 10 30 
22 14 30 
22 13 30 
22 4 30 
22 9 30 
22 25 30 
22 7 30 
22 31 30 
22 27 30 
22 28 30 
22 30 30 
22 5 30 
22 15 30 
22 18 30 
22 12 30 
22 1 30 
22 24 30 
22 11 30 
22 16 30 
22 23 30 
22 26 30 
22 8 30 
22 17 30 
23 21 30 
23 31 30 
23 5 30 
23 30 30 
23 4 30 
23 15 30 
23 13 30 
23 22 30 
23 18 30 
23 26 30 
23 1 30 
23 24 30 
23 14 30 
23 7 30 
23 16 30 
23 17 30 
23 12 30 
23 29 30 
23 11 30 
24 22 30 
24 18 30 
24 13 30 
24 27 30 
24 26 30 
24 31 30 
24 23 30 
24 1 30 
24 5 30 
24 30 30 
24 4 30 
24 12 30 
24 7 30 
24 9 30 
24 25 30 
24 16 30 
25 22 30 
25 31 30 
25 13 30 
25 4 30 
25 18 30 
25 5 30 
25 23 30 
25 16 30 
25 24 30 
25 12 30 
25 30 30 
25 7 30 
25 26 30 
26 31 30 
26 18 30 
26 12 30 
26 22 30 
26 24 30 
26 4 30 
26 16 30 
26 6 30 
26 23 30 
26 1 30 
26 11 30 
26 30 30 
26 27 30 
26 5 30 
26 13 30 
26 14 30 
26 7 30 
26 9 30 
26 17 30 
26 21 30 
26 15 30 
26 25 30 
26 28 30 
26 8 30 
26 3 30 
26 29 30 
26 2 30 
27 18 30 
27 31 30 
27 4 30 
27 13 30 
27 30 30 
27 22 30 
27 7 30 
27 1 30 
27 24 30 
27 16 30 
27 26 30 
27 9 30 
27 5 30 
27 12 30 
28 13 30 
28 4 30 
28 22 30 
28 31 30 
28 30 30 
28 5 30 
28 14 30 
28 26 30 
28 1 30 
28 18 30 
28 16 30 
28 12 30 
28 27 30 
28 9 30 
28 7 30 
29 25 30 
29 14 30 
29 20 30 
29 23 30 
30 15 30 
30 22 30 
30 6 30 
30 25 30 
30 1 30 
30 4 30 
30 5 30 
30 11 30 
30 27 30 
30 26 30 
30 14 30 
30 31 30 
30 16 30 
30 13 30 
30 24 30 
30 18 30 
30 9 30 
30 23 30 
30 28 30 
30 12 30 
30 21 30 
30 7 30 
30 8 30 
30 17 30 
31 26 30 
31 4 30 
31 9 30 
31 22 30 
31 5 30 
31 18 30 
31 16 30 
31 6 30 
31 30 30 
31 13 30 
31 29 30 
31 21 30 
31 3 30 
31 8 30 
31 1 30 
31 12 30 
31 15 30 
31 17 30 
31 28 30 
31 24 30 
31 2 30 
31 7 30 
1 31 31 
1 4 31 
1 30 31 
1 18 31 
1 27 31 
1 22 31 
1 24 31 
1 23 31 
1 13 31 
1 5 31 
1 9 31 
1 26 31 
1 25 31 
1 7 31 
1 14 31 
1 28 31 
1 12 31 
1 16 31 
1 15 31 
1 11 31 
2 4 31 
2 9 31 
2 1 31 
2 16 31 
2 19 31 
2 13 31 
2 6 31 
3 9 31 
3 23 31 
3 7 31 
4 28 31 
4 13 31 
4 11 31 
4 1 31 
4 10 31 
4 15 31 
4 21 31 
4 9 31 
4 14 31 
4 30 31 
4 12 31 
4 22 31 
4 5 31 
4 31 31 
4 25 31 
4 23 31 
4 27 31 
4 24 31 
4 16 31 
4 7 31 
4 8 31 
4 17 31 
4 6 31 
4 18 31 
4 29 31 
4 26 31 
4 2 31 
4 3 31 
4 20 31 
4 19 31 
5 31 31 
5 25 31 
5 13 31 
5 22 31 
5 27 31 
5 12 31 
5 18 31 
5 4 31 
5 7 31 
5 1 31 
5 9 31 
5 23 31 
5 24 31 
5 30 31 
5 26 31 
5 16 31 
5 28 31 
6 18 31 
6 30 31 
6 24 31 
6 26 31 
6 9 31 
6 23 31 
6 22 31 
6 4 31 
6 1 31 
6 21 31 
7 31 31 
7 24 31 
7 18 31 
7 27 31 
7 28 31 
7 23 31 
7 1 31 
7 14 31 
7 12 31 
7 11 31 
7 20 31 
7 10 31 
7 9 31 
7 2 31 
7 26 31 
7 4 31 
7 16 31 
7 5 31 
7 6 31 
8 7 31 
8 5 31 
8 26 31 
8 9 31 
8 22 31 
8 30 31 
8 31 31 
8 13 31 
8 1 31 
8 25 31 
8 4 31 
8 16 31 
9 30 31 
9 22 31 
9 4 31 
9 18 31 
9 5 31 
9 24 31 
9 31 31 
9 26 31 
9 23 31 
9 13 31 
9 14 31 
9 16 31 
9 15 31 
9 1 31 
9 7 31 
9 12 31 
9 28 31 
9 8 31 
9 11 31 
9 17 31 
9 27 31 
9 6 31 
9 10 31 
10 23 31 
10 22 31 
10 12 31 
10 6 31 
10 31 31 
10 27 31 
10 28 31 
11 13 31 
11 4 31 
11 8 31 
11 19 31 
11 17 31 
11 15 31 
11 14 31 
11 2 31 
11 16 31 
11 20 31 
11 29 31 
11 28 31 
11 5 31 
11 3 31 
11 21 31 
11 25 31 
12 26 31 
12 23 31 
12 4 31 
12 1 31 
12 25 31 
12 15 31 
12 31 31 
12 8 31 
12 7 31 
12 9 31 
12 13 31 
12 27 31 
12 18 31 
12 28 31 
12 6 31 
12 11 31 
12 2 31 
13 12 31 
13 22 31 
13 9 31 
13 5 31 
13 6 31 
13 4 31 
13 28 31 
13 15 31 
13 7 31 
13 11 31 
13 14 31 
13 30 31 
13 26 31 
13 25 31 
13 1 31 
13 24 31 
13 16 31 
13 18 31 
13 31 31 
13 27 31 
13 23 31 
13 8 31 
13 2 31 
14 30 31 
14 18 31 
14 11 31 
14 7 31 
14 9 31 
14 25 31 
14 23 31 
14 24 31 
14 3 31 
14 17 31 
14 19 31 
14 20 31 
14 12 31 
15 5 31 
15 4 31 
15 14 31 
15 18 31 
15 16 31 
15 30 31 
15 26 31 
15 22 31 
15 25 31 
15 9 31 
15 1 31 
15 31 31 
16 4 31 
16 5 31 
16 31 31 
16 13 31 
16 22 31 
16 18 31 
16 30 31 
16 23 31 
16 27 31 
16 26 31 
16 14 31 
16 6 31 
16 9 31 
16 12 31 
16 24 31 
16 25 31 
16 15 31 
16 7 31 
16 1 31 
16 11 31 
16 17 31 
16 2 31 
17 13 31 
17 22 31 
17 18 31 
17 31 31 
17 30 31 
17 23 31 
17 7 31 
17 26 31 
17 25 31 
18 7 31 
18 22 31 
18 9 31 
18 27 31 
18 31 31 
18 16 31 
18 12 31 
18 4 31 
18 25 31 
18 30 31 
18 5 31 
18 6 31 
18 24 31 
18 28 31 
18 26 31 
18 13 31 
18 23 31 
18 14 31 
18 1 31 
18 15 31 
18 8 31 
18 11 31 
18 21 31 
19 8 31 
19 6 31 
20 10 31 
21 13 31 
21 5 31 
21 26 31 
21 30 31 
21 20 31 
21 10 31 
22 14 31 
22 13 31 
22 4 31 
22 9 31 
22 25 31 
22 7 31 
22 31 31 
22 27 31 
22 28 31 
22 30 31 
22 5 31 
22 15 31 
22 18 31 
22 12 31 
22 1 31 
22 24 31 
22 11 31 
22 16 31 
22 23 31 
22 26 31 
22 8 31 
22 6 31 
23 21 31 
23 31 31 
23 5 31 
23 30 31 
23 4 31 
23 15 31 
23 13 31 
23 22 31 
23 18 31 
23 26 31 
23 1 31 
23 24 31 
23 14 31 
23 7 31 
23 16 31 
23 17 31 
23 12 31 
23 29 31 
23 11 31 
23 8 31 
23 6 31 
24 22 31 
24 18 31 
24 13 31 
24 27 31 
24 26 31 
24 31 31 
24 23 31 
24 1 31 
24 5 31 
24 30 31 
24 4 31 
24 12 31 
24 7 31 
24 9 31 
24 25 31 
24 16 31 
25 22 31 
25 31 31 
25 13 31 
25 4 31 
25 18 31 
25 5 31 
25 23 31 
25 16 31 
25 24 31 
25 12 31 
25 30 31 
25 7 31 
25 26 31 
26 31 31 
26 18 31 
26 12 31 
26 22 31 
26 24 31 
26 4 31 
26 16 31 
26 6 31 
26 23 31 
26 1 31 
26 11 31 
26 30 31 
26 27 31 
26 5 31 
26 13 31 
26 14 31 
26 7 31 
26 9 31 
26 17 31 
26 21 31 
26 15 31 
26 25 31 
26 28 31 
26 8 31 
26 3 31 
26 29 31 
26 2 31 
26 10 31 
27 18 31 
27 31 31 
27 4 31 
27 13 31 
27 30 31 
27 22 31 
27 7 31 
27 1 31 
27 24 31 
27 16 31 
27 26 31 
27 9 31 
27 5 31 
27 12 31 
27 25 31 
28 13 31 
28 4 31 
28 22 31 
28 31 31 
28 30 31 
28 5 31 
28 14 31 
28 26 31 
28 1 31 
28 18 31 
28 16 31 
28 12 31 
28 27 31 
28 9 31 
28 7 31 
28 11 31 
28 23 31 
29 25 31 
29 14 31 
29 20 31 
29 17 31 
30 15 31 
30 22 31 
30 6 31 
30 25 31 
30 1 31 
30 4 31 
30 5 31 
30 11 31 
30 27 31 
30 26 31 
30 14 31 
30 31 31 
30 16 31 
30 13 31 
30 24 31 
30 18 31 
30 9 31 
30 23 31 
30 28 31 
30 12 31 
30 21 31 
30 7 31 
30 8 31 
30 17 31 
31 26 31 
31 4 31 
31 9 31 
31 22 31 
31 18 31 
31 16 31 
31 6 31 
31 30 31 
31 13 31 
31 29 31 
31 21 31 
31 3 31 
31 8 31 
31 1 31 
31 12 31 
31 15 31 
31 17 31 
31 28 31 
31 24 31 
31 2 31 
31 7 31 
31 10 31 
1 31 32 
1 4 32 
1 30 32 
1 18 32 
1 27 32 
1 22 32 
1 24 32 
1 23 32 
1 13 32 
1 5 32 
1 9 32 
1 26 32 
1 25 32 
1 7 32 
1 14 32 
1 28 32 
1 12 32 
1 16 32 
1 15 32 
1 11 32 
2 4 32 
2 9 32 
2 1 32 
2 16 32 
2 19 32 
2 13 32 
2 26 32 
3 23 32 
3 7 32 
3 31 32 
4 28 32 
4 13 32 
4 11 32 
4 1 32 
4 10 32 
4 15 32 
4 21 32 
4 9 32 
4 14 32 
4 30 32 
4 12 32 
4 22 32 
4 5 32 
4 31 32 
4 25 32 
4 23 32 
4 27 32 
4 24 32 
4 16 32 
4 7 32 
4 8 32 
4 17 32 
4 6 32 
4 18 32 
4 29 32 
4 26 32 
4 2 32 
4 3 32 
4 20 32 
4 19 32 
5 31 32 
5 13 32 
5 22 32 
5 27 32 
5 12 32 
5 18 32 
5 4 32 
5 7 32 
5 1 32 
5 9 32 
5 23 32 
5 24 32 
5 30 32 
5 26 32 
5 16 32 
5 28 32 
5 11 32 
6 18 32 
6 30 32 
6 24 32 
6 26 32 
6 9 32 
6 23 32 
6 22 32 
6 4 32 
6 1 32 
6 20 32 
7 31 32 
7 24 32 
7 18 32 
7 27 32 
7 28 32 
7 23 32 
7 1 32 
7 14 32 
7 12 32 
7 11 32 
7 20 32 
7 10 32 
7 9 32 
7 2 32 
7 26 32 
7 4 32 
7 16 32 
7 5 32 
7 30 32 
8 7 32 
8 5 32 
8 26 32 
8 9 32 
8 22 32 
8 30 32 
8 31 32 
8 13 32 
8 1 32 
8 25 32 
8 4 32 
8 16 32 
8 23 32 
9 30 32 
9 22 32 
9 4 32 
9 18 32 
9 5 32 
9 24 32 
9 31 32 
9 26 32 
9 23 32 
9 13 32 
9 14 32 
9 16 32 
9 15 32 
9 1 32 
9 7 32 
9 12 32 
9 28 32 
9 8 32 
9 11 32 
9 17 32 
9 27 32 
9 10 32 
10 23 32 
10 22 32 
10 12 32 
10 31 32 
10 27 32 
10 28 32 
10 13 32 
11 13 32 
11 4 32 
11 8 32 
11 19 32 
11 17 32 
11 15 32 
11 14 32 
11 2 32 
11 16 32 
11 20 32 
11 29 32 
11 28 32 
11 5 32 
11 3 32 
11 21 32 
11 30 32 
12 26 32 
12 23 32 
12 4 32 
12 1 32 
12 25 32 
12 15 32 
12 31 32 
12 8 32 
12 9 32 
12 13 32 
12 27 32 
12 18 32 
12 28 32 
12 6 32 
12 11 32 
12 2 32 
12 17 32 
13 12 32 
13 22 32 
13 9 32 
13 5 32 
13 6 32 
13 4 32 
13 28 32 
13 15 32 
13 7 32 
13 11 32 
13 14 32 
13 30 32 
13 26 32 
13 25 32 
13 1 32 
13 24 32 
13 16 32 
13 18 32 
13 31 32 
13 27 32 
13 23 32 
13 8 32 
14 30 32 
14 18 32 
14 11 32 
14 7 32 
14 9 32 
14 25 32 
14 23 32 
14 24 32 
14 17 32 
14 19 32 
14 12 32 
15 5 32 
15 4 32 
15 14 32 
15 18 32 
15 16 32 
15 30 32 
15 26 32 
15 22 32 
15 25 32 
15 9 32 
15 31 32 
15 12 32 
16 4 32 
16 5 32 
16 31 32 
16 13 32 
16 22 32 
16 18 32 
16 30 32 
16 23 32 
16 27 32 
16 26 32 
16 14 32 
16 6 32 
16 9 32 
16 12 32 
16 24 32 
16 25 32 
16 15 32 
16 7 32 
16 1 32 
16 11 32 
17 13 32 
17 22 32 
17 18 32 
17 31 32 
17 30 32 
17 23 32 
17 7 32 
17 26 32 
17 25 32 
17 28 32 
17 1 32 
18 7 32 
18 22 32 
18 9 32 
18 27 32 
18 31 32 
18 16 32 
18 12 32 
18 4 32 
18 25 32 
18 30 32 
18 5 32 
18 24 32 
18 28 32 
18 26 32 
18 13 32 
18 23 32 
18 14 32 
18 1 32 
18 15 32 
18 8 32 
18 11 32 
19 8 32 
19 16 32 
20 19 32 
21 13 32 
21 5 32 
21 26 32 
21 30 32 
21 20 32 
21 10 32 
22 14 32 
22 13 32 
22 4 32 
22 9 32 
22 25 32 
22 7 32 
22 31 32 
22 27 32 
22 28 32 
22 30 32 
22 5 32 
22 15 32 
22 18 32 
22 12 32 
22 1 32 
22 24 32 
22 11 32 
22 16 32 
22 23 32 
22 26 32 
22 8 32 
23 21 32 
23 31 32 
23 5 32 
23 30 32 
23 4 32 
23 15 32 
23 13 32 
23 22 32 
23 18 32 
23 26 32 
23 1 32 
23 24 32 
23 14 32 
23 7 32 
23 16 32 
23 17 32 
23 12 32 
23 29 32 
23 11 32 
23 8 32 
23 6 32 
23 9 32 
23 27 32 
24 22 32 
24 18 32 
24 13 32 
24 27 32 
24 26 32 
24 31 32 
24 23 32 
24 1 32 
24 5 32 
24 30 32 
24 4 32 
24 12 32 
24 7 32 
24 9 32 
24 25 32 
24 16 32 
24 11 32 
24 15 32 
25 22 32 
25 31 32 
25 13 32 
25 4 32 
25 18 32 
25 5 32 
25 23 32 
25 16 32 
25 24 32 
25 12 32 
25 30 32 
25 26 32 
25 19 32 
26 31 32 
26 18 32 
26 12 32 
26 22 32 
26 24 32 
26 4 32 
26 16 32 
26 6 32 
26 23 32 
26 1 32 
26 11 32 
26 30 32 
26 27 32 
26 5 32 
26 13 32 
26 14 32 
26 7 32 
26 9 32 
26 17 32 
26 21 32 
26 15 32 
26 25 32 
26 28 32 
26 8 32 
26 3 32 
26 29 32 
26 2 32 
26 10 32 
26 20 32 
27 18 32 
27 31 32 
27 4 32 
27 13 32 
27 30 32 
27 22 32 
27 7 32 
27 1 32 
27 24 32 
27 16 32 
27 26 32 
27 9 32 
27 5 32 
27 12 32 
27 28 32 
28 13 32 
28 4 32 
28 22 32 
28 31 32 
28 30 32 
28 5 32 
28 14 32 
28 26 32 
28 1 32 
28 18 32 
28 16 32 
28 12 32 
28 27 32 
28 9 32 
28 7 32 
28 11 32 
28 23 32 
28 8 32 
28 6 32 
29 25 32 
29 14 32 
29 20 32 
29 3 32 
30 15 32 
30 22 32 
30 6 32 
30 25 32 
30 1 32 
30 4 32 
30 5 32 
30 11 32 
30 27 32 
30 26 32 
30 14 32 
30 31 32 
30 16 32 
30 13 32 
30 24 32 
30 18 32 
30 9 32 
30 23 32 
30 28 32 
30 12 32 
30 21 32 
30 7 32 
30 8 32 
30 17 32 
31 26 32 
31 4 32 
31 9 32 
31 22 32 
31 18 32 
31 16 32 
31 6 32 
31 30 32 
31 13 32 
31 29 32 
31 21 32 
31 3 32 
31 8 32 
31 1 32 
31 12 32 
31 15 32 
31 17 32 
31 28 32 
31 24 32 
31 2 32 
31 10 32 
31 23 32 
1 31 33 
1 4 33 
1 30 33 
1 18 33 
1 27 33 
1 22 33 
1 24 33 
1 23 33 
1 13 33 
1 5 33 
1 9 33 
1 26 33 
1 25 33 
1 7 33 
1 28 33 
1 12 33 
1 16 33 
1 15 33 
1 11 33 
1 17 33 
2 4 33 
2 9 33 
2 1 33 
2 19 33 
2 13 33 
2 26 33 
2 8 33 
3 23 33 
3 31 33 
3 4 33 
4 28 33 
4 13 33 
4 11 33 
4 1 33 
4 10 33 
4 15 33 
4 21 33 
4 9 33 
4 14 33 
4 30 33 
4 12 33 
4 22 33 
4 5 33 
4 31 33 
4 25 33 
4 23 33 
4 27 33 
4 24 33 
4 16 33 
4 7 33 
4 8 33 
4 17 33 
4 6 33 
4 18 33 
4 29 33 
4 26 33 
4 2 33 
4 3 33 
4 20 33 
4 19 33 
5 31 33 
5 13 33 
5 22 33 
5 27 33 
5 12 33 
5 18 33 
5 4 33 
5 7 33 
5 1 33 
5 9 33 
5 23 33 
5 24 33 
5 30 33 
5 26 33 
5 16 33 
5 28 33 
5 11 33 
6 18 33 
6 30 33 
6 26 33 
6 9 33 
6 23 33 
6 22 33 
6 4 33 
6 1 33 
7 31 33 
7 24 33 
7 18 33 
7 27 33 
7 28 33 
7 23 33 
7 1 33 
7 14 33 
7 12 33 
7 11 33 
7 20 33 
7 10 33 
7 9 33 
7 2 33 
7 26 33 
7 4 33 
7 16 33 
7 5 33 
7 30 33 
7 22 33 
8 7 33 
8 5 33 
8 26 33 
8 9 33 
8 22 33 
8 30 33 
8 31 33 
8 13 33 
8 1 33 
8 25 33 
8 4 33 
8 16 33 
8 23 33 
8 18 33 
9 30 33 
9 22 33 
9 4 33 
9 18 33 
9 5 33 
9 24 33 
9 31 33 
9 26 33 
9 23 33 
9 13 33 
9 14 33 
9 16 33 
9 15 33 
9 1 33 
9 7 33 
9 12 33 
9 28 33 
9 8 33 
9 11 33 
9 17 33 
9 27 33 
9 25 33 
10 23 33 
10 22 33 
10 31 33 
10 27 33 
10 28 33 
10 13 33 
10 30 33 
11 13 33 
11 4 33 
11 8 33 
11 19 33 
11 17 33 
11 15 33 
11 14 33 
11 2 33 
11 16 33 
11 20 33 
11 29 33 
11 28 33 
11 5 33 
11 3 33 
11 21 33 
11 30 33 
11 27 33 
11 10 33 
12 26 33 
12 23 33 
12 4 33 
12 1 33 
12 25 33 
12 15 33 
12 31 33 
12 8 33 
12 9 33 
12 27 33 
12 18 33 
12 28 33 
12 6 33 
12 11 33 
12 2 33 
12 17 33 
12 14 33 
13 12 33 
13 22 33 
13 9 33 
13 5 33 
13 6 33 
13 4 33 
13 28 33 
13 15 33 
13 7 33 
13 11 33 
13 14 33 
13 30 33 
13 26 33 
13 25 33 
13 1 33 
13 24 33 
13 16 33 
13 18 33 
13 31 33 
13 27 33 
13 23 33 
13 8 33 
14 30 33 
14 18 33 
14 11 33 
14 7 33 
14 9 33 
14 25 33 
14 23 33 
14 24 33 
14 12 33 
15 5 33 
15 4 33 
15 14 33 
15 18 33 
15 30 33 
15 26 33 
15 22 33 
15 25 33 
15 9 33 
15 31 33 
15 12 33 
15 23 33 
16 4 33 
16 5 33 
16 31 33 
16 13 33 
16 22 33 
16 18 33 
16 30 33 
16 23 33 
16 27 33 
16 26 33 
16 6 33 
16 9 33 
16 12 33 
16 24 33 
16 25 33 
16 7 33 
16 1 33 
16 11 33 
17 13 33 
17 22 33 
17 18 33 
17 31 33 
17 30 33 
17 23 33 
17 7 33 
17 26 33 
17 28 33 
17 1 33 
17 11 33 
18 7 33 
18 22 33 
18 9 33 
18 27 33 
18 31 33 
18 16 33 
18 12 33 
18 4 33 
18 25 33 
18 30 33 
18 5 33 
18 24 33 
18 28 33 
18 26 33 
18 13 33 
18 23 33 
18 1 33 
18 15 33 
18 8 33 
18 11 33 
18 17 33 
19 8 33 
19 3 33 
20 29 33 
21 13 33 
21 5 33 
21 26 33 
21 30 33 
21 20 33 
21 10 33 
21 16 33 
22 14 33 
22 13 33 
22 4 33 
22 9 33 
22 25 33 
22 7 33 
22 31 33 
22 27 33 
22 28 33 
22 30 33 
22 5 33 
22 15 33 
22 18 33 
22 12 33 
22 1 33 
22 24 33 
22 11 33 
22 16 33 
22 23 33 
22 26 33 
22 8 33 
22 6 33 
22 17 33 
23 21 33 
23 31 33 
23 5 33 
23 30 33 
23 4 33 
23 15 33 
23 13 33 
23 22 33 
23 18 33 
23 26 33 
23 1 33 
23 24 33 
23 14 33 
23 7 33 
23 16 33 
23 17 33 
23 12 33 
23 29 33 
23 11 33 
23 8 33 
23 6 33 
23 9 33 
23 27 33 
23 10 33 
23 28 33 
24 22 33 
24 18 33 
24 13 33 
24 27 33 
24 26 33 
24 31 33 
24 23 33 
24 1 33 
24 5 33 
24 30 33 
24 4 33 
24 12 33 
24 7 33 
24 9 33 
24 16 33 
24 11 33 
24 15 33 
25 22 33 
25 31 33 
25 13 33 
25 4 33 
25 18 33 
25 5 33 
25 23 33 
25 16 33 
25 24 33 
25 12 33 
25 30 33 
25 26 33 
25 11 33 
26 31 33 
26 18 33 
26 12 33 
26 22 33 
26 24 33 
26 4 33 
26 16 33 
26 6 33 
26 23 33 
26 1 33 
26 11 33 
26 30 33 
26 27 33 
26 5 33 
26 13 33 
26 14 33 
26 7 33 
26 9 33 
26 17 33 
26 21 33 
26 15 33 
26 25 33 
26 28 33 
26 8 33 
26 29 33 
26 2 33 
26 10 33 
26 20 33 
27 18 33 
27 31 33 
27 4 33 
27 13 33 
27 30 33 
27 22 33 
27 7 33 
27 1 33 
27 24 33 
27 16 33 
27 26 33 
27 9 33 
27 5 33 
27 12 33 
27 28 33 
27 23 33 
28 13 33 
28 4 33 
28 22 33 
28 31 33 
28 30 33 
28 5 33 
28 14 33 
28 26 33 
28 1 33 
28 18 33 
28 16 33 
28 12 33 
28 27 33 
28 9 33 
28 7 33 
28 11 33 
28 23 33 
28 8 33 
28 17 33 
29 25 33 
29 14 33 
29 20 33 
29 5 33 
30 15 33 
30 22 33 
30 25 33 
30 1 33 
30 4 33 
30 5 33 
30 11 33 
30 27 33 
30 26 33 
30 14 33 
30 31 33 
30 16 33 
30 13 33 
30 24 33 
30 18 33 
30 9 33 
30 23 33 
30 28 33 
30 12 33 
30 7 33 
30 8 33 
30 17 33 
31 26 33 
31 4 33 
31 9 33 
31 22 33 
31 18 33 
31 16 33 
31 6 33 
31 30 33 
31 13 33 
31 29 33 
31 21 33 
31 3 33 
31 8 33 
31 1 33 
31 15 33 
31 17 33 
31 28 33 
31 24 33 
31 2 33 
31 10 33 
31 23 33 
31 19 33 
1 31 34 
1 4 34 
1 30 34 
1 18 34 
1 27 34 
1 22 34 
1 24 34 
1 23 34 
1 13 34 
1 5 34 
1 9 34 
1 26 34 
1 25 34 
1 7 34 
1 28 34 
1 12 34 
1 16 34 
1 11 34 
2 4 34 
2 1 34 
2 19 34 
2 13 34 
2 26 34 
2 8 34 
2 10 34 
3 23 34 
3 31 34 
3 4 34 
4 28 34 
4 13 34 
4 11 34 
4 1 34 
4 10 34 
4 15 34 
4 21 34 
4 9 34 
4 14 34 
4 30 34 
4 12 34 
4 22 34 
4 5 34 
4 31 34 
4 25 34 
4 23 34 
4 27 34 
4 24 34 
4 16 34 
4 7 34 
4 8 34 
4 17 34 
4 6 34 
4 18 34 
4 29 34 
4 26 34 
4 2 34 
4 3 34 
4 20 34 
4 19 34 
5 31 34 
5 13 34 
5 22 34 
5 27 34 
5 12 34 
5 18 34 
5 4 34 
5 7 34 
5 1 34 
5 9 34 
5 23 34 
5 24 34 
5 30 34 
5 26 34 
5 16 34 
5 28 34 
5 11 34 
6 18 34 
6 30 34 
6 26 34 
6 9 34 
6 23 34 
6 22 34 
6 4 34 
6 1 34 
6 11 34 
6 13 34 
7 31 34 
7 24 34 
7 18 34 
7 27 34 
7 28 34 
7 23 34 
7 1 34 
7 14 34 
7 12 34 
7 11 34 
7 9 34 
7 2 34 
7 26 34 
7 4 34 
7 16 34 
7 5 34 
7 30 34 
7 22 34 
8 7 34 
8 5 34 
8 26 34 
8 9 34 
8 22 34 
8 30 34 
8 31 34 
8 13 34 
8 1 34 
8 25 34 
8 4 34 
8 16 34 
8 23 34 
8 18 34 
8 27 34 
9 30 34 
9 22 34 
9 4 34 
9 18 34 
9 5 34 
9 24 34 
9 31 34 
9 26 34 
9 23 34 
9 13 34 
9 16 34 
9 15 34 
9 1 34 
9 7 34 
9 12 34 
9 28 34 
9 8 34 
9 11 34 
9 17 34 
9 27 34 
9 25 34 
9 2 34 
10 23 34 
10 22 34 
10 31 34 
10 28 34 
10 13 34 
10 30 34 
11 13 34 
11 4 34 
11 8 34 
11 19 34 
11 17 34 
11 15 34 
11 14 34 
11 2 34 
11 16 34 
11 20 34 
11 29 34 
11 28 34 
11 5 34 
11 3 34 
11 21 34 
11 27 34 
11 10 34 
11 6 34 
12 26 34 
12 4 34 
12 1 34 
12 25 34 
12 15 34 
12 31 34 
12 8 34 
12 9 34 
12 27 34 
12 28 34 
12 6 34 
12 11 34 
12 2 34 
12 17 34 
12 14 34 
13 12 34 
13 22 34 
13 9 34 
13 5 34 
13 6 34 
13 4 34 
13 28 34 
13 15 34 
13 7 34 
13 11 34 
13 30 34 
13 26 34 
13 25 34 
13 1 34 
13 24 34 
13 16 34 
13 18 34 
13 31 34 
13 27 34 
13 23 34 
13 8 34 
14 30 34 
14 18 34 
14 11 34 
14 7 34 
14 9 34 
14 25 34 
14 23 34 
14 24 34 
14 12 34 
14 16 34 
14 31 34 
15 5 34 
15 4 34 
15 14 34 
15 18 34 
15 26 34 
15 22 34 
15 25 34 
15 9 34 
15 31 34 
15 12 34 
15 23 34 
15 13 34 
16 4 34 
16 5 34 
16 31 34 
16 13 34 
16 22 34 
16 18 34 
16 30 34 
16 23 34 
16 27 34 
16 26 34 
16 9 34 
16 12 34 
16 24 34 
16 25 34 
16 7 34 
16 1 34 
16 11 34 
16 28 34 
17 13 34 
17 22 34 
17 18 34 
17 31 34 
17 30 34 
17 23 34 
17 7 34 
17 26 34 
17 28 34 
17 1 34 
17 11 34 
17 24 34 
18 7 34 
18 22 34 
18 9 34 
18 27 34 
18 31 34 
18 16 34 
18 12 34 
18 4 34 
18 25 34 
18 30 34 
18 5 34 
18 24 34 
18 28 34 
18 26 34 
18 13 34 
18 23 34 
18 1 34 
18 15 34 
18 8 34 
18 11 34 
18 17 34 
18 6 34 
18 29 34 
19 8 34 
19 15 34 
20 6 34 
21 13 34 
21 5 34 
21 30 34 
21 20 34 
21 16 34 
22 14 34 
22 13 34 
22 4 34 
22 9 34 
22 25 34 
22 7 34 
22 31 34 
22 27 34 
22 28 34 
22 30 34 
22 5 34 
22 15 34 
22 18 34 
22 12 34 
22 1 34 
22 24 34 
22 11 34 
22 16 34 
22 23 34 
22 26 34 
22 8 34 
22 6 34 
22 17 34 
23 21 34 
23 31 34 
23 30 34 
23 4 34 
23 15 34 
23 13 34 
23 22 34 
23 18 34 
23 26 34 
23 1 34 
23 24 34 
23 14 34 
23 7 34 
23 16 34 
23 17 34 
23 12 34 
23 29 34 
23 11 34 
23 8 34 
23 6 34 
23 9 34 
23 27 34 
23 10 34 
23 28 34 
23 2 34 
24 22 34 
24 18 34 
24 13 34 
24 27 34 
24 26 34 
24 31 34 
24 23 34 
24 1 34 
24 5 34 
24 30 34 
24 4 34 
24 12 34 
24 7 34 
24 9 34 
24 16 34 
24 11 34 
24 15 34 
24 17 34 
25 22 34 
25 31 34 
25 13 34 
25 4 34 
25 18 34 
25 5 34 
25 23 34 
25 16 34 
25 12 34 
25 30 34 
25 26 34 
26 31 34 
26 18 34 
26 12 34 
26 22 34 
26 24 34 
26 4 34 
26 16 34 
26 6 34 
26 23 34 
26 1 34 
26 11 34 
26 30 34 
26 27 34 
26 5 34 
26 13 34 
26 14 34 
26 7 34 
26 9 34 
26 17 34 
26 21 34 
26 15 34 
26 25 34 
26 28 34 
26 8 34 
26 2 34 
26 10 34 
27 18 34 
27 31 34 
27 4 34 
27 13 34 
27 30 34 
27 22 34 
27 7 34 
27 1 34 
27 24 34 
27 16 34 
27 26 34 
27 9 34 
27 5 34 
27 12 34 
27 28 34 
27 23 34 
28 13 34 
28 4 34 
28 22 34 
28 31 34 
28 30 34 
28 5 34 
28 14 34 
28 26 34 
28 1 34 
28 18 34 
28 16 34 
28 12 34 
28 27 34 
28 9 34 
28 7 34 
28 11 34 
28 23 34 
28 8 34 
28 17 34 
28 24 34 
28 25 34 
29 14 34 
29 20 34 
29 5 34 
29 27 34 
30 15 34 
30 22 34 
30 25 34 
30 1 34 
30 4 34 
30 5 34 
30 11 34 
30 27 34 
30 26 34 
30 14 34 
30 31 34 
30 16 34 
30 13 34 
30 24 34 
30 18 34 
30 9 34 
30 23 34 
30 28 34 
30 12 34 
30 7 34 
30 8 34 
30 17 34 
31 26 34 
31 4 34 
31 9 34 
31 22 34 
31 18 34 
31 16 34 
31 6 34 
31 13 34 
31 29 34 
31 21 34 
31 3 34 
31 8 34 
31 1 34 
31 15 34 
31 17 34 
31 28 34 
31 24 34 
31 2 34 
31 10 34 
31 23 34 
31 19 34 
31 20 34 
1 31 35 
1 4 35 
1 30 35 
1 18 35 
1 27 35 
1 22 35 
1 24 35 
1 23 35 
1 13 35 
1 5 35 
1 9 35 
1 26 35 
1 7 35 
1 28 35 
1 12 35 
1 16 35 
1 11 35 
2 4 35 
2 1 35 
2 19 35 
2 8 35 
2 10 35 
3 23 35 
3 4 35 
3 26 35 
4 28 35 
4 13 35 
4 11 35 
4 1 35 
4 10 35 
4 15 35 
4 21 35 
4 9 35 
4 14 35 
4 30 35 
4 12 35 
4 22 35 
4 5 35 
4 31 35 
4 25 35 
4 23 35 
4 27 35 
4 24 35 
4 16 35 
4 7 35 
4 8 35 
4 17 35 
4 6 35 
4 18 35 
4 29 35 
4 26 35 
4 2 35 
4 3 35 
4 20 35 
4 19 35 
5 31 35 
5 13 35 
5 22 35 
5 27 35 
5 12 35 
5 18 35 
5 4 35 
5 7 35 
5 1 35 
5 9 35 
5 23 35 
5 24 35 
5 30 35 
5 26 35 
5 16 35 
5 28 35 
5 11 35 
5 8 35 
6 18 35 
6 30 35 
6 26 35 
6 9 35 
6 23 35 
6 22 35 
6 4 35 
6 1 35 
6 13 35 
6 5 35 
7 31 35 
7 24 35 
7 18 35 
7 27 35 
7 28 35 
7 23 35 
7 1 35 
7 14 35 
7 11 35 
7 9 35 
7 2 35 
7 26 35 
7 4 35 
7 16 35 
7 5 35 
7 30 35 
7 22 35 
7 15 35 
8 7 35 
8 5 35 
8 26 35 
8 9 35 
8 22 35 
8 30 35 
8 31 35 
8 13 35 
8 1 35 
8 4 35 
8 16 35 
8 23 35 
8 18 35 
8 27 35 
9 30 35 
9 22 35 
9 4 35 
9 18 35 
9 5 35 
9 24 35 
9 31 35 
9 26 35 
9 23 35 
9 13 35 
9 16 35 
9 15 35 
9 1 35 
9 7 35 
9 12 35 
9 28 35 
9 8 35 
9 11 35 
9 17 35 
9 27 35 
9 25 35 
10 23 35 
10 22 35 
10 31 35 
10 30 35 
11 13 35 
11 4 35 
11 8 35 
11 19 35 
11 17 35 
11 15 35 
11 14 35 
11 2 35 
11 16 35 
11 20 35 
11 29 35 
11 28 35 
11 5 35 
11 3 35 
11 21 35 
11 27 35 
11 10 35 
11 6 35 
11 24 35 
12 26 35 
12 4 35 
12 1 35 
12 25 35 
12 15 35 
12 8 35 
12 9 35 
12 27 35 
12 28 35 
12 6 35 
12 11 35 
12 2 35 
12 17 35 
12 14 35 
12 21 35 
13 12 35 
13 22 35 
13 9 35 
13 5 35 
13 6 35 
13 4 35 
13 28 35 
13 15 35 
13 7 35 
13 11 35 
13 30 35 
13 26 35 
13 25 35 
13 1 35 
13 24 35 
13 16 35 
13 18 35 
13 31 35 
13 27 35 
13 23 35 
13 8 35 
14 30 35 
14 18 35 
14 11 35 
14 7 35 
14 9 35 
14 25 35 
14 23 35 
14 24 35 
14 12 35 
14 16 35 
14 31 35 
14 20 35 
14 19 35 
15 5 35 
15 4 35 
15 14 35 
15 18 35 
15 26 35 
15 22 35 
15 25 35 
15 9 35 
15 31 35 
15 12 35 
15 23 35 
15 1 35 
16 4 35 
16 5 35 
16 31 35 
16 13 35 
16 22 35 
16 18 35 
16 30 35 
16 23 35 
16 27 35 
16 26 35 
16 9 35 
16 12 35 
16 24 35 
16 25 35 
16 7 35 
16 1 35 
16 11 35 
16 28 35 
16 8 35 
17 13 35 
17 22 35 
17 18 35 
17 31 35 
17 30 35 
17 23 35 
17 7 35 
17 26 35 
17 28 35 
17 1 35 
17 11 35 
17 24 35 
17 16 35 
17 4 35 
18 7 35 
18 22 35 
18 9 35 
18 27 35 
18 31 35 
18 16 35 
18 12 35 
18 4 35 
18 30 35 
18 5 35 
18 24 35 
18 28 35 
18 26 35 
18 13 35 
18 23 35 
18 1 35 
18 15 35 
18 8 35 
18 11 35 
18 17 35 
18 6 35 
18 29 35 
19 8 35 
19 15 35 
20 29 35 
21 13 35 
21 20 35 
21 16 35 
22 14 35 
22 13 35 
22 4 35 
22 9 35 
22 25 35 
22 7 35 
22 31 35 
22 27 35 
22 28 35 
22 30 35 
22 5 35 
22 15 35 
22 18 35 
22 12 35 
22 1 35 
22 24 35 
22 11 35 
22 16 35 
22 23 35 
22 26 35 
22 8 35 
22 6 35 
22 17 35 
23 21 35 
23 31 35 
23 30 35 
23 4 35 
23 15 35 
23 13 35 
23 22 35 
23 18 35 
23 26 35 
23 24 35 
23 14 35 
23 7 35 
23 16 35 
23 17 35 
23 12 35 
23 29 35 
23 11 35 
23 8 35 
23 6 35 
23 9 35 
23 27 35 
23 10 35 
23 28 35 
23 2 35 
23 5 35 
24 22 35 
24 18 35 
24 13 35 
24 27 35 
24 26 35 
24 31 35 
24 23 35 
24 1 35 
24 5 35 
24 30 35 
24 4 35 
24 12 35 
24 7 35 
24 9 35 
24 16 35 
24 11 35 
24 15 35 
24 17 35 
24 14 35 
24 28 35 
25 22 35 
25 31 35 
25 13 35 
25 4 35 
25 18 35 
25 23 35 
25 16 35 
25 30 35 
25 26 35 
26 31 35 
26 18 35 
26 12 35 
26 22 35 
26 24 35 
26 4 35 
26 16 35 
26 6 35 
26 23 35 
26 1 35 
26 11 35 
26 30 35 
26 27 35 
26 5 35 
26 13 35 
26 14 35 
26 7 35 
26 9 35 
26 17 35 
26 21 35 
26 15 35 
26 25 35 
26 28 35 
26 8 35 
26 2 35 
26 10 35 
26 29 35 
27 18 35 
27 31 35 
27 4 35 
27 13 35 
27 30 35 
27 22 35 
27 7 35 
27 1 35 
27 24 35 
27 16 35 
27 26 35 
27 9 35 
27 5 35 
27 12 35 
27 28 35 
27 23 35 
28 13 35 
28 4 35 
28 22 35 
28 31 35 
28 30 35 
28 5 35 
28 14 35 
28 26 35 
28 1 35 
28 18 35 
28 16 35 
28 12 35 
28 27 35 
28 9 35 
28 7 35 
28 11 35 
28 23 35 
28 8 35 
28 17 35 
28 24 35 
28 25 35 
28 21 35 
28 15 35 
29 20 35 
29 5 35 
29 27 35 
30 15 35 
30 22 35 
30 25 35 
30 1 35 
30 4 35 
30 5 35 
30 11 35 
30 27 35 
30 26 35 
30 14 35 
30 31 35 
30 16 35 
30 13 35 
30 24 35 
30 18 35 
30 9 35 
30 23 35 
30 28 35 
30 12 35 
30 7 35 
30 8 35 
30 17 35 
31 26 35 
31 4 35 
31 9 35 
31 22 35 
31 18 35 
31 16 35 
31 6 35 
31 13 35 
31 29 35 
31 21 35 
31 3 35 
31 8 35 
31 15 35 
31 17 35 
31 28 35 
31 24 35 
31 2 35 
31 10 35 
31 23 35 
31 19 35 
31 20 35 
31 14 35 
1 31 36 
1 4 36 
1 30 36 
1 18 36 
1 27 36 
1 22 36 
1 24 36 
1 23 36 
1 13 36 
1 5 36 
1 9 36 
1 26 36 
1 7 36 
1 28 36 
1 12 36 
1 16 36 
1 11 36 
1 17 36 
2 4 36 
2 1 36 
2 8 36 
3 23 36 
3 4 36 
3 28 36 
4 28 36 
4 13 36 
4 11 36 
4 1 36 
4 10 36 
4 15 36 
4 21 36 
4 9 36 
4 14 36 
4 30 36 
4 12 36 
4 22 36 
4 5 36 
4 31 36 
4 25 36 
4 23 36 
4 27 36 
4 24 36 
4 16 36 
4 7 36 
4 8 36 
4 17 36 
4 6 36 
4 18 36 
4 29 36 
4 26 36 
4 2 36 
4 3 36 
4 20 36 
4 19 36 
5 31 36 
5 13 36 
5 22 36 
5 27 36 
5 12 36 
5 18 36 
5 4 36 
5 7 36 
5 1 36 
5 9 36 
5 23 36 
5 24 36 
5 30 36 
5 26 36 
5 16 36 
5 28 36 
5 11 36 
6 18 36 
6 30 36 
6 26 36 
6 9 36 
6 23 36 
6 22 36 
6 4 36 
6 1 36 
6 13 36 
6 16 36 
7 31 36 
7 24 36 
7 18 36 
7 27 36 
7 28 36 
7 23 36 
7 1 36 
7 14 36 
7 11 36 
7 9 36 
7 2 36 
7 26 36 
7 4 36 
7 16 36 
7 5 36 
7 30 36 
7 22 36 
7 15 36 
7 13 36 
8 7 36 
8 5 36 
8 26 36 
8 9 36 
8 22 36 
8 30 36 
8 31 36 
8 13 36 
8 1 36 
8 4 36 
8 16 36 
8 23 36 
8 18 36 
8 27 36 
8 17 36 
9 30 36 
9 22 36 
9 4 36 
9 18 36 
9 5 36 
9 24 36 
9 31 36 
9 26 36 
9 23 36 
9 13 36 
9 16 36 
9 15 36 
9 1 36 
9 7 36 
9 12 36 
9 28 36 
9 8 36 
9 11 36 
9 17 36 
9 27 36 
10 23 36 
10 22 36 
10 31 36 
10 30 36 
10 28 36 
11 13 36 
11 4 36 
11 8 36 
11 19 36 
11 17 36 
11 15 36 
11 14 36 
11 2 36 
11 20 36 
11 29 36 
11 28 36 
11 5 36 
11 3 36 
11 21 36 
11 27 36 
11 10 36 
11 6 36 
11 24 36 
11 7 36 
12 26 36 
12 4 36 
12 1 36 
12 25 36 
12 15 36 
12 8 36 
12 9 36 
12 27 36 
12 28 36 
12 6 36 
12 11 36 
12 2 36 
12 17 36 
12 14 36 
12 21 36 
12 16 36 
12 5 36 
13 12 36 
13 22 36 
13 9 36 
13 5 36 
13 6 36 
13 4 36 
13 28 36 
13 15 36 
13 7 36 
13 11 36 
13 30 36 
13 26 36 
13 25 36 
13 1 36 
13 24 36 
13 16 36 
13 18 36 
13 31 36 
13 27 36 
13 23 36 
13 8 36 
13 17 36 
13 2 36 
14 30 36 
14 18 36 
14 11 36 
14 7 36 
14 9 36 
14 25 36 
14 24 36 
14 12 36 
14 16 36 
14 31 36 
14 20 36 
14 19 36 
14 29 36 
15 5 36 
15 4 36 
15 14 36 
15 18 36 
15 26 36 
15 22 36 
15 9 36 
15 31 36 
15 12 36 
15 23 36 
15 1 36 
15 28 36 
16 4 36 
16 5 36 
16 31 36 
16 13 36 
16 22 36 
16 18 36 
16 30 36 
16 23 36 
16 27 36 
16 26 36 
16 9 36 
16 12 36 
16 24 36 
16 25 36 
16 7 36 
16 1 36 
16 11 36 
16 28 36 
16 8 36 
16 14 36 
16 15 36 
17 13 36 
17 22 36 
17 18 36 
17 31 36 
17 30 36 
17 23 36 
17 26 36 
17 28 36 
17 1 36 
17 11 36 
17 24 36 
17 16 36 
17 4 36 
17 27 36 
18 7 36 
18 22 36 
18 9 36 
18 27 36 
18 31 36 
18 16 36 
18 12 36 
18 4 36 
18 30 36 
18 5 36 
18 24 36 
18 28 36 
18 26 36 
18 13 36 
18 23 36 
18 1 36 
18 15 36 
18 8 36 
18 11 36 
18 17 36 
18 6 36 
18 14 36 
19 8 36 
19 25 36 
20 19 36 
21 13 36 
21 20 36 
21 16 36 
22 14 36 
22 13 36 
22 4 36 
22 9 36 
22 25 36 
22 7 36 
22 31 36 
22 27 36 
22 28 36 
22 30 36 
22 5 36 
22 15 36 
22 18 36 
22 12 36 
22 1 36 
22 24 36 
22 11 36 
22 16 36 
22 23 36 
22 26 36 
22 8 36 
22 6 36 
22 17 36 
23 21 36 
23 31 36 
23 30 36 
23 4 36 
23 13 36 
23 22 36 
23 18 36 
23 26 36 
23 24 36 
23 14 36 
23 7 36 
23 16 36 
23 17 36 
23 12 36 
23 29 36 
23 11 36 
23 8 36 
23 6 36 
23 9 36 
23 27 36 
23 10 36 
23 28 36 
23 2 36 
23 5 36 
23 3 36 
24 22 36 
24 18 36 
24 13 36 
24 27 36 
24 26 36 
24 31 36 
24 23 36 
24 1 36 
24 5 36 
24 30 36 
24 4 36 
24 12 36 
24 7 36 
24 9 36 
24 16 36 
24 11 36 
24 15 36 
24 17 36 
24 14 36 
24 28 36 
25 22 36 
25 31 36 
25 13 36 
25 4 36 
25 18 36 
25 23 36 
25 16 36 
25 30 36 
25 26 36 
25 14 36 
25 17 36 
26 31 36 
26 18 36 
26 12 36 
26 22 36 
26 24 36 
26 4 36 
26 16 36 
26 6 36 
26 23 36 
26 1 36 
26 11 36 
26 30 36 
26 27 36 
26 5 36 
26 13 36 
26 14 36 
26 7 36 
26 9 36 
26 17 36 
26 15 36 
26 25 36 
26 28 36 
26 8 36 
26 2 36 
26 10 36 
27 18 36 
27 31 36 
27 4 36 
27 13 36 
27 30 36 
27 22 36 
27 7 36 
27 1 36 
27 24 36 
27 16 36 
27 26 36 
27 9 36 
27 5 36 
27 12 36 
27 28 36 
27 23 36 
28 13 36 
28 4 36 
28 22 36 
28 31 36 
28 30 36 
28 5 36 
28 14 36 
28 26 36 
28 1 36 
28 18 36 
28 16 36 
28 12 36 
28 27 36 
28 9 36 
28 7 36 
28 11 36 
28 23 36 
28 8 36 
28 17 36 
28 24 36 
28 15 36 
29 20 36 
29 5 36 
29 27 36 
29 8 36 
30 15 36 
30 22 36 
30 25 36 
30 1 36 
30 4 36 
30 5 36 
30 11 36 
30 27 36 
30 26 36 
30 14 36 
30 31 36 
30 16 36 
30 13 36 
30 24 36 
30 18 36 
30 9 36 
30 23 36 
30 28 36 
30 12 36 
30 7 36 
30 8 36 
30 17 36 
30 6 36 
31 26 36 
31 4 36 
31 9 36 
31 22 36 
31 18 36 
31 6 36 
31 13 36 
31 29 36 
31 21 36 
31 3 36 
31 8 36 
31 15 36 
31 17 36 
31 28 36 
31 24 36 
31 2 36 
31 10 36 
31 23 36 
31 19 36 
31 20 36 
31 14 36 
31 30 36 
1 31 37 
1 4 37 
1 30 37 
1 18 37 
1 27 37 
1 22 37 
1 24 37 
1 23 37 
1 13 37 
1 5 37 
1 9 37 
1 26 37 
1 7 37 
1 28 37 
1 12 37 
1 16 37 
1 11 37 
1 17 37 
2 4 37 
2 1 37 
2 7 37 
3 23 37 
3 4 37 
3 28 37 
4 28 37 
4 13 37 
4 11 37 
4 1 37 
4 10 37 
4 15 37 
4 21 37 
4 9 37 
4 14 37 
4 30 37 
4 12 37 
4 22 37 
4 5 37 
4 31 37 
4 25 37 
4 23 37 
4 27 37 
4 24 37 
4 16 37 
4 7 37 
4 8 37 
4 17 37 
4 6 37 
4 18 37 
4 29 37 
4 26 37 
4 2 37 
4 3 37 
4 20 37 
4 19 37 
5 31 37 
5 13 37 
5 22 37 
5 27 37 
5 12 37 
5 18 37 
5 4 37 
5 7 37 
5 1 37 
5 9 37 
5 23 37 
5 24 37 
5 30 37 
5 26 37 
5 16 37 
5 28 37 
5 11 37 
6 18 37 
6 30 37 
6 26 37 
6 9 37 
6 23 37 
6 22 37 
6 4 37 
6 1 37 
6 13 37 
6 16 37 
7 31 37 
7 24 37 
7 18 37 
7 28 37 
7 23 37 
7 1 37 
7 14 37 
7 11 37 
7 9 37 
7 2 37 
7 26 37 
7 4 37 
7 16 37 
7 5 37 
7 30 37 
7 22 37 
7 15 37 
7 13 37 
7 8 37 
8 7 37 
8 5 37 
8 26 37 
8 9 37 
8 22 37 
8 30 37 
8 31 37 
8 13 37 
8 1 37 
8 4 37 
8 16 37 
8 23 37 
8 18 37 
8 27 37 
8 17 37 
8 12 37 
8 28 37 
9 30 37 
9 22 37 
9 4 37 
9 18 37 
9 5 37 
9 24 37 
9 31 37 
9 26 37 
9 23 37 
9 13 37 
9 16 37 
9 15 37 
9 1 37 
9 7 37 
9 12 37 
9 28 37 
9 8 37 
9 11 37 
9 17 37 
9 27 37 
10 23 37 
10 22 37 
10 31 37 
10 30 37 
10 28 37 
11 13 37 
11 4 37 
11 8 37 
11 19 37 
11 17 37 
11 15 37 
11 14 37 
11 2 37 
11 20 37 
11 29 37 
11 28 37 
11 3 37 
11 21 37 
11 27 37 
11 10 37 
11 6 37 
11 24 37 
11 7 37 
11 25 37 
12 26 37 
12 4 37 
12 1 37 
12 25 37 
12 15 37 
12 8 37 
12 9 37 
12 27 37 
12 28 37 
12 6 37 
12 11 37 
12 2 37 
12 17 37 
12 14 37 
12 21 37 
12 16 37 
12 5 37 
12 22 37 
12 23 37 
13 12 37 
13 22 37 
13 9 37 
13 5 37 
13 6 37 
13 4 37 
13 28 37 
13 15 37 
13 7 37 
13 11 37 
13 30 37 
13 26 37 
13 25 37 
13 1 37 
13 24 37 
13 16 37 
13 18 37 
13 31 37 
13 27 37 
13 23 37 
13 8 37 
13 17 37 
14 30 37 
14 11 37 
14 7 37 
14 9 37 
14 25 37 
14 24 37 
14 12 37 
14 16 37 
14 31 37 
14 20 37 
14 19 37 
14 29 37 
14 3 37 
15 5 37 
15 4 37 
15 18 37 
15 26 37 
15 22 37 
15 9 37 
15 31 37 
15 12 37 
15 23 37 
15 1 37 
15 28 37 
15 30 37 
16 4 37 
16 5 37 
16 31 37 
16 13 37 
16 22 37 
16 18 37 
16 30 37 
16 23 37 
16 27 37 
16 26 37 
16 9 37 
16 12 37 
16 24 37 
16 7 37 
16 1 37 
16 11 37 
16 28 37 
16 8 37 
16 14 37 
16 15 37 
16 17 37 
17 13 37 
17 22 37 
17 18 37 
17 31 37 
17 30 37 
17 23 37 
17 26 37 
17 28 37 
17 1 37 
17 11 37 
17 24 37 
17 16 37 
17 4 37 
17 7 37 
18 7 37 
18 22 37 
18 9 37 
18 27 37 
18 31 37 
18 16 37 
18 12 37 
18 4 37 
18 30 37 
18 5 37 
18 24 37 
18 28 37 
18 26 37 
18 13 37 
18 23 37 
18 1 37 
18 15 37 
18 8 37 
18 11 37 
18 17 37 
18 6 37 
18 25 37 
19 25 37 
19 10 37 
20 6 37 
21 20 37 
22 14 37 
22 13 37 
22 4 37 
22 9 37 
22 25 37 
22 7 37 
22 31 37 
22 27 37 
22 28 37 
22 30 37 
22 5 37 
22 15 37 
22 18 37 
22 12 37 
22 1 37 
22 24 37 
22 11 37 
22 16 37 
22 23 37 
22 26 37 
22 8 37 
22 6 37 
22 17 37 
23 21 37 
23 31 37 
23 30 37 
23 4 37 
23 13 37 
23 22 37 
23 18 37 
23 26 37 
23 24 37 
23 14 37 
23 7 37 
23 16 37 
23 17 37 
23 12 37 
23 29 37 
23 11 37 
23 8 37 
23 6 37 
23 9 37 
23 10 37 
23 28 37 
23 2 37 
23 5 37 
23 3 37 
23 25 37 
24 22 37 
24 18 37 
24 13 37 
24 27 37 
24 26 37 
24 31 37 
24 23 37 
24 1 37 
24 5 37 
24 30 37 
24 4 37 
24 12 37 
24 7 37 
24 9 37 
24 16 37 
24 11 37 
24 15 37 
24 17 37 
24 14 37 
24 28 37 
24 25 37 
25 22 37 
25 31 37 
25 13 37 
25 4 37 
25 18 37 
25 23 37 
25 16 37 
25 30 37 
25 26 37 
25 14 37 
25 17 37 
25 11 37 
25 19 37 
26 31 37 
26 18 37 
26 12 37 
26 22 37 
26 24 37 
26 4 37 
26 16 37 
26 6 37 
26 23 37 
26 1 37 
26 11 37 
26 30 37 
26 27 37 
26 5 37 
26 13 37 
26 14 37 
26 7 37 
26 9 37 
26 17 37 
26 15 37 
26 25 37 
26 28 37 
26 8 37 
26 10 37 
26 3 37 
27 18 37 
27 31 37 
27 4 37 
27 13 37 
27 30 37 
27 22 37 
27 7 37 
27 1 37 
27 24 37 
27 16 37 
27 26 37 
27 9 37 
27 28 37 
27 23 37 
28 13 37 
28 4 37 
28 22 37 
28 31 37 
28 30 37 
28 5 37 
28 14 37 
28 26 37 
28 1 37 
28 18 37 
28 16 37 
28 12 37 
28 27 37 
28 9 37 
28 7 37 
28 11 37 
28 23 37 
28 8 37 
28 17 37 
28 24 37 
28 15 37 
28 20 37 
28 2 37 
29 20 37 
29 5 37 
29 27 37 
29 15 37 
30 15 37 
30 22 37 
30 25 37 
30 1 37 
30 4 37 
30 5 37 
30 11 37 
30 27 37 
30 26 37 
30 14 37 
30 31 37 
30 16 37 
30 13 37 
30 24 37 
30 18 37 
30 9 37 
30 23 37 
30 28 37 
30 12 37 
30 7 37 
30 8 37 
30 17 37 
30 6 37 
31 26 37 
31 4 37 
31 9 37 
31 22 37 
31 18 37 
31 6 37 
31 13 37 
31 29 37 
31 21 37 
31 3 37 
31 8 37 
31 15 37 
31 17 37 
31 28 37 
31 24 37 
31 2 37 
31 10 37 
31 23 37 
31 19 37 
31 20 37 
31 14 37 
31 30 37 
31 25 37 
31 11 37 
1 31 38 
1 4 38 
1 30 38 
1 18 38 
1 27 38 
1 22 38 
1 24 38 
1 23 38 
1 13 38 
1 5 38 
1 9 38 
1 26 38 
1 7 38 
1 28 38 
1 12 38 
1 16 38 
1 11 38 
1 17 38 
2 4 38 
2 7 38 
2 13 38 
3 23 38 
3 4 38 
3 24 38 
4 28 38 
4 13 38 
4 11 38 
4 1 38 
4 10 38 
4 15 38 
4 21 38 
4 9 38 
4 14 38 
4 30 38 
4 12 38 
4 22 38 
4 5 38 
4 31 38 
4 25 38 
4 23 38 
4 27 38 
4 24 38 
4 16 38 
4 7 38 
4 8 38 
4 17 38 
4 6 38 
4 18 38 
4 29 38 
4 26 38 
4 2 38 
4 3 38 
4 20 38 
4 19 38 
5 31 38 
5 13 38 
5 22 38 
5 27 38 
5 12 38 
5 18 38 
5 4 38 
5 7 38 
5 1 38 
5 9 38 
5 23 38 
5 24 38 
5 30 38 
5 26 38 
5 16 38 
5 28 38 
5 11 38 
5 17 38 
6 18 38 
6 30 38 
6 26 38 
6 9 38 
6 23 38 
6 22 38 
6 4 38 
6 1 38 
6 13 38 
6 16 38 
6 7 38 
7 31 38 
7 24 38 
7 18 38 
7 28 38 
7 23 38 
7 1 38 
7 14 38 
7 11 38 
7 9 38 
7 26 38 
7 4 38 
7 16 38 
7 5 38 
7 30 38 
7 22 38 
7 13 38 
7 8 38 
8 7 38 
8 5 38 
8 26 38 
8 9 38 
8 22 38 
8 30 38 
8 31 38 
8 13 38 
8 1 38 
8 4 38 
8 16 38 
8 23 38 
8 18 38 
8 12 38 
8 28 38 
9 30 38 
9 22 38 
9 4 38 
9 18 38 
9 5 38 
9 24 38 
9 31 38 
9 26 38 
9 23 38 
9 13 38 
9 16 38 
9 15 38 
9 1 38 
9 7 38 
9 12 38 
9 28 38 
9 8 38 
9 11 38 
9 17 38 
9 27 38 
9 10 38 
9 6 38 
10 23 38 
10 22 38 
10 31 38 
10 30 38 
10 18 38 
11 13 38 
11 4 38 
11 8 38 
11 19 38 
11 17 38 
11 15 38 
11 14 38 
11 2 38 
11 20 38 
11 29 38 
11 3 38 
11 21 38 
11 27 38 
11 10 38 
11 6 38 
11 24 38 
11 7 38 
11 25 38 
11 12 38 
12 26 38 
12 4 38 
12 1 38 
12 25 38 
12 15 38 
12 8 38 
12 9 38 
12 27 38 
12 6 38 
12 11 38 
12 2 38 
12 17 38 
12 14 38 
12 21 38 
12 16 38 
12 5 38 
12 23 38 
13 12 38 
13 22 38 
13 9 38 
13 5 38 
13 6 38 
13 4 38 
13 28 38 
13 7 38 
13 11 38 
13 30 38 
13 26 38 
13 25 38 
13 1 38 
13 24 38 
13 16 38 
13 18 38 
13 31 38 
13 27 38 
13 23 38 
13 8 38 
13 17 38 
13 14 38 
14 11 38 
14 7 38 
14 9 38 
14 25 38 
14 24 38 
14 12 38 
14 16 38 
14 20 38 
14 19 38 
14 29 38 
14 3 38 
15 5 38 
15 4 38 
15 18 38 
15 26 38 
15 22 38 
15 9 38 
15 31 38 
15 12 38 
15 1 38 
15 28 38 
15 30 38 
15 2 38 
16 4 38 
16 5 38 
16 31 38 
16 13 38 
16 22 38 
16 18 38 
16 30 38 
16 23 38 
16 27 38 
16 26 38 
16 9 38 
16 12 38 
16 24 38 
16 7 38 
16 1 38 
16 11 38 
16 28 38 
16 8 38 
16 14 38 
16 15 38 
16 17 38 
16 25 38 
16 6 38 
17 13 38 
17 22 38 
17 18 38 
17 31 38 
17 30 38 
17 23 38 
17 26 38 
17 28 38 
17 1 38 
17 11 38 
17 24 38 
17 16 38 
17 4 38 
17 7 38 
18 7 38 
18 22 38 
18 9 38 
18 27 38 
18 31 38 
18 16 38 
18 12 38 
18 4 38 
18 30 38 
18 5 38 
18 24 38 
18 28 38 
18 26 38 
18 13 38 
18 23 38 
18 1 38 
18 8 38 
18 11 38 
18 17 38 
18 6 38 
18 25 38 
19 10 38 
19 3 38 
20 18 38 
21 20 38 
21 28 38 
22 14 38 
22 13 38 
22 4 38 
22 9 38 
22 25 38 
22 7 38 
22 31 38 
22 27 38 
22 28 38 
22 30 38 
22 5 38 
22 15 38 
22 18 38 
22 12 38 
22 1 38 
22 24 38 
22 11 38 
22 16 38 
22 23 38 
22 26 38 
22 8 38 
22 17 38 
23 21 38 
23 31 38 
23 30 38 
23 4 38 
23 13 38 
23 22 38 
23 18 38 
23 26 38 
23 24 38 
23 14 38 
23 7 38 
23 16 38 
23 17 38 
23 12 38 
23 29 38 
23 11 38 
23 8 38 
23 6 38 
23 9 38 
23 10 38 
23 28 38 
23 2 38 
23 5 38 
23 3 38 
23 25 38 
23 27 38 
23 1 38 
24 18 38 
24 13 38 
24 27 38 
24 26 38 
24 31 38 
24 23 38 
24 1 38 
24 5 38 
24 30 38 
24 4 38 
24 12 38 
24 7 38 
24 9 38 
24 16 38 
24 11 38 
24 15 38 
24 17 38 
24 14 38 
24 28 38 
24 25 38 
25 22 38 
25 31 38 
25 13 38 
25 4 38 
25 18 38 
25 23 38 
25 16 38 
25 30 38 
25 26 38 
25 14 38 
25 17 38 
25 11 38 
25 19 38 
25 9 38 
26 31 38 
26 18 38 
26 12 38 
26 22 38 
26 24 38 
26 4 38 
26 16 38 
26 6 38 
26 23 38 
26 1 38 
26 11 38 
26 30 38 
26 27 38 
26 5 38 
26 13 38 
26 14 38 
26 7 38 
26 9 38 
26 17 38 
26 15 38 
26 25 38 
26 28 38 
26 8 38 
26 10 38 
26 29 38 
27 18 38 
27 31 38 
27 4 38 
27 13 38 
27 30 38 
27 22 38 
27 7 38 
27 1 38 
27 24 38 
27 16 38 
27 26 38 
27 9 38 
27 28 38 
27 23 38 
27 12 38 
28 13 38 
28 4 38 
28 22 38 
28 31 38 
28 30 38 
28 5 38 
28 14 38 
28 26 38 
28 1 38 
28 18 38 
28 16 38 
28 12 38 
28 27 38 
28 9 38 
28 7 38 
28 11 38 
28 23 38 
28 8 38 
28 17 38 
28 24 38 
28 15 38 
28 20 38 
28 2 38 
28 25 38 
28 6 38 
29 20 38 
29 27 38 
29 15 38 
29 17 38 
30 22 38 
30 25 38 
30 1 38 
30 4 38 
30 5 38 
30 11 38 
30 27 38 
30 26 38 
30 14 38 
30 31 38 
30 16 38 
30 13 38 
30 24 38 
30 18 38 
30 9 38 
30 23 38 
30 28 38 
30 12 38 
30 7 38 
30 8 38 
30 17 38 
31 26 38 
31 4 38 
31 9 38 
31 22 38 
31 18 38 
31 6 38 
31 13 38 
31 29 38 
31 21 38 
31 3 38 
31 8 38 
31 15 38 
31 17 38 
31 28 38 
31 24 38 
31 2 38 
31 10 38 
31 23 38 
31 19 38 
31 20 38 
31 14 38 
31 30 38 
31 25 38 
31 11 38 
31 12 38 
31 5 38 
1 31 39 
1 4 39 
1 30 39 
1 18 39 
1 27 39 
1 22 39 
1 24 39 
1 23 39 
1 13 39 
1 5 39 
1 9 39 
1 26 39 
1 7 39 
1 28 39 
1 12 39 
1 16 39 
1 11 39 
1 17 39 
2 4 39 
2 13 39 
2 31 39 
3 23 39 
3 4 39 
3 7 39 
4 28 39 
4 13 39 
4 11 39 
4 1 39 
4 10 39 
4 15 39 
4 21 39 
4 9 39 
4 14 39 
4 30 39 
4 12 39 
4 22 39 
4 5 39 
4 31 39 
4 25 39 
4 23 39 
4 27 39 
4 24 39 
4 16 39 
4 7 39 
4 8 39 
4 17 39 
4 6 39 
4 18 39 
4 29 39 
4 26 39 
4 2 39 
4 3 39 
4 20 39 
4 19 39 
5 31 39 
5 13 39 
5 22 39 
5 27 39 
5 12 39 
5 4 39 
5 7 39 
5 1 39 
5 9 39 
5 23 39 
5 24 39 
5 30 39 
5 26 39 
5 16 39 
5 28 39 
5 11 39 
5 17 39 
6 18 39 
6 30 39 
6 26 39 
6 9 39 
6 23 39 
6 22 39 
6 4 39 
6 1 39 
6 13 39 
6 16 39 
6 7 39 
6 14 39 
6 17 39 
7 31 39 
7 24 39 
7 18 39 
7 28 39 
7 23 39 
7 1 39 
7 14 39 
7 11 39 
7 9 39 
7 26 39 
7 4 39 
7 16 39 
7 5 39 
7 30 39 
7 22 39 
7 13 39 
7 8 39 
7 12 39 
7 27 39 
8 5 39 
8 26 39 
8 9 39 
8 22 39 
8 30 39 
8 31 39 
8 13 39 
8 1 39 
8 4 39 
8 16 39 
8 23 39 
8 12 39 
8 28 39 
9 30 39 
9 22 39 
9 4 39 
9 18 39 
9 5 39 
9 24 39 
9 31 39 
9 26 39 
9 23 39 
9 13 39 
9 16 39 
9 15 39 
9 1 39 
9 7 39 
9 12 39 
9 28 39 
9 8 39 
9 11 39 
9 17 39 
9 27 39 
9 6 39 
9 25 39 
10 23 39 
10 22 39 
10 31 39 
10 30 39 
10 18 39 
10 12 39 
11 13 39 
11 4 39 
11 8 39 
11 19 39 
11 15 39 
11 14 39 
11 2 39 
11 20 39 
11 29 39 
11 3 39 
11 21 39 
11 27 39 
11 10 39 
11 6 39 
11 24 39 
11 7 39 
11 25 39 
11 12 39 
11 28 39 
12 26 39 
12 4 39 
12 1 39 
12 25 39 
12 15 39 
12 8 39 
12 27 39 
12 6 39 
12 11 39 
12 2 39 
12 17 39 
12 14 39 
12 21 39 
12 16 39 
12 5 39 
12 23 39 
12 31 39 
13 12 39 
13 22 39 
13 9 39 
13 5 39 
13 6 39 
13 4 39 
13 28 39 
13 7 39 
13 11 39 
13 30 39 
13 26 39 
13 25 39 
13 1 39 
13 24 39 
13 16 39 
13 18 39 
13 31 39 
13 27 39 
13 23 39 
13 8 39 
13 17 39 
13 14 39 
14 11 39 
14 7 39 
14 9 39 
14 25 39 
14 24 39 
14 12 39 
14 16 39 
14 20 39 
14 19 39 
14 29 39 
14 3 39 
14 10 39 
14 6 39 
15 5 39 
15 4 39 
15 26 39 
15 22 39 
15 9 39 
15 31 39 
15 12 39 
15 1 39 
15 28 39 
15 30 39 
15 2 39 
15 19 39 
16 4 39 
16 5 39 
16 31 39 
16 13 39 
16 22 39 
16 18 39 
16 30 39 
16 23 39 
16 27 39 
16 26 39 
16 9 39 
16 12 39 
16 24 39 
16 7 39 
16 1 39 
16 11 39 
16 28 39 
16 8 39 
16 14 39 
16 17 39 
16 25 39 
17 13 39 
17 22 39 
17 18 39 
17 31 39 
17 30 39 
17 23 39 
17 26 39 
17 28 39 
17 1 39 
17 11 39 
17 24 39 
17 16 39 
17 4 39 
17 7 39 
17 14 39 
18 7 39 
18 22 39 
18 9 39 
18 27 39 
18 31 39 
18 16 39 
18 12 39 
18 4 39 
18 30 39 
18 5 39 
18 24 39 
18 28 39 
18 26 39 
18 13 39 
18 23 39 
18 1 39 
18 8 39 
18 11 39 
18 17 39 
18 6 39 
18 25 39 
18 15 39 
19 10 39 
19 3 39 
20 28 39 
21 20 39 
21 28 39 
22 13 39 
22 4 39 
22 9 39 
22 25 39 
22 7 39 
22 31 39 
22 27 39 
22 28 39 
22 30 39 
22 5 39 
22 15 39 
22 18 39 
22 12 39 
22 1 39 
22 24 39 
22 11 39 
22 16 39 
22 23 39 
22 26 39 
22 8 39 
22 17 39 
23 21 39 
23 31 39 
23 30 39 
23 4 39 
23 13 39 
23 22 39 
23 18 39 
23 26 39 
23 24 39 
23 14 39 
23 7 39 
23 16 39 
23 17 39 
23 12 39 
23 29 39 
23 11 39 
23 8 39 
23 6 39 
23 9 39 
23 10 39 
23 28 39 
23 2 39 
23 5 39 
23 3 39 
23 25 39 
23 27 39 
23 1 39 
23 15 39 
23 19 39 
24 13 39 
24 27 39 
24 26 39 
24 31 39 
24 23 39 
24 1 39 
24 5 39 
24 30 39 
24 4 39 
24 12 39 
24 7 39 
24 9 39 
24 16 39 
24 11 39 
24 15 39 
24 17 39 
24 14 39 
24 28 39 
24 25 39 
24 8 39 
25 22 39 
25 31 39 
25 13 39 
25 4 39 
25 18 39 
25 23 39 
25 16 39 
25 30 39 
25 26 39 
25 14 39 
25 17 39 
25 11 39 
25 9 39 
25 5 39 
26 31 39 
26 18 39 
26 12 39 
26 22 39 
26 24 39 
26 4 39 
26 16 39 
26 6 39 
26 23 39 
26 1 39 
26 11 39 
26 30 39 
26 27 39 
26 5 39 
26 13 39 
26 14 39 
26 7 39 
26 9 39 
26 17 39 
26 15 39 
26 25 39 
26 28 39 
26 8 39 
26 10 39 
26 29 39 
26 2 39 
27 18 39 
27 31 39 
27 4 39 
27 13 39 
27 30 39 
27 22 39 
27 7 39 
27 1 39 
27 24 39 
27 16 39 
27 26 39 
27 9 39 
27 28 39 
27 23 39 
27 12 39 
27 17 39 
28 13 39 
28 4 39 
28 22 39 
28 31 39 
28 30 39 
28 5 39 
28 14 39 
28 26 39 
28 1 39 
28 18 39 
28 16 39 
28 12 39 
28 27 39 
28 9 39 
28 7 39 
28 11 39 
28 23 39 
28 8 39 
28 17 39 
28 24 39 
28 15 39 
28 25 39 
28 6 39 
29 20 39 
29 27 39 
29 17 39 
29 18 39 
30 22 39 
30 25 39 
30 1 39 
30 4 39 
30 5 39 
30 11 39 
30 27 39 
30 26 39 
30 14 39 
30 31 39 
30 16 39 
30 13 39 
30 24 39 
30 18 39 
30 9 39 
30 23 39 
30 28 39 
30 12 39 
30 7 39 
30 8 39 
30 17 39 
31 26 39 
31 4 39 
31 9 39 
31 22 39 
31 6 39 
31 13 39 
31 29 39 
31 21 39 
31 3 39 
31 8 39 
31 15 39 
31 28 39 
31 24 39 
31 2 39 
31 10 39 
31 23 39 
31 19 39 
31 20 39 
31 14 39 
31 30 39 
31 25 39 
31 11 39 
31 12 39 
31 5 39 
1 31 40 
1 4 40 
1 30 40 
1 18 40 
1 27 40 
1 22 40 
1 24 40 
1 23 40 
1 13 40 
1 5 40 
1 9 40 
1 26 40 
1 7 40 
1 28 40 
1 12 40 
1 16 40 
1 11 40 
1 6 40 
2 4 40 
3 23 40 
3 4 40 
3 30 40 
4 28 40 
4 13 40 
4 11 40 
4 1 40 
4 10 40 
4 15 40 
4 21 40 
4 9 40 
4 14 40 
4 30 40 
4 12 40 
4 22 40 
4 5 40 
4 31 40 
4 25 40 
4 23 40 
4 27 40 
4 24 40 
4 16 40 
4 7 40 
4 8 40 
4 17 40 
4 6 40 
4 18 40 
4 29 40 
4 26 40 
4 2 40 
4 3 40 
4 20 40 
4 19 40 
5 31 40 
5 13 40 
5 22 40 
5 27 40 
5 12 40 
5 4 40 
5 7 40 
5 1 40 
5 9 40 
5 23 40 
5 24 40 
5 30 40 
5 26 40 
5 16 40 
5 28 40 
5 11 40 
5 17 40 
5 18 40 
6 18 40 
6 30 40 
6 26 40 
6 9 40 
6 23 40 
6 22 40 
6 4 40 
6 1 40 
6 13 40 
6 16 40 
6 7 40 
6 14 40 
6 17 40 
6 12 40 
6 31 40 
7 31 40 
7 24 40 
7 18 40 
7 28 40 
7 23 40 
7 1 40 
7 14 40 
7 11 40 
7 9 40 
7 26 40 
7 4 40 
7 16 40 
7 5 40 
7 30 40 
7 22 40 
7 13 40 
7 8 40 
7 12 40 
7 27 40 
7 6 40 
7 15 40 
8 5 40 
8 26 40 
8 9 40 
8 22 40 
8 30 40 
8 31 40 
8 13 40 
8 1 40 
8 4 40 
8 16 40 
8 23 40 
8 12 40 
8 28 40 
8 27 40 
8 18 40 
9 30 40 
9 22 40 
9 4 40 
9 18 40 
9 5 40 
9 24 40 
9 31 40 
9 26 40 
9 23 40 
9 13 40 
9 16 40 
9 15 40 
9 1 40 
9 7 40 
9 12 40 
9 28 40 
9 11 40 
9 27 40 
9 6 40 
9 25 40 
10 23 40 
10 22 40 
10 31 40 
10 30 40 
10 18 40 
10 28 40 
11 13 40 
11 4 40 
11 8 40 
11 19 40 
11 15 40 
11 14 40 
11 2 40 
11 20 40 
11 29 40 
11 3 40 
11 21 40 
11 27 40 
11 10 40 
11 6 40 
11 24 40 
11 7 40 
11 25 40 
11 12 40 
11 28 40 
11 26 40 
12 26 40 
12 4 40 
12 1 40 
12 25 40 
12 15 40 
12 8 40 
12 27 40 
12 6 40 
12 11 40 
12 2 40 
12 17 40 
12 14 40 
12 21 40 
12 16 40 
12 5 40 
12 23 40 
12 31 40 
12 24 40 
12 18 40 
13 12 40 
13 22 40 
13 9 40 
13 5 40 
13 6 40 
13 4 40 
13 28 40 
13 7 40 
13 11 40 
13 30 40 
13 26 40 
13 25 40 
13 1 40 
13 24 40 
13 16 40 
13 18 40 
13 31 40 
13 27 40 
13 23 40 
13 8 40 
13 17 40 
13 14 40 
13 29 40 
14 11 40 
14 7 40 
14 9 40 
14 25 40 
14 24 40 
14 12 40 
14 16 40 
14 20 40 
14 19 40 
14 29 40 
14 3 40 
14 10 40 
14 6 40 
14 26 40 
14 13 40 
15 5 40 
15 4 40 
15 26 40 
15 22 40 
15 9 40 
15 12 40 
15 1 40 
15 28 40 
15 30 40 
15 2 40 
15 19 40 
15 10 40 
16 4 40 
16 5 40 
16 31 40 
16 13 40 
16 22 40 
16 18 40 
16 30 40 
16 23 40 
16 27 40 
16 26 40 
16 9 40 
16 12 40 
16 24 40 
16 7 40 
16 1 40 
16 11 40 
16 28 40 
16 14 40 
16 17 40 
16 25 40 
17 13 40 
17 22 40 
17 18 40 
17 31 40 
17 30 40 
17 23 40 
17 26 40 
17 28 40 
17 1 40 
17 11 40 
17 24 40 
17 16 40 
17 4 40 
17 7 40 
17 9 40 
18 7 40 
18 22 40 
18 9 40 
18 27 40 
18 31 40 
18 16 40 
18 12 40 
18 4 40 
18 30 40 
18 5 40 
18 24 40 
18 28 40 
18 26 40 
18 13 40 
18 23 40 
18 1 40 
18 11 40 
18 17 40 
18 6 40 
18 25 40 
18 15 40 
19 10 40 
19 6 40 
20 10 40 
21 20 40 
21 28 40 
22 13 40 
22 4 40 
22 9 40 
22 25 40 
22 7 40 
22 31 40 
22 27 40 
22 28 40 
22 30 40 
22 5 40 
22 15 40 
22 18 40 
22 12 40 
22 1 40 
22 24 40 
22 11 40 
22 16 40 
22 23 40 
22 26 40 
22 8 40 
22 17 40 
23 21 40 
23 31 40 
23 30 40 
23 4 40 
23 13 40 
23 22 40 
23 18 40 
23 26 40 
23 24 40 
23 14 40 
23 7 40 
23 16 40 
23 17 40 
23 29 40 
23 11 40 
23 8 40 
23 6 40 
23 9 40 
23 10 40 
23 28 40 
23 2 40 
23 5 40 
23 3 40 
23 25 40 
23 27 40 
23 1 40 
23 15 40 
23 19 40 
24 13 40 
24 27 40 
24 26 40 
24 31 40 
24 23 40 
24 1 40 
24 5 40 
24 30 40 
24 4 40 
24 7 40 
24 9 40 
24 16 40 
24 11 40 
24 15 40 
24 17 40 
24 14 40 
24 28 40 
24 25 40 
24 8 40 
24 22 40 
25 22 40 
25 31 40 
25 13 40 
25 4 40 
25 18 40 
25 23 40 
25 16 40 
25 30 40 
25 26 40 
25 14 40 
25 17 40 
25 11 40 
25 9 40 
25 5 40 
25 27 40 
25 7 40 
26 31 40 
26 18 40 
26 12 40 
26 22 40 
26 24 40 
26 4 40 
26 16 40 
26 6 40 
26 23 40 
26 1 40 
26 11 40 
26 30 40 
26 27 40 
26 5 40 
26 13 40 
26 14 40 
26 7 40 
26 9 40 
26 17 40 
26 15 40 
26 25 40 
26 28 40 
26 8 40 
26 10 40 
26 29 40 
26 2 40 
27 18 40 
27 31 40 
27 4 40 
27 13 40 
27 30 40 
27 22 40 
27 7 40 
27 1 40 
27 24 40 
27 16 40 
27 26 40 
27 9 40 
27 28 40 
27 23 40 
27 12 40 
27 17 40 
27 5 40 
28 13 40 
28 4 40 
28 22 40 
28 31 40 
28 30 40 
28 5 40 
28 14 40 
28 26 40 
28 1 40 
28 18 40 
28 16 40 
28 12 40 
28 27 40 
28 9 40 
28 7 40 
28 11 40 
28 23 40 
28 8 40 
28 17 40 
28 24 40 
28 15 40 
28 25 40 
28 6 40 
29 20 40 
29 27 40 
29 17 40 
29 14 40 
30 22 40 
30 25 40 
30 1 40 
30 4 40 
30 5 40 
30 11 40 
30 27 40 
30 26 40 
30 14 40 
30 31 40 
30 16 40 
30 13 40 
30 24 40 
30 18 40 
30 9 40 
30 23 40 
30 28 40 
30 12 40 
30 7 40 
30 8 40 
30 17 40 
31 26 40 
31 4 40 
31 9 40 
31 22 40 
31 6 40 
31 13 40 
31 29 40 
31 21 40 
31 3 40 
31 8 40 
31 15 40 
31 28 40 
31 24 40 
31 2 40 
31 10 40 
31 23 40 
31 19 40 
31 20 40 
31 14 40 
31 30 40 
31 25 40 
31 11 40 
31 12 40 
31 5 40 
31 18 40 
1 31 41 
1 4 41 
1 30 41 
1 18 41 
1 27 41 
1 22 41 
1 24 41 
1 23 41 
1 13 41 
1 5 41 
1 9 41 
1 26 41 
1 7 41 
1 28 41 
1 12 41 
1 16 41 
1 11 41 
1 25 41 
2 4 41 
2 15 41 
3 23 41 
3 4 41 
3 26 41 
4 28 41 
4 13 41 
4 11 41 
4 1 41 
4 10 41 
4 15 41 
4 21 41 
4 9 41 
4 14 41 
4 30 41 
4 12 41 
4 22 41 
4 5 41 
4 31 41 
4 25 41 
4 23 41 
4 27 41 
4 24 41 
4 16 41 
4 7 41 
4 8 41 
4 17 41 
4 6 41 
4 18 41 
4 29 41 
4 26 41 
4 2 41 
4 3 41 
4 20 41 
4 19 41 
5 31 41 
5 13 41 
5 22 41 
5 27 41 
5 12 41 
5 4 41 
5 7 41 
5 1 41 
5 9 41 
5 23 41 
5 24 41 
5 30 41 
5 26 41 
5 16 41 
5 28 41 
5 11 41 
5 17 41 
5 18 41 
5 8 41 
6 18 41 
6 30 41 
6 26 41 
6 9 41 
6 23 41 
6 22 41 
6 4 41 
6 1 41 
6 13 41 
6 16 41 
6 7 41 
6 14 41 
6 17 41 
6 12 41 
6 31 41 
6 28 41 
6 5 41 
7 31 41 
7 24 41 
7 18 41 
7 28 41 
7 23 41 
7 1 41 
7 14 41 
7 11 41 
7 9 41 
7 26 41 
7 4 41 
7 16 41 
7 5 41 
7 30 41 
7 22 41 
7 13 41 
7 8 41 
7 12 41 
7 27 41 
7 6 41 
7 17 41 
8 5 41 
8 26 41 
8 9 41 
8 22 41 
8 30 41 
8 31 41 
8 13 41 
8 1 41 
8 4 41 
8 16 41 
8 23 41 
8 12 41 
8 28 41 
8 27 41 
8 18 41 
9 30 41 
9 22 41 
9 4 41 
9 18 41 
9 5 41 
9 24 41 
9 31 41 
9 26 41 
9 23 41 
9 13 41 
9 16 41 
9 15 41 
9 1 41 
9 7 41 
9 12 41 
9 28 41 
9 11 41 
9 27 41 
9 6 41 
9 25 41 
10 23 41 
10 22 41 
10 31 41 
10 18 41 
10 28 41 
10 4 41 
11 13 41 
11 4 41 
11 8 41 
11 19 41 
11 15 41 
11 14 41 
11 2 41 
11 20 41 
11 29 41 
11 3 41 
11 21 41 
11 27 41 
11 10 41 
11 6 41 
11 24 41 
11 7 41 
11 25 41 
11 12 41 
11 28 41 
11 17 41 
12 4 41 
12 1 41 
12 25 41 
12 15 41 
12 8 41 
12 6 41 
12 11 41 
12 2 41 
12 17 41 
12 14 41 
12 21 41 
12 16 41 
12 5 41 
12 23 41 
12 31 41 
12 24 41 
12 18 41 
13 12 41 
13 22 41 
13 9 41 
13 5 41 
13 6 41 
13 4 41 
13 28 41 
13 7 41 
13 11 41 
13 30 41 
13 26 41 
13 25 41 
13 1 41 
13 24 41 
13 16 41 
13 18 41 
13 31 41 
13 27 41 
13 23 41 
13 8 41 
13 17 41 
13 14 41 
14 11 41 
14 7 41 
14 9 41 
14 25 41 
14 24 41 
14 12 41 
14 16 41 
14 20 41 
14 19 41 
14 29 41 
14 3 41 
14 10 41 
14 6 41 
14 13 41 
14 8 41 
15 5 41 
15 4 41 
15 22 41 
15 9 41 
15 12 41 
15 1 41 
15 28 41 
15 30 41 
15 2 41 
15 19 41 
15 10 41 
15 21 41 
16 4 41 
16 5 41 
16 31 41 
16 13 41 
16 22 41 
16 18 41 
16 30 41 
16 23 41 
16 27 41 
16 26 41 
16 9 41 
16 12 41 
16 24 41 
16 7 41 
16 1 41 
16 11 41 
16 28 41 
16 14 41 
16 17 41 
16 25 41 
16 6 41 
17 13 41 
17 22 41 
17 18 41 
17 31 41 
17 30 41 
17 23 41 
17 26 41 
17 28 41 
17 1 41 
17 11 41 
17 24 41 
17 16 41 
17 4 41 
17 7 41 
17 9 41 
17 8 41 
17 6 41 
18 7 41 
18 22 41 
18 9 41 
18 27 41 
18 31 41 
18 16 41 
18 12 41 
18 4 41 
18 30 41 
18 5 41 
18 24 41 
18 28 41 
18 26 41 
18 13 41 
18 23 41 
18 1 41 
18 11 41 
18 17 41 
18 6 41 
18 25 41 
18 15 41 
18 14 41 
19 6 41 
19 15 41 
21 28 41 
22 13 41 
22 4 41 
22 9 41 
22 25 41 
22 7 41 
22 31 41 
22 27 41 
22 28 41 
22 30 41 
22 5 41 
22 15 41 
22 18 41 
22 12 41 
22 1 41 
22 24 41 
22 11 41 
22 16 41 
22 23 41 
22 26 41 
22 8 41 
22 17 41 
23 21 41 
23 31 41 
23 30 41 
23 4 41 
23 13 41 
23 22 41 
23 18 41 
23 26 41 
23 24 41 
23 14 41 
23 7 41 
23 16 41 
23 17 41 
23 29 41 
23 11 41 
23 8 41 
23 6 41 
23 9 41 
23 10 41 
23 28 41 
23 2 41 
23 5 41 
23 3 41 
23 25 41 
23 27 41 
23 1 41 
23 15 41 
23 19 41 
24 13 41 
24 27 41 
24 26 41 
24 31 41 
24 23 41 
24 1 41 
24 5 41 
24 30 41 
24 4 41 
24 7 41 
24 9 41 
24 16 41 
24 11 41 
24 17 41 
24 14 41 
24 28 41 
24 25 41 
24 8 41 
24 22 41 
24 6 41 
25 22 41 
25 31 41 
25 13 41 
25 4 41 
25 18 41 
25 23 41 
25 16 41 
25 30 41 
25 26 41 
25 14 41 
25 17 41 
25 11 41 
25 9 41 
25 5 41 
25 27 41 
25 7 41 
26 31 41 
26 18 41 
26 12 41 
26 22 41 
26 24 41 
26 4 41 
26 16 41 
26 6 41 
26 23 41 
26 1 41 
26 11 41 
26 30 41 
26 27 41 
26 5 41 
26 13 41 
26 14 41 
26 7 41 
26 9 41 
26 17 41 
26 15 41 
26 25 41 
26 28 41 
26 8 41 
26 10 41 
26 29 41 
26 3 41 
27 18 41 
27 31 41 
27 4 41 
27 13 41 
27 30 41 
27 22 41 
27 7 41 
27 1 41 
27 24 41 
27 16 41 
27 26 41 
27 9 41 
27 28 41 
27 23 41 
27 12 41 
27 5 41 
27 25 41 
28 13 41 
28 4 41 
28 22 41 
28 31 41 
28 30 41 
28 5 41 
28 14 41 
28 26 41 
28 1 41 
28 18 41 
28 16 41 
28 12 41 
28 27 41 
28 9 41 
28 7 41 
28 11 41 
28 23 41 
28 8 41 
28 17 41 
28 24 41 
28 25 41 
28 6 41 
29 20 41 
29 27 41 
29 17 41 
29 5 41 
30 22 41 
30 25 41 
30 1 41 
30 4 41 
30 5 41 
30 11 41 
30 27 41 
30 26 41 
30 14 41 
30 31 41 
30 16 41 
30 13 41 
30 24 41 
30 18 41 
30 9 41 
30 23 41 
30 28 41 
30 12 41 
30 7 41 
30 8 41 
30 17 41 
30 6 41 
31 26 41 
31 4 41 
31 22 41 
31 6 41 
31 13 41 
31 29 41 
31 21 41 
31 3 41 
31 8 41 
31 15 41 
31 28 41 
31 24 41 
31 2 41 
31 10 41 
31 23 41 
31 19 41 
31 20 41 
31 14 41 
31 25 41 
31 11 41 
31 12 41 
31 5 41 
31 18 41 
1 31 42 
1 4 42 
1 30 42 
1 18 42 
1 27 42 
1 22 42 
1 24 42 
1 23 42 
1 13 42 
1 5 42 
1 9 42 
1 26 42 
1 7 42 
1 28 42 
1 12 42 
1 16 42 
1 11 42 
2 15 42 
2 23 42 
3 23 42 
3 4 42 
3 26 42 
4 28 42 
4 13 42 
4 11 42 
4 1 42 
4 10 42 
4 15 42 
4 21 42 
4 9 42 
4 14 42 
4 30 42 
4 12 42 
4 22 42 
4 5 42 
4 31 42 
4 25 42 
4 23 42 
4 27 42 
4 24 42 
4 16 42 
4 7 42 
4 8 42 
4 17 42 
4 6 42 
4 18 42 
4 29 42 
4 26 42 
4 2 42 
4 3 42 
4 20 42 
4 19 42 
5 31 42 
5 13 42 
5 22 42 
5 27 42 
5 12 42 
5 4 42 
5 7 42 
5 1 42 
5 9 42 
5 23 42 
5 24 42 
5 30 42 
5 26 42 
5 16 42 
5 28 42 
5 11 42 
5 17 42 
5 18 42 
5 8 42 
6 18 42 
6 30 42 
6 26 42 
6 9 42 
6 23 42 
6 22 42 
6 4 42 
6 1 42 
6 13 42 
6 16 42 
6 7 42 
6 14 42 
6 17 42 
6 12 42 
6 31 42 
6 28 42 
6 5 42 
6 8 42 
6 25 42 
7 31 42 
7 24 42 
7 18 42 
7 23 42 
7 1 42 
7 14 42 
7 11 42 
7 9 42 
7 26 42 
7 4 42 
7 16 42 
7 5 42 
7 30 42 
7 13 42 
7 8 42 
7 12 42 
7 27 42 
7 6 42 
7 17 42 
8 5 42 
8 26 42 
8 9 42 
8 22 42 
8 30 42 
8 31 42 
8 13 42 
8 1 42 
8 4 42 
8 16 42 
8 23 42 
8 12 42 
8 28 42 
8 27 42 
8 18 42 
8 11 42 
9 30 42 
9 22 42 
9 4 42 
9 18 42 
9 5 42 
9 24 42 
9 31 42 
9 26 42 
9 23 42 
9 13 42 
9 16 42 
9 15 42 
9 1 42 
9 7 42 
9 12 42 
9 28 42 
9 11 42 
9 27 42 
9 6 42 
9 25 42 
9 14 42 
9 8 42 
10 23 42 
10 22 42 
10 31 42 
10 4 42 
11 13 42 
11 4 42 
11 8 42 
11 19 42 
11 15 42 
11 14 42 
11 2 42 
11 20 42 
11 29 42 
11 3 42 
11 21 42 
11 27 42 
11 10 42 
11 6 42 
11 24 42 
11 7 42 
11 25 42 
11 12 42 
11 17 42 
11 26 42 
12 4 42 
12 1 42 
12 25 42 
12 15 42 
12 8 42 
12 6 42 
12 11 42 
12 2 42 
12 17 42 
12 14 42 
12 21 42 
12 16 42 
12 23 42 
12 31 42 
12 24 42 
12 18 42 
12 26 42 
13 12 42 
13 22 42 
13 9 42 
13 5 42 
13 6 42 
13 4 42 
13 28 42 
13 7 42 
13 11 42 
13 30 42 
13 26 42 
13 25 42 
13 1 42 
13 24 42 
13 16 42 
13 18 42 
13 31 42 
13 27 42 
13 23 42 
13 8 42 
13 17 42 
13 14 42 
14 11 42 
14 7 42 
14 9 42 
14 25 42 
14 24 42 
14 12 42 
14 16 42 
14 20 42 
14 19 42 
14 29 42 
14 3 42 
14 10 42 
14 6 42 
14 8 42 
14 1 42 
15 5 42 
15 4 42 
15 22 42 
15 9 42 
15 12 42 
15 1 42 
15 30 42 
15 2 42 
15 19 42 
15 10 42 
15 21 42 
15 29 42 
16 4 42 
16 5 42 
16 31 42 
16 13 42 
16 22 42 
16 18 42 
16 30 42 
16 23 42 
16 27 42 
16 26 42 
16 9 42 
16 12 42 
16 24 42 
16 7 42 
16 1 42 
16 11 42 
16 28 42 
16 14 42 
16 17 42 
16 25 42 
16 6 42 
16 8 42 
17 13 42 
17 22 42 
17 18 42 
17 31 42 
17 30 42 
17 23 42 
17 26 42 
17 28 42 
17 1 42 
17 11 42 
17 24 42 
17 16 42 
17 4 42 
17 7 42 
17 9 42 
17 6 42 
17 12 42 
18 7 42 
18 22 42 
18 9 42 
18 27 42 
18 31 42 
18 16 42 
18 12 42 
18 4 42 
18 30 42 
18 5 42 
18 24 42 
18 28 42 
18 26 42 
18 13 42 
18 23 42 
18 1 42 
18 11 42 
18 17 42 
18 6 42 
18 25 42 
18 15 42 
18 14 42 
18 8 42 
19 15 42 
19 18 42 
20 10 42 
21 28 42 
22 13 42 
22 4 42 
22 9 42 
22 25 42 
22 7 42 
22 31 42 
22 27 42 
22 28 42 
22 30 42 
22 5 42 
22 15 42 
22 18 42 
22 12 42 
22 1 42 
22 24 42 
22 11 42 
22 16 42 
22 23 42 
22 26 42 
22 8 42 
22 17 42 
23 21 42 
23 31 42 
23 30 42 
23 4 42 
23 13 42 
23 22 42 
23 18 42 
23 26 42 
23 24 42 
23 14 42 
23 7 42 
23 16 42 
23 17 42 
23 29 42 
23 11 42 
23 8 42 
23 6 42 
23 9 42 
23 10 42 
23 28 42 
23 2 42 
23 3 42 
23 25 42 
23 27 42 
23 15 42 
23 19 42 
24 13 42 
24 27 42 
24 26 42 
24 31 42 
24 23 42 
24 1 42 
24 30 42 
24 4 42 
24 7 42 
24 9 42 
24 16 42 
24 11 42 
24 17 42 
24 14 42 
24 28 42 
24 25 42 
24 8 42 
24 22 42 
24 6 42 
24 15 42 
25 22 42 
25 31 42 
25 13 42 
25 4 42 
25 18 42 
25 23 42 
25 16 42 
25 30 42 
25 26 42 
25 14 42 
25 17 42 
25 11 42 
25 9 42 
25 5 42 
25 27 42 
25 7 42 
26 31 42 
26 18 42 
26 12 42 
26 22 42 
26 24 42 
26 4 42 
26 16 42 
26 6 42 
26 23 42 
26 1 42 
26 11 42 
26 30 42 
26 27 42 
26 5 42 
26 13 42 
26 14 42 
26 7 42 
26 9 42 
26 17 42 
26 15 42 
26 25 42 
26 28 42 
26 8 42 
26 10 42 
26 29 42 
26 3 42 
27 18 42 
27 31 42 
27 4 42 
27 13 42 
27 30 42 
27 22 42 
27 7 42 
27 1 42 
27 24 42 
27 16 42 
27 26 42 
27 9 42 
27 28 42 
27 23 42 
27 12 42 
27 5 42 
28 13 42 
28 4 42 
28 22 42 
28 31 42 
28 30 42 
28 5 42 
28 14 42 
28 26 42 
28 1 42 
28 18 42 
28 16 42 
28 12 42 
28 27 42 
28 9 42 
28 7 42 
28 11 42 
28 23 42 
28 8 42 
28 17 42 
28 24 42 
28 25 42 
28 6 42 
28 15 42 
29 20 42 
29 27 42 
29 5 42 
30 22 42 
30 25 42 
30 1 42 
30 4 42 
30 5 42 
30 11 42 
30 27 42 
30 26 42 
30 14 42 
30 31 42 
30 16 42 
30 13 42 
30 24 42 
30 18 42 
30 9 42 
30 23 42 
30 28 42 
30 12 42 
30 7 42 
30 8 42 
30 17 42 
30 6 42 
31 26 42 
31 4 42 
31 22 42 
31 6 42 
31 13 42 
31 29 42 
31 21 42 
31 3 42 
31 8 42 
31 15 42 
31 28 42 
31 24 42 
31 2 42 
31 10 42 
31 23 42 
31 19 42 
31 20 42 
31 14 42 
31 25 42 
31 11 42 
31 12 42 
31 18 42 
31 30 42 
1 31 43 
1 4 43 
1 30 43 
1 18 43 
1 27 43 
1 22 43 
1 24 43 
1 23 43 
1 13 43 
1 5 43 
1 9 43 
1 26 43 
1 7 43 
1 28 43 
1 12 43 
1 16 43 
1 11 43 
1 8 43 
2 23 43 
3 4 43 
3 26 43 
3 28 43 
4 28 43 
4 13 43 
4 11 43 
4 1 43 
4 10 43 
4 15 43 
4 21 43 
4 9 43 
4 14 43 
4 30 43 
4 12 43 
4 22 43 
4 5 43 
4 31 43 
4 25 43 
4 23 43 
4 27 43 
4 24 43 
4 16 43 
4 7 43 
4 8 43 
4 17 43 
4 6 43 
4 18 43 
4 29 43 
4 26 43 
4 2 43 
4 3 43 
4 20 43 
4 19 43 
5 31 43 
5 13 43 
5 22 43 
5 27 43 
5 4 43 
5 7 43 
5 1 43 
5 9 43 
5 23 43 
5 24 43 
5 30 43 
5 26 43 
5 16 43 
5 28 43 
5 11 43 
5 17 43 
5 18 43 
5 8 43 
6 18 43 
6 30 43 
6 26 43 
6 9 43 
6 23 43 
6 22 43 
6 4 43 
6 1 43 
6 13 43 
6 16 43 
6 7 43 
6 14 43 
6 17 43 
6 12 43 
6 31 43 
6 28 43 
6 5 43 
6 8 43 
6 25 43 
6 27 43 
6 11 43 
7 31 43 
7 24 43 
7 18 43 
7 23 43 
7 1 43 
7 14 43 
7 11 43 
7 9 43 
7 26 43 
7 4 43 
7 16 43 
7 5 43 
7 30 43 
7 13 43 
7 12 43 
7 27 43 
7 6 43 
7 17 43 
7 28 43 
8 5 43 
8 26 43 
8 9 43 
8 22 43 
8 30 43 
8 31 43 
8 13 43 
8 1 43 
8 4 43 
8 16 43 
8 23 43 
8 12 43 
8 28 43 
8 27 43 
8 18 43 
8 11 43 
8 17 43 
9 30 43 
9 22 43 
9 4 43 
9 18 43 
9 5 43 
9 24 43 
9 31 43 
9 26 43 
9 23 43 
9 13 43 
9 16 43 
9 15 43 
9 1 43 
9 7 43 
9 12 43 
9 28 43 
9 11 43 
9 27 43 
9 6 43 
9 25 43 
9 14 43 
9 8 43 
9 17 43 
10 23 43 
10 22 43 
10 31 43 
10 4 43 
11 13 43 
11 4 43 
11 8 43 
11 19 43 
11 15 43 
11 14 43 
11 2 43 
11 20 43 
11 29 43 
11 3 43 
11 21 43 
11 27 43 
11 10 43 
11 6 43 
11 24 43 
11 7 43 
11 25 43 
11 17 43 
11 26 43 
11 5 43 
12 4 43 
12 25 43 
12 15 43 
12 8 43 
12 6 43 
12 11 43 
12 2 43 
12 17 43 
12 14 43 
12 21 43 
12 16 43 
12 23 43 
12 31 43 
12 24 43 
12 18 43 
12 26 43 
12 28 43 
13 12 43 
13 22 43 
13 9 43 
13 5 43 
13 6 43 
13 4 43 
13 28 43 
13 7 43 
13 11 43 
13 30 43 
13 26 43 
13 25 43 
13 1 43 
13 24 43 
13 16 43 
13 18 43 
13 31 43 
13 27 43 
13 23 43 
13 8 43 
13 17 43 
13 14 43 
13 15 43 
14 11 43 
14 7 43 
14 9 43 
14 25 43 
14 24 43 
14 12 43 
14 20 43 
14 19 43 
14 29 43 
14 3 43 
14 10 43 
14 6 43 
14 8 43 
14 1 43 
14 15 43 
15 5 43 
15 22 43 
15 9 43 
15 12 43 
15 1 43 
15 30 43 
15 2 43 
15 19 43 
15 10 43 
15 21 43 
15 29 43 
15 20 43 
16 4 43 
16 5 43 
16 31 43 
16 13 43 
16 22 43 
16 18 43 
16 30 43 
16 23 43 
16 27 43 
16 26 43 
16 9 43 
16 24 43 
16 7 43 
16 11 43 
16 28 43 
16 14 43 
16 17 43 
16 25 43 
16 6 43 
16 8 43 
17 13 43 
17 22 43 
17 18 43 
17 31 43 
17 30 43 
17 23 43 
17 26 43 
17 28 43 
17 1 43 
17 11 43 
17 24 43 
17 16 43 
17 4 43 
17 7 43 
17 9 43 
17 6 43 
17 8 43 
18 7 43 
18 22 43 
18 9 43 
18 27 43 
18 31 43 
18 16 43 
18 12 43 
18 4 43 
18 30 43 
18 5 43 
18 24 43 
18 28 43 
18 26 43 
18 13 43 
18 23 43 
18 1 43 
18 11 43 
18 17 43 
18 6 43 
18 25 43 
18 14 43 
18 8 43 
19 18 43 
19 14 43 
20 2 43 
21 2 43 
22 13 43 
22 4 43 
22 9 43 
22 25 43 
22 7 43 
22 31 43 
22 27 43 
22 28 43 
22 30 43 
22 5 43 
22 18 43 
22 12 43 
22 1 43 
22 24 43 
22 11 43 
22 16 43 
22 23 43 
22 26 43 
22 8 43 
22 17 43 
22 14 43 
23 21 43 
23 31 43 
23 30 43 
23 4 43 
23 13 43 
23 22 43 
23 18 43 
23 26 43 
23 24 43 
23 14 43 
23 7 43 
23 16 43 
23 17 43 
23 29 43 
23 11 43 
23 6 43 
23 9 43 
23 10 43 
23 28 43 
23 2 43 
23 3 43 
23 25 43 
23 15 43 
23 19 43 
24 13 43 
24 27 43 
24 26 43 
24 31 43 
24 23 43 
24 1 43 
24 30 43 
24 4 43 
24 7 43 
24 9 43 
24 16 43 
24 11 43 
24 17 43 
24 14 43 
24 28 43 
24 25 43 
24 8 43 
24 22 43 
24 6 43 
24 5 43 
25 22 43 
25 31 43 
25 13 43 
25 4 43 
25 18 43 
25 23 43 
25 16 43 
25 30 43 
25 26 43 
25 14 43 
25 17 43 
25 11 43 
25 9 43 
25 5 43 
25 7 43 
25 24 43 
26 31 43 
26 18 43 
26 12 43 
26 22 43 
26 24 43 
26 4 43 
26 16 43 
26 6 43 
26 23 43 
26 1 43 
26 11 43 
26 30 43 
26 27 43 
26 5 43 
26 13 43 
26 14 43 
26 7 43 
26 9 43 
26 17 43 
26 15 43 
26 25 43 
26 28 43 
26 8 43 
26 10 43 
26 29 43 
26 3 43 
27 18 43 
27 31 43 
27 4 43 
27 13 43 
27 30 43 
27 22 43 
27 7 43 
27 1 43 
27 24 43 
27 16 43 
27 26 43 
27 9 43 
27 28 43 
27 23 43 
27 12 43 
27 5 43 
27 6 43 
28 13 43 
28 4 43 
28 22 43 
28 31 43 
28 30 43 
28 5 43 
28 14 43 
28 26 43 
28 1 43 
28 18 43 
28 16 43 
28 12 43 
28 27 43 
28 9 43 
28 7 43 
28 11 43 
28 23 43 
28 8 43 
28 17 43 
28 24 43 
28 25 43 
28 6 43 
29 20 43 
29 27 43 
29 12 43 
30 22 43 
30 25 43 
30 1 43 
30 4 43 
30 5 43 
30 11 43 
30 27 43 
30 26 43 
30 14 43 
30 31 43 
30 16 43 
30 13 43 
30 24 43 
30 18 43 
30 9 43 
30 23 43 
30 28 43 
30 12 43 
30 7 43 
30 8 43 
30 17 43 
30 6 43 
31 26 43 
31 4 43 
31 22 43 
31 6 43 
31 13 43 
31 29 43 
31 21 43 
31 3 43 
31 8 43 
31 15 43 
31 28 43 
31 24 43 
31 2 43 
31 10 43 
31 23 43 
31 19 43 
31 20 43 
31 14 43 
31 25 43 
31 11 43 
31 18 43 
31 30 43 
31 9 43 
1 31 44 
1 4 44 
1 30 44 
1 18 44 
1 27 44 
1 22 44 
1 24 44 
1 23 44 
1 13 44 
1 5 44 
1 9 44 
1 26 44 
1 7 44 
1 28 44 
1 12 44 
1 16 44 
1 8 44 
2 24 44 
3 4 44 
3 26 44 
3 23 44 
4 28 44 
4 13 44 
4 11 44 
4 1 44 
4 10 44 
4 15 44 
4 21 44 
4 9 44 
4 14 44 
4 30 44 
4 12 44 
4 22 44 
4 5 44 
4 31 44 
4 25 44 
4 23 44 
4 27 44 
4 24 44 
4 16 44 
4 7 44 
4 8 44 
4 17 44 
4 6 44 
4 18 44 
4 29 44 
4 26 44 
4 2 44 
4 3 44 
4 20 44 
4 19 44 
5 31 44 
5 13 44 
5 22 44 
5 27 44 
5 4 44 
5 7 44 
5 1 44 
5 9 44 
5 23 44 
5 24 44 
5 30 44 
5 26 44 
5 16 44 
5 28 44 
5 11 44 
5 17 44 
5 18 44 
5 8 44 
5 25 44 
6 18 44 
6 30 44 
6 26 44 
6 9 44 
6 23 44 
6 22 44 
6 4 44 
6 1 44 
6 13 44 
6 16 44 
6 7 44 
6 14 44 
6 17 44 
6 31 44 
6 28 44 
6 5 44 
6 8 44 
6 25 44 
6 27 44 
6 11 44 
6 24 44 
7 31 44 
7 24 44 
7 18 44 
7 23 44 
7 1 44 
7 14 44 
7 9 44 
7 26 44 
7 4 44 
7 16 44 
7 5 44 
7 30 44 
7 13 44 
7 12 44 
7 27 44 
7 6 44 
7 17 44 
7 28 44 
7 22 44 
8 5 44 
8 26 44 
8 9 44 
8 22 44 
8 30 44 
8 31 44 
8 13 44 
8 1 44 
8 4 44 
8 16 44 
8 23 44 
8 12 44 
8 28 44 
8 27 44 
8 18 44 
8 11 44 
8 17 44 
8 14 44 
9 30 44 
9 22 44 
9 4 44 
9 18 44 
9 5 44 
9 24 44 
9 31 44 
9 26 44 
9 23 44 
9 13 44 
9 16 44 
9 15 44 
9 1 44 
9 7 44 
9 12 44 
9 28 44 
9 11 44 
9 27 44 
9 6 44 
9 25 44 
9 14 44 
9 8 44 
9 17 44 
10 22 44 
10 31 44 
10 4 44 
10 28 44 
11 13 44 
11 4 44 
11 8 44 
11 19 44 
11 15 44 
11 14 44 
11 20 44 
11 29 44 
11 3 44 
11 21 44 
11 27 44 
11 10 44 
11 6 44 
11 24 44 
11 7 44 
11 25 44 
11 17 44 
11 26 44 
11 5 44 
11 1 44 
12 4 44 
12 25 44 
12 15 44 
12 8 44 
12 6 44 
12 11 44 
12 17 44 
12 14 44 
12 21 44 
12 16 44 
12 23 44 
12 31 44 
12 24 44 
12 18 44 
12 26 44 
12 28 44 
12 1 44 
13 12 44 
13 22 44 
13 9 44 
13 5 44 
13 6 44 
13 4 44 
13 28 44 
13 7 44 
13 11 44 
13 30 44 
13 26 44 
13 25 44 
13 1 44 
13 24 44 
13 16 44 
13 18 44 
13 31 44 
13 27 44 
13 23 44 
13 8 44 
13 17 44 
13 14 44 
14 7 44 
14 9 44 
14 25 44 
14 24 44 
14 12 44 
14 20 44 
14 19 44 
14 29 44 
14 3 44 
14 10 44 
14 6 44 
14 8 44 
14 1 44 
14 15 44 
14 2 44 
15 5 44 
15 22 44 
15 12 44 
15 1 44 
15 2 44 
15 19 44 
15 10 44 
15 21 44 
15 29 44 
15 20 44 
16 4 44 
16 5 44 
16 31 44 
16 13 44 
16 22 44 
16 18 44 
16 30 44 
16 23 44 
16 27 44 
16 26 44 
16 9 44 
16 24 44 
16 7 44 
16 11 44 
16 28 44 
16 17 44 
16 25 44 
16 6 44 
16 8 44 
16 12 44 
17 13 44 
17 22 44 
17 18 44 
17 31 44 
17 30 44 
17 23 44 
17 26 44 
17 28 44 
17 1 44 
17 11 44 
17 24 44 
17 16 44 
17 4 44 
17 7 44 
17 9 44 
17 6 44 
17 8 44 
17 14 44 
17 27 44 
18 7 44 
18 22 44 
18 9 44 
18 27 44 
18 31 44 
18 16 44 
18 12 44 
18 4 44 
18 30 44 
18 5 44 
18 24 44 
18 28 44 
18 26 44 
18 13 44 
18 23 44 
18 1 44 
18 11 44 
18 17 44 
18 6 44 
18 25 44 
18 8 44 
19 18 44 
19 29 44 
21 2 44 
22 13 44 
22 4 44 
22 9 44 
22 25 44 
22 7 44 
22 31 44 
22 27 44 
22 28 44 
22 30 44 
22 5 44 
22 18 44 
22 12 44 
22 1 44 
22 24 44 
22 11 44 
22 16 44 
22 23 44 
22 26 44 
22 8 44 
22 17 44 
22 14 44 
22 15 44 
23 21 44 
23 31 44 
23 30 44 
23 4 44 
23 13 44 
23 22 44 
23 18 44 
23 26 44 
23 24 44 
23 14 44 
23 7 44 
23 16 44 
23 17 44 
23 29 44 
23 11 44 
23 6 44 
23 9 44 
23 10 44 
23 28 44 
23 2 44 
23 25 44 
23 15 44 
23 19 44 
23 12 44 
24 13 44 
24 27 44 
24 26 44 
24 31 44 
24 23 44 
24 1 44 
24 30 44 
24 4 44 
24 7 44 
24 9 44 
24 16 44 
24 11 44 
24 17 44 
24 28 44 
24 25 44 
24 8 44 
24 22 44 
24 6 44 
24 5 44 
24 15 44 
25 22 44 
25 31 44 
25 13 44 
25 4 44 
25 18 44 
25 23 44 
25 16 44 
25 30 44 
25 26 44 
25 17 44 
25 11 44 
25 9 44 
25 5 44 
25 7 44 
25 24 44 
25 1 44 
26 31 44 
26 18 44 
26 12 44 
26 22 44 
26 24 44 
26 4 44 
26 16 44 
26 6 44 
26 23 44 
26 1 44 
26 11 44 
26 30 44 
26 27 44 
26 5 44 
26 13 44 
26 14 44 
26 7 44 
26 9 44 
26 17 44 
26 15 44 
26 25 44 
26 28 44 
26 8 44 
26 3 44 
27 18 44 
27 31 44 
27 13 44 
27 30 44 
27 22 44 
27 7 44 
27 1 44 
27 24 44 
27 16 44 
27 26 44 
27 9 44 
27 28 44 
27 23 44 
27 12 44 
27 5 44 
28 13 44 
28 4 44 
28 22 44 
28 31 44 
28 30 44 
28 5 44 
28 14 44 
28 26 44 
28 1 44 
28 18 44 
28 16 44 
28 12 44 
28 27 44 
28 9 44 
28 7 44 
28 11 44 
28 23 44 
28 8 44 
28 17 44 
28 24 44 
28 25 44 
28 6 44 
29 20 44 
29 12 44 
29 2 44 
30 22 44 
30 25 44 
30 1 44 
30 4 44 
30 5 44 
30 11 44 
30 27 44 
30 26 44 
30 14 44 
30 31 44 
30 16 44 
30 13 44 
30 24 44 
30 18 44 
30 9 44 
30 23 44 
30 28 44 
30 12 44 
30 7 44 
30 8 44 
30 17 44 
30 6 44 
31 26 44 
31 4 44 
31 22 44 
31 6 44 
31 13 44 
31 29 44 
31 21 44 
31 3 44 
31 8 44 
31 15 44 
31 28 44 
31 24 44 
31 2 44 
31 10 44 
31 23 44 
31 19 44 
31 20 44 
31 25 44 
31 11 44 
31 18 44 
31 30 44 
31 9 44 
31 1 44 
1 31 45 
1 4 45 
1 30 45 
1 18 45 
1 27 45 
1 22 45 
1 24 45 
1 23 45 
1 13 45 
1 5 45 
1 9 45 
1 26 45 
1 7 45 
1 28 45 
1 12 45 
1 16 45 
1 8 45 
2 6 45 
3 4 45 
3 26 45 
3 23 45 
4 28 45 
4 13 45 
4 11 45 
4 1 45 
4 10 45 
4 15 45 
4 21 45 
4 9 45 
4 14 45 
4 30 45 
4 12 45 
4 22 45 
4 5 45 
4 31 45 
4 25 45 
4 23 45 
4 27 45 
4 24 45 
4 16 45 
4 7 45 
4 8 45 
4 17 45 
4 6 45 
4 18 45 
4 29 45 
4 26 45 
4 2 45 
4 3 45 
4 20 45 
4 19 45 
5 31 45 
5 13 45 
5 22 45 
5 27 45 
5 4 45 
5 7 45 
5 9 45 
5 23 45 
5 24 45 
5 30 45 
5 26 45 
5 16 45 
5 28 45 
5 11 45 
5 17 45 
5 18 45 
5 8 45 
5 25 45 
6 18 45 
6 30 45 
6 26 45 
6 9 45 
6 23 45 
6 22 45 
6 4 45 
6 1 45 
6 13 45 
6 16 45 
6 7 45 
6 14 45 
6 17 45 
6 31 45 
6 28 45 
6 5 45 
6 8 45 
6 25 45 
6 27 45 
6 11 45 
6 24 45 
7 31 45 
7 24 45 
7 18 45 
7 23 45 
7 1 45 
7 14 45 
7 9 45 
7 26 45 
7 4 45 
7 16 45 
7 5 45 
7 30 45 
7 13 45 
7 12 45 
7 27 45 
7 6 45 
7 17 45 
7 28 45 
7 22 45 
7 25 45 
7 15 45 
8 5 45 
8 26 45 
8 9 45 
8 22 45 
8 30 45 
8 31 45 
8 13 45 
8 4 45 
8 16 45 
8 23 45 
8 12 45 
8 28 45 
8 27 45 
8 18 45 
8 11 45 
8 17 45 
8 14 45 
9 30 45 
9 22 45 
9 4 45 
9 18 45 
9 5 45 
9 24 45 
9 31 45 
9 26 45 
9 23 45 
9 13 45 
9 16 45 
9 1 45 
9 7 45 
9 12 45 
9 28 45 
9 11 45 
9 27 45 
9 6 45 
9 25 45 
9 14 45 
9 8 45 
9 17 45 
10 22 45 
10 4 45 
10 28 45 
10 23 45 
11 13 45 
11 4 45 
11 8 45 
11 19 45 
11 15 45 
11 14 45 
11 20 45 
11 29 45 
11 3 45 
11 21 45 
11 27 45 
11 10 45 
11 6 45 
11 24 45 
11 7 45 
11 25 45 
11 17 45 
11 26 45 
11 5 45 
11 30 45 
12 4 45 
12 25 45 
12 15 45 
12 8 45 
12 6 45 
12 11 45 
12 17 45 
12 14 45 
12 21 45 
12 16 45 
12 23 45 
12 31 45 
12 18 45 
12 26 45 
12 28 45 
13 12 45 
13 22 45 
13 9 45 
13 5 45 
13 6 45 
13 4 45 
13 28 45 
13 7 45 
13 11 45 
13 30 45 
13 26 45 
13 25 45 
13 1 45 
13 24 45 
13 16 45 
13 18 45 
13 31 45 
13 27 45 
13 23 45 
13 8 45 
13 17 45 
13 14 45 
14 7 45 
14 9 45 
14 25 45 
14 24 45 
14 12 45 
14 20 45 
14 19 45 
14 29 45 
14 3 45 
14 10 45 
14 6 45 
14 8 45 
14 1 45 
14 15 45 
14 21 45 
15 5 45 
15 22 45 
15 12 45 
15 2 45 
15 19 45 
15 10 45 
15 21 45 
15 29 45 
15 20 45 
15 4 45 
16 4 45 
16 5 45 
16 31 45 
16 13 45 
16 22 45 
16 18 45 
16 30 45 
16 23 45 
16 27 45 
16 26 45 
16 9 45 
16 24 45 
16 7 45 
16 11 45 
16 28 45 
16 17 45 
16 25 45 
16 6 45 
16 8 45 
16 12 45 
17 13 45 
17 22 45 
17 18 45 
17 31 45 
17 30 45 
17 23 45 
17 26 45 
17 28 45 
17 1 45 
17 11 45 
17 24 45 
17 16 45 
17 4 45 
17 7 45 
17 9 45 
17 6 45 
17 8 45 
17 27 45 
17 12 45 
18 7 45 
18 22 45 
18 9 45 
18 27 45 
18 31 45 
18 16 45 
18 12 45 
18 4 45 
18 30 45 
18 5 45 
18 24 45 
18 28 45 
18 26 45 
18 13 45 
18 23 45 
18 11 45 
18 17 45 
18 6 45 
18 25 45 
18 8 45 
18 15 45 
19 29 45 
19 10 45 
20 14 45 
21 3 45 
22 13 45 
22 4 45 
22 9 45 
22 25 45 
22 7 45 
22 31 45 
22 27 45 
22 28 45 
22 30 45 
22 5 45 
22 18 45 
22 12 45 
22 1 45 
22 24 45 
22 11 45 
22 16 45 
22 23 45 
22 26 45 
22 8 45 
22 17 45 
22 14 45 
23 21 45 
23 31 45 
23 30 45 
23 4 45 
23 13 45 
23 22 45 
23 18 45 
23 26 45 
23 24 45 
23 14 45 
23 7 45 
23 16 45 
23 17 45 
23 29 45 
23 11 45 
23 6 45 
23 9 45 
23 10 45 
23 28 45 
23 25 45 
23 15 45 
23 19 45 
23 12 45 
23 5 45 
24 13 45 
24 27 45 
24 26 45 
24 31 45 
24 23 45 
24 1 45 
24 30 45 
24 4 45 
24 7 45 
24 9 45 
24 16 45 
24 11 45 
24 17 45 
24 28 45 
24 25 45 
24 8 45 
24 22 45 
24 6 45 
24 5 45 
24 15 45 
24 18 45 
25 22 45 
25 31 45 
25 13 45 
25 4 45 
25 18 45 
25 23 45 
25 16 45 
25 30 45 
25 26 45 
25 17 45 
25 11 45 
25 9 45 
25 5 45 
25 7 45 
25 24 45 
25 1 45 
25 8 45 
25 27 45 
26 31 45 
26 18 45 
26 12 45 
26 22 45 
26 24 45 
26 4 45 
26 16 45 
26 6 45 
26 23 45 
26 1 45 
26 11 45 
26 30 45 
26 27 45 
26 5 45 
26 13 45 
26 14 45 
26 7 45 
26 9 45 
26 17 45 
26 15 45 
26 25 45 
26 28 45 
26 8 45 
26 3 45 
26 20 45 
26 21 45 
27 18 45 
27 31 45 
27 13 45 
27 30 45 
27 22 45 
27 7 45 
27 24 45 
27 16 45 
27 26 45 
27 9 45 
27 28 45 
27 23 45 
27 12 45 
27 5 45 
27 6 45 
28 13 45 
28 4 45 
28 22 45 
28 31 45 
28 30 45 
28 5 45 
28 14 45 
28 26 45 
28 1 45 
28 18 45 
28 16 45 
28 12 45 
28 27 45 
28 9 45 
28 7 45 
28 11 45 
28 23 45 
28 8 45 
28 17 45 
28 24 45 
28 25 45 
28 6 45 
28 15 45 
29 20 45 
29 2 45 
29 1 45 
30 22 45 
30 25 45 
30 1 45 
30 4 45 
30 5 45 
30 11 45 
30 27 45 
30 26 45 
30 14 45 
30 31 45 
30 16 45 
30 13 45 
30 24 45 
30 18 45 
30 9 45 
30 23 45 
30 28 45 
30 12 45 
30 7 45 
30 8 45 
30 17 45 
30 6 45 
31 26 45 
31 4 45 
31 22 45 
31 6 45 
31 13 45 
31 29 45 
31 21 45 
31 3 45 
31 8 45 
31 15 45 
31 28 45 
31 24 45 
31 2 45 
31 10 45 
31 23 45 
31 19 45 
31 20 45 
31 25 45 
31 11 45 
31 18 45 
31 30 45 
31 9 45 
1 31 46 
1 4 46 
1 30 46 
1 18 46 
1 22 46 
1 24 46 
1 23 46 
1 13 46 
1 5 46 
1 9 46 
1 26 46 
1 7 46 
1 28 46 
1 16 46 
1 8 46 
2 6 46 
2 30 46 
3 26 46 
3 23 46 
3 30 46 
4 28 46 
4 13 46 
4 11 46 
4 1 46 
4 10 46 
4 15 46 
4 21 46 
4 9 46 
4 14 46 
4 30 46 
4 12 46 
4 22 46 
4 5 46 
4 31 46 
4 25 46 
4 23 46 
4 27 46 
4 24 46 
4 16 46 
4 7 46 
4 8 46 
4 17 46 
4 6 46 
4 18 46 
4 29 46 
4 26 46 
4 2 46 
4 3 46 
4 20 46 
4 19 46 
5 31 46 
5 13 46 
5 22 46 
5 4 46 
5 7 46 
5 9 46 
5 23 46 
5 24 46 
5 30 46 
5 26 46 
5 16 46 
5 28 46 
5 11 46 
5 17 46 
5 18 46 
5 8 46 
5 25 46 
6 18 46 
6 30 46 
6 26 46 
6 9 46 
6 23 46 
6 22 46 
6 4 46 
6 1 46 
6 13 46 
6 16 46 
6 7 46 
6 17 46 
6 31 46 
6 28 46 
6 5 46 
6 8 46 
6 25 46 
6 27 46 
6 11 46 
6 24 46 
6 12 46 
7 31 46 
7 24 46 
7 18 46 
7 23 46 
7 1 46 
7 14 46 
7 9 46 
7 26 46 
7 4 46 
7 16 46 
7 5 46 
7 30 46 
7 13 46 
7 12 46 
7 27 46 
7 6 46 
7 17 46 
7 28 46 
7 22 46 
7 25 46 
7 8 46 
8 5 46 
8 26 46 
8 9 46 
8 22 46 
8 30 46 
8 31 46 
8 13 46 
8 4 46 
8 16 46 
8 23 46 
8 12 46 
8 28 46 
8 27 46 
8 18 46 
8 11 46 
8 17 46 
8 14 46 
8 24 46 
9 30 46 
9 22 46 
9 4 46 
9 18 46 
9 5 46 
9 24 46 
9 31 46 
9 26 46 
9 23 46 
9 13 46 
9 16 46 
9 1 46 
9 7 46 
9 28 46 
9 11 46 
9 6 46 
9 25 46 
9 14 46 
9 8 46 
9 17 46 
10 22 46 
10 4 46 
10 28 46 
10 23 46 
11 13 46 
11 4 46 
11 8 46 
11 19 46 
11 15 46 
11 14 46 
11 20 46 
11 29 46 
11 3 46 
11 21 46 
11 10 46 
11 6 46 
11 24 46 
11 7 46 
11 25 46 
11 17 46 
11 26 46 
11 5 46 
11 30 46 
11 2 46 
12 4 46 
12 25 46 
12 15 46 
12 6 46 
12 11 46 
12 17 46 
12 14 46 
12 21 46 
12 16 46 
12 23 46 
12 31 46 
12 18 46 
12 26 46 
12 28 46 
12 1 46 
13 12 46 
13 22 46 
13 9 46 
13 5 46 
13 6 46 
13 4 46 
13 28 46 
13 7 46 
13 11 46 
13 30 46 
13 26 46 
13 25 46 
13 1 46 
13 24 46 
13 16 46 
13 18 46 
13 31 46 
13 27 46 
13 23 46 
13 8 46 
13 17 46 
13 14 46 
14 7 46 
14 9 46 
14 25 46 
14 24 46 
14 12 46 
14 20 46 
14 19 46 
14 29 46 
14 10 46 
14 6 46 
14 8 46 
14 1 46 
14 15 46 
14 21 46 
14 18 46 
15 5 46 
15 12 46 
15 2 46 
15 19 46 
15 10 46 
15 21 46 
15 29 46 
15 20 46 
15 4 46 
15 1 46 
16 4 46 
16 5 46 
16 31 46 
16 13 46 
16 22 46 
16 18 46 
16 30 46 
16 23 46 
16 26 46 
16 9 46 
16 24 46 
16 7 46 
16 11 46 
16 28 46 
16 17 46 
16 25 46 
16 6 46 
16 8 46 
16 12 46 
17 13 46 
17 22 46 
17 18 46 
17 31 46 
17 30 46 
17 23 46 
17 26 46 
17 28 46 
17 1 46 
17 11 46 
17 24 46 
17 16 46 
17 4 46 
17 7 46 
17 9 46 
17 6 46 
17 8 46 
17 27 46 
17 12 46 
17 25 46 
17 5 46 
18 7 46 
18 22 46 
18 9 46 
18 27 46 
18 31 46 
18 16 46 
18 12 46 
18 4 46 
18 30 46 
18 5 46 
18 24 46 
18 28 46 
18 26 46 
18 13 46 
18 23 46 
18 11 46 
18 17 46 
18 6 46 
18 25 46 
18 8 46 
18 15 46 
18 14 46 
19 29 46 
19 10 46 
20 29 46 
21 10 46 
22 13 46 
22 4 46 
22 9 46 
22 25 46 
22 7 46 
22 31 46 
22 27 46 
22 28 46 
22 30 46 
22 5 46 
22 18 46 
22 1 46 
22 24 46 
22 11 46 
22 16 46 
22 23 46 
22 26 46 
22 8 46 
22 17 46 
22 14 46 
22 6 46 
23 31 46 
23 30 46 
23 4 46 
23 13 46 
23 22 46 
23 18 46 
23 26 46 
23 24 46 
23 14 46 
23 7 46 
23 16 46 
23 17 46 
23 29 46 
23 11 46 
23 6 46 
23 9 46 
23 10 46 
23 28 46 
23 25 46 
23 15 46 
23 19 46 
23 12 46 
23 5 46 
23 1 46 
24 13 46 
24 26 46 
24 31 46 
24 23 46 
24 1 46 
24 30 46 
24 4 46 
24 7 46 
24 9 46 
24 16 46 
24 11 46 
24 17 46 
24 28 46 
24 25 46 
24 8 46 
24 22 46 
24 6 46 
24 5 46 
24 18 46 
25 22 46 
25 31 46 
25 13 46 
25 4 46 
25 18 46 
25 23 46 
25 16 46 
25 30 46 
25 26 46 
25 17 46 
25 11 46 
25 9 46 
25 5 46 
25 7 46 
25 24 46 
25 1 46 
25 8 46 
25 27 46 
26 31 46 
26 18 46 
26 12 46 
26 22 46 
26 24 46 
26 4 46 
26 16 46 
26 6 46 
26 23 46 
26 1 46 
26 11 46 
26 30 46 
26 27 46 
26 5 46 
26 13 46 
26 14 46 
26 7 46 
26 9 46 
26 17 46 
26 15 46 
26 25 46 
26 28 46 
26 8 46 
26 3 46 
26 20 46 
26 21 46 
26 10 46 
26 29 46 
27 18 46 
27 31 46 
27 13 46 
27 30 46 
27 22 46 
27 7 46 
27 24 46 
27 16 46 
27 26 46 
27 9 46 
27 28 46 
27 23 46 
27 12 46 
27 6 46 
27 1 46 
28 13 46 
28 4 46 
28 22 46 
28 31 46 
28 30 46 
28 5 46 
28 14 46 
28 26 46 
28 1 46 
28 18 46 
28 16 46 
28 12 46 
28 27 46 
28 9 46 
28 7 46 
28 11 46 
28 23 46 
28 8 46 
28 17 46 
28 24 46 
28 25 46 
28 6 46 
28 10 46 
29 20 46 
29 2 46 
29 8 46 
30 25 46 
30 1 46 
30 4 46 
30 5 46 
30 11 46 
30 26 46 
30 14 46 
30 31 46 
30 16 46 
30 13 46 
30 24 46 
30 18 46 
30 9 46 
30 23 46 
30 28 46 
30 12 46 
30 7 46 
30 8 46 
30 17 46 
30 6 46 
31 26 46 
31 4 46 
31 22 46 
31 6 46 
31 13 46 
31 29 46 
31 21 46 
31 3 46 
31 15 46 
31 28 46 
31 24 46 
31 2 46 
31 10 46 
31 23 46 
31 19 46 
31 20 46 
31 25 46 
31 11 46 
31 18 46 
31 30 46 
31 9 46 
31 1 46 
1 31 47 
1 4 47 
1 30 47 
1 18 47 
1 22 47 
1 24 47 
1 23 47 
1 13 47 
1 9 47 
1 26 47 
1 7 47 
1 28 47 
1 16 47 
1 8 47 
1 17 47 
2 6 47 
2 13 47 
3 23 47 
4 28 47 
4 13 47 
4 11 47 
4 1 47 
4 10 47 
4 15 47 
4 21 47 
4 9 47 
4 14 47 
4 30 47 
4 12 47 
4 22 47 
4 5 47 
4 31 47 
4 25 47 
4 23 47 
4 27 47 
4 24 47 
4 16 47 
4 7 47 
4 8 47 
4 17 47 
4 6 47 
4 18 47 
4 29 47 
4 26 47 
4 2 47 
4 3 47 
4 20 47 
4 19 47 
5 31 47 
5 13 47 
5 22 47 
5 4 47 
5 7 47 
5 9 47 
5 23 47 
5 24 47 
5 26 47 
5 16 47 
5 28 47 
5 11 47 
5 17 47 
5 18 47 
5 8 47 
5 25 47 
5 6 47 
6 18 47 
6 30 47 
6 26 47 
6 9 47 
6 23 47 
6 22 47 
6 4 47 
6 1 47 
6 13 47 
6 16 47 
6 7 47 
6 17 47 
6 31 47 
6 28 47 
6 5 47 
6 8 47 
6 25 47 
6 11 47 
6 24 47 
6 12 47 
7 31 47 
7 24 47 
7 18 47 
7 23 47 
7 14 47 
7 9 47 
7 26 47 
7 4 47 
7 16 47 
7 30 47 
7 13 47 
7 12 47 
7 27 47 
7 6 47 
7 17 47 
7 28 47 
7 22 47 
7 25 47 
7 8 47 
8 5 47 
8 26 47 
8 9 47 
8 22 47 
8 30 47 
8 31 47 
8 13 47 
8 4 47 
8 16 47 
8 23 47 
8 12 47 
8 28 47 
8 27 47 
8 18 47 
8 11 47 
8 17 47 
8 14 47 
8 24 47 
8 25 47 
9 30 47 
9 22 47 
9 4 47 
9 18 47 
9 5 47 
9 24 47 
9 31 47 
9 26 47 
9 23 47 
9 13 47 
9 16 47 
9 1 47 
9 7 47 
9 28 47 
9 11 47 
9 6 47 
9 25 47 
9 14 47 
9 8 47 
9 17 47 
9 15 47 
10 22 47 
10 4 47 
10 28 47 
10 23 47 
10 8 47 
10 9 47 
11 13 47 
11 4 47 
11 8 47 
11 19 47 
11 15 47 
11 14 47 
11 20 47 
11 29 47 
11 3 47 
11 21 47 
11 10 47 
11 6 47 
11 7 47 
11 25 47 
11 17 47 
11 26 47 
11 5 47 
11 30 47 
11 2 47 
11 27 47 
12 4 47 
12 25 47 
12 15 47 
12 6 47 
12 11 47 
12 17 47 
12 14 47 
12 21 47 
12 16 47 
12 23 47 
12 31 47 
12 18 47 
12 26 47 
12 28 47 
12 1 47 
12 9 47 
12 7 47 
13 12 47 
13 22 47 
13 9 47 
13 5 47 
13 6 47 
13 4 47 
13 28 47 
13 7 47 
13 11 47 
13 30 47 
13 26 47 
13 25 47 
13 1 47 
13 24 47 
13 16 47 
13 18 47 
13 31 47 
13 27 47 
13 23 47 
13 8 47 
13 17 47 
13 14 47 
13 15 47 
14 7 47 
14 9 47 
14 25 47 
14 24 47 
14 12 47 
14 20 47 
14 19 47 
14 29 47 
14 6 47 
14 8 47 
14 1 47 
14 15 47 
14 21 47 
14 18 47 
14 30 47 
15 5 47 
15 12 47 
15 2 47 
15 19 47 
15 10 47 
15 21 47 
15 29 47 
15 20 47 
15 1 47 
15 27 47 
16 4 47 
16 31 47 
16 13 47 
16 22 47 
16 18 47 
16 30 47 
16 23 47 
16 26 47 
16 9 47 
16 24 47 
16 7 47 
16 11 47 
16 28 47 
16 17 47 
16 25 47 
16 6 47 
16 8 47 
17 13 47 
17 22 47 
17 18 47 
17 31 47 
17 30 47 
17 23 47 
17 26 47 
17 28 47 
17 11 47 
17 24 47 
17 16 47 
17 4 47 
17 7 47 
17 9 47 
17 6 47 
17 8 47 
17 12 47 
17 25 47 
17 5 47 
18 7 47 
18 22 47 
18 9 47 
18 27 47 
18 31 47 
18 16 47 
18 12 47 
18 4 47 
18 30 47 
18 5 47 
18 24 47 
18 28 47 
18 26 47 
18 13 47 
18 23 47 
18 11 47 
18 17 47 
18 6 47 
18 25 47 
18 8 47 
18 15 47 
18 14 47 
18 1 47 
19 10 47 
19 2 47 
21 20 47 
22 13 47 
22 4 47 
22 9 47 
22 25 47 
22 7 47 
22 31 47 
22 28 47 
22 30 47 
22 5 47 
22 18 47 
22 1 47 
22 24 47 
22 11 47 
22 16 47 
22 23 47 
22 26 47 
22 8 47 
22 17 47 
22 14 47 
22 6 47 
23 31 47 
23 30 47 
23 4 47 
23 13 47 
23 22 47 
23 18 47 
23 26 47 
23 24 47 
23 14 47 
23 7 47 
23 16 47 
23 17 47 
23 29 47 
23 11 47 
23 6 47 
23 9 47 
23 28 47 
23 25 47 
23 15 47 
23 19 47 
23 12 47 
23 5 47 
23 1 47 
23 27 47 
24 13 47 
24 26 47 
24 31 47 
24 23 47 
24 1 47 
24 30 47 
24 4 47 
24 7 47 
24 9 47 
24 16 47 
24 11 47 
24 17 47 
24 28 47 
24 25 47 
24 8 47 
24 22 47 
24 6 47 
24 5 47 
24 18 47 
24 27 47 
25 22 47 
25 31 47 
25 13 47 
25 4 47 
25 18 47 
25 23 47 
25 16 47 
25 26 47 
25 17 47 
25 11 47 
25 9 47 
25 5 47 
25 7 47 
25 24 47 
25 1 47 
25 8 47 
25 27 47 
26 31 47 
26 18 47 
26 12 47 
26 22 47 
26 24 47 
26 4 47 
26 16 47 
26 6 47 
26 23 47 
26 1 47 
26 11 47 
26 30 47 
26 27 47 
26 5 47 
26 13 47 
26 14 47 
26 7 47 
26 9 47 
26 17 47 
26 15 47 
26 25 47 
26 28 47 
26 8 47 
26 3 47 
26 10 47 
26 29 47 
27 18 47 
27 31 47 
27 13 47 
27 30 47 
27 22 47 
27 7 47 
27 24 47 
27 16 47 
27 26 47 
27 9 47 
27 28 47 
27 23 47 
27 6 47 
28 13 47 
28 4 47 
28 22 47 
28 31 47 
28 30 47 
28 5 47 
28 14 47 
28 26 47 
28 1 47 
28 18 47 
28 16 47 
28 12 47 
28 27 47 
28 9 47 
28 7 47 
28 11 47 
28 23 47 
28 8 47 
28 17 47 
28 24 47 
28 25 47 
28 6 47 
28 10 47 
29 20 47 
29 2 47 
29 8 47 
29 10 47 
30 25 47 
30 1 47 
30 4 47 
30 5 47 
30 11 47 
30 26 47 
30 14 47 
30 31 47 
30 16 47 
30 13 47 
30 24 47 
30 18 47 
30 9 47 
30 23 47 
30 28 47 
30 12 47 
30 7 47 
30 8 47 
30 17 47 
30 6 47 
31 26 47 
31 4 47 
31 22 47 
31 6 47 
31 13 47 
31 29 47 
31 21 47 
31 3 47 
31 15 47 
31 28 47 
31 24 47 
31 2 47 
31 10 47 
31 23 47 
31 19 47 
31 20 47 
31 25 47 
31 11 47 
31 18 47 
31 9 47 
31 1 47 
31 27 47 
1 31 48 
1 4 48 
1 30 48 
1 18 48 
1 22 48 
1 24 48 
1 23 48 
1 13 48 
1 9 48 
1 26 48 
1 7 48 
1 28 48 
1 16 48 
1 8 48 
1 17 48 
1 5 48 
1 6 48 
3 23 48 
4 28 48 
4 13 48 
4 11 48 
4 1 48 
4 10 48 
4 15 48 
4 21 48 
4 9 48 
4 14 48 
4 30 48 
4 12 48 
4 22 48 
4 5 48 
4 31 48 
4 25 48 
4 23 48 
4 27 48 
4 24 48 
4 16 48 
4 7 48 
4 8 48 
4 17 48 
4 6 48 
4 18 48 
4 29 48 
4 26 48 
4 2 48 
4 3 48 
4 20 48 
4 19 48 
5 31 48 
5 13 48 
5 22 48 
5 4 48 
5 7 48 
5 9 48 
5 23 48 
5 24 48 
5 26 48 
5 16 48 
5 28 48 
5 11 48 
5 17 48 
5 18 48 
5 8 48 
5 25 48 
5 6 48 
5 12 48 
6 18 48 
6 30 48 
6 26 48 
6 9 48 
6 23 48 
6 22 48 
6 4 48 
6 1 48 
6 13 48 
6 16 48 
6 7 48 
6 17 48 
6 31 48 
6 28 48 
6 5 48 
6 8 48 
6 25 48 
6 11 48 
6 24 48 
7 31 48 
7 24 48 
7 18 48 
7 23 48 
7 14 48 
7 9 48 
7 26 48 
7 4 48 
7 16 48 
7 30 48 
7 13 48 
7 12 48 
7 27 48 
7 6 48 
7 17 48 
7 28 48 
7 22 48 
7 8 48 
7 3 48 
8 5 48 
8 26 48 
8 9 48 
8 22 48 
8 30 48 
8 31 48 
8 13 48 
8 4 48 
8 16 48 
8 23 48 
8 12 48 
8 28 48 
8 27 48 
8 18 48 
8 11 48 
8 17 48 
8 14 48 
8 24 48 
8 25 48 
8 7 48 
9 30 48 
9 22 48 
9 4 48 
9 18 48 
9 5 48 
9 24 48 
9 31 48 
9 26 48 
9 23 48 
9 13 48 
9 16 48 
9 1 48 
9 7 48 
9 28 48 
9 11 48 
9 6 48 
9 25 48 
9 14 48 
9 8 48 
9 17 48 
9 15 48 
9 12 48 
9 27 48 
10 22 48 
10 4 48 
10 28 48 
10 23 48 
10 8 48 
10 26 48 
11 13 48 
11 4 48 
11 8 48 
11 19 48 
11 15 48 
11 14 48 
11 20 48 
11 29 48 
11 3 48 
11 21 48 
11 10 48 
11 6 48 
11 7 48 
11 17 48 
11 26 48 
11 5 48 
11 30 48 
11 2 48 
11 27 48 
11 12 48 
12 4 48 
12 15 48 
12 6 48 
12 11 48 
12 17 48 
12 14 48 
12 21 48 
12 16 48 
12 31 48 
12 18 48 
12 26 48 
12 28 48 
12 1 48 
12 9 48 
12 7 48 
13 12 48 
13 22 48 
13 9 48 
13 5 48 
13 6 48 
13 4 48 
13 28 48 
13 7 48 
13 11 48 
13 30 48 
13 26 48 
13 25 48 
13 1 48 
13 24 48 
13 16 48 
13 18 48 
13 31 48 
13 27 48 
13 8 48 
13 17 48 
13 14 48 
13 15 48 
14 7 48 
14 9 48 
14 25 48 
14 24 48 
14 12 48 
14 20 48 
14 19 48 
14 29 48 
14 6 48 
14 8 48 
14 1 48 
14 15 48 
14 21 48 
14 18 48 
14 30 48 
14 23 48 
14 13 48 
15 5 48 
15 12 48 
15 2 48 
15 19 48 
15 10 48 
15 21 48 
15 29 48 
15 20 48 
15 27 48 
15 4 48 
16 4 48 
16 31 48 
16 13 48 
16 22 48 
16 18 48 
16 30 48 
16 23 48 
16 26 48 
16 9 48 
16 24 48 
16 7 48 
16 11 48 
16 28 48 
16 17 48 
16 6 48 
16 8 48 
16 12 48 
17 13 48 
17 22 48 
17 18 48 
17 31 48 
17 30 48 
17 23 48 
17 26 48 
17 28 48 
17 11 48 
17 24 48 
17 16 48 
17 4 48 
17 7 48 
17 9 48 
17 6 48 
17 8 48 
17 25 48 
17 5 48 
18 7 48 
18 22 48 
18 9 48 
18 27 48 
18 31 48 
18 16 48 
18 12 48 
18 4 48 
18 30 48 
18 5 48 
18 24 48 
18 28 48 
18 26 48 
18 13 48 
18 23 48 
18 11 48 
18 17 48 
18 6 48 
18 25 48 
18 8 48 
18 15 48 
18 14 48 
18 1 48 
19 10 48 
19 21 48 
20 15 48 
21 12 48 
22 13 48 
22 4 48 
22 9 48 
22 25 48 
22 7 48 
22 31 48 
22 28 48 
22 30 48 
22 5 48 
22 18 48 
22 1 48 
22 24 48 
22 11 48 
22 16 48 
22 23 48 
22 26 48 
22 8 48 
22 17 48 
22 14 48 
22 6 48 
22 12 48 
23 31 48 
23 30 48 
23 4 48 
23 13 48 
23 22 48 
23 18 48 
23 26 48 
23 24 48 
23 14 48 
23 7 48 
23 16 48 
23 17 48 
23 11 48 
23 6 48 
23 9 48 
23 28 48 
23 25 48 
23 15 48 
23 19 48 
23 12 48 
23 5 48 
23 1 48 
23 27 48 
23 10 48 
24 13 48 
24 26 48 
24 31 48 
24 23 48 
24 1 48 
24 30 48 
24 4 48 
24 7 48 
24 16 48 
24 11 48 
24 17 48 
24 28 48 
24 25 48 
24 8 48 
24 22 48 
24 6 48 
24 5 48 
24 18 48 
24 27 48 
24 12 48 
25 22 48 
25 31 48 
25 13 48 
25 4 48 
25 18 48 
25 23 48 
25 16 48 
25 26 48 
25 17 48 
25 11 48 
25 9 48 
25 5 48 
25 7 48 
25 24 48 
25 1 48 
25 8 48 
25 27 48 
25 6 48 
25 15 48 
26 31 48 
26 18 48 
26 12 48 
26 22 48 
26 24 48 
26 4 48 
26 16 48 
26 6 48 
26 23 48 
26 1 48 
26 11 48 
26 30 48 
26 27 48 
26 5 48 
26 13 48 
26 14 48 
26 7 48 
26 9 48 
26 17 48 
26 15 48 
26 25 48 
26 28 48 
26 8 48 
26 10 48 
26 29 48 
27 18 48 
27 31 48 
27 13 48 
27 30 48 
27 22 48 
27 7 48 
27 24 48 
27 16 48 
27 26 48 
27 9 48 
27 28 48 
27 23 48 
27 6 48 
27 14 48 
27 11 48 
28 13 48 
28 4 48 
28 22 48 
28 31 48 
28 30 48 
28 5 48 
28 14 48 
28 26 48 
28 1 48 
28 18 48 
28 16 48 
28 12 48 
28 27 48 
28 9 48 
28 7 48 
28 11 48 
28 23 48 
28 8 48 
28 17 48 
28 24 48 
28 25 48 
28 6 48 
28 15 48 
29 20 48 
29 2 48 
29 8 48 
29 10 48 
29 7 48 
30 1 48 
30 4 48 
30 5 48 
30 11 48 
30 26 48 
30 14 48 
30 31 48 
30 16 48 
30 13 48 
30 24 48 
30 18 48 
30 9 48 
30 23 48 
30 28 48 
30 12 48 
30 7 48 
30 8 48 
30 17 48 
30 6 48 
30 22 48 
31 26 48 
31 4 48 
31 22 48 
31 6 48 
31 13 48 
31 29 48 
31 21 48 
31 3 48 
31 15 48 
31 28 48 
31 24 48 
31 2 48 
31 10 48 
31 23 48 
31 19 48 
31 20 48 
31 11 48 
31 18 48 
31 1 48 
31 27 48 
1 31 49 
1 4 49 
1 30 49 
1 18 49 
1 22 49 
1 24 49 
1 23 49 
1 13 49 
1 9 49 
1 26 49 
1 7 49 
1 28 49 
1 8 49 
1 17 49 
1 5 49 
1 6 49 
1 25 49 
2 25 49 
3 23 49 
4 28 49 
4 13 49 
4 11 49 
4 1 49 
4 10 49 
4 15 49 
4 21 49 
4 9 49 
4 14 49 
4 30 49 
4 12 49 
4 22 49 
4 5 49 
4 31 49 
4 25 49 
4 23 49 
4 27 49 
4 24 49 
4 16 49 
4 7 49 
4 8 49 
4 17 49 
4 6 49 
4 18 49 
4 29 49 
4 26 49 
4 2 49 
4 3 49 
4 20 49 
4 19 49 
5 31 49 
5 13 49 
5 22 49 
5 4 49 
5 9 49 
5 23 49 
5 24 49 
5 26 49 
5 16 49 
5 28 49 
5 11 49 
5 17 49 
5 18 49 
5 8 49 
5 25 49 
5 6 49 
5 12 49 
5 1 49 
6 18 49 
6 30 49 
6 26 49 
6 9 49 
6 23 49 
6 22 49 
6 4 49 
6 1 49 
6 13 49 
6 16 49 
6 7 49 
6 17 49 
6 31 49 
6 28 49 
6 5 49 
6 8 49 
6 11 49 
6 24 49 
6 12 49 
7 31 49 
7 24 49 
7 18 49 
7 23 49 
7 14 49 
7 9 49 
7 26 49 
7 4 49 
7 30 49 
7 13 49 
7 12 49 
7 27 49 
7 6 49 
7 17 49 
7 28 49 
7 22 49 
7 8 49 
7 3 49 
7 5 49 
8 5 49 
8 26 49 
8 9 49 
8 22 49 
8 30 49 
8 31 49 
8 13 49 
8 4 49 
8 16 49 
8 23 49 
8 12 49 
8 28 49 
8 27 49 
8 18 49 
8 11 49 
8 17 49 
8 14 49 
8 24 49 
8 25 49 
9 30 49 
9 22 49 
9 4 49 
9 18 49 
9 5 49 
9 24 49 
9 31 49 
9 26 49 
9 23 49 
9 13 49 
9 16 49 
9 1 49 
9 7 49 
9 28 49 
9 11 49 
9 6 49 
9 25 49 
9 14 49 
9 8 49 
9 17 49 
9 27 49 
10 22 49 
10 4 49 
10 28 49 
10 23 49 
10 26 49 
10 25 49 
11 13 49 
11 4 49 
11 8 49 
11 19 49 
11 15 49 
11 14 49 
11 20 49 
11 29 49 
11 3 49 
11 21 49 
11 10 49 
11 6 49 
11 17 49 
11 26 49 
11 5 49 
11 30 49 
11 2 49 
11 27 49 
11 12 49 
11 25 49 
12 4 49 
12 15 49 
12 6 49 
12 11 49 
12 17 49 
12 14 49 
12 21 49 
12 16 49 
12 31 49 
12 18 49 
12 26 49 
12 28 49 
12 1 49 
12 9 49 
12 8 49 
13 12 49 
13 22 49 
13 9 49 
13 5 49 
13 6 49 
13 4 49 
13 28 49 
13 7 49 
13 11 49 
13 30 49 
13 26 49 
13 25 49 
13 1 49 
13 24 49 
13 16 49 
13 18 49 
13 31 49 
13 27 49 
13 8 49 
13 17 49 
13 14 49 
13 15 49 
13 23 49 
14 7 49 
14 9 49 
14 25 49 
14 24 49 
14 12 49 
14 20 49 
14 29 49 
14 6 49 
14 8 49 
14 1 49 
14 15 49 
14 21 49 
14 18 49 
14 30 49 
14 23 49 
14 13 49 
14 28 49 
15 5 49 
15 12 49 
15 2 49 
15 19 49 
15 10 49 
15 21 49 
15 29 49 
15 20 49 
15 27 49 
15 4 49 
15 9 49 
15 25 49 
16 4 49 
16 31 49 
16 13 49 
16 22 49 
16 18 49 
16 30 49 
16 23 49 
16 26 49 
16 9 49 
16 24 49 
16 7 49 
16 11 49 
16 28 49 
16 17 49 
16 6 49 
16 8 49 
16 14 49 
17 13 49 
17 22 49 
17 18 49 
17 31 49 
17 30 49 
17 23 49 
17 26 49 
17 28 49 
17 11 49 
17 24 49 
17 16 49 
17 4 49 
17 9 49 
17 6 49 
17 8 49 
17 25 49 
17 5 49 
17 1 49 
18 7 49 
18 22 49 
18 9 49 
18 27 49 
18 31 49 
18 16 49 
18 12 49 
18 4 49 
18 30 49 
18 5 49 
18 24 49 
18 28 49 
18 26 49 
18 13 49 
18 23 49 
18 11 49 
18 17 49 
18 6 49 
18 25 49 
18 8 49 
18 14 49 
18 1 49 
19 10 49 
19 1 49 
20 11 49 
21 11 49 
22 13 49 
22 4 49 
22 9 49 
22 25 49 
22 7 49 
22 31 49 
22 30 49 
22 5 49 
22 18 49 
22 1 49 
22 24 49 
22 11 49 
22 16 49 
22 23 49 
22 26 49 
22 8 49 
22 17 49 
22 14 49 
22 6 49 
22 12 49 
23 31 49 
23 30 49 
23 4 49 
23 13 49 
23 22 49 
23 18 49 
23 26 49 
23 24 49 
23 14 49 
23 7 49 
23 16 49 
23 17 49 
23 11 49 
23 6 49 
23 9 49 
23 28 49 
23 25 49 
23 15 49 
23 12 49 
23 5 49 
23 1 49 
23 27 49 
23 10 49 
23 29 49 
24 13 49 
24 26 49 
24 31 49 
24 23 49 
24 1 49 
24 30 49 
24 4 49 
24 16 49 
24 11 49 
24 17 49 
24 28 49 
24 25 49 
24 8 49 
24 22 49 
24 6 49 
24 5 49 
24 18 49 
24 27 49 
24 12 49 
24 14 49 
25 22 49 
25 31 49 
25 13 49 
25 4 49 
25 18 49 
25 23 49 
25 26 49 
25 17 49 
25 11 49 
25 9 49 
25 5 49 
25 24 49 
25 1 49 
25 8 49 
25 27 49 
25 6 49 
25 15 49 
26 31 49 
26 18 49 
26 12 49 
26 22 49 
26 24 49 
26 4 49 
26 16 49 
26 6 49 
26 23 49 
26 1 49 
26 11 49 
26 30 49 
26 27 49 
26 5 49 
26 13 49 
26 14 49 
26 7 49 
26 9 49 
26 17 49 
26 15 49 
26 25 49 
26 28 49 
26 8 49 
26 10 49 
26 29 49 
26 19 49 
27 18 49 
27 31 49 
27 13 49 
27 30 49 
27 22 49 
27 7 49 
27 24 49 
27 26 49 
27 9 49 
27 28 49 
27 23 49 
27 6 49 
27 14 49 
27 11 49 
27 5 49 
28 13 49 
28 4 49 
28 22 49 
28 31 49 
28 30 49 
28 5 49 
28 14 49 
28 26 49 
28 1 49 
28 18 49 
28 16 49 
28 12 49 
28 27 49 
28 9 49 
28 7 49 
28 11 49 
28 23 49 
28 8 49 
28 17 49 
28 24 49 
28 25 49 
28 6 49 
29 20 49 
29 2 49 
29 10 49 
29 7 49 
29 16 49 
30 1 49 
30 4 49 
30 5 49 
30 11 49 
30 26 49 
30 14 49 
30 31 49 
30 16 49 
30 13 49 
30 24 49 
30 18 49 
30 9 49 
30 23 49 
30 28 49 
30 12 49 
30 8 49 
30 17 49 
30 6 49 
30 22 49 
31 26 49 
31 4 49 
31 22 49 
31 13 49 
31 29 49 
31 21 49 
31 3 49 
31 15 49 
31 28 49 
31 24 49 
31 2 49 
31 10 49 
31 23 49 
31 19 49 
31 20 49 
31 11 49 
31 18 49 
31 1 49 
31 27 49 
31 25 49 
1 31 50 
1 4 50 
1 30 50 
1 18 50 
1 22 50 
1 24 50 
1 13 50 
1 9 50 
1 26 50 
1 7 50 
1 28 50 
1 8 50 
1 17 50 
1 5 50 
1 25 50 
2 27 50 
3 21 50 
4 28 50 
4 13 50 
4 11 50 
4 1 50 
4 10 50 
4 15 50 
4 21 50 
4 9 50 
4 14 50 
4 30 50 
4 12 50 
4 22 50 
4 5 50 
4 31 50 
4 25 50 
4 23 50 
4 27 50 
4 24 50 
4 16 50 
4 7 50 
4 8 50 
4 17 50 
4 6 50 
4 18 50 
4 29 50 
4 26 50 
4 2 50 
4 3 50 
4 20 50 
4 19 50 
5 31 50 
5 13 50 
5 22 50 
5 4 50 
5 9 50 
5 23 50 
5 24 50 
5 26 50 
5 16 50 
5 28 50 
5 11 50 
5 17 50 
5 18 50 
5 8 50 
5 25 50 
5 6 50 
5 12 50 
5 1 50 
5 7 50 
6 18 50 
6 30 50 
6 26 50 
6 9 50 
6 23 50 
6 22 50 
6 4 50 
6 1 50 
6 13 50 
6 16 50 
6 17 50 
6 31 50 
6 28 50 
6 5 50 
6 8 50 
6 11 50 
6 24 50 
6 12 50 
6 14 50 
7 31 50 
7 24 50 
7 18 50 
7 23 50 
7 14 50 
7 9 50 
7 26 50 
7 4 50 
7 30 50 
7 13 50 
7 12 50 
7 27 50 
7 6 50 
7 17 50 
7 28 50 
7 22 50 
7 8 50 
7 3 50 
7 5 50 
7 1 50 
8 5 50 
8 26 50 
8 9 50 
8 22 50 
8 30 50 
8 31 50 
8 13 50 
8 4 50 
8 16 50 
8 23 50 
8 12 50 
8 28 50 
8 27 50 
8 18 50 
8 11 50 
8 17 50 
8 14 50 
8 24 50 
8 25 50 
9 30 50 
9 22 50 
9 4 50 
9 18 50 
9 5 50 
9 24 50 
9 31 50 
9 26 50 
9 23 50 
9 13 50 
9 16 50 
9 1 50 
9 7 50 
9 28 50 
9 11 50 
9 6 50 
9 25 50 
9 14 50 
9 8 50 
9 17 50 
9 27 50 
9 12 50 
10 22 50 
10 4 50 
10 28 50 
10 23 50 
10 26 50 
10 25 50 
10 15 50 
11 13 50 
11 4 50 
11 8 50 
11 19 50 
11 15 50 
11 14 50 
11 20 50 
11 29 50 
11 3 50 
11 21 50 
11 10 50 
11 17 50 
11 26 50 
11 5 50 
11 30 50 
11 2 50 
11 27 50 
11 12 50 
11 25 50 
11 16 50 
12 4 50 
12 15 50 
12 6 50 
12 17 50 
12 14 50 
12 21 50 
12 16 50 
12 31 50 
12 18 50 
12 26 50 
12 28 50 
12 1 50 
12 9 50 
12 8 50 
12 7 50 
13 12 50 
13 22 50 
13 9 50 
13 5 50 
13 6 50 
13 4 50 
13 28 50 
13 7 50 
13 11 50 
13 30 50 
13 26 50 
13 25 50 
13 1 50 
13 24 50 
13 16 50 
13 18 50 
13 31 50 
13 27 50 
13 8 50 
13 17 50 
13 14 50 
13 15 50 
13 23 50 
14 7 50 
14 9 50 
14 25 50 
14 24 50 
14 12 50 
14 29 50 
14 6 50 
14 8 50 
14 1 50 
14 15 50 
14 21 50 
14 18 50 
14 30 50 
14 23 50 
14 13 50 
14 28 50 
14 26 50 
15 5 50 
15 12 50 
15 2 50 
15 19 50 
15 10 50 
15 21 50 
15 29 50 
15 20 50 
15 27 50 
15 4 50 
15 25 50 
15 14 50 
16 4 50 
16 31 50 
16 13 50 
16 22 50 
16 18 50 
16 30 50 
16 23 50 
16 26 50 
16 9 50 
16 24 50 
16 7 50 
16 11 50 
16 28 50 
16 17 50 
16 6 50 
16 8 50 
16 14 50 
16 25 50 
16 5 50 
17 13 50 
17 22 50 
17 18 50 
17 31 50 
17 30 50 
17 23 50 
17 26 50 
17 28 50 
17 11 50 
17 24 50 
17 16 50 
17 4 50 
17 9 50 
17 6 50 
17 8 50 
17 5 50 
17 1 50 
17 7 50 
18 7 50 
18 22 50 
18 9 50 
18 27 50 
18 31 50 
18 16 50 
18 12 50 
18 4 50 
18 30 50 
18 5 50 
18 24 50 
18 28 50 
18 26 50 
18 13 50 
18 23 50 
18 11 50 
18 17 50 
18 6 50 
18 25 50 
18 8 50 
18 14 50 
18 1 50 
19 10 50 
19 3 50 
21 2 50 
22 13 50 
22 4 50 
22 9 50 
22 25 50 
22 7 50 
22 31 50 
22 30 50 
22 5 50 
22 18 50 
22 1 50 
22 24 50 
22 11 50 
22 16 50 
22 23 50 
22 26 50 
22 8 50 
22 17 50 
22 14 50 
22 6 50 
22 12 50 
23 31 50 
23 30 50 
23 4 50 
23 13 50 
23 22 50 
23 18 50 
23 26 50 
23 24 50 
23 14 50 
23 7 50 
23 16 50 
23 17 50 
23 11 50 
23 6 50 
23 9 50 
23 28 50 
23 25 50 
23 15 50 
23 12 50 
23 5 50 
23 1 50 
23 27 50 
23 29 50 
23 8 50 
24 13 50 
24 26 50 
24 31 50 
24 23 50 
24 1 50 
24 30 50 
24 4 50 
24 16 50 
24 17 50 
24 28 50 
24 25 50 
24 8 50 
24 22 50 
24 6 50 
24 5 50 
24 18 50 
24 27 50 
24 12 50 
24 14 50 
24 9 50 
25 22 50 
25 31 50 
25 13 50 
25 4 50 
25 18 50 
25 23 50 
25 26 50 
25 17 50 
25 11 50 
25 9 50 
25 5 50 
25 24 50 
25 1 50 
25 8 50 
25 27 50 
25 6 50 
25 15 50 
25 28 50 
25 7 50 
26 31 50 
26 18 50 
26 12 50 
26 22 50 
26 24 50 
26 4 50 
26 16 50 
26 6 50 
26 23 50 
26 1 50 
26 11 50 
26 30 50 
26 27 50 
26 5 50 
26 13 50 
26 14 50 
26 7 50 
26 9 50 
26 17 50 
26 15 50 
26 25 50 
26 28 50 
26 8 50 
26 10 50 
26 29 50 
26 19 50 
27 18 50 
27 31 50 
27 13 50 
27 30 50 
27 22 50 
27 7 50 
27 24 50 
27 26 50 
27 9 50 
27 28 50 
27 23 50 
27 14 50 
27 11 50 
27 5 50 
27 4 50 
28 13 50 
28 4 50 
28 22 50 
28 31 50 
28 30 50 
28 5 50 
28 14 50 
28 26 50 
28 1 50 
28 18 50 
28 16 50 
28 12 50 
28 27 50 
28 9 50 
28 7 50 
28 11 50 
28 23 50 
28 17 50 
28 24 50 
28 25 50 
28 6 50 
29 20 50 
29 2 50 
29 10 50 
29 16 50 
29 30 50 
30 1 50 
30 4 50 
30 5 50 
30 11 50 
30 26 50 
30 14 50 
30 31 50 
30 16 50 
30 13 50 
30 24 50 
30 18 50 
30 9 50 
30 23 50 
30 28 50 
30 12 50 
30 8 50 
30 17 50 
30 6 50 
30 22 50 
30 27 50 
30 7 50 
31 26 50 
31 4 50 
31 22 50 
31 13 50 
31 29 50 
31 21 50 
31 3 50 
31 15 50 
31 28 50 
31 24 50 
31 2 50 
31 10 50 
31 23 50 
31 19 50 
31 20 50 
31 18 50 
31 1 50 
31 27 50 
31 25 50 
1 31 51 
1 4 51 
1 30 51 
1 18 51 
1 22 51 
1 24 51 
1 13 51 
1 9 51 
1 26 51 
1 7 51 
1 28 51 
1 8 51 
1 17 51 
1 5 51 
1 25 51 
1 23 51 
2 25 51 
3 21 51 
4 28 51 
4 13 51 
4 11 51 
4 1 51 
4 10 51 
4 15 51 
4 21 51 
4 9 51 
4 14 51 
4 30 51 
4 12 51 
4 22 51 
4 5 51 
4 31 51 
4 25 51 
4 23 51 
4 27 51 
4 24 51 
4 16 51 
4 7 51 
4 8 51 
4 17 51 
4 6 51 
4 18 51 
4 29 51 
4 26 51 
4 2 51 
4 3 51 
4 20 51 
4 19 51 
5 31 51 
5 13 51 
5 22 51 
5 4 51 
5 9 51 
5 23 51 
5 24 51 
5 26 51 
5 16 51 
5 28 51 
5 11 51 
5 17 51 
5 18 51 
5 8 51 
5 25 51 
5 6 51 
5 12 51 
5 7 51 
6 18 51 
6 30 51 
6 26 51 
6 9 51 
6 23 51 
6 22 51 
6 4 51 
6 13 51 
6 16 51 
6 17 51 
6 31 51 
6 28 51 
6 5 51 
6 8 51 
6 11 51 
6 24 51 
6 12 51 
6 14 51 
6 7 51 
7 31 51 
7 24 51 
7 18 51 
7 23 51 
7 14 51 
7 9 51 
7 26 51 
7 4 51 
7 30 51 
7 13 51 
7 27 51 
7 6 51 
7 17 51 
7 28 51 
7 22 51 
7 8 51 
7 3 51 
7 5 51 
7 1 51 
8 5 51 
8 26 51 
8 9 51 
8 22 51 
8 30 51 
8 31 51 
8 13 51 
8 4 51 
8 16 51 
8 23 51 
8 12 51 
8 28 51 
8 27 51 
8 18 51 
8 11 51 
8 17 51 
8 14 51 
8 24 51 
8 25 51 
8 6 51 
9 30 51 
9 22 51 
9 4 51 
9 18 51 
9 5 51 
9 24 51 
9 31 51 
9 26 51 
9 23 51 
9 13 51 
9 16 51 
9 1 51 
9 7 51 
9 28 51 
9 11 51 
9 6 51 
9 25 51 
9 14 51 
9 8 51 
9 17 51 
9 27 51 
9 12 51 
9 15 51 
10 22 51 
10 4 51 
10 28 51 
10 23 51 
10 26 51 
10 25 51 
10 30 51 
11 13 51 
11 4 51 
11 8 51 
11 19 51 
11 15 51 
11 14 51 
11 20 51 
11 29 51 
11 3 51 
11 21 51 
11 10 51 
11 17 51 
11 26 51 
11 30 51 
11 2 51 
11 27 51 
11 12 51 
11 25 51 
11 16 51 
11 7 51 
12 4 51 
12 15 51 
12 6 51 
12 17 51 
12 14 51 
12 21 51 
12 16 51 
12 31 51 
12 18 51 
12 26 51 
12 1 51 
12 9 51 
12 8 51 
12 7 51 
12 11 51 
13 12 51 
13 22 51 
13 9 51 
13 5 51 
13 6 51 
13 4 51 
13 28 51 
13 7 51 
13 11 51 
13 30 51 
13 26 51 
13 25 51 
13 1 51 
13 24 51 
13 16 51 
13 18 51 
13 31 51 
13 27 51 
13 8 51 
13 17 51 
13 14 51 
13 15 51 
13 23 51 
13 29 51 
14 7 51 
14 9 51 
14 25 51 
14 24 51 
14 12 51 
14 6 51 
14 8 51 
14 1 51 
14 15 51 
14 18 51 
14 30 51 
14 23 51 
14 13 51 
14 28 51 
14 26 51 
15 5 51 
15 12 51 
15 2 51 
15 19 51 
15 10 51 
15 29 51 
15 20 51 
15 27 51 
15 4 51 
15 25 51 
15 14 51 
15 26 51 
16 4 51 
16 31 51 
16 13 51 
16 22 51 
16 18 51 
16 30 51 
16 23 51 
16 26 51 
16 9 51 
16 24 51 
16 7 51 
16 11 51 
16 28 51 
16 17 51 
16 6 51 
16 8 51 
16 14 51 
16 25 51 
16 5 51 
17 13 51 
17 22 51 
17 18 51 
17 31 51 
17 30 51 
17 23 51 
17 28 51 
17 11 51 
17 24 51 
17 16 51 
17 4 51 
17 9 51 
17 6 51 
17 8 51 
17 5 51 
17 1 51 
17 7 51 
17 25 51 
18 7 51 
18 22 51 
18 9 51 
18 27 51 
18 31 51 
18 16 51 
18 12 51 
18 4 51 
18 30 51 
18 5 51 
18 24 51 
18 28 51 
18 26 51 
18 13 51 
18 23 51 
18 11 51 
18 17 51 
18 6 51 
18 25 51 
18 8 51 
18 14 51 
18 15 51 
19 10 51 
19 11 51 
20 19 51 
21 2 51 
22 13 51 
22 4 51 
22 9 51 
22 25 51 
22 7 51 
22 31 51 
22 30 51 
22 5 51 
22 18 51 
22 1 51 
22 24 51 
22 11 51 
22 16 51 
22 23 51 
22 26 51 
22 8 51 
22 17 51 
22 14 51 
22 6 51 
22 12 51 
22 15 51 
23 31 51 
23 30 51 
23 4 51 
23 13 51 
23 22 51 
23 18 51 
23 26 51 
23 24 51 
23 14 51 
23 7 51 
23 16 51 
23 17 51 
23 11 51 
23 6 51 
23 9 51 
23 28 51 
23 25 51 
23 15 51 
23 12 51 
23 5 51 
23 1 51 
23 27 51 
23 8 51 
24 13 51 
24 26 51 
24 31 51 
24 23 51 
24 30 51 
24 4 51 
24 16 51 
24 17 51 
24 28 51 
24 25 51 
24 8 51 
24 22 51 
24 6 51 
24 5 51 
24 18 51 
24 27 51 
24 12 51 
24 14 51 
24 9 51 
24 11 51 
25 22 51 
25 31 51 
25 13 51 
25 4 51 
25 18 51 
25 23 51 
25 26 51 
25 17 51 
25 11 51 
25 9 51 
25 5 51 
25 24 51 
25 1 51 
25 8 51 
25 27 51 
25 6 51 
25 28 51 
25 7 51 
25 16 51 
26 31 51 
26 18 51 
26 12 51 
26 22 51 
26 24 51 
26 4 51 
26 16 51 
26 6 51 
26 23 51 
26 1 51 
26 11 51 
26 30 51 
26 27 51 
26 5 51 
26 13 51 
26 14 51 
26 7 51 
26 9 51 
26 17 51 
26 15 51 
26 25 51 
26 28 51 
26 8 51 
26 10 51 
26 29 51 
26 19 51 
26 3 51 
27 18 51 
27 31 51 
27 13 51 
27 30 51 
27 22 51 
27 7 51 
27 24 51 
27 26 51 
27 9 51 
27 28 51 
27 23 51 
27 14 51 
27 11 51 
27 5 51 
27 4 51 
27 6 51 
28 13 51 
28 4 51 
28 22 51 
28 31 51 
28 30 51 
28 5 51 
28 14 51 
28 26 51 
28 1 51 
28 18 51 
28 16 51 
28 12 51 
28 27 51 
28 9 51 
28 7 51 
28 11 51 
28 23 51 
28 17 51 
28 24 51 
28 25 51 
28 6 51 
28 8 51 
29 20 51 
29 2 51 
29 10 51 
30 1 51 
30 4 51 
30 5 51 
30 11 51 
30 26 51 
30 14 51 
30 31 51 
30 16 51 
30 13 51 
30 24 51 
30 18 51 
30 9 51 
30 23 51 
30 28 51 
30 12 51 
30 8 51 
30 17 51 
30 6 51 
30 22 51 
30 27 51 
30 7 51 
31 26 51 
31 4 51 
31 22 51 
31 13 51 
31 29 51 
31 21 51 
31 3 51 
31 15 51 
31 28 51 
31 24 51 
31 2 51 
31 10 51 
31 23 51 
31 19 51 
31 20 51 
31 18 51 
31 1 51 
31 27 51 
31 25 51 
31 11 51 
31 7 51 
1 31 52 
1 4 52 
1 30 52 
1 22 52 
1 24 52 
1 13 52 
1 9 52 
1 26 52 
1 28 52 
1 8 52 
1 17 52 
1 5 52 
1 25 52 
1 23 52 
2 16 52 
3 29 52 
4 28 52 
4 13 52 
4 11 52 
4 1 52 
4 10 52 
4 15 52 
4 21 52 
4 9 52 
4 14 52 
4 30 52 
4 12 52 
4 22 52 
4 5 52 
4 31 52 
4 25 52 
4 23 52 
4 27 52 
4 24 52 
4 16 52 
4 7 52 
4 8 52 
4 17 52 
4 6 52 
4 18 52 
4 29 52 
4 26 52 
4 2 52 
4 3 52 
4 20 52 
4 19 52 
5 31 52 
5 13 52 
5 22 52 
5 4 52 
5 9 52 
5 23 52 
5 24 52 
5 26 52 
5 16 52 
5 28 52 
5 11 52 
5 17 52 
5 18 52 
5 8 52 
5 25 52 
5 6 52 
5 12 52 
5 7 52 
5 27 52 
6 18 52 
6 30 52 
6 26 52 
6 9 52 
6 23 52 
6 22 52 
6 4 52 
6 13 52 
6 16 52 
6 17 52 
6 31 52 
6 28 52 
6 5 52 
6 8 52 
6 11 52 
6 24 52 
6 14 52 
6 7 52 
7 31 52 
7 24 52 
7 18 52 
7 23 52 
7 14 52 
7 9 52 
7 26 52 
7 4 52 
7 30 52 
7 13 52 
7 27 52 
7 6 52 
7 17 52 
7 28 52 
7 22 52 
7 8 52 
7 3 52 
7 5 52 
7 1 52 
7 25 52 
8 5 52 
8 26 52 
8 9 52 
8 22 52 
8 30 52 
8 31 52 
8 13 52 
8 4 52 
8 16 52 
8 23 52 
8 12 52 
8 28 52 
8 27 52 
8 18 52 
8 11 52 
8 17 52 
8 14 52 
8 24 52 
8 25 52 
8 6 52 
8 1 52 
9 30 52 
9 22 52 
9 4 52 
9 18 52 
9 5 52 
9 24 52 
9 31 52 
9 26 52 
9 23 52 
9 13 52 
9 16 52 
9 1 52 
9 7 52 
9 28 52 
9 11 52 
9 6 52 
9 25 52 
9 8 52 
9 17 52 
9 27 52 
9 12 52 
9 15 52 
10 22 52 
10 4 52 
10 28 52 
10 23 52 
10 26 52 
10 25 52 
10 30 52 
10 6 52 
10 13 52 
11 13 52 
11 4 52 
11 8 52 
11 19 52 
11 15 52 
11 14 52 
11 20 52 
11 29 52 
11 3 52 
11 21 52 
11 10 52 
11 17 52 
11 26 52 
11 30 52 
11 2 52 
11 27 52 
11 12 52 
11 16 52 
11 7 52 
11 1 52 
12 4 52 
12 15 52 
12 6 52 
12 17 52 
12 14 52 
12 21 52 
12 16 52 
12 31 52 
12 18 52 
12 26 52 
12 1 52 
12 9 52 
12 8 52 
12 11 52 
12 27 52 
13 12 52 
13 22 52 
13 9 52 
13 5 52 
13 6 52 
13 4 52 
13 28 52 
13 7 52 
13 11 52 
13 30 52 
13 26 52 
13 25 52 
13 1 52 
13 24 52 
13 16 52 
13 18 52 
13 31 52 
13 27 52 
13 8 52 
13 17 52 
13 14 52 
13 15 52 
13 23 52 
13 29 52 
13 10 52 
14 7 52 
14 9 52 
14 25 52 
14 24 52 
14 12 52 
14 6 52 
14 8 52 
14 1 52 
14 15 52 
14 18 52 
14 30 52 
14 23 52 
14 13 52 
14 28 52 
14 26 52 
14 22 52 
14 4 52 
15 5 52 
15 12 52 
15 2 52 
15 19 52 
15 10 52 
15 29 52 
15 20 52 
15 27 52 
15 4 52 
15 25 52 
15 26 52 
15 18 52 
16 4 52 
16 31 52 
16 13 52 
16 22 52 
16 18 52 
16 30 52 
16 23 52 
16 26 52 
16 9 52 
16 24 52 
16 7 52 
16 11 52 
16 28 52 
16 17 52 
16 6 52 
16 8 52 
16 14 52 
16 25 52 
16 5 52 
16 1 52 
17 22 52 
17 18 52 
17 31 52 
17 30 52 
17 23 52 
17 28 52 
17 11 52 
17 24 52 
17 16 52 
17 4 52 
17 9 52 
17 6 52 
17 8 52 
17 5 52 
17 1 52 
17 7 52 
17 25 52 
18 7 52 
18 22 52 
18 9 52 
18 27 52 
18 31 52 
18 16 52 
18 12 52 
18 4 52 
18 30 52 
18 5 52 
18 24 52 
18 28 52 
18 26 52 
18 13 52 
18 23 52 
18 11 52 
18 17 52 
18 6 52 
18 25 52 
18 8 52 
18 15 52 
18 1 52 
19 10 52 
19 1 52 
20 10 52 
21 15 52 
22 13 52 
22 4 52 
22 9 52 
22 25 52 
22 7 52 
22 31 52 
22 30 52 
22 5 52 
22 18 52 
22 1 52 
22 24 52 
22 11 52 
22 16 52 
22 23 52 
22 26 52 
22 8 52 
22 17 52 
22 14 52 
22 6 52 
22 12 52 
22 15 52 
22 27 52 
23 31 52 
23 30 52 
23 4 52 
23 13 52 
23 22 52 
23 18 52 
23 26 52 
23 24 52 
23 14 52 
23 7 52 
23 16 52 
23 17 52 
23 11 52 
23 6 52 
23 9 52 
23 28 52 
23 25 52 
23 15 52 
23 12 52 
23 5 52 
23 1 52 
23 27 52 
23 8 52 
24 13 52 
24 26 52 
24 31 52 
24 23 52 
24 30 52 
24 4 52 
24 16 52 
24 17 52 
24 28 52 
24 25 52 
24 8 52 
24 22 52 
24 6 52 
24 5 52 
24 18 52 
24 27 52 
24 14 52 
24 9 52 
24 11 52 
24 7 52 
25 22 52 
25 13 52 
25 4 52 
25 23 52 
25 26 52 
25 17 52 
25 11 52 
25 9 52 
25 5 52 
25 24 52 
25 1 52 
25 8 52 
25 27 52 
25 6 52 
25 28 52 
25 7 52 
25 16 52 
26 31 52 
26 18 52 
26 12 52 
26 22 52 
26 24 52 
26 4 52 
26 16 52 
26 6 52 
26 23 52 
26 1 52 
26 11 52 
26 30 52 
26 27 52 
26 5 52 
26 13 52 
26 14 52 
26 7 52 
26 9 52 
26 17 52 
26 15 52 
26 25 52 
26 28 52 
26 8 52 
26 10 52 
26 29 52 
26 19 52 
26 2 52 
27 18 52 
27 31 52 
27 13 52 
27 30 52 
27 22 52 
27 7 52 
27 24 52 
27 26 52 
27 9 52 
27 28 52 
27 23 52 
27 11 52 
27 5 52 
27 4 52 
27 6 52 
28 13 52 
28 4 52 
28 22 52 
28 31 52 
28 30 52 
28 5 52 
28 14 52 
28 26 52 
28 18 52 
28 16 52 
28 12 52 
28 27 52 
28 9 52 
28 7 52 
28 11 52 
28 23 52 
28 17 52 
28 24 52 
28 25 52 
28 6 52 
28 8 52 
29 20 52 
29 2 52 
29 10 52 
29 12 52 
29 19 52 
30 1 52 
30 4 52 
30 5 52 
30 11 52 
30 26 52 
30 14 52 
30 31 52 
30 16 52 
30 13 52 
30 24 52 
30 18 52 
30 9 52 
30 23 52 
30 28 52 
30 12 52 
30 8 52 
30 17 52 
30 6 52 
30 22 52 
30 27 52 
30 7 52 
31 26 52 
31 4 52 
31 22 52 
31 13 52 
31 29 52 
31 21 52 
31 3 52 
31 15 52 
31 28 52 
31 24 52 
31 2 52 
31 10 52 
31 23 52 
31 19 52 
31 20 52 
31 18 52 
31 1 52 
31 27 52 
31 25 52 
31 11 52 
31 7 52 
31 9 52 
31 16 52 
1 31 53 
1 4 53 
1 30 53 
1 22 53 
1 24 53 
1 13 53 
1 9 53 
1 26 53 
1 28 53 
1 8 53 
1 17 53 
1 5 53 
1 25 53 
1 23 53 
1 16 53 
1 6 53 
2 16 53 
2 30 53 
3 29 53 
3 26 53 
4 28 53 
4 13 53 
4 11 53 
4 1 53 
4 10 53 
4 15 53 
4 21 53 
4 9 53 
4 14 53 
4 30 53 
4 12 53 
4 22 53 
4 5 53 
4 31 53 
4 25 53 
4 23 53 
4 27 53 
4 24 53 
4 16 53 
4 7 53 
4 8 53 
4 17 53 
4 6 53 
4 18 53 
4 29 53 
4 26 53 
4 2 53 
4 3 53 
4 20 53 
4 19 53 
5 31 53 
5 13 53 
5 22 53 
5 4 53 
5 9 53 
5 23 53 
5 24 53 
5 26 53 
5 16 53 
5 28 53 
5 11 53 
5 17 53 
5 18 53 
5 8 53 
5 25 53 
5 6 53 
5 12 53 
5 7 53 
5 30 53 
6 18 53 
6 30 53 
6 26 53 
6 9 53 
6 23 53 
6 22 53 
6 4 53 
6 13 53 
6 16 53 
6 17 53 
6 31 53 
6 28 53 
6 5 53 
6 8 53 
6 11 53 
6 24 53 
6 14 53 
6 7 53 
7 31 53 
7 24 53 
7 18 53 
7 23 53 
7 14 53 
7 9 53 
7 26 53 
7 4 53 
7 30 53 
7 13 53 
7 6 53 
7 17 53 
7 28 53 
7 22 53 
7 8 53 
7 3 53 
7 5 53 
7 1 53 
7 25 53 
7 16 53 
8 5 53 
8 26 53 
8 9 53 
8 22 53 
8 30 53 
8 31 53 
8 13 53 
8 4 53 
8 16 53 
8 23 53 
8 12 53 
8 28 53 
8 18 53 
8 11 53 
8 17 53 
8 14 53 
8 24 53 
8 25 53 
8 6 53 
9 30 53 
9 22 53 
9 4 53 
9 18 53 
9 5 53 
9 24 53 
9 31 53 
9 26 53 
9 23 53 
9 13 53 
9 16 53 
9 7 53 
9 28 53 
9 11 53 
9 6 53 
9 25 53 
9 8 53 
9 17 53 
9 27 53 
9 12 53 
9 15 53 
9 14 53 
10 22 53 
10 4 53 
10 28 53 
10 23 53 
10 26 53 
10 25 53 
10 30 53 
10 6 53 
10 13 53 
10 8 53 
10 5 53 
11 13 53 
11 4 53 
11 8 53 
11 19 53 
11 15 53 
11 14 53 
11 20 53 
11 29 53 
11 3 53 
11 21 53 
11 10 53 
11 26 53 
11 30 53 
11 2 53 
11 27 53 
11 12 53 
11 16 53 
11 7 53 
11 1 53 
11 31 53 
12 4 53 
12 15 53 
12 6 53 
12 17 53 
12 14 53 
12 21 53 
12 16 53 
12 31 53 
12 18 53 
12 26 53 
12 9 53 
12 8 53 
12 11 53 
12 27 53 
12 13 53 
13 12 53 
13 22 53 
13 9 53 
13 5 53 
13 6 53 
13 4 53 
13 28 53 
13 7 53 
13 11 53 
13 30 53 
13 26 53 
13 25 53 
13 1 53 
13 24 53 
13 16 53 
13 18 53 
13 31 53 
13 27 53 
13 8 53 
13 17 53 
13 14 53 
13 15 53 
13 23 53 
13 29 53 
13 10 53 
14 7 53 
14 9 53 
14 25 53 
14 24 53 
14 12 53 
14 6 53 
14 8 53 
14 1 53 
14 18 53 
14 30 53 
14 23 53 
14 13 53 
14 28 53 
14 26 53 
14 22 53 
14 4 53 
14 16 53 
15 5 53 
15 12 53 
15 2 53 
15 10 53 
15 29 53 
15 20 53 
15 27 53 
15 4 53 
15 25 53 
15 26 53 
15 18 53 
15 31 53 
16 4 53 
16 31 53 
16 13 53 
16 22 53 
16 18 53 
16 30 53 
16 23 53 
16 26 53 
16 9 53 
16 24 53 
16 7 53 
16 11 53 
16 28 53 
16 17 53 
16 6 53 
16 8 53 
16 14 53 
16 25 53 
16 5 53 
16 15 53 
17 22 53 
17 18 53 
17 31 53 
17 30 53 
17 23 53 
17 28 53 
17 11 53 
17 24 53 
17 16 53 
17 4 53 
17 9 53 
17 6 53 
17 8 53 
17 5 53 
17 7 53 
17 25 53 
17 13 53 
18 7 53 
18 22 53 
18 9 53 
18 27 53 
18 31 53 
18 16 53 
18 12 53 
18 4 53 
18 30 53 
18 5 53 
18 24 53 
18 28 53 
18 26 53 
18 13 53 
18 23 53 
18 11 53 
18 17 53 
18 6 53 
18 25 53 
18 8 53 
18 15 53 
18 14 53 
19 10 53 
19 29 53 
20 3 53 
21 15 53 
21 8 53 
21 9 53 
22 13 53 
22 4 53 
22 9 53 
22 25 53 
22 7 53 
22 31 53 
22 30 53 
22 5 53 
22 18 53 
22 1 53 
22 24 53 
22 11 53 
22 16 53 
22 23 53 
22 26 53 
22 8 53 
22 17 53 
22 14 53 
22 6 53 
22 12 53 
22 15 53 
22 27 53 
22 28 53 
23 31 53 
23 30 53 
23 4 53 
23 13 53 
23 22 53 
23 18 53 
23 26 53 
23 24 53 
23 14 53 
23 7 53 
23 16 53 
23 17 53 
23 11 53 
23 6 53 
23 9 53 
23 28 53 
23 25 53 
23 15 53 
23 12 53 
23 5 53 
23 1 53 
23 27 53 
23 8 53 
24 13 53 
24 26 53 
24 31 53 
24 23 53 
24 30 53 
24 4 53 
24 16 53 
24 17 53 
24 28 53 
24 25 53 
24 8 53 
24 22 53 
24 6 53 
24 5 53 
24 18 53 
24 14 53 
24 9 53 
24 11 53 
24 7 53 
25 22 53 
25 13 53 
25 4 53 
25 23 53 
25 26 53 
25 17 53 
25 11 53 
25 9 53 
25 5 53 
25 24 53 
25 1 53 
25 8 53 
25 27 53 
25 6 53 
25 28 53 
25 7 53 
25 16 53 
26 31 53 
26 18 53 
26 12 53 
26 22 53 
26 24 53 
26 4 53 
26 16 53 
26 6 53 
26 23 53 
26 1 53 
26 11 53 
26 30 53 
26 27 53 
26 5 53 
26 13 53 
26 14 53 
26 7 53 
26 9 53 
26 17 53 
26 15 53 
26 25 53 
26 28 53 
26 8 53 
26 10 53 
26 29 53 
26 19 53 
26 2 53 
26 20 53 
27 18 53 
27 31 53 
27 13 53 
27 30 53 
27 22 53 
27 7 53 
27 24 53 
27 26 53 
27 9 53 
27 28 53 
27 23 53 
27 11 53 
27 5 53 
27 4 53 
27 6 53 
27 21 53 
28 13 53 
28 4 53 
28 22 53 
28 31 53 
28 30 53 
28 5 53 
28 14 53 
28 26 53 
28 18 53 
28 16 53 
28 12 53 
28 27 53 
28 9 53 
28 7 53 
28 11 53 
28 23 53 
28 17 53 
28 24 53 
28 6 53 
28 8 53 
28 1 53 
29 20 53 
29 2 53 
29 12 53 
29 19 53 
29 27 53 
30 1 53 
30 4 53 
30 5 53 
30 11 53 
30 26 53 
30 14 53 
30 31 53 
30 16 53 
30 13 53 
30 24 53 
30 18 53 
30 9 53 
30 23 53 
30 28 53 
30 12 53 
30 8 53 
30 17 53 
30 6 53 
30 22 53 
30 27 53 
30 7 53 
30 25 53 
31 26 53 
31 4 53 
31 13 53 
31 29 53 
31 21 53 
31 3 53 
31 15 53 
31 28 53 
31 24 53 
31 2 53 
31 10 53 
31 23 53 
31 19 53 
31 20 53 
31 18 53 
31 27 53 
31 25 53 
31 11 53 
31 7 53 
31 9 53 
31 16 53 
1 31 54 
1 4 54 
1 30 54 
1 22 54 
1 24 54 
1 13 54 
1 9 54 
1 26 54 
1 8 54 
1 17 54 
1 5 54 
1 25 54 
1 23 54 
1 6 54 
2 30 54 
2 9 54 
3 26 54 
3 20 54 
4 28 54 
4 13 54 
4 11 54 
4 1 54 
4 10 54 
4 15 54 
4 21 54 
4 9 54 
4 14 54 
4 30 54 
4 12 54 
4 22 54 
4 5 54 
4 31 54 
4 25 54 
4 23 54 
4 27 54 
4 24 54 
4 16 54 
4 7 54 
4 8 54 
4 17 54 
4 6 54 
4 18 54 
4 29 54 
4 26 54 
4 2 54 
4 3 54 
4 20 54 
4 19 54 
5 31 54 
5 13 54 
5 22 54 
5 4 54 
5 9 54 
5 23 54 
5 24 54 
5 26 54 
5 16 54 
5 28 54 
5 11 54 
5 17 54 
5 18 54 
5 8 54 
5 25 54 
5 6 54 
5 12 54 
5 7 54 
5 30 54 
5 14 54 
6 18 54 
6 30 54 
6 26 54 
6 9 54 
6 23 54 
6 22 54 
6 4 54 
6 13 54 
6 16 54 
6 17 54 
6 31 54 
6 28 54 
6 5 54 
6 8 54 
6 11 54 
6 24 54 
6 14 54 
6 7 54 
6 27 54 
7 31 54 
7 24 54 
7 18 54 
7 23 54 
7 14 54 
7 9 54 
7 26 54 
7 4 54 
7 30 54 
7 13 54 
7 6 54 
7 17 54 
7 28 54 
7 22 54 
7 8 54 
7 3 54 
7 5 54 
7 1 54 
7 25 54 
7 16 54 
7 15 54 
8 5 54 
8 26 54 
8 9 54 
8 22 54 
8 30 54 
8 31 54 
8 13 54 
8 4 54 
8 16 54 
8 23 54 
8 12 54 
8 28 54 
8 18 54 
8 11 54 
8 17 54 
8 14 54 
8 24 54 
8 25 54 
9 30 54 
9 22 54 
9 4 54 
9 18 54 
9 5 54 
9 24 54 
9 31 54 
9 26 54 
9 23 54 
9 13 54 
9 16 54 
9 7 54 
9 28 54 
9 11 54 
9 6 54 
9 25 54 
9 8 54 
9 17 54 
9 27 54 
9 12 54 
9 14 54 
9 10 54 
10 22 54 
10 4 54 
10 28 54 
10 23 54 
10 26 54 
10 25 54 
10 30 54 
10 6 54 
10 13 54 
10 8 54 
10 5 54 
10 11 54 
10 18 54 
11 13 54 
11 4 54 
11 19 54 
11 15 54 
11 14 54 
11 20 54 
11 29 54 
11 3 54 
11 21 54 
11 10 54 
11 26 54 
11 30 54 
11 2 54 
11 27 54 
11 12 54 
11 16 54 
11 7 54 
11 1 54 
11 31 54 
11 18 54 
12 4 54 
12 15 54 
12 6 54 
12 17 54 
12 14 54 
12 21 54 
12 31 54 
12 18 54 
12 26 54 
12 9 54 
12 11 54 
12 27 54 
12 13 54 
13 12 54 
13 22 54 
13 9 54 
13 5 54 
13 6 54 
13 4 54 
13 28 54 
13 7 54 
13 11 54 
13 30 54 
13 26 54 
13 25 54 
13 1 54 
13 24 54 
13 16 54 
13 18 54 
13 31 54 
13 27 54 
13 8 54 
13 17 54 
13 14 54 
13 15 54 
13 23 54 
13 29 54 
13 10 54 
14 7 54 
14 9 54 
14 25 54 
14 24 54 
14 6 54 
14 8 54 
14 1 54 
14 18 54 
14 30 54 
14 23 54 
14 13 54 
14 28 54 
14 26 54 
14 22 54 
14 4 54 
14 16 54 
14 11 54 
15 5 54 
15 12 54 
15 2 54 
15 10 54 
15 29 54 
15 27 54 
15 4 54 
15 25 54 
15 26 54 
15 18 54 
15 31 54 
15 9 54 
16 4 54 
16 31 54 
16 13 54 
16 22 54 
16 18 54 
16 30 54 
16 23 54 
16 26 54 
16 9 54 
16 24 54 
16 7 54 
16 11 54 
16 28 54 
16 17 54 
16 6 54 
16 8 54 
16 14 54 
16 25 54 
16 5 54 
16 15 54 
16 12 54 
17 22 54 
17 18 54 
17 31 54 
17 30 54 
17 23 54 
17 28 54 
17 11 54 
17 24 54 
17 16 54 
17 4 54 
17 9 54 
17 6 54 
17 8 54 
17 5 54 
17 7 54 
17 25 54 
17 13 54 
17 1 54 
18 7 54 
18 22 54 
18 9 54 
18 27 54 
18 31 54 
18 16 54 
18 12 54 
18 4 54 
18 30 54 
18 5 54 
18 24 54 
18 28 54 
18 26 54 
18 13 54 
18 23 54 
18 11 54 
18 17 54 
18 6 54 
18 25 54 
18 8 54 
18 15 54 
18 14 54 
18 10 54 
18 1 54 
19 10 54 
19 3 54 
20 3 54 
20 10 54 
20 7 54 
21 8 54 
21 9 54 
22 13 54 
22 4 54 
22 9 54 
22 25 54 
22 7 54 
22 31 54 
22 30 54 
22 5 54 
22 18 54 
22 1 54 
22 24 54 
22 11 54 
22 16 54 
22 23 54 
22 26 54 
22 8 54 
22 17 54 
22 14 54 
22 6 54 
22 12 54 
22 15 54 
22 27 54 
22 28 54 
23 31 54 
23 30 54 
23 4 54 
23 13 54 
23 22 54 
23 18 54 
23 26 54 
23 14 54 
23 7 54 
23 16 54 
23 17 54 
23 11 54 
23 6 54 
23 9 54 
23 28 54 
23 25 54 
23 15 54 
23 12 54 
23 5 54 
23 1 54 
23 27 54 
23 8 54 
24 13 54 
24 26 54 
24 31 54 
24 23 54 
24 30 54 
24 4 54 
24 16 54 
24 17 54 
24 28 54 
24 25 54 
24 22 54 
24 5 54 
24 18 54 
24 14 54 
24 9 54 
24 11 54 
24 7 54 
25 22 54 
25 13 54 
25 4 54 
25 23 54 
25 26 54 
25 17 54 
25 11 54 
25 9 54 
25 5 54 
25 24 54 
25 1 54 
25 27 54 
25 6 54 
25 28 54 
25 7 54 
25 16 54 
25 18 54 
26 31 54 
26 18 54 
26 12 54 
26 22 54 
26 24 54 
26 4 54 
26 16 54 
26 6 54 
26 23 54 
26 1 54 
26 11 54 
26 30 54 
26 27 54 
26 5 54 
26 13 54 
26 14 54 
26 7 54 
26 9 54 
26 17 54 
26 15 54 
26 25 54 
26 28 54 
26 8 54 
26 10 54 
26 29 54 
26 19 54 
26 2 54 
26 21 54 
27 18 54 
27 31 54 
27 13 54 
27 30 54 
27 22 54 
27 7 54 
27 24 54 
27 26 54 
27 9 54 
27 28 54 
27 23 54 
27 11 54 
27 5 54 
27 4 54 
27 21 54 
27 19 54 
28 13 54 
28 4 54 
28 22 54 
28 31 54 
28 30 54 
28 5 54 
28 14 54 
28 26 54 
28 18 54 
28 16 54 
28 27 54 
28 9 54 
28 7 54 
28 11 54 
28 23 54 
28 17 54 
28 24 54 
28 6 54 
28 8 54 
29 20 54 
29 2 54 
29 12 54 
29 19 54 
29 5 54 
30 1 54 
30 4 54 
30 5 54 
30 11 54 
30 26 54 
30 14 54 
30 31 54 
30 16 54 
30 13 54 
30 24 54 
30 18 54 
30 9 54 
30 23 54 
30 28 54 
30 12 54 
30 8 54 
30 17 54 
30 6 54 
30 22 54 
30 27 54 
30 7 54 
30 25 54 
31 26 54 
31 4 54 
31 13 54 
31 29 54 
31 21 54 
31 3 54 
31 15 54 
31 28 54 
31 24 54 
31 2 54 
31 10 54 
31 23 54 
31 19 54 
31 20 54 
31 18 54 
31 27 54 
31 25 54 
31 11 54 
31 7 54 
31 9 54 
31 16 54 
31 14 54 
1 31 55 
1 4 55 
1 30 55 
1 22 55 
1 24 55 
1 13 55 
1 9 55 
1 26 55 
1 8 55 
1 17 55 
1 23 55 
1 6 55 
2 30 55 
2 22 55 
3 26 55 
3 10 55 
4 28 55 
4 13 55 
4 11 55 
4 1 55 
4 10 55 
4 15 55 
4 21 55 
4 9 55 
4 14 55 
4 30 55 
4 12 55 
4 22 55 
4 5 55 
4 31 55 
4 25 55 
4 23 55 
4 27 55 
4 24 55 
4 16 55 
4 7 55 
4 8 55 
4 17 55 
4 6 55 
4 18 55 
4 29 55 
4 26 55 
4 2 55 
4 3 55 
4 20 55 
4 19 55 
5 31 55 
5 13 55 
5 22 55 
5 4 55 
5 9 55 
5 23 55 
5 24 55 
5 26 55 
5 16 55 
5 28 55 
5 11 55 
5 17 55 
5 18 55 
5 8 55 
5 25 55 
5 6 55 
5 12 55 
5 7 55 
5 30 55 
5 14 55 
5 27 55 
6 18 55 
6 30 55 
6 26 55 
6 9 55 
6 23 55 
6 22 55 
6 4 55 
6 13 55 
6 16 55 
6 17 55 
6 31 55 
6 28 55 
6 5 55 
6 8 55 
6 11 55 
6 24 55 
6 14 55 
6 7 55 
6 27 55 
7 31 55 
7 24 55 
7 18 55 
7 23 55 
7 14 55 
7 9 55 
7 26 55 
7 4 55 
7 30 55 
7 13 55 
7 6 55 
7 17 55 
7 28 55 
7 22 55 
7 8 55 
7 5 55 
7 1 55 
7 25 55 
7 16 55 
7 15 55 
8 5 55 
8 26 55 
8 9 55 
8 22 55 
8 30 55 
8 31 55 
8 13 55 
8 4 55 
8 16 55 
8 23 55 
8 12 55 
8 28 55 
8 18 55 
8 11 55 
8 17 55 
8 14 55 
8 24 55 
8 25 55 
8 6 55 
8 7 55 
9 30 55 
9 22 55 
9 4 55 
9 18 55 
9 5 55 
9 24 55 
9 31 55 
9 26 55 
9 23 55 
9 13 55 
9 16 55 
9 7 55 
9 28 55 
9 11 55 
9 6 55 
9 25 55 
9 8 55 
9 17 55 
9 27 55 
9 14 55 
9 10 55 
9 1 55 
10 22 55 
10 4 55 
10 28 55 
10 23 55 
10 26 55 
10 25 55 
10 30 55 
10 6 55 
10 13 55 
10 8 55 
10 5 55 
10 11 55 
10 18 55 
10 14 55 
10 17 55 
11 13 55 
11 4 55 
11 19 55 
11 15 55 
11 14 55 
11 20 55 
11 29 55 
11 3 55 
11 21 55 
11 10 55 
11 26 55 
11 30 55 
11 2 55 
11 27 55 
11 12 55 
11 16 55 
11 7 55 
11 1 55 
11 31 55 
11 8 55 
12 4 55 
12 15 55 
12 6 55 
12 17 55 
12 14 55 
12 21 55 
12 31 55 
12 18 55 
12 26 55 
12 9 55 
12 11 55 
12 27 55 
12 13 55 
12 16 55 
12 22 55 
13 12 55 
13 22 55 
13 9 55 
13 5 55 
13 6 55 
13 4 55 
13 28 55 
13 7 55 
13 11 55 
13 30 55 
13 26 55 
13 25 55 
13 1 55 
13 24 55 
13 16 55 
13 18 55 
13 31 55 
13 27 55 
13 8 55 
13 17 55 
13 14 55 
13 15 55 
13 23 55 
13 29 55 
13 10 55 
14 7 55 
14 9 55 
14 25 55 
14 24 55 
14 6 55 
14 8 55 
14 18 55 
14 30 55 
14 23 55 
14 13 55 
14 28 55 
14 26 55 
14 22 55 
14 4 55 
14 16 55 
14 11 55 
14 31 55 
15 5 55 
15 12 55 
15 2 55 
15 10 55 
15 27 55 
15 4 55 
15 25 55 
15 26 55 
15 18 55 
15 31 55 
15 9 55 
15 23 55 
16 4 55 
16 31 55 
16 13 55 
16 22 55 
16 18 55 
16 30 55 
16 23 55 
16 26 55 
16 9 55 
16 24 55 
16 7 55 
16 11 55 
16 28 55 
16 17 55 
16 6 55 
16 8 55 
16 14 55 
16 25 55 
16 5 55 
16 15 55 
16 10 55 
17 22 55 
17 18 55 
17 31 55 
17 30 55 
17 23 55 
17 28 55 
17 11 55 
17 16 55 
17 4 55 
17 9 55 
17 6 55 
17 8 55 
17 5 55 
17 7 55 
17 25 55 
17 13 55 
18 7 55 
18 22 55 
18 9 55 
18 27 55 
18 31 55 
18 16 55 
18 12 55 
18 4 55 
18 30 55 
18 5 55 
18 24 55 
18 28 55 
18 26 55 
18 13 55 
18 23 55 
18 11 55 
18 17 55 
18 6 55 
18 25 55 
18 8 55 
18 15 55 
18 14 55 
18 10 55 
18 1 55 
18 29 55 
19 10 55 
19 27 55 
20 10 55 
21 9 55 
21 20 55 
22 13 55 
22 4 55 
22 9 55 
22 25 55 
22 7 55 
22 31 55 
22 30 55 
22 5 55 
22 18 55 
22 1 55 
22 24 55 
22 11 55 
22 16 55 
22 23 55 
22 26 55 
22 8 55 
22 17 55 
22 14 55 
22 6 55 
22 12 55 
22 15 55 
22 27 55 
22 28 55 
23 31 55 
23 30 55 
23 4 55 
23 13 55 
23 22 55 
23 18 55 
23 26 55 
23 14 55 
23 7 55 
23 16 55 
23 17 55 
23 6 55 
23 9 55 
23 28 55 
23 25 55 
23 15 55 
23 12 55 
23 5 55 
23 1 55 
23 27 55 
23 8 55 
23 10 55 
24 13 55 
24 26 55 
24 31 55 
24 23 55 
24 30 55 
24 4 55 
24 16 55 
24 17 55 
24 28 55 
24 25 55 
24 22 55 
24 5 55 
24 18 55 
24 14 55 
24 9 55 
24 11 55 
24 7 55 
24 8 55 
24 6 55 
25 22 55 
25 13 55 
25 4 55 
25 23 55 
25 26 55 
25 17 55 
25 11 55 
25 9 55 
25 5 55 
25 24 55 
25 1 55 
25 27 55 
25 6 55 
25 28 55 
25 7 55 
25 16 55 
25 18 55 
26 31 55 
26 18 55 
26 12 55 
26 22 55 
26 24 55 
26 4 55 
26 16 55 
26 6 55 
26 23 55 
26 1 55 
26 11 55 
26 30 55 
26 27 55 
26 5 55 
26 13 55 
26 14 55 
26 7 55 
26 9 55 
26 17 55 
26 15 55 
26 25 55 
26 28 55 
26 8 55 
26 10 55 
26 29 55 
26 19 55 
26 2 55 
26 21 55 
27 18 55 
27 31 55 
27 13 55 
27 30 55 
27 22 55 
27 7 55 
27 24 55 
27 26 55 
27 9 55 
27 28 55 
27 23 55 
27 11 55 
27 5 55 
27 4 55 
27 21 55 
27 19 55 
27 10 55 
28 13 55 
28 4 55 
28 22 55 
28 31 55 
28 30 55 
28 5 55 
28 14 55 
28 26 55 
28 18 55 
28 16 55 
28 27 55 
28 7 55 
28 11 55 
28 23 55 
28 17 55 
28 24 55 
28 6 55 
28 8 55 
28 10 55 
29 20 55 
29 2 55 
29 19 55 
29 5 55 
29 8 55 
30 1 55 
30 4 55 
30 5 55 
30 11 55 
30 26 55 
30 14 55 
30 31 55 
30 16 55 
30 13 55 
30 24 55 
30 18 55 
30 9 55 
30 23 55 
30 28 55 
30 12 55 
30 8 55 
30 17 55 
30 6 55 
30 22 55 
30 27 55 
30 7 55 
30 25 55 
31 26 55 
31 4 55 
31 13 55 
31 29 55 
31 21 55 
31 3 55 
31 15 55 
31 28 55 
31 24 55 
31 2 55 
31 10 55 
31 23 55 
31 19 55 
31 20 55 
31 18 55 
31 27 55 
31 25 55 
31 11 55 
31 7 55 
31 16 55 
31 14 55 
31 1 55 
1 31 56 
1 4 56 
1 30 56 
1 22 56 
1 24 56 
1 13 56 
1 9 56 
1 26 56 
1 8 56 
1 17 56 
1 23 56 
1 6 56 
1 27 56 
1 18 56 
2 30 56 
2 22 56 
2 16 56 
3 26 56 
3 4 56 
4 28 56 
4 13 56 
4 11 56 
4 1 56 
4 10 56 
4 15 56 
4 21 56 
4 9 56 
4 14 56 
4 30 56 
4 12 56 
4 22 56 
4 5 56 
4 31 56 
4 25 56 
4 23 56 
4 27 56 
4 24 56 
4 16 56 
4 7 56 
4 8 56 
4 17 56 
4 6 56 
4 18 56 
4 29 56 
4 26 56 
4 2 56 
4 3 56 
4 20 56 
4 19 56 
5 31 56 
5 13 56 
5 22 56 
5 4 56 
5 9 56 
5 23 56 
5 24 56 
5 26 56 
5 16 56 
5 28 56 
5 11 56 
5 18 56 
5 8 56 
5 25 56 
5 6 56 
5 12 56 
5 7 56 
5 30 56 
5 14 56 
5 27 56 
6 18 56 
6 30 56 
6 26 56 
6 9 56 
6 23 56 
6 22 56 
6 4 56 
6 13 56 
6 16 56 
6 17 56 
6 31 56 
6 28 56 
6 5 56 
6 8 56 
6 11 56 
6 24 56 
6 14 56 
6 7 56 
6 27 56 
6 10 56 
6 25 56 
7 31 56 
7 24 56 
7 18 56 
7 23 56 
7 14 56 
7 9 56 
7 26 56 
7 4 56 
7 30 56 
7 13 56 
7 6 56 
7 28 56 
7 22 56 
7 8 56 
7 5 56 
7 1 56 
7 25 56 
7 16 56 
7 15 56 
7 27 56 
8 5 56 
8 26 56 
8 9 56 
8 22 56 
8 30 56 
8 31 56 
8 13 56 
8 4 56 
8 16 56 
8 23 56 
8 12 56 
8 28 56 
8 18 56 
8 11 56 
8 14 56 
8 24 56 
8 25 56 
8 6 56 
8 7 56 
8 27 56 
9 30 56 
9 22 56 
9 4 56 
9 18 56 
9 5 56 
9 24 56 
9 31 56 
9 26 56 
9 23 56 
9 13 56 
9 16 56 
9 7 56 
9 28 56 
9 11 56 
9 6 56 
9 25 56 
9 8 56 
9 17 56 
9 27 56 
9 14 56 
9 10 56 
9 1 56 
9 12 56 
10 22 56 
10 4 56 
10 28 56 
10 23 56 
10 26 56 
10 25 56 
10 30 56 
10 6 56 
10 13 56 
10 8 56 
10 5 56 
10 11 56 
10 18 56 
10 14 56 
10 17 56 
10 9 56 
10 7 56 
11 13 56 
11 4 56 
11 19 56 
11 15 56 
11 14 56 
11 20 56 
11 29 56 
11 3 56 
11 21 56 
11 10 56 
11 26 56 
11 30 56 
11 2 56 
11 27 56 
11 12 56 
11 16 56 
11 7 56 
11 1 56 
11 31 56 
11 8 56 
12 4 56 
12 15 56 
12 6 56 
12 14 56 
12 21 56 
12 18 56 
12 26 56 
12 9 56 
12 11 56 
12 27 56 
12 13 56 
12 16 56 
12 22 56 
13 12 56 
13 22 56 
13 9 56 
13 5 56 
13 6 56 
13 4 56 
13 28 56 
13 7 56 
13 11 56 
13 30 56 
13 26 56 
13 25 56 
13 1 56 
13 24 56 
13 16 56 
13 18 56 
13 31 56 
13 27 56 
13 8 56 
13 17 56 
13 14 56 
13 15 56 
13 23 56 
13 29 56 
13 10 56 
14 7 56 
14 9 56 
14 25 56 
14 24 56 
14 6 56 
14 8 56 
14 18 56 
14 30 56 
14 23 56 
14 13 56 
14 28 56 
14 26 56 
14 22 56 
14 4 56 
14 16 56 
14 11 56 
14 31 56 
15 5 56 
15 10 56 
15 27 56 
15 4 56 
15 25 56 
15 26 56 
15 18 56 
15 31 56 
15 9 56 
15 23 56 
16 4 56 
16 31 56 
16 13 56 
16 22 56 
16 18 56 
16 30 56 
16 23 56 
16 26 56 
16 9 56 
16 24 56 
16 7 56 
16 11 56 
16 28 56 
16 17 56 
16 6 56 
16 8 56 
16 14 56 
16 25 56 
16 5 56 
16 15 56 
16 10 56 
16 27 56 
17 22 56 
17 18 56 
17 31 56 
17 30 56 
17 23 56 
17 28 56 
17 11 56 
17 16 56 
17 4 56 
17 9 56 
17 6 56 
17 8 56 
17 5 56 
17 7 56 
17 13 56 
17 26 56 
18 7 56 
18 22 56 
18 9 56 
18 27 56 
18 31 56 
18 16 56 
18 12 56 
18 4 56 
18 30 56 
18 5 56 
18 24 56 
18 28 56 
18 26 56 
18 13 56 
18 23 56 
18 11 56 
18 17 56 
18 6 56 
18 25 56 
18 8 56 
18 15 56 
18 14 56 
18 10 56 
18 1 56 
18 29 56 
19 10 56 
19 2 56 
20 27 56 
21 20 56 
22 13 56 
22 4 56 
22 9 56 
22 25 56 
22 7 56 
22 31 56 
22 30 56 
22 5 56 
22 18 56 
22 1 56 
22 24 56 
22 11 56 
22 16 56 
22 23 56 
22 26 56 
22 8 56 
22 17 56 
22 14 56 
22 6 56 
22 12 56 
22 27 56 
22 28 56 
23 31 56 
23 30 56 
23 4 56 
23 13 56 
23 22 56 
23 18 56 
23 26 56 
23 7 56 
23 16 56 
23 17 56 
23 6 56 
23 9 56 
23 28 56 
23 25 56 
23 15 56 
23 12 56 
23 5 56 
23 1 56 
23 27 56 
23 8 56 
23 10 56 
23 3 56 
24 13 56 
24 26 56 
24 31 56 
24 23 56 
24 30 56 
24 4 56 
24 16 56 
24 17 56 
24 28 56 
24 25 56 
24 22 56 
24 5 56 
24 18 56 
24 14 56 
24 9 56 
24 11 56 
24 7 56 
24 8 56 
24 6 56 
24 10 56 
24 12 56 
25 22 56 
25 13 56 
25 4 56 
25 23 56 
25 26 56 
25 17 56 
25 11 56 
25 9 56 
25 5 56 
25 24 56 
25 27 56 
25 6 56 
25 28 56 
25 7 56 
25 16 56 
25 18 56 
25 30 56 
26 31 56 
26 18 56 
26 12 56 
26 22 56 
26 24 56 
26 4 56 
26 16 56 
26 6 56 
26 23 56 
26 1 56 
26 11 56 
26 30 56 
26 27 56 
26 5 56 
26 13 56 
26 14 56 
26 7 56 
26 9 56 
26 17 56 
26 15 56 
26 25 56 
26 28 56 
26 8 56 
26 10 56 
26 29 56 
26 19 56 
26 2 56 
26 21 56 
27 18 56 
27 31 56 
27 30 56 
27 22 56 
27 7 56 
27 24 56 
27 26 56 
27 9 56 
27 28 56 
27 23 56 
27 11 56 
27 5 56 
27 4 56 
27 21 56 
27 19 56 
27 10 56 
27 3 56 
28 13 56 
28 4 56 
28 22 56 
28 31 56 
28 30 56 
28 5 56 
28 14 56 
28 26 56 
28 18 56 
28 16 56 
28 27 56 
28 7 56 
28 11 56 
28 23 56 
28 17 56 
28 24 56 
28 6 56 
28 8 56 
28 10 56 
28 25 56 
29 20 56 
29 2 56 
29 19 56 
29 8 56 
29 14 56 
30 4 56 
30 5 56 
30 11 56 
30 26 56 
30 14 56 
30 31 56 
30 16 56 
30 13 56 
30 24 56 
30 18 56 
30 9 56 
30 23 56 
30 28 56 
30 12 56 
30 8 56 
30 17 56 
30 6 56 
30 22 56 
30 27 56 
30 7 56 
30 25 56 
30 10 56 
31 26 56 
31 4 56 
31 13 56 
31 29 56 
31 21 56 
31 3 56 
31 15 56 
31 28 56 
31 24 56 
31 2 56 
31 10 56 
31 23 56 
31 19 56 
31 20 56 
31 18 56 
31 27 56 
31 25 56 
31 11 56 
31 7 56 
31 16 56 
31 14 56 
31 1 56 
31 12 56 
1 31 57 
1 4 57 
1 30 57 
1 22 57 
1 24 57 
1 13 57 
1 9 57 
1 26 57 
1 8 57 
1 17 57 
1 23 57 
1 6 57 
1 27 57 
1 18 57 
1 16 57 
1 7 57 
2 30 57 
2 16 57 
2 8 57 
3 26 57 
3 4 57 
4 28 57 
4 13 57 
4 11 57 
4 1 57 
4 10 57 
4 15 57 
4 21 57 
4 9 57 
4 14 57 
4 30 57 
4 12 57 
4 22 57 
4 5 57 
4 31 57 
4 25 57 
4 23 57 
4 27 57 
4 24 57 
4 16 57 
4 7 57 
4 8 57 
4 17 57 
4 6 57 
4 18 57 
4 29 57 
4 26 57 
4 2 57 
4 3 57 
4 20 57 
4 19 57 
5 31 57 
5 13 57 
5 4 57 
5 9 57 
5 23 57 
5 24 57 
5 26 57 
5 16 57 
5 28 57 
5 11 57 
5 18 57 
5 8 57 
5 25 57 
5 6 57 
5 12 57 
5 7 57 
5 30 57 
5 14 57 
5 27 57 
6 18 57 
6 30 57 
6 26 57 
6 9 57 
6 23 57 
6 22 57 
6 4 57 
6 13 57 
6 16 57 
6 17 57 
6 31 57 
6 28 57 
6 5 57 
6 8 57 
6 11 57 
6 24 57 
6 14 57 
6 7 57 
6 27 57 
6 10 57 
6 25 57 
7 31 57 
7 24 57 
7 18 57 
7 23 57 
7 14 57 
7 9 57 
7 26 57 
7 4 57 
7 30 57 
7 13 57 
7 6 57 
7 28 57 
7 22 57 
7 8 57 
7 5 57 
7 1 57 
7 25 57 
7 16 57 
7 27 57 
7 17 57 
8 5 57 
8 26 57 
8 9 57 
8 22 57 
8 30 57 
8 31 57 
8 13 57 
8 4 57 
8 16 57 
8 23 57 
8 12 57 
8 28 57 
8 18 57 
8 11 57 
8 14 57 
8 24 57 
8 25 57 
8 6 57 
8 7 57 
8 15 57 
9 30 57 
9 22 57 
9 4 57 
9 18 57 
9 5 57 
9 24 57 
9 31 57 
9 26 57 
9 23 57 
9 13 57 
9 16 57 
9 7 57 
9 28 57 
9 11 57 
9 6 57 
9 25 57 
9 8 57 
9 17 57 
9 27 57 
9 14 57 
9 10 57 
9 1 57 
9 12 57 
9 15 57 
10 22 57 
10 4 57 
10 28 57 
10 23 57 
10 26 57 
10 25 57 
10 30 57 
10 6 57 
10 13 57 
10 8 57 
10 5 57 
10 11 57 
10 18 57 
10 14 57 
10 17 57 
10 9 57 
10 7 57 
10 24 57 
10 16 57 
11 13 57 
11 4 57 
11 19 57 
11 15 57 
11 14 57 
11 20 57 
11 29 57 
11 3 57 
11 21 57 
11 10 57 
11 26 57 
11 2 57 
11 27 57 
11 12 57 
11 16 57 
11 7 57 
11 1 57 
11 31 57 
11 8 57 
11 17 57 
12 4 57 
12 15 57 
12 6 57 
12 14 57 
12 21 57 
12 18 57 
12 26 57 
12 9 57 
12 11 57 
12 27 57 
12 13 57 
12 16 57 
12 22 57 
12 24 57 
12 25 57 
13 12 57 
13 22 57 
13 9 57 
13 5 57 
13 6 57 
13 4 57 
13 28 57 
13 7 57 
13 11 57 
13 30 57 
13 26 57 
13 25 57 
13 1 57 
13 24 57 
13 16 57 
13 18 57 
13 31 57 
13 27 57 
13 8 57 
13 17 57 
13 14 57 
13 15 57 
13 23 57 
13 10 57 
14 7 57 
14 9 57 
14 25 57 
14 24 57 
14 6 57 
14 8 57 
14 18 57 
14 30 57 
14 23 57 
14 13 57 
14 28 57 
14 26 57 
14 22 57 
14 4 57 
14 16 57 
14 11 57 
14 31 57 
14 12 57 
14 17 57 
15 5 57 
15 10 57 
15 27 57 
15 4 57 
15 25 57 
15 26 57 
15 18 57 
15 31 57 
15 9 57 
15 23 57 
15 8 57 
15 24 57 
16 4 57 
16 31 57 
16 13 57 
16 22 57 
16 18 57 
16 30 57 
16 23 57 
16 26 57 
16 9 57 
16 24 57 
16 7 57 
16 11 57 
16 28 57 
16 17 57 
16 6 57 
16 8 57 
16 14 57 
16 25 57 
16 5 57 
16 10 57 
16 27 57 
16 12 57 
17 22 57 
17 18 57 
17 31 57 
17 30 57 
17 23 57 
17 28 57 
17 11 57 
17 16 57 
17 4 57 
17 9 57 
17 6 57 
17 8 57 
17 7 57 
17 13 57 
17 26 57 
17 24 57 
18 7 57 
18 22 57 
18 9 57 
18 27 57 
18 31 57 
18 16 57 
18 12 57 
18 4 57 
18 30 57 
18 5 57 
18 24 57 
18 28 57 
18 26 57 
18 13 57 
18 23 57 
18 11 57 
18 17 57 
18 6 57 
18 25 57 
18 8 57 
18 15 57 
18 14 57 
18 10 57 
18 1 57 
18 29 57 
19 10 57 
19 8 57 
20 1 57 
21 20 57 
22 13 57 
22 4 57 
22 9 57 
22 25 57 
22 7 57 
22 31 57 
22 30 57 
22 5 57 
22 18 57 
22 1 57 
22 24 57 
22 11 57 
22 16 57 
22 23 57 
22 26 57 
22 8 57 
22 17 57 
22 14 57 
22 6 57 
22 27 57 
22 28 57 
22 10 57 
23 31 57 
23 30 57 
23 4 57 
23 13 57 
23 22 57 
23 18 57 
23 26 57 
23 16 57 
23 17 57 
23 6 57 
23 9 57 
23 28 57 
23 25 57 
23 15 57 
23 12 57 
23 5 57 
23 1 57 
23 27 57 
23 8 57 
23 10 57 
23 3 57 
23 24 57 
24 13 57 
24 26 57 
24 31 57 
24 23 57 
24 30 57 
24 4 57 
24 16 57 
24 17 57 
24 28 57 
24 25 57 
24 22 57 
24 5 57 
24 18 57 
24 14 57 
24 9 57 
24 11 57 
24 7 57 
24 8 57 
24 6 57 
24 10 57 
24 12 57 
25 22 57 
25 13 57 
25 4 57 
25 23 57 
25 26 57 
25 17 57 
25 11 57 
25 9 57 
25 5 57 
25 24 57 
25 6 57 
25 28 57 
25 7 57 
25 16 57 
25 18 57 
25 30 57 
26 31 57 
26 18 57 
26 12 57 
26 22 57 
26 24 57 
26 4 57 
26 16 57 
26 6 57 
26 23 57 
26 1 57 
26 11 57 
26 30 57 
26 27 57 
26 5 57 
26 13 57 
26 14 57 
26 7 57 
26 9 57 
26 17 57 
26 15 57 
26 25 57 
26 28 57 
26 8 57 
26 10 57 
26 29 57 
26 19 57 
26 2 57 
26 21 57 
27 18 57 
27 31 57 
27 30 57 
27 22 57 
27 7 57 
27 24 57 
27 26 57 
27 9 57 
27 28 57 
27 23 57 
27 11 57 
27 5 57 
27 4 57 
27 21 57 
27 19 57 
27 10 57 
27 3 57 
27 29 57 
28 13 57 
28 4 57 
28 22 57 
28 31 57 
28 30 57 
28 5 57 
28 14 57 
28 26 57 
28 18 57 
28 16 57 
28 27 57 
28 7 57 
28 11 57 
28 23 57 
28 17 57 
28 24 57 
28 6 57 
28 8 57 
28 10 57 
28 25 57 
28 15 57 
28 1 57 
29 20 57 
29 2 57 
29 19 57 
29 14 57 
29 27 57 
30 4 57 
30 5 57 
30 11 57 
30 26 57 
30 14 57 
30 31 57 
30 16 57 
30 13 57 
30 24 57 
30 18 57 
30 9 57 
30 23 57 
30 28 57 
30 8 57 
30 17 57 
30 6 57 
30 22 57 
30 27 57 
30 7 57 
30 25 57 
30 10 57 
31 26 57 
31 4 57 
31 13 57 
31 29 57 
31 21 57 
31 3 57 
31 15 57 
31 28 57 
31 24 57 
31 2 57 
31 10 57 
31 23 57 
31 19 57 
31 20 57 
31 18 57 
31 25 57 
31 11 57 
31 7 57 
31 16 57 
31 14 57 
31 1 57 
31 12 57 
31 17 57 
1 31 58 
1 4 58 
1 30 58 
1 22 58 
1 24 58 
1 13 58 
1 9 58 
1 26 58 
1 8 58 
1 17 58 
1 23 58 
1 6 58 
1 27 58 
1 18 58 
1 16 58 
1 7 58 
1 28 58 
1 11 58 
2 30 58 
2 8 58 
2 10 58 
3 4 58 
4 28 58 
4 13 58 
4 11 58 
4 1 58 
4 10 58 
4 15 58 
4 21 58 
4 9 58 
4 14 58 
4 30 58 
4 12 58 
4 22 58 
4 5 58 
4 31 58 
4 25 58 
4 23 58 
4 27 58 
4 24 58 
4 16 58 
4 7 58 
4 8 58 
4 17 58 
4 6 58 
4 18 58 
4 29 58 
4 26 58 
4 2 58 
4 3 58 
4 20 58 
4 19 58 
5 31 58 
5 13 58 
5 4 58 
5 9 58 
5 23 58 
5 24 58 
5 26 58 
5 16 58 
5 28 58 
5 11 58 
5 18 58 
5 8 58 
5 25 58 
5 6 58 
5 12 58 
5 7 58 
5 30 58 
5 14 58 
5 27 58 
6 18 58 
6 30 58 
6 26 58 
6 9 58 
6 23 58 
6 22 58 
6 4 58 
6 13 58 
6 16 58 
6 17 58 
6 31 58 
6 28 58 
6 5 58 
6 8 58 
6 11 58 
6 24 58 
6 14 58 
6 7 58 
6 27 58 
6 10 58 
6 25 58 
7 31 58 
7 24 58 
7 18 58 
7 23 58 
7 14 58 
7 9 58 
7 26 58 
7 4 58 
7 30 58 
7 13 58 
7 6 58 
7 28 58 
7 22 58 
7 8 58 
7 5 58 
7 1 58 
7 25 58 
7 16 58 
7 27 58 
7 17 58 
8 5 58 
8 26 58 
8 9 58 
8 22 58 
8 30 58 
8 31 58 
8 13 58 
8 4 58 
8 16 58 
8 23 58 
8 12 58 
8 28 58 
8 18 58 
8 11 58 
8 14 58 
8 25 58 
8 6 58 
8 7 58 
8 15 58 
8 10 58 
9 30 58 
9 22 58 
9 4 58 
9 18 58 
9 5 58 
9 24 58 
9 31 58 
9 26 58 
9 23 58 
9 13 58 
9 16 58 
9 7 58 
9 28 58 
9 11 58 
9 6 58 
9 8 58 
9 27 58 
9 14 58 
9 10 58 
9 1 58 
9 12 58 
9 15 58 
10 22 58 
10 4 58 
10 28 58 
10 23 58 
10 26 58 
10 30 58 
10 6 58 
10 13 58 
10 8 58 
10 5 58 
10 11 58 
10 18 58 
10 14 58 
10 17 58 
10 9 58 
10 7 58 
10 24 58 
10 16 58 
10 1 58 
11 13 58 
11 4 58 
11 19 58 
11 15 58 
11 14 58 
11 20 58 
11 29 58 
11 3 58 
11 21 58 
11 10 58 
11 26 58 
11 2 58 
11 27 58 
11 12 58 
11 16 58 
11 7 58 
11 1 58 
11 31 58 
11 17 58 
11 5 58 
12 4 58 
12 15 58 
12 6 58 
12 14 58 
12 21 58 
12 18 58 
12 26 58 
12 9 58 
12 11 58 
12 27 58 
12 13 58 
12 16 58 
12 22 58 
12 24 58 
12 25 58 
12 2 58 
12 3 58 
13 12 58 
13 22 58 
13 9 58 
13 5 58 
13 6 58 
13 4 58 
13 28 58 
13 7 58 
13 11 58 
13 30 58 
13 26 58 
13 25 58 
13 1 58 
13 24 58 
13 16 58 
13 18 58 
13 31 58 
13 27 58 
13 8 58 
13 17 58 
13 14 58 
13 15 58 
13 23 58 
13 10 58 
14 7 58 
14 9 58 
14 25 58 
14 24 58 
14 6 58 
14 8 58 
14 18 58 
14 30 58 
14 23 58 
14 13 58 
14 28 58 
14 26 58 
14 22 58 
14 4 58 
14 16 58 
14 11 58 
14 31 58 
14 17 58 
14 27 58 
15 5 58 
15 27 58 
15 4 58 
15 25 58 
15 26 58 
15 18 58 
15 31 58 
15 9 58 
15 23 58 
15 8 58 
15 24 58 
15 11 58 
16 4 58 
16 31 58 
16 13 58 
16 22 58 
16 18 58 
16 30 58 
16 23 58 
16 26 58 
16 9 58 
16 24 58 
16 7 58 
16 11 58 
16 28 58 
16 17 58 
16 6 58 
16 8 58 
16 14 58 
16 25 58 
16 5 58 
16 10 58 
16 27 58 
16 12 58 
17 22 58 
17 18 58 
17 31 58 
17 30 58 
17 23 58 
17 28 58 
17 16 58 
17 4 58 
17 9 58 
17 6 58 
17 8 58 
17 7 58 
17 13 58 
17 26 58 
17 24 58 
17 10 58 
18 7 58 
18 22 58 
18 9 58 
18 27 58 
18 31 58 
18 16 58 
18 12 58 
18 4 58 
18 30 58 
18 5 58 
18 24 58 
18 28 58 
18 26 58 
18 13 58 
18 23 58 
18 11 58 
18 17 58 
18 6 58 
18 25 58 
18 8 58 
18 15 58 
18 14 58 
18 10 58 
18 1 58 
19 10 58 
19 15 58 
20 19 58 
21 20 58 
22 13 58 
22 4 58 
22 9 58 
22 25 58 
22 7 58 
22 31 58 
22 30 58 
22 5 58 
22 18 58 
22 1 58 
22 24 58 
22 11 58 
22 16 58 
22 23 58 
22 26 58 
22 8 58 
22 17 58 
22 14 58 
22 6 58 
22 27 58 
22 28 58 
22 10 58 
22 15 58 
23 31 58 
23 30 58 
23 4 58 
23 13 58 
23 22 58 
23 18 58 
23 26 58 
23 16 58 
23 17 58 
23 6 58 
23 9 58 
23 28 58 
23 25 58 
23 15 58 
23 12 58 
23 5 58 
23 1 58 
23 27 58 
23 8 58 
23 10 58 
23 3 58 
23 29 58 
24 13 58 
24 26 58 
24 31 58 
24 23 58 
24 30 58 
24 4 58 
24 16 58 
24 17 58 
24 28 58 
24 25 58 
24 22 58 
24 5 58 
24 18 58 
24 14 58 
24 9 58 
24 11 58 
24 7 58 
24 8 58 
24 6 58 
24 10 58 
24 12 58 
24 27 58 
24 1 58 
25 22 58 
25 13 58 
25 4 58 
25 23 58 
25 26 58 
25 17 58 
25 11 58 
25 9 58 
25 5 58 
25 24 58 
25 6 58 
25 28 58 
25 7 58 
25 16 58 
25 18 58 
25 30 58 
26 31 58 
26 18 58 
26 12 58 
26 22 58 
26 24 58 
26 4 58 
26 16 58 
26 6 58 
26 23 58 
26 1 58 
26 11 58 
26 30 58 
26 27 58 
26 5 58 
26 13 58 
26 14 58 
26 7 58 
26 9 58 
26 17 58 
26 15 58 
26 25 58 
26 28 58 
26 8 58 
26 10 58 
26 29 58 
26 19 58 
27 18 58 
27 31 58 
27 30 58 
27 22 58 
27 24 58 
27 26 58 
27 9 58 
27 28 58 
27 23 58 
27 11 58 
27 5 58 
27 4 58 
27 21 58 
27 19 58 
27 10 58 
27 3 58 
27 29 58 
27 20 58 
28 13 58 
28 4 58 
28 22 58 
28 31 58 
28 30 58 
28 5 58 
28 14 58 
28 26 58 
28 18 58 
28 16 58 
28 27 58 
28 7 58 
28 11 58 
28 23 58 
28 17 58 
28 24 58 
28 6 58 
28 8 58 
28 10 58 
28 25 58 
28 1 58 
28 9 58 
29 20 58 
29 2 58 
29 19 58 
30 4 58 
30 5 58 
30 11 58 
30 26 58 
30 14 58 
30 31 58 
30 16 58 
30 13 58 
30 24 58 
30 18 58 
30 9 58 
30 23 58 
30 28 58 
30 8 58 
30 17 58 
30 6 58 
30 22 58 
30 27 58 
30 7 58 
30 25 58 
30 10 58 
30 12 58 
31 26 58 
31 4 58 
31 13 58 
31 29 58 
31 21 58 
31 3 58 
31 15 58 
31 28 58 
31 2 58 
31 10 58 
31 23 58 
31 19 58 
31 20 58 
31 18 58 
31 25 58 
31 11 58 
31 7 58 
31 16 58 
31 14 58 
31 1 58 
31 12 58 
31 17 58 
31 27 58 
1 31 59 
1 4 59 
1 30 59 
1 22 59 
1 24 59 
1 13 59 
1 9 59 
1 26 59 
1 8 59 
1 17 59 
1 23 59 
1 6 59 
1 27 59 
1 18 59 
1 16 59 
1 7 59 
1 28 59 
1 11 59 
1 14 59 
1 10 59 
2 30 59 
2 8 59 
2 22 59 
3 4 59 
4 28 59 
4 13 59 
4 11 59 
4 1 59 
4 10 59 
4 15 59 
4 21 59 
4 9 59 
4 14 59 
4 30 59 
4 12 59 
4 22 59 
4 5 59 
4 31 59 
4 25 59 
4 23 59 
4 27 59 
4 24 59 
4 16 59 
4 7 59 
4 8 59 
4 17 59 
4 6 59 
4 18 59 
4 29 59 
4 26 59 
4 2 59 
4 3 59 
4 20 59 
4 19 59 
5 31 59 
5 13 59 
5 4 59 
5 9 59 
5 23 59 
5 24 59 
5 26 59 
5 16 59 
5 28 59 
5 11 59 
5 18 59 
5 8 59 
5 25 59 
5 6 59 
5 12 59 
5 7 59 
5 30 59 
5 14 59 
5 27 59 
6 18 59 
6 30 59 
6 26 59 
6 9 59 
6 23 59 
6 22 59 
6 4 59 
6 13 59 
6 16 59 
6 31 59 
6 28 59 
6 5 59 
6 8 59 
6 11 59 
6 24 59 
6 14 59 
6 7 59 
6 27 59 
6 10 59 
6 25 59 
7 31 59 
7 24 59 
7 18 59 
7 23 59 
7 14 59 
7 9 59 
7 26 59 
7 4 59 
7 30 59 
7 13 59 
7 6 59 
7 28 59 
7 22 59 
7 8 59 
7 5 59 
7 1 59 
7 25 59 
7 16 59 
7 27 59 
7 17 59 
7 12 59 
8 5 59 
8 26 59 
8 9 59 
8 22 59 
8 30 59 
8 31 59 
8 13 59 
8 4 59 
8 16 59 
8 23 59 
8 12 59 
8 28 59 
8 18 59 
8 11 59 
8 14 59 
8 25 59 
8 6 59 
8 7 59 
8 15 59 
8 10 59 
8 1 59 
9 30 59 
9 22 59 
9 4 59 
9 18 59 
9 5 59 
9 24 59 
9 31 59 
9 26 59 
9 23 59 
9 13 59 
9 16 59 
9 7 59 
9 28 59 
9 11 59 
9 6 59 
9 8 59 
9 27 59 
9 14 59 
9 10 59 
9 1 59 
9 12 59 
9 15 59 
10 22 59 
10 4 59 
10 28 59 
10 23 59 
10 26 59 
10 30 59 
10 6 59 
10 13 59 
10 8 59 
10 5 59 
10 11 59 
10 18 59 
10 14 59 
10 9 59 
10 7 59 
10 24 59 
10 16 59 
10 1 59 
11 13 59 
11 4 59 
11 19 59 
11 15 59 
11 14 59 
11 20 59 
11 29 59 
11 3 59 
11 21 59 
11 10 59 
11 26 59 
11 2 59 
11 27 59 
11 12 59 
11 7 59 
11 1 59 
11 31 59 
11 17 59 
11 5 59 
11 22 59 
12 4 59 
12 15 59 
12 6 59 
12 14 59 
12 21 59 
12 18 59 
12 26 59 
12 9 59 
12 27 59 
12 13 59 
12 22 59 
12 24 59 
12 25 59 
12 2 59 
12 3 59 
13 12 59 
13 22 59 
13 9 59 
13 5 59 
13 6 59 
13 4 59 
13 28 59 
13 7 59 
13 11 59 
13 30 59 
13 25 59 
13 1 59 
13 24 59 
13 16 59 
13 18 59 
13 31 59 
13 27 59 
13 8 59 
13 17 59 
13 14 59 
13 15 59 
13 23 59 
13 10 59 
14 7 59 
14 9 59 
14 25 59 
14 24 59 
14 6 59 
14 8 59 
14 18 59 
14 30 59 
14 23 59 
14 13 59 
14 28 59 
14 26 59 
14 22 59 
14 4 59 
14 16 59 
14 11 59 
14 31 59 
14 17 59 
14 27 59 
14 5 59 
14 1 59 
15 5 59 
15 27 59 
15 4 59 
15 26 59 
15 18 59 
15 31 59 
15 9 59 
15 23 59 
15 8 59 
15 24 59 
15 11 59 
15 1 59 
16 4 59 
16 31 59 
16 13 59 
16 22 59 
16 18 59 
16 30 59 
16 23 59 
16 26 59 
16 9 59 
16 24 59 
16 7 59 
16 11 59 
16 28 59 
16 6 59 
16 8 59 
16 14 59 
16 25 59 
16 5 59 
16 10 59 
16 27 59 
16 12 59 
16 1 59 
17 22 59 
17 18 59 
17 31 59 
17 30 59 
17 23 59 
17 28 59 
17 16 59 
17 4 59 
17 9 59 
17 6 59 
17 8 59 
17 7 59 
17 13 59 
17 26 59 
17 24 59 
17 11 59 
18 7 59 
18 22 59 
18 9 59 
18 27 59 
18 31 59 
18 16 59 
18 12 59 
18 4 59 
18 30 59 
18 5 59 
18 24 59 
18 28 59 
18 26 59 
18 13 59 
18 23 59 
18 11 59 
18 17 59 
18 6 59 
18 25 59 
18 8 59 
18 15 59 
18 14 59 
18 10 59 
18 1 59 
18 2 59 
19 15 59 
19 21 59 
20 21 59 
21 25 59 
22 13 59 
22 4 59 
22 9 59 
22 25 59 
22 7 59 
22 31 59 
22 30 59 
22 5 59 
22 18 59 
22 1 59 
22 24 59 
22 11 59 
22 16 59 
22 23 59 
22 26 59 
22 8 59 
22 17 59 
22 14 59 
22 6 59 
22 27 59 
22 28 59 
22 10 59 
22 15 59 
22 12 59 
23 31 59 
23 30 59 
23 4 59 
23 13 59 
23 22 59 
23 18 59 
23 26 59 
23 16 59 
23 17 59 
23 6 59 
23 9 59 
23 28 59 
23 25 59 
23 15 59 
23 12 59 
23 5 59 
23 1 59 
23 8 59 
23 10 59 
23 3 59 
23 29 59 
23 24 59 
24 13 59 
24 26 59 
24 31 59 
24 23 59 
24 30 59 
24 4 59 
24 16 59 
24 28 59 
24 25 59 
24 22 59 
24 5 59 
24 18 59 
24 14 59 
24 9 59 
24 11 59 
24 7 59 
24 8 59 
24 6 59 
24 10 59 
24 12 59 
24 27 59 
24 1 59 
25 22 59 
25 13 59 
25 4 59 
25 23 59 
25 26 59 
25 17 59 
25 11 59 
25 9 59 
25 5 59 
25 24 59 
25 6 59 
25 28 59 
25 7 59 
25 16 59 
25 18 59 
25 30 59 
25 20 59 
26 31 59 
26 18 59 
26 12 59 
26 22 59 
26 24 59 
26 4 59 
26 16 59 
26 6 59 
26 23 59 
26 1 59 
26 11 59 
26 30 59 
26 27 59 
26 5 59 
26 13 59 
26 14 59 
26 7 59 
26 9 59 
26 17 59 
26 15 59 
26 25 59 
26 28 59 
26 8 59 
26 10 59 
26 29 59 
26 19 59 
27 18 59 
27 31 59 
27 30 59 
27 22 59 
27 24 59 
27 26 59 
27 9 59 
27 28 59 
27 23 59 
27 11 59 
27 5 59 
27 4 59 
27 21 59 
27 19 59 
27 10 59 
27 3 59 
27 29 59 
27 20 59 
27 1 59 
28 13 59 
28 4 59 
28 22 59 
28 31 59 
28 30 59 
28 5 59 
28 14 59 
28 26 59 
28 18 59 
28 16 59 
28 27 59 
28 7 59 
28 11 59 
28 23 59 
28 17 59 
28 24 59 
28 6 59 
28 8 59 
28 10 59 
28 25 59 
28 1 59 
28 9 59 
29 20 59 
29 2 59 
29 19 59 
29 21 59 
29 11 59 
30 4 59 
30 5 59 
30 11 59 
30 26 59 
30 14 59 
30 31 59 
30 16 59 
30 13 59 
30 24 59 
30 18 59 
30 9 59 
30 23 59 
30 28 59 
30 8 59 
30 17 59 
30 6 59 
30 22 59 
30 27 59 
30 7 59 
30 25 59 
30 10 59 
30 12 59 
30 1 59 
31 26 59 
31 4 59 
31 13 59 
31 29 59 
31 21 59 
31 3 59 
31 15 59 
31 28 59 
31 2 59 
31 10 59 
31 23 59 
31 19 59 
31 20 59 
31 18 59 
31 25 59 
31 7 59 
31 16 59 
31 14 59 
31 1 59 
31 12 59 
31 17 59 
31 27 59 
31 24 59 
1 31 60 
1 4 60 
1 30 60 
1 22 60 
1 24 60 
1 13 60 
1 9 60 
1 26 60 
1 8 60 
1 17 60 
1 23 60 
1 6 60 
1 27 60 
1 18 60 
1 16 60 
1 7 60 
1 28 60 
1 11 60 
1 14 60 
1 10 60 
1 12 60 
1 5 60 
2 30 60 
3 21 60 
4 28 60 
4 13 60 
4 11 60 
4 1 60 
4 10 60 
4 15 60 
4 21 60 
4 9 60 
4 14 60 
4 30 60 
4 12 60 
4 22 60 
4 5 60 
4 31 60 
4 25 60 
4 23 60 
4 27 60 
4 24 60 
4 16 60 
4 7 60 
4 8 60 
4 17 60 
4 6 60 
4 18 60 
4 29 60 
4 26 60 
4 2 60 
4 3 60 
4 20 60 
4 19 60 
5 31 60 
5 13 60 
5 4 60 
5 9 60 
5 23 60 
5 24 60 
5 26 60 
5 16 60 
5 28 60 
5 11 60 
5 18 60 
5 8 60 
5 25 60 
5 6 60 
5 12 60 
5 7 60 
5 30 60 
5 14 60 
5 27 60 
5 1 60 
6 18 60 
6 30 60 
6 26 60 
6 9 60 
6 23 60 
6 22 60 
6 4 60 
6 13 60 
6 16 60 
6 31 60 
6 28 60 
6 5 60 
6 8 60 
6 11 60 
6 24 60 
6 14 60 
6 7 60 
6 27 60 
6 10 60 
6 25 60 
7 31 60 
7 24 60 
7 18 60 
7 23 60 
7 14 60 
7 9 60 
7 26 60 
7 4 60 
7 30 60 
7 13 60 
7 6 60 
7 28 60 
7 22 60 
7 8 60 
7 5 60 
7 1 60 
7 25 60 
7 16 60 
7 27 60 
7 12 60 
8 5 60 
8 26 60 
8 9 60 
8 22 60 
8 30 60 
8 31 60 
8 13 60 
8 4 60 
8 16 60 
8 23 60 
8 12 60 
8 28 60 
8 18 60 
8 14 60 
8 25 60 
8 6 60 
8 7 60 
8 15 60 
8 10 60 
8 1 60 
8 27 60 
9 30 60 
9 22 60 
9 4 60 
9 18 60 
9 24 60 
9 31 60 
9 26 60 
9 23 60 
9 13 60 
9 16 60 
9 7 60 
9 28 60 
9 6 60 
9 8 60 
9 27 60 
9 14 60 
9 10 60 
9 1 60 
9 12 60 
9 15 60 
10 22 60 
10 4 60 
10 28 60 
10 23 60 
10 26 60 
10 30 60 
10 6 60 
10 13 60 
10 8 60 
10 5 60 
10 11 60 
10 18 60 
10 14 60 
10 9 60 
10 7 60 
10 24 60 
10 16 60 
10 1 60 
10 12 60 
10 17 60 
11 13 60 
11 4 60 
11 19 60 
11 15 60 
11 14 60 
11 20 60 
11 29 60 
11 3 60 
11 21 60 
11 10 60 
11 26 60 
11 2 60 
11 27 60 
11 12 60 
11 7 60 
11 1 60 
11 31 60 
11 17 60 
11 22 60 
11 16 60 
12 4 60 
12 15 60 
12 6 60 
12 14 60 
12 21 60 
12 18 60 
12 26 60 
12 27 60 
12 13 60 
12 22 60 
12 25 60 
12 2 60 
12 3 60 
13 12 60 
13 22 60 
13 9 60 
13 5 60 
13 6 60 
13 4 60 
13 28 60 
13 7 60 
13 11 60 
13 30 60 
13 25 60 
13 1 60 
13 24 60 
13 16 60 
13 18 60 
13 31 60 
13 27 60 
13 8 60 
13 17 60 
13 15 60 
13 23 60 
13 10 60 
14 7 60 
14 9 60 
14 25 60 
14 24 60 
14 6 60 
14 8 60 
14 18 60 
14 30 60 
14 23 60 
14 13 60 
14 28 60 
14 26 60 
14 22 60 
14 4 60 
14 16 60 
14 11 60 
14 31 60 
14 17 60 
14 27 60 
14 5 60 
14 1 60 
14 10 60 
14 12 60 
15 5 60 
15 4 60 
15 26 60 
15 18 60 
15 31 60 
15 9 60 
15 23 60 
15 8 60 
15 24 60 
15 11 60 
15 1 60 
15 13 60 
16 4 60 
16 31 60 
16 13 60 
16 22 60 
16 18 60 
16 30 60 
16 23 60 
16 26 60 
16 9 60 
16 24 60 
16 7 60 
16 11 60 
16 28 60 
16 6 60 
16 8 60 
16 14 60 
16 5 60 
16 10 60 
16 27 60 
16 12 60 
16 1 60 
16 17 60 
17 22 60 
17 18 60 
17 31 60 
17 30 60 
17 23 60 
17 28 60 
17 16 60 
17 4 60 
17 9 60 
17 6 60 
17 8 60 
17 7 60 
17 13 60 
17 26 60 
17 24 60 
17 11 60 
17 14 60 
17 27 60 
18 7 60 
18 22 60 
18 9 60 
18 27 60 
18 31 60 
18 16 60 
18 12 60 
18 4 60 
18 30 60 
18 5 60 
18 24 60 
18 28 60 
18 26 60 
18 13 60 
18 23 60 
18 11 60 
18 17 60 
18 6 60 
18 25 60 
18 8 60 
18 15 60 
18 14 60 
18 10 60 
18 1 60 
18 29 60 
19 15 60 
19 17 60 
20 29 60 
21 25 60 
22 13 60 
22 4 60 
22 9 60 
22 25 60 
22 7 60 
22 31 60 
22 30 60 
22 5 60 
22 18 60 
22 1 60 
22 24 60 
22 11 60 
22 16 60 
22 23 60 
22 26 60 
22 8 60 
22 17 60 
22 14 60 
22 6 60 
22 27 60 
22 28 60 
22 10 60 
22 15 60 
22 12 60 
23 31 60 
23 30 60 
23 4 60 
23 13 60 
23 22 60 
23 18 60 
23 26 60 
23 16 60 
23 17 60 
23 6 60 
23 9 60 
23 28 60 
23 25 60 
23 15 60 
23 12 60 
23 1 60 
23 8 60 
23 10 60 
23 3 60 
23 29 60 
23 24 60 
23 14 60 
24 13 60 
24 26 60 
24 31 60 
24 23 60 
24 30 60 
24 4 60 
24 16 60 
24 28 60 
24 25 60 
24 22 60 
24 5 60 
24 18 60 
24 14 60 
24 9 60 
24 11 60 
24 7 60 
24 8 60 
24 6 60 
24 10 60 
24 12 60 
24 27 60 
24 1 60 
25 22 60 
25 13 60 
25 4 60 
25 23 60 
25 26 60 
25 17 60 
25 11 60 
25 9 60 
25 5 60 
25 24 60 
25 6 60 
25 28 60 
25 7 60 
25 16 60 
25 18 60 
25 30 60 
25 20 60 
26 31 60 
26 18 60 
26 12 60 
26 22 60 
26 24 60 
26 4 60 
26 16 60 
26 6 60 
26 23 60 
26 1 60 
26 11 60 
26 30 60 
26 27 60 
26 5 60 
26 13 60 
26 14 60 
26 7 60 
26 9 60 
26 17 60 
26 15 60 
26 25 60 
26 28 60 
26 8 60 
26 10 60 
26 29 60 
27 18 60 
27 31 60 
27 30 60 
27 22 60 
27 24 60 
27 26 60 
27 9 60 
27 28 60 
27 11 60 
27 4 60 
27 21 60 
27 19 60 
27 10 60 
27 3 60 
27 29 60 
27 20 60 
27 1 60 
28 13 60 
28 4 60 
28 22 60 
28 31 60 
28 30 60 
28 5 60 
28 14 60 
28 26 60 
28 18 60 
28 16 60 
28 27 60 
28 7 60 
28 11 60 
28 23 60 
28 24 60 
28 6 60 
28 8 60 
28 10 60 
28 25 60 
28 1 60 
28 9 60 
29 20 60 
29 2 60 
29 19 60 
29 21 60 
29 11 60 
30 4 60 
30 5 60 
30 11 60 
30 26 60 
30 14 60 
30 31 60 
30 16 60 
30 13 60 
30 24 60 
30 18 60 
30 9 60 
30 23 60 
30 28 60 
30 8 60 
30 17 60 
30 6 60 
30 22 60 
30 27 60 
30 7 60 
30 25 60 
30 10 60 
30 12 60 
30 1 60 
31 26 60 
31 4 60 
31 13 60 
31 29 60 
31 21 60 
31 3 60 
31 15 60 
31 28 60 
31 2 60 
31 10 60 
31 23 60 
31 19 60 
31 20 60 
31 18 60 
31 25 60 
31 7 60 
31 16 60 
31 14 60 
31 1 60 
31 12 60 
31 17 60 
31 27 60 
31 30 60 
