# Supplementary material for: Targeted Cooperative Actions Shape Social Networks
Source: PLoS One. 2016 Jan 29;11(1):e0147850. doi: 10.1371/journal.pone.0147850 (PMC4733057; doi:10.1371/journal.pone.0147850)
Supplement: S1 Dataset — The S1 Dataset is a zip file archive containing anonymized data of each session in separate sub-files. Sessions in the recipient-only treatment are in the subfiles B, C, D, and E and sessions in the reciprocal treatment are in the sub-files F, G, H, I, and J. The sub-file A describes data format. (ZIP) [file pone.0147850.s002.zip › S1Dataset/E.txt]

from to round
1 2 1 
1 3 1 
2 13 1 
3 35 1 
3 10 1 
4 18 1 
4 16 1 
5 18 1 
5 31 1 
6 12 1 
6 3 1 
7 27 1 
7 24 1 
8 27 1 
9 18 1 
9 28 1 
10 14 1 
10 34 1 
11 13 1 
11 15 1 
12 25 1 
12 26 1 
13 24 1 
13 6 1 
14 24 1 
14 5 1 
15 20 1 
15 34 1 
16 21 1 
16 12 1 
17 21 1 
17 13 1 
18 1 1 
18 6 1 
20 2 1 
20 15 1 
21 4 1 
21 5 1 
22 35 1 
22 8 1 
23 8 1 
23 9 1 
24 30 1 
24 11 1 
25 35 1 
25 21 1 
26 9 1 
26 19 1 
27 21 1 
27 22 1 
28 30 1 
28 22 1 
30 23 1 
30 1 1 
31 26 1 
31 19 1 
32 14 1 
32 21 1 
33 27 1 
33 19 1 
34 27 1 
34 8 1 
35 2 1 
35 15 1 
1 2 2 
1 3 2 
1 11 2 
1 7 2 
3 35 2 
3 10 2 
3 4 2 
3 34 2 
5 18 2 
5 31 2 
5 30 2 
5 6 2 
6 12 2 
6 3 2 
6 11 2 
6 32 2 
7 27 2 
7 25 2 
8 27 2 
8 26 2 
8 13 2 
9 18 2 
9 28 2 
9 14 2 
9 24 2 
10 34 2 
10 21 2 
11 13 2 
11 25 2 
12 25 2 
12 26 2 
12 32 2 
12 10 2 
13 24 2 
13 6 2 
13 33 2 
14 24 2 
14 5 2 
14 23 2 
14 31 2 
15 20 2 
15 34 2 
15 11 2 
15 29 2 
16 21 2 
16 12 2 
16 25 2 
16 6 2 
17 13 2 
17 33 2 
18 1 2 
18 6 2 
18 32 2 
20 15 2 
20 5 2 
21 4 2 
21 5 2 
21 14 2 
21 34 2 
22 35 2 
22 8 2 
22 31 2 
22 32 2 
23 9 2 
23 7 2 
24 11 2 
24 13 2 
25 35 2 
25 21 2 
25 9 2 
25 33 2 
26 9 2 
26 19 2 
26 30 2 
26 4 2 
27 21 2 
27 22 2 
27 3 2 
27 16 2 
28 30 2 
28 22 2 
28 11 2 
28 20 2 
29 33 2 
30 23 2 
30 1 2 
30 9 2 
30 29 2 
31 26 2 
31 19 2 
31 23 2 
31 13 2 
32 14 2 
32 21 2 
32 23 2 
32 17 2 
33 27 2 
33 19 2 
33 2 2 
33 15 2 
34 27 2 
34 18 2 
35 2 2 
35 15 2 
35 20 2 
35 33 2 
1 2 3 
1 3 3 
1 11 3 
1 7 3 
1 25 3 
1 6 3 
2 17 3 
3 35 3 
3 10 3 
3 4 3 
3 34 3 
3 21 3 
3 31 3 
4 17 3 
4 8 3 
5 18 3 
5 31 3 
5 30 3 
5 6 3 
5 12 3 
5 1 3 
6 12 3 
6 3 3 
6 32 3 
6 26 3 
7 25 3 
7 1 3 
8 13 3 
9 18 3 
9 28 3 
9 14 3 
9 24 3 
9 3 3 
9 1 3 
10 21 3 
10 6 3 
11 13 3 
11 25 3 
11 16 3 
12 25 3 
12 26 3 
12 32 3 
12 14 3 
13 6 3 
13 33 3 
13 28 3 
14 24 3 
14 5 3 
14 23 3 
14 31 3 
14 26 3 
14 28 3 
15 20 3 
15 34 3 
15 11 3 
15 29 3 
15 18 3 
15 8 3 
16 21 3 
16 12 3 
16 25 3 
16 6 3 
16 18 3 
16 7 3 
17 33 3 
17 3 3 
18 1 3 
18 32 3 
18 22 3 
20 15 3 
20 5 3 
20 16 3 
20 22 3 
21 4 3 
21 5 3 
21 14 3 
21 11 3 
22 35 3 
22 31 3 
22 32 3 
22 14 3 
23 7 3 
24 11 3 
24 13 3 
24 21 3 
25 35 3 
25 21 3 
25 9 3 
25 33 3 
25 28 3 
25 10 3 
26 9 3 
26 19 3 
26 30 3 
26 4 3 
26 35 3 
26 5 3 
27 22 3 
27 3 3 
27 16 3 
27 28 3 
28 30 3 
28 22 3 
28 20 3 
28 31 3 
29 10 3 
30 23 3 
30 1 3 
30 29 3 
30 13 3 
31 26 3 
31 19 3 
31 23 3 
31 13 3 
31 5 3 
31 16 3 
32 14 3 
32 21 3 
32 17 3 
32 28 3 
33 27 3 
33 19 3 
33 2 3 
33 15 3 
33 25 3 
33 29 3 
34 27 3 
34 18 3 
35 2 3 
35 15 3 
35 20 3 
35 33 3 
35 7 3 
35 28 3 
1 2 4 
1 3 4 
1 11 4 
1 7 4 
1 25 4 
1 6 4 
1 17 4 
1 31 4 
3 35 4 
3 10 4 
3 34 4 
3 21 4 
3 31 4 
3 16 4 
4 17 4 
4 2 4 
5 31 4 
5 30 4 
5 6 4 
5 12 4 
5 1 4 
5 25 4 
6 12 4 
6 3 4 
6 32 4 
6 26 4 
6 14 4 
6 9 4 
7 1 4 
7 16 4 
8 10 4 
9 28 4 
9 14 4 
9 3 4 
9 1 4 
10 21 4 
10 6 4 
10 26 4 
10 33 4 
11 25 4 
11 16 4 
11 15 4 
12 25 4 
12 26 4 
12 14 4 
12 5 4 
13 6 4 
13 33 4 
13 28 4 
13 24 4 
13 12 4 
14 24 4 
14 5 4 
14 23 4 
14 31 4 
14 26 4 
14 28 4 
14 16 4 
14 1 4 
15 20 4 
15 34 4 
15 29 4 
15 18 4 
15 8 4 
15 12 4 
16 21 4 
16 12 4 
16 25 4 
16 6 4 
16 18 4 
16 7 4 
16 24 4 
16 1 4 
17 33 4 
17 3 4 
18 32 4 
18 22 4 
18 3 4 
19 16 4 
20 15 4 
20 5 4 
20 16 4 
20 22 4 
20 14 4 
20 9 4 
21 4 4 
21 5 4 
21 11 4 
21 30 4 
22 35 4 
22 31 4 
22 32 4 
22 14 4 
22 25 4 
22 24 4 
23 27 4 
24 13 4 
24 21 4 
24 25 4 
25 35 4 
25 21 4 
25 9 4 
25 33 4 
25 10 4 
25 4 4 
26 9 4 
26 19 4 
26 30 4 
26 4 4 
26 35 4 
26 5 4 
26 20 4 
26 27 4 
27 22 4 
27 3 4 
27 16 4 
27 28 4 
27 35 4 
27 15 4 
28 22 4 
28 20 4 
28 31 4 
28 27 4 
29 12 4 
30 1 4 
30 29 4 
30 13 4 
30 34 4 
31 26 4 
31 19 4 
31 23 4 
31 13 4 
31 5 4 
31 16 4 
31 27 4 
31 15 4 
32 14 4 
32 21 4 
32 17 4 
32 28 4 
32 5 4 
32 1 4 
33 27 4 
33 2 4 
33 15 4 
33 25 4 
33 29 4 
33 31 4 
34 27 4 
34 30 4 
35 15 4 
35 20 4 
35 33 4 
35 28 4 
1 2 5 
1 3 5 
1 11 5 
1 7 5 
1 25 5 
1 6 5 
1 17 5 
1 31 5 
1 33 5 
1 22 5 
2 27 5 
3 35 5 
3 10 5 
3 21 5 
3 31 5 
3 16 5 
3 5 5 
5 31 5 
5 6 5 
5 1 5 
5 25 5 
6 3 5 
6 32 5 
6 26 5 
6 14 5 
6 9 5 
6 22 5 
7 1 5 
7 31 5 
8 10 5 
8 9 5 
8 32 5 
9 28 5 
9 14 5 
9 3 5 
9 1 5 
9 26 5 
9 31 5 
10 6 5 
10 26 5 
10 33 5 
10 15 5 
11 25 5 
11 16 5 
11 15 5 
11 26 5 
11 22 5 
12 26 5 
12 14 5 
12 5 5 
12 32 5 
13 6 5 
13 33 5 
13 28 5 
13 12 5 
13 14 5 
14 24 5 
14 5 5 
14 31 5 
14 26 5 
14 28 5 
14 16 5 
14 1 5 
14 32 5 
15 34 5 
15 29 5 
15 18 5 
15 8 5 
15 12 5 
15 2 5 
16 21 5 
16 12 5 
16 25 5 
16 6 5 
16 18 5 
16 7 5 
16 24 5 
16 1 5 
16 20 5 
16 22 5 
17 3 5 
17 16 5 
18 32 5 
18 22 5 
18 16 5 
19 16 5 
19 26 5 
20 15 5 
20 5 5 
20 16 5 
20 22 5 
20 14 5 
20 33 5 
21 4 5 
21 5 5 
21 11 5 
21 18 5 
22 35 5 
22 31 5 
22 32 5 
22 14 5 
22 25 5 
22 24 5 
22 33 5 
22 6 5 
23 27 5 
23 6 5 
24 21 5 
24 25 5 
24 14 5 
25 35 5 
25 9 5 
25 33 5 
25 10 5 
25 4 5 
25 7 5 
26 9 5 
26 19 5 
26 30 5 
26 4 5 
26 35 5 
26 5 5 
26 20 5 
26 27 5 
26 14 5 
26 22 5 
27 22 5 
27 3 5 
27 16 5 
27 35 5 
27 15 5 
27 25 5 
28 22 5 
28 20 5 
28 31 5 
28 27 5 
28 10 5 
28 15 5 
29 12 5 
29 13 5 
30 1 5 
30 13 5 
30 34 5 
30 9 5 
31 26 5 
31 19 5 
31 23 5 
31 13 5 
31 5 5 
31 16 5 
31 27 5 
31 15 5 
31 20 5 
31 32 5 
32 14 5 
32 21 5 
32 17 5 
32 28 5 
32 5 5 
32 1 5 
32 30 5 
32 26 5 
33 27 5 
33 15 5 
33 25 5 
33 29 5 
33 31 5 
33 32 5 
34 30 5 
34 6 5 
35 15 5 
35 20 5 
35 33 5 
35 16 5 
1 2 6 
1 3 6 
1 11 6 
1 7 6 
1 25 6 
1 6 6 
1 17 6 
1 31 6 
1 33 6 
1 22 6 
1 20 6 
1 21 6 
2 27 6 
2 5 6 
2 3 6 
3 35 6 
3 10 6 
3 21 6 
3 31 6 
3 16 6 
3 5 6 
3 20 6 
3 32 6 
4 20 6 
4 19 6 
5 31 6 
5 6 6 
5 1 6 
5 25 6 
5 14 6 
5 27 6 
6 3 6 
6 32 6 
6 26 6 
6 14 6 
6 9 6 
6 22 6 
6 25 6 
7 1 6 
8 10 6 
8 9 6 
8 32 6 
8 6 6 
9 28 6 
9 14 6 
9 3 6 
9 1 6 
9 26 6 
9 31 6 
10 6 6 
10 26 6 
10 33 6 
10 15 6 
10 16 6 
11 25 6 
11 16 6 
11 26 6 
11 22 6 
11 1 6 
12 26 6 
12 14 6 
12 5 6 
12 32 6 
12 1 6 
12 16 6 
13 33 6 
13 28 6 
13 14 6 
14 24 6 
14 5 6 
14 31 6 
14 26 6 
14 28 6 
14 16 6 
14 1 6 
14 32 6 
14 13 6 
14 15 6 
15 34 6 
15 29 6 
15 18 6 
15 8 6 
15 2 6 
16 21 6 
16 12 6 
16 25 6 
16 6 6 
16 18 6 
16 7 6 
16 24 6 
16 1 6 
16 20 6 
16 22 6 
16 33 6 
16 13 6 
17 3 6 
17 16 6 
18 22 6 
18 16 6 
18 11 6 
19 16 6 
19 26 6 
19 28 6 
19 13 6 
20 15 6 
20 16 6 
20 22 6 
20 14 6 
20 33 6 
20 26 6 
21 4 6 
21 11 6 
21 18 6 
21 10 6 
22 35 6 
22 31 6 
22 32 6 
22 14 6 
22 25 6 
22 24 6 
22 33 6 
22 6 6 
22 11 6 
22 12 6 
23 27 6 
23 6 6 
23 19 6 
23 29 6 
24 25 6 
24 14 6 
24 27 6 
25 35 6 
25 9 6 
25 10 6 
25 4 6 
25 7 6 
25 21 6 
26 9 6 
26 19 6 
26 30 6 
26 4 6 
26 35 6 
26 5 6 
26 20 6 
26 27 6 
26 14 6 
26 22 6 
26 25 6 
26 12 6 
27 22 6 
27 3 6 
27 16 6 
27 15 6 
27 25 6 
27 26 6 
28 22 6 
28 20 6 
28 31 6 
28 27 6 
28 10 6 
28 15 6 
28 25 6 
28 6 6 
29 12 6 
29 13 6 
30 1 6 
30 13 6 
30 34 6 
30 8 6 
31 26 6 
31 19 6 
31 23 6 
31 13 6 
31 5 6 
31 16 6 
31 27 6 
31 15 6 
31 20 6 
31 32 6 
31 7 6 
31 28 6 
32 14 6 
32 21 6 
32 17 6 
32 28 6 
32 5 6 
32 1 6 
32 30 6 
32 26 6 
32 8 6 
32 9 6 
33 27 6 
33 15 6 
33 25 6 
33 29 6 
33 31 6 
33 32 6 
33 5 6 
33 6 6 
34 30 6 
34 6 6 
34 14 6 
34 1 6 
35 15 6 
35 20 6 
35 16 6 
35 31 6 
1 2 7 
1 3 7 
1 11 7 
1 7 7 
1 25 7 
1 6 7 
1 17 7 
1 31 7 
1 33 7 
1 22 7 
1 20 7 
1 21 7 
1 5 7 
1 32 7 
2 5 7 
3 10 7 
3 21 7 
3 31 7 
3 16 7 
3 5 7 
3 20 7 
3 32 7 
3 22 7 
4 20 7 
4 19 7 
4 13 7 
4 29 7 
5 31 7 
5 6 7 
5 1 7 
5 14 7 
6 3 7 
6 32 7 
6 26 7 
6 14 7 
6 9 7 
6 22 7 
6 25 7 
7 1 7 
7 31 7 
8 10 7 
8 9 7 
8 32 7 
8 6 7 
8 30 7 
9 28 7 
9 14 7 
9 1 7 
9 26 7 
9 31 7 
10 6 7 
10 26 7 
10 33 7 
10 15 7 
10 16 7 
10 28 7 
10 32 7 
11 16 7 
11 26 7 
11 22 7 
11 1 7 
11 14 7 
12 26 7 
12 14 7 
12 32 7 
12 1 7 
12 16 7 
12 31 7 
13 33 7 
13 28 7 
13 14 7 
13 3 7 
14 24 7 
14 5 7 
14 31 7 
14 26 7 
14 28 7 
14 16 7 
14 1 7 
14 32 7 
14 15 7 
14 3 7 
15 34 7 
15 29 7 
15 18 7 
15 8 7 
15 2 7 
15 23 7 
16 21 7 
16 12 7 
16 25 7 
16 6 7 
16 18 7 
16 24 7 
16 1 7 
16 20 7 
16 22 7 
16 33 7 
16 13 7 
16 26 7 
17 3 7 
17 16 7 
18 22 7 
18 16 7 
18 14 7 
19 16 7 
19 26 7 
19 28 7 
19 22 7 
20 16 7 
20 22 7 
20 14 7 
20 33 7 
20 26 7 
20 32 7 
21 4 7 
21 11 7 
21 18 7 
21 8 7 
22 35 7 
22 31 7 
22 32 7 
22 14 7 
22 25 7 
22 24 7 
22 33 7 
22 6 7 
22 11 7 
22 12 7 
22 2 7 
22 9 7 
23 19 7 
23 29 7 
24 25 7 
24 14 7 
24 27 7 
24 16 7 
25 35 7 
25 9 7 
25 10 7 
25 4 7 
25 21 7 
25 30 7 
26 9 7 
26 19 7 
26 30 7 
26 4 7 
26 35 7 
26 5 7 
26 20 7 
26 27 7 
26 14 7 
26 22 7 
26 25 7 
26 12 7 
26 1 7 
26 10 7 
27 22 7 
27 3 7 
27 16 7 
27 15 7 
27 25 7 
27 26 7 
28 22 7 
28 20 7 
28 31 7 
28 27 7 
28 10 7 
28 25 7 
28 6 7 
28 16 7 
29 12 7 
29 8 7 
30 13 7 
30 34 7 
30 8 7 
30 11 7 
31 26 7 
31 19 7 
31 23 7 
31 13 7 
31 5 7 
31 16 7 
31 27 7 
31 15 7 
31 20 7 
31 32 7 
31 7 7 
31 28 7 
31 8 7 
31 34 7 
32 14 7 
32 21 7 
32 28 7 
32 5 7 
32 1 7 
32 30 7 
32 26 7 
32 8 7 
32 9 7 
32 22 7 
33 27 7 
33 15 7 
33 25 7 
33 31 7 
33 32 7 
33 5 7 
33 6 7 
33 28 7 
34 30 7 
34 14 7 
34 1 7 
34 17 7 
35 15 7 
35 20 7 
35 16 7 
35 31 7 
35 23 7 
35 34 7 
1 2 8 
1 3 8 
1 11 8 
1 7 8 
1 25 8 
1 6 8 
1 17 8 
1 31 8 
1 33 8 
1 22 8 
1 20 8 
1 21 8 
1 5 8 
1 32 8 
1 28 8 
1 15 8 
2 12 8 
3 10 8 
3 21 8 
3 31 8 
3 16 8 
3 5 8 
3 20 8 
3 22 8 
3 4 8 
4 20 8 
4 19 8 
4 13 8 
4 29 8 
4 9 8 
4 6 8 
5 31 8 
5 6 8 
5 1 8 
5 14 8 
5 28 8 
5 22 8 
6 3 8 
6 32 8 
6 26 8 
6 14 8 
6 9 8 
6 22 8 
6 25 8 
6 35 8 
6 20 8 
7 1 8 
7 31 8 
7 10 8 
8 10 8 
8 9 8 
8 32 8 
8 6 8 
8 30 8 
8 12 8 
9 14 8 
9 1 8 
9 26 8 
9 31 8 
9 3 8 
10 6 8 
10 26 8 
10 33 8 
10 16 8 
10 28 8 
10 32 8 
10 1 8 
11 16 8 
11 26 8 
11 22 8 
11 1 8 
11 14 8 
11 31 8 
12 26 8 
12 32 8 
12 1 8 
12 16 8 
12 31 8 
12 15 8 
13 33 8 
13 28 8 
13 14 8 
13 3 8 
13 26 8 
14 24 8 
14 5 8 
14 31 8 
14 26 8 
14 28 8 
14 16 8 
14 1 8 
14 32 8 
14 15 8 
14 3 8 
14 4 8 
14 8 8 
15 34 8 
15 29 8 
15 18 8 
15 8 8 
15 2 8 
15 23 8 
16 21 8 
16 12 8 
16 25 8 
16 6 8 
16 24 8 
16 1 8 
16 20 8 
16 22 8 
16 33 8 
16 13 8 
16 26 8 
16 31 8 
17 16 8 
17 10 8 
18 22 8 
18 16 8 
18 14 8 
18 31 8 
19 16 8 
19 26 8 
19 28 8 
19 22 8 
19 8 8 
19 12 8 
20 16 8 
20 22 8 
20 14 8 
20 33 8 
20 26 8 
20 32 8 
20 3 8 
20 1 8 
21 4 8 
21 11 8 
21 18 8 
21 32 8 
22 35 8 
22 31 8 
22 32 8 
22 14 8 
22 25 8 
22 24 8 
22 33 8 
22 6 8 
22 11 8 
22 12 8 
22 9 8 
22 10 8 
23 19 8 
23 29 8 
23 4 8 
23 21 8 
24 25 8 
24 14 8 
24 16 8 
24 15 8 
25 35 8 
25 10 8 
25 4 8 
25 21 8 
25 30 8 
26 9 8 
26 19 8 
26 30 8 
26 4 8 
26 35 8 
26 5 8 
26 20 8 
26 27 8 
26 14 8 
26 22 8 
26 25 8 
26 12 8 
26 1 8 
26 10 8 
26 11 8 
26 15 8 
27 22 8 
27 3 8 
27 16 8 
27 25 8 
27 26 8 
27 32 8 
28 22 8 
28 20 8 
28 31 8 
28 27 8 
28 10 8 
28 6 8 
28 16 8 
28 1 8 
30 13 8 
30 34 8 
30 11 8 
30 35 8 
31 26 8 
31 19 8 
31 23 8 
31 13 8 
31 5 8 
31 16 8 
31 27 8 
31 15 8 
31 20 8 
31 32 8 
31 7 8 
31 28 8 
31 8 8 
31 34 8 
31 4 8 
31 21 8 
32 14 8 
32 21 8 
32 28 8 
32 5 8 
32 1 8 
32 30 8 
32 26 8 
32 8 8 
32 9 8 
32 22 8 
32 12 8 
32 10 8 
33 27 8 
33 15 8 
33 25 8 
33 31 8 
33 32 8 
33 5 8 
33 6 8 
33 28 8 
33 14 8 
33 22 8 
34 1 8 
34 17 8 
35 15 8 
35 20 8 
35 16 8 
35 31 8 
35 23 8 
35 34 8 
35 3 8 
35 29 8 
1 2 9 
1 3 9 
1 11 9 
1 7 9 
1 25 9 
1 6 9 
1 17 9 
1 31 9 
1 33 9 
1 22 9 
1 20 9 
1 21 9 
1 5 9 
1 32 9 
1 28 9 
1 15 9 
1 35 9 
1 16 9 
2 30 9 
3 10 9 
3 21 9 
3 31 9 
3 16 9 
3 5 9 
3 20 9 
3 22 9 
3 4 9 
3 1 9 
3 32 9 
4 20 9 
4 19 9 
4 13 9 
4 29 9 
4 9 9 
4 6 9 
4 23 9 
4 8 9 
5 31 9 
5 6 9 
5 1 9 
5 14 9 
5 28 9 
5 22 9 
6 3 9 
6 32 9 
6 26 9 
6 14 9 
6 9 9 
6 22 9 
6 25 9 
6 35 9 
6 20 9 
6 28 9 
6 1 9 
7 1 9 
7 31 9 
7 10 9 
7 8 9 
7 19 9 
8 10 9 
8 9 9 
8 6 9 
8 30 9 
8 12 9 
9 14 9 
9 1 9 
9 26 9 
9 31 9 
9 3 9 
9 8 9 
10 6 9 
10 26 9 
10 33 9 
10 16 9 
10 28 9 
10 32 9 
10 1 9 
10 3 9 
11 16 9 
11 26 9 
11 22 9 
11 1 9 
11 14 9 
11 31 9 
11 28 9 
12 26 9 
12 32 9 
12 1 9 
12 16 9 
12 31 9 
12 33 9 
13 33 9 
13 28 9 
13 3 9 
13 26 9 
13 19 9 
14 5 9 
14 31 9 
14 26 9 
14 28 9 
14 16 9 
14 1 9 
14 32 9 
14 15 9 
14 3 9 
14 4 9 
14 8 9 
14 33 9 
15 34 9 
15 29 9 
15 18 9 
15 8 9 
15 2 9 
15 23 9 
16 12 9 
16 25 9 
16 6 9 
16 24 9 
16 1 9 
16 20 9 
16 22 9 
16 33 9 
16 13 9 
16 26 9 
16 31 9 
16 8 9 
17 16 9 
17 1 9 
18 16 9 
18 14 9 
18 31 9 
18 17 9 
19 16 9 
19 26 9 
19 28 9 
19 22 9 
19 8 9 
19 12 9 
19 35 9 
19 27 9 
20 16 9 
20 22 9 
20 14 9 
20 33 9 
20 26 9 
20 32 9 
20 3 9 
20 1 9 
21 11 9 
21 18 9 
21 32 9 
21 5 9 
22 35 9 
22 31 9 
22 32 9 
22 14 9 
22 25 9 
22 24 9 
22 33 9 
22 6 9 
22 11 9 
22 12 9 
22 9 9 
22 10 9 
22 20 9 
22 15 9 
23 19 9 
23 29 9 
23 4 9 
24 25 9 
24 14 9 
24 16 9 
24 28 9 
25 35 9 
25 4 9 
25 21 9 
25 30 9 
26 9 9 
26 19 9 
26 30 9 
26 4 9 
26 35 9 
26 5 9 
26 20 9 
26 27 9 
26 14 9 
26 22 9 
26 25 9 
26 12 9 
26 1 9 
26 10 9 
26 11 9 
26 15 9 
26 28 9 
26 13 9 
27 22 9 
27 3 9 
27 16 9 
27 26 9 
27 32 9 
27 31 9 
28 22 9 
28 20 9 
28 31 9 
28 27 9 
28 10 9 
28 6 9 
28 16 9 
28 1 9 
28 4 9 
28 15 9 
29 30 9 
29 13 9 
30 13 9 
30 34 9 
30 11 9 
30 35 9 
31 26 9 
31 19 9 
31 23 9 
31 13 9 
31 5 9 
31 16 9 
31 27 9 
31 15 9 
31 20 9 
31 32 9 
31 7 9 
31 28 9 
31 8 9 
31 34 9 
31 4 9 
31 21 9 
31 2 9 
31 18 9 
32 14 9 
32 21 9 
32 28 9 
32 5 9 
32 1 9 
32 30 9 
32 26 9 
32 8 9 
32 9 9 
32 22 9 
32 12 9 
32 10 9 
32 19 9 
33 27 9 
33 15 9 
33 31 9 
33 32 9 
33 5 9 
33 6 9 
33 28 9 
33 14 9 
33 22 9 
33 26 9 
34 1 9 
34 17 9 
34 23 9 
34 7 9 
35 15 9 
35 20 9 
35 16 9 
35 31 9 
35 23 9 
35 34 9 
35 3 9 
35 27 9 
1 2 10 
1 3 10 
1 11 10 
1 7 10 
1 25 10 
1 6 10 
1 17 10 
1 31 10 
1 33 10 
1 22 10 
1 20 10 
1 21 10 
1 5 10 
1 32 10 
1 28 10 
1 15 10 
1 35 10 
1 16 10 
1 14 10 
1 19 10 
2 30 10 
2 5 10 
2 12 10 
3 10 10 
3 21 10 
3 31 10 
3 16 10 
3 5 10 
3 20 10 
3 22 10 
3 4 10 
3 1 10 
3 32 10 
3 14 10 
3 6 10 
4 20 10 
4 19 10 
4 13 10 
4 29 10 
4 9 10 
4 6 10 
4 23 10 
4 8 10 
4 26 10 
4 32 10 
5 31 10 
5 6 10 
5 1 10 
5 14 10 
5 28 10 
5 22 10 
5 26 10 
5 33 10 
6 3 10 
6 32 10 
6 26 10 
6 14 10 
6 9 10 
6 22 10 
6 35 10 
6 20 10 
6 28 10 
6 1 10 
6 16 10 
7 1 10 
7 31 10 
7 10 10 
7 19 10 
7 32 10 
8 10 10 
8 9 10 
8 6 10 
8 30 10 
8 12 10 
8 25 10 
8 4 10 
9 14 10 
9 1 10 
9 26 10 
9 31 10 
9 3 10 
9 8 10 
10 6 10 
10 26 10 
10 33 10 
10 16 10 
10 28 10 
10 32 10 
10 1 10 
10 3 10 
10 20 10 
10 11 10 
11 16 10 
11 26 10 
11 22 10 
11 1 10 
11 14 10 
11 31 10 
11 28 10 
11 35 10 
12 26 10 
12 32 10 
12 1 10 
12 31 10 
12 33 10 
13 33 10 
13 28 10 
13 3 10 
13 26 10 
13 19 10 
13 35 10 
14 5 10 
14 31 10 
14 26 10 
14 28 10 
14 16 10 
14 1 10 
14 32 10 
14 15 10 
14 3 10 
14 4 10 
14 33 10 
14 6 10 
15 34 10 
15 29 10 
15 18 10 
15 2 10 
15 23 10 
15 21 10 
16 12 10 
16 25 10 
16 6 10 
16 1 10 
16 20 10 
16 22 10 
16 33 10 
16 13 10 
16 26 10 
16 31 10 
16 8 10 
16 32 10 
17 16 10 
17 1 10 
17 20 10 
17 28 10 
18 14 10 
18 31 10 
18 17 10 
18 4 10 
19 16 10 
19 26 10 
19 28 10 
19 22 10 
19 8 10 
19 12 10 
19 35 10 
19 27 10 
19 11 10 
19 6 10 
20 16 10 
20 22 10 
20 14 10 
20 26 10 
20 32 10 
20 3 10 
20 1 10 
20 31 10 
21 11 10 
21 18 10 
21 5 10 
21 28 10 
22 35 10 
22 31 10 
22 32 10 
22 14 10 
22 25 10 
22 33 10 
22 6 10 
22 11 10 
22 12 10 
22 9 10 
22 10 10 
22 20 10 
22 15 10 
22 26 10 
23 29 10 
24 14 10 
24 16 10 
24 28 10 
24 26 10 
25 35 10 
25 4 10 
25 30 10 
25 26 10 
26 9 10 
26 19 10 
26 30 10 
26 4 10 
26 35 10 
26 5 10 
26 20 10 
26 27 10 
26 14 10 
26 22 10 
26 25 10 
26 12 10 
26 1 10 
26 10 10 
26 11 10 
26 15 10 
26 28 10 
26 13 10 
26 7 10 
26 6 10 
27 22 10 
27 3 10 
27 16 10 
27 26 10 
27 32 10 
27 31 10 
27 33 10 
28 22 10 
28 20 10 
28 31 10 
28 27 10 
28 10 10 
28 6 10 
28 16 10 
28 1 10 
28 4 10 
28 26 10 
30 13 10 
30 34 10 
30 11 10 
30 35 10 
31 26 10 
31 19 10 
31 23 10 
31 13 10 
31 5 10 
31 16 10 
31 27 10 
31 15 10 
31 20 10 
31 32 10 
31 7 10 
31 28 10 
31 8 10 
31 34 10 
31 4 10 
31 21 10 
31 2 10 
31 18 10 
31 24 10 
31 29 10 
32 14 10 
32 21 10 
32 5 10 
32 1 10 
32 30 10 
32 26 10 
32 8 10 
32 9 10 
32 22 10 
32 12 10 
32 10 10 
32 19 10 
32 3 10 
33 27 10 
33 15 10 
33 31 10 
33 32 10 
33 6 10 
33 28 10 
33 14 10 
33 22 10 
33 26 10 
33 9 10 
34 17 10 
34 7 10 
35 15 10 
35 20 10 
35 16 10 
35 31 10 
35 23 10 
35 34 10 
35 3 10 
35 27 10 
35 1 10 
35 6 10 
1 2 11 
1 3 11 
1 11 11 
1 7 11 
1 25 11 
1 6 11 
1 17 11 
1 31 11 
1 33 11 
1 22 11 
1 20 11 
1 21 11 
1 5 11 
1 32 11 
1 28 11 
1 15 11 
1 35 11 
1 16 11 
1 14 11 
1 19 11 
1 27 11 
1 8 11 
2 30 11 
2 12 11 
3 10 11 
3 21 11 
3 31 11 
3 16 11 
3 5 11 
3 20 11 
3 22 11 
3 4 11 
3 1 11 
3 32 11 
3 14 11 
3 6 11 
3 11 11 
3 26 11 
4 20 11 
4 19 11 
4 13 11 
4 29 11 
4 9 11 
4 6 11 
4 23 11 
4 8 11 
4 26 11 
4 32 11 
4 18 11 
4 5 11 
5 31 11 
5 6 11 
5 1 11 
5 14 11 
5 22 11 
5 26 11 
6 3 11 
6 32 11 
6 26 11 
6 14 11 
6 22 11 
6 35 11 
6 20 11 
6 28 11 
6 1 11 
6 16 11 
7 1 11 
7 31 11 
7 10 11 
7 19 11 
7 32 11 
7 4 11 
7 13 11 
8 10 11 
8 9 11 
8 6 11 
8 30 11 
8 12 11 
8 25 11 
8 4 11 
8 35 11 
8 22 11 
9 14 11 
9 1 11 
9 26 11 
9 31 11 
9 3 11 
9 8 11 
9 35 11 
9 4 11 
10 6 11 
10 26 11 
10 33 11 
10 16 11 
10 28 11 
10 32 11 
10 1 11 
10 3 11 
10 20 11 
10 11 11 
10 35 11 
10 31 11 
11 16 11 
11 26 11 
11 22 11 
11 1 11 
11 14 11 
11 31 11 
11 28 11 
11 35 11 
11 32 11 
12 26 11 
12 32 11 
12 1 11 
12 31 11 
12 3 11 
13 33 11 
13 28 11 
13 3 11 
13 19 11 
13 35 11 
13 22 11 
14 31 11 
14 26 11 
14 28 11 
14 16 11 
14 1 11 
14 32 11 
14 3 11 
14 4 11 
14 33 11 
14 6 11 
15 34 11 
15 29 11 
15 18 11 
15 2 11 
15 23 11 
15 21 11 
15 28 11 
16 12 11 
16 6 11 
16 1 11 
16 20 11 
16 22 11 
16 33 11 
16 13 11 
16 26 11 
16 31 11 
16 8 11 
16 32 11 
16 27 11 
17 16 11 
17 1 11 
17 20 11 
17 28 11 
17 33 11 
17 10 11 
18 14 11 
18 31 11 
18 17 11 
18 29 11 
19 16 11 
19 26 11 
19 28 11 
19 22 11 
19 8 11 
19 12 11 
19 35 11 
19 27 11 
19 11 11 
19 6 11 
19 14 11 
19 32 11 
20 16 11 
20 22 11 
20 14 11 
20 26 11 
20 32 11 
20 3 11 
20 1 11 
20 31 11 
20 19 11 
20 10 11 
21 11 11 
21 18 11 
21 5 11 
21 32 11 
22 35 11 
22 31 11 
22 32 11 
22 14 11 
22 25 11 
22 33 11 
22 6 11 
22 11 11 
22 12 11 
22 9 11 
22 10 11 
22 20 11 
22 15 11 
22 26 11 
22 7 11 
22 19 11 
23 2 11 
24 14 11 
24 16 11 
24 28 11 
24 20 11 
25 35 11 
25 4 11 
25 26 11 
26 9 11 
26 19 11 
26 30 11 
26 4 11 
26 35 11 
26 5 11 
26 20 11 
26 27 11 
26 14 11 
26 22 11 
26 12 11 
26 1 11 
26 10 11 
26 11 11 
26 15 11 
26 28 11 
26 13 11 
26 7 11 
26 6 11 
26 3 11 
27 22 11 
27 3 11 
27 16 11 
27 26 11 
27 32 11 
27 31 11 
27 33 11 
28 22 11 
28 20 11 
28 31 11 
28 27 11 
28 10 11 
28 6 11 
28 16 11 
28 1 11 
28 4 11 
28 26 11 
28 12 11 
28 15 11 
29 23 11 
29 1 11 
30 13 11 
30 34 11 
30 11 11 
30 35 11 
30 23 11 
30 4 11 
31 26 11 
31 19 11 
31 23 11 
31 13 11 
31 5 11 
31 16 11 
31 27 11 
31 15 11 
31 20 11 
31 32 11 
31 7 11 
31 28 11 
31 8 11 
31 34 11 
31 4 11 
31 21 11 
31 2 11 
31 18 11 
31 24 11 
31 29 11 
31 25 11 
31 17 11 
32 14 11 
32 21 11 
32 5 11 
32 1 11 
32 30 11 
32 26 11 
32 8 11 
32 9 11 
32 22 11 
32 12 11 
32 10 11 
32 19 11 
32 3 11 
32 20 11 
32 16 11 
33 27 11 
33 15 11 
33 31 11 
33 32 11 
33 6 11 
33 28 11 
33 14 11 
33 22 11 
33 26 11 
33 16 11 
34 17 11 
34 7 11 
34 5 11 
34 19 11 
35 15 11 
35 20 11 
35 16 11 
35 31 11 
35 23 11 
35 3 11 
35 27 11 
35 1 11 
35 6 11 
35 10 11 
1 2 12 
1 3 12 
1 11 12 
1 7 12 
1 25 12 
1 6 12 
1 17 12 
1 31 12 
1 33 12 
1 22 12 
1 20 12 
1 21 12 
1 5 12 
1 32 12 
1 28 12 
1 15 12 
1 35 12 
1 16 12 
1 14 12 
1 19 12 
1 27 12 
1 8 12 
1 4 12 
1 9 12 
2 30 12 
2 15 12 
3 10 12 
3 21 12 
3 31 12 
3 16 12 
3 5 12 
3 20 12 
3 22 12 
3 4 12 
3 1 12 
3 32 12 
3 14 12 
3 6 12 
3 11 12 
3 26 12 
3 33 12 
4 20 12 
4 19 12 
4 13 12 
4 29 12 
4 9 12 
4 6 12 
4 23 12 
4 8 12 
4 26 12 
4 32 12 
4 18 12 
4 5 12 
4 1 12 
4 22 12 
5 31 12 
5 1 12 
5 14 12 
5 22 12 
5 26 12 
5 4 12 
6 3 12 
6 32 12 
6 26 12 
6 14 12 
6 22 12 
6 35 12 
6 20 12 
6 28 12 
6 1 12 
6 16 12 
6 11 12 
7 1 12 
7 31 12 
7 10 12 
7 19 12 
7 32 12 
7 4 12 
7 13 12 
7 28 12 
7 16 12 
8 10 12 
8 9 12 
8 6 12 
8 30 12 
8 12 12 
8 25 12 
8 4 12 
8 35 12 
8 22 12 
8 28 12 
8 16 12 
9 14 12 
9 1 12 
9 26 12 
9 31 12 
9 3 12 
9 8 12 
9 35 12 
9 4 12 
9 18 12 
10 6 12 
10 26 12 
10 33 12 
10 16 12 
10 28 12 
10 32 12 
10 1 12 
10 3 12 
10 20 12 
10 11 12 
10 35 12 
10 31 12 
10 22 12 
10 15 12 
11 16 12 
11 26 12 
11 22 12 
11 1 12 
11 14 12 
11 31 12 
11 28 12 
11 35 12 
11 32 12 
11 7 12 
12 26 12 
12 1 12 
12 31 12 
12 3 12 
12 10 12 
13 33 12 
13 28 12 
13 3 12 
13 19 12 
13 35 12 
13 22 12 
14 31 12 
14 26 12 
14 28 12 
14 16 12 
14 1 12 
14 32 12 
14 3 12 
14 4 12 
14 33 12 
14 6 12 
14 11 12 
14 20 12 
15 34 12 
15 29 12 
15 2 12 
15 23 12 
15 21 12 
15 28 12 
15 32 12 
16 6 12 
16 1 12 
16 20 12 
16 22 12 
16 33 12 
16 13 12 
16 26 12 
16 31 12 
16 8 12 
16 32 12 
16 27 12 
16 14 12 
17 16 12 
17 1 12 
17 20 12 
17 28 12 
17 33 12 
17 10 12 
17 14 12 
17 22 12 
18 14 12 
18 31 12 
18 17 12 
18 26 12 
19 16 12 
19 26 12 
19 28 12 
19 22 12 
19 8 12 
19 35 12 
19 27 12 
19 11 12 
19 6 12 
19 14 12 
19 32 12 
19 33 12 
20 16 12 
20 22 12 
20 14 12 
20 26 12 
20 32 12 
20 3 12 
20 1 12 
20 31 12 
20 19 12 
20 10 12 
20 18 12 
20 33 12 
21 11 12 
21 18 12 
21 5 12 
21 15 12 
22 35 12 
22 31 12 
22 32 12 
22 14 12 
22 33 12 
22 6 12 
22 11 12 
22 12 12 
22 9 12 
22 10 12 
22 20 12 
22 15 12 
22 26 12 
22 7 12 
22 19 12 
22 16 12 
23 2 12 
23 18 12 
24 16 12 
24 28 12 
24 20 12 
24 35 12 
25 35 12 
25 4 12 
25 26 12 
25 20 12 
25 9 12 
26 9 12 
26 19 12 
26 30 12 
26 4 12 
26 35 12 
26 5 12 
26 20 12 
26 27 12 
26 14 12 
26 22 12 
26 1 12 
26 10 12 
26 11 12 
26 15 12 
26 28 12 
26 13 12 
26 7 12 
26 6 12 
26 3 12 
26 31 12 
27 22 12 
27 3 12 
27 16 12 
27 26 12 
27 32 12 
27 31 12 
27 19 12 
28 22 12 
28 20 12 
28 31 12 
28 27 12 
28 10 12 
28 6 12 
28 16 12 
28 1 12 
28 4 12 
28 26 12 
28 12 12 
28 15 12 
28 35 12 
28 33 12 
29 23 12 
29 13 12 
30 13 12 
30 34 12 
30 11 12 
30 35 12 
30 23 12 
30 4 12 
30 2 12 
30 10 12 
31 19 12 
31 23 12 
31 13 12 
31 5 12 
31 16 12 
31 27 12 
31 15 12 
31 20 12 
31 32 12 
31 7 12 
31 28 12 
31 8 12 
31 34 12 
31 4 12 
31 21 12 
31 2 12 
31 18 12 
31 24 12 
31 29 12 
31 25 12 
31 17 12 
31 12 12 
32 14 12 
32 21 12 
32 5 12 
32 1 12 
32 30 12 
32 26 12 
32 8 12 
32 9 12 
32 22 12 
32 12 12 
32 10 12 
32 19 12 
32 3 12 
32 20 12 
32 16 12 
32 15 12 
33 15 12 
33 31 12 
33 32 12 
33 6 12 
33 28 12 
33 14 12 
33 22 12 
33 26 12 
33 16 12 
33 10 12 
34 17 12 
34 7 12 
34 5 12 
34 19 12 
34 9 12 
35 15 12 
35 20 12 
35 16 12 
35 31 12 
35 3 12 
35 27 12 
35 1 12 
35 6 12 
35 10 12 
35 4 12 
1 2 13 
1 3 13 
1 11 13 
1 7 13 
1 25 13 
1 6 13 
1 17 13 
1 31 13 
1 33 13 
1 22 13 
1 20 13 
1 21 13 
1 5 13 
1 32 13 
1 28 13 
1 15 13 
1 35 13 
1 16 13 
1 14 13 
1 19 13 
1 27 13 
1 8 13 
1 4 13 
1 9 13 
1 30 13 
1 26 13 
2 30 13 
3 10 13 
3 21 13 
3 31 13 
3 16 13 
3 5 13 
3 20 13 
3 22 13 
3 4 13 
3 1 13 
3 32 13 
3 14 13 
3 6 13 
3 11 13 
3 26 13 
3 33 13 
3 18 13 
3 30 13 
4 20 13 
4 19 13 
4 13 13 
4 29 13 
4 9 13 
4 6 13 
4 23 13 
4 8 13 
4 26 13 
4 32 13 
4 18 13 
4 5 13 
4 1 13 
4 22 13 
4 28 13 
4 3 13 
5 31 13 
5 1 13 
5 14 13 
5 22 13 
5 26 13 
5 4 13 
6 3 13 
6 32 13 
6 26 13 
6 14 13 
6 22 13 
6 35 13 
6 20 13 
6 28 13 
6 1 13 
6 16 13 
6 11 13 
6 4 13 
6 10 13 
7 1 13 
7 31 13 
7 10 13 
7 19 13 
7 32 13 
7 4 13 
7 13 13 
7 28 13 
7 16 13 
7 30 13 
7 11 13 
8 10 13 
8 9 13 
8 6 13 
8 30 13 
8 12 13 
8 25 13 
8 4 13 
8 35 13 
8 22 13 
8 28 13 
8 16 13 
8 20 13 
8 13 13 
9 14 13 
9 1 13 
9 26 13 
9 31 13 
9 3 13 
9 8 13 
9 35 13 
9 4 13 
9 18 13 
9 25 13 
10 6 13 
10 26 13 
10 33 13 
10 16 13 
10 28 13 
10 32 13 
10 1 13 
10 3 13 
10 20 13 
10 11 13 
10 35 13 
10 31 13 
10 22 13 
10 8 13 
11 16 13 
11 26 13 
11 22 13 
11 1 13 
11 14 13 
11 31 13 
11 28 13 
11 35 13 
11 32 13 
11 7 13 
11 33 13 
12 26 13 
12 1 13 
12 31 13 
12 3 13 
12 10 13 
12 19 13 
13 33 13 
13 28 13 
13 3 13 
13 19 13 
13 35 13 
13 22 13 
13 26 13 
13 32 13 
14 31 13 
14 26 13 
14 28 13 
14 16 13 
14 1 13 
14 32 13 
14 3 13 
14 4 13 
14 33 13 
14 6 13 
14 11 13 
14 20 13 
14 30 13 
14 22 13 
15 34 13 
15 29 13 
15 2 13 
15 23 13 
15 21 13 
15 28 13 
15 32 13 
15 10 13 
16 6 13 
16 1 13 
16 20 13 
16 22 13 
16 33 13 
16 26 13 
16 31 13 
16 8 13 
16 32 13 
16 27 13 
16 14 13 
16 10 13 
17 16 13 
17 1 13 
17 20 13 
17 28 13 
17 10 13 
17 14 13 
17 22 13 
17 32 13 
18 14 13 
18 31 13 
18 17 13 
18 26 13 
18 8 13 
18 33 13 
19 16 13 
19 26 13 
19 28 13 
19 22 13 
19 8 13 
19 35 13 
19 27 13 
19 11 13 
19 6 13 
19 14 13 
19 32 13 
19 33 13 
19 30 13 
19 7 13 
20 16 13 
20 22 13 
20 14 13 
20 26 13 
20 32 13 
20 3 13 
20 1 13 
20 31 13 
20 19 13 
20 10 13 
20 33 13 
20 4 13 
21 18 13 
21 5 13 
21 15 13 
21 33 13 
22 35 13 
22 31 13 
22 32 13 
22 14 13 
22 33 13 
22 6 13 
22 11 13 
22 12 13 
22 9 13 
22 10 13 
22 20 13 
22 15 13 
22 26 13 
22 7 13 
22 19 13 
22 16 13 
22 4 13 
23 2 13 
23 18 13 
23 8 13 
24 28 13 
24 20 13 
24 35 13 
25 35 13 
25 4 13 
25 26 13 
25 20 13 
25 9 13 
25 14 13 
25 32 13 
26 9 13 
26 19 13 
26 30 13 
26 4 13 
26 35 13 
26 20 13 
26 27 13 
26 14 13 
26 22 13 
26 1 13 
26 10 13 
26 11 13 
26 15 13 
26 28 13 
26 13 13 
26 7 13 
26 6 13 
26 3 13 
26 31 13 
26 16 13 
27 22 13 
27 3 13 
27 16 13 
27 26 13 
27 32 13 
27 31 13 
27 14 13 
28 22 13 
28 20 13 
28 31 13 
28 27 13 
28 10 13 
28 6 13 
28 16 13 
28 1 13 
28 4 13 
28 26 13 
28 12 13 
28 15 13 
28 35 13 
28 33 13 
28 14 13 
28 32 13 
29 13 13 
30 13 13 
30 34 13 
30 11 13 
30 35 13 
30 23 13 
30 4 13 
30 2 13 
30 10 13 
30 7 13 
30 19 13 
31 19 13 
31 23 13 
31 13 13 
31 5 13 
31 16 13 
31 27 13 
31 15 13 
31 20 13 
31 32 13 
31 7 13 
31 28 13 
31 8 13 
31 34 13 
31 4 13 
31 21 13 
31 2 13 
31 18 13 
31 24 13 
31 29 13 
31 25 13 
31 17 13 
31 12 13 
31 11 13 
31 9 13 
32 14 13 
32 21 13 
32 5 13 
32 1 13 
32 30 13 
32 26 13 
32 8 13 
32 9 13 
32 22 13 
32 12 13 
32 10 13 
32 19 13 
32 3 13 
32 20 13 
32 15 13 
32 7 13 
33 31 13 
33 32 13 
33 6 13 
33 28 13 
33 14 13 
33 22 13 
33 26 13 
33 16 13 
33 10 13 
33 3 13 
34 7 13 
34 5 13 
34 19 13 
34 9 13 
34 26 13 
35 20 13 
35 16 13 
35 31 13 
35 3 13 
35 27 13 
35 1 13 
35 6 13 
35 10 13 
35 4 13 
35 28 13 
1 2 14 
1 3 14 
1 11 14 
1 7 14 
1 25 14 
1 6 14 
1 17 14 
1 31 14 
1 33 14 
1 22 14 
1 20 14 
1 21 14 
1 5 14 
1 32 14 
1 28 14 
1 15 14 
1 35 14 
1 16 14 
1 14 14 
1 19 14 
1 27 14 
1 8 14 
1 4 14 
1 9 14 
1 30 14 
1 26 14 
1 13 14 
1 12 14 
2 30 14 
2 8 14 
3 10 14 
3 21 14 
3 31 14 
3 16 14 
3 5 14 
3 20 14 
3 22 14 
3 4 14 
3 1 14 
3 32 14 
3 14 14 
3 6 14 
3 11 14 
3 26 14 
3 33 14 
3 18 14 
3 30 14 
3 28 14 
3 9 14 
4 20 14 
4 19 14 
4 13 14 
4 29 14 
4 9 14 
4 6 14 
4 23 14 
4 8 14 
4 26 14 
4 32 14 
4 18 14 
4 5 14 
4 1 14 
4 22 14 
4 28 14 
4 3 14 
4 12 14 
4 15 14 
5 31 14 
5 1 14 
5 14 14 
5 22 14 
5 26 14 
5 4 14 
5 8 14 
6 3 14 
6 32 14 
6 26 14 
6 14 14 
6 22 14 
6 35 14 
6 20 14 
6 28 14 
6 1 14 
6 16 14 
6 11 14 
6 4 14 
6 10 14 
6 33 14 
7 1 14 
7 31 14 
7 10 14 
7 19 14 
7 32 14 
7 4 14 
7 13 14 
7 28 14 
7 16 14 
7 30 14 
7 11 14 
7 35 14 
7 26 14 
8 10 14 
8 9 14 
8 6 14 
8 30 14 
8 12 14 
8 25 14 
8 4 14 
8 35 14 
8 22 14 
8 28 14 
8 16 14 
8 20 14 
8 13 14 
8 7 14 
8 26 14 
9 14 14 
9 1 14 
9 26 14 
9 31 14 
9 3 14 
9 8 14 
9 35 14 
9 4 14 
10 6 14 
10 26 14 
10 16 14 
10 28 14 
10 32 14 
10 1 14 
10 3 14 
10 20 14 
10 11 14 
10 31 14 
10 22 14 
10 8 14 
11 16 14 
11 26 14 
11 22 14 
11 1 14 
11 14 14 
11 31 14 
11 28 14 
11 35 14 
11 32 14 
11 7 14 
11 33 14 
11 6 14 
12 1 14 
12 31 14 
12 3 14 
12 10 14 
12 19 14 
13 33 14 
13 28 14 
13 3 14 
13 19 14 
13 35 14 
13 22 14 
13 26 14 
13 32 14 
13 14 14 
13 10 14 
14 31 14 
14 26 14 
14 28 14 
14 16 14 
14 1 14 
14 32 14 
14 3 14 
14 4 14 
14 6 14 
14 11 14 
14 20 14 
14 22 14 
15 34 14 
15 29 14 
15 2 14 
15 23 14 
15 21 14 
15 28 14 
15 10 14 
15 31 14 
16 6 14 
16 1 14 
16 20 14 
16 22 14 
16 33 14 
16 26 14 
16 31 14 
16 8 14 
16 32 14 
16 14 14 
16 10 14 
16 3 14 
17 16 14 
17 1 14 
17 28 14 
17 14 14 
17 22 14 
17 32 14 
18 14 14 
18 31 14 
18 26 14 
18 8 14 
18 33 14 
18 3 14 
19 16 14 
19 26 14 
19 28 14 
19 22 14 
19 8 14 
19 35 14 
19 11 14 
19 6 14 
19 14 14 
19 32 14 
19 33 14 
19 30 14 
19 7 14 
19 31 14 
20 16 14 
20 22 14 
20 14 14 
20 26 14 
20 32 14 
20 3 14 
20 1 14 
20 31 14 
20 19 14 
20 10 14 
20 33 14 
20 4 14 
20 25 14 
20 9 14 
21 18 14 
21 15 14 
22 35 14 
22 31 14 
22 32 14 
22 14 14 
22 33 14 
22 6 14 
22 11 14 
22 12 14 
22 9 14 
22 10 14 
22 20 14 
22 15 14 
22 26 14 
22 7 14 
22 19 14 
22 16 14 
22 4 14 
22 1 14 
23 18 14 
24 20 14 
24 35 14 
24 25 14 
25 35 14 
25 4 14 
25 26 14 
25 20 14 
25 9 14 
25 14 14 
25 32 14 
25 6 14 
26 9 14 
26 19 14 
26 30 14 
26 4 14 
26 35 14 
26 20 14 
26 14 14 
26 22 14 
26 1 14 
26 10 14 
26 11 14 
26 15 14 
26 28 14 
26 13 14 
26 7 14 
26 6 14 
26 3 14 
26 31 14 
26 16 14 
26 32 14 
27 22 14 
27 3 14 
27 16 14 
27 26 14 
27 32 14 
27 31 14 
27 14 14 
27 19 14 
28 22 14 
28 20 14 
28 31 14 
28 27 14 
28 10 14 
28 6 14 
28 16 14 
28 1 14 
28 4 14 
28 26 14 
28 15 14 
28 35 14 
28 33 14 
28 14 14 
28 32 14 
28 3 14 
29 13 14 
29 15 14 
30 13 14 
30 34 14 
30 11 14 
30 35 14 
30 23 14 
30 4 14 
30 2 14 
30 10 14 
30 7 14 
30 19 14 
30 17 14 
30 21 14 
31 19 14 
31 23 14 
31 13 14 
31 5 14 
31 16 14 
31 27 14 
31 15 14 
31 20 14 
31 32 14 
31 7 14 
31 28 14 
31 8 14 
31 34 14 
31 4 14 
31 21 14 
31 2 14 
31 18 14 
31 24 14 
31 29 14 
31 25 14 
31 17 14 
31 12 14 
31 11 14 
31 9 14 
31 33 14 
31 10 14 
32 14 14 
32 21 14 
32 5 14 
32 1 14 
32 30 14 
32 26 14 
32 8 14 
32 9 14 
32 22 14 
32 12 14 
32 10 14 
32 19 14 
32 3 14 
32 20 14 
32 15 14 
32 7 14 
32 31 14 
33 31 14 
33 32 14 
33 6 14 
33 28 14 
33 14 14 
33 22 14 
33 26 14 
33 10 14 
33 3 14 
33 8 14 
34 19 14 
34 9 14 
34 26 14 
35 20 14 
35 16 14 
35 31 14 
35 3 14 
35 1 14 
35 6 14 
35 10 14 
35 4 14 
35 28 14 
35 7 14 
1 2 15 
1 3 15 
1 11 15 
1 7 15 
1 25 15 
1 6 15 
1 17 15 
1 31 15 
1 33 15 
1 22 15 
1 20 15 
1 21 15 
1 5 15 
1 32 15 
1 28 15 
1 15 15 
1 35 15 
1 16 15 
1 14 15 
1 19 15 
1 8 15 
1 4 15 
1 9 15 
1 30 15 
1 26 15 
1 13 15 
1 12 15 
1 10 15 
2 30 15 
2 8 15 
2 18 15 
2 34 15 
3 10 15 
3 21 15 
3 31 15 
3 16 15 
3 5 15 
3 20 15 
3 22 15 
3 4 15 
3 1 15 
3 32 15 
3 14 15 
3 6 15 
3 11 15 
3 26 15 
3 33 15 
3 18 15 
3 30 15 
3 28 15 
3 9 15 
4 20 15 
4 19 15 
4 13 15 
4 29 15 
4 9 15 
4 6 15 
4 23 15 
4 8 15 
4 32 15 
4 18 15 
4 5 15 
4 1 15 
4 22 15 
4 28 15 
4 3 15 
4 12 15 
4 15 15 
4 17 15 
5 31 15 
5 1 15 
5 22 15 
5 26 15 
5 4 15 
5 8 15 
5 20 15 
6 3 15 
6 32 15 
6 26 15 
6 14 15 
6 22 15 
6 35 15 
6 20 15 
6 28 15 
6 1 15 
6 16 15 
6 11 15 
6 4 15 
6 10 15 
6 33 15 
6 7 15 
6 31 15 
7 1 15 
7 31 15 
7 10 15 
7 19 15 
7 32 15 
7 4 15 
7 28 15 
7 16 15 
7 30 15 
7 11 15 
7 35 15 
7 26 15 
7 6 15 
8 10 15 
8 9 15 
8 6 15 
8 30 15 
8 12 15 
8 4 15 
8 35 15 
8 22 15 
8 28 15 
8 16 15 
8 20 15 
8 13 15 
8 7 15 
8 26 15 
8 14 15 
9 1 15 
9 26 15 
9 31 15 
9 3 15 
9 8 15 
9 4 15 
10 6 15 
10 26 15 
10 16 15 
10 28 15 
10 32 15 
10 1 15 
10 3 15 
10 20 15 
10 11 15 
10 31 15 
10 22 15 
10 8 15 
10 30 15 
11 16 15 
11 26 15 
11 22 15 
11 1 15 
11 14 15 
11 31 15 
11 28 15 
11 35 15 
11 32 15 
11 7 15 
11 33 15 
11 6 15 
11 25 15 
11 10 15 
12 1 15 
12 31 15 
12 3 15 
12 10 15 
12 19 15 
12 13 15 
13 33 15 
13 28 15 
13 3 15 
13 19 15 
13 35 15 
13 22 15 
13 26 15 
13 32 15 
13 14 15 
13 10 15 
13 7 15 
14 31 15 
14 26 15 
14 28 15 
14 16 15 
14 1 15 
14 32 15 
14 3 15 
14 4 15 
14 6 15 
14 11 15 
14 20 15 
14 22 15 
14 7 15 
14 27 15 
15 34 15 
15 29 15 
15 2 15 
15 23 15 
15 21 15 
15 28 15 
15 10 15 
15 31 15 
15 12 15 
16 6 15 
16 1 15 
16 20 15 
16 33 15 
16 26 15 
16 31 15 
16 8 15 
16 14 15 
16 10 15 
16 3 15 
17 16 15 
17 1 15 
17 28 15 
17 22 15 
17 32 15 
17 31 15 
18 14 15 
18 31 15 
18 26 15 
18 8 15 
18 33 15 
18 3 15 
18 20 15 
18 11 15 
19 16 15 
19 26 15 
19 28 15 
19 22 15 
19 8 15 
19 35 15 
19 11 15 
19 6 15 
19 14 15 
19 32 15 
19 33 15 
19 30 15 
19 7 15 
19 31 15 
19 4 15 
20 16 15 
20 22 15 
20 14 15 
20 26 15 
20 32 15 
20 3 15 
20 1 15 
20 31 15 
20 19 15 
20 10 15 
20 33 15 
20 4 15 
20 25 15 
20 9 15 
20 11 15 
20 7 15 
21 18 15 
21 15 15 
21 16 15 
21 10 15 
22 35 15 
22 31 15 
22 32 15 
22 14 15 
22 33 15 
22 6 15 
22 11 15 
22 9 15 
22 10 15 
22 20 15 
22 15 15 
22 26 15 
22 7 15 
22 19 15 
22 16 15 
22 4 15 
22 1 15 
22 8 15 
23 18 15 
23 24 15 
24 20 15 
24 25 15 
24 26 15 
25 35 15 
25 4 15 
25 26 15 
25 20 15 
25 14 15 
25 32 15 
25 6 15 
25 31 15 
26 9 15 
26 19 15 
26 30 15 
26 4 15 
26 35 15 
26 20 15 
26 14 15 
26 22 15 
26 1 15 
26 10 15 
26 11 15 
26 15 15 
26 28 15 
26 13 15 
26 7 15 
26 6 15 
26 3 15 
26 31 15 
26 16 15 
26 32 15 
26 18 15 
26 5 15 
27 22 15 
27 3 15 
27 26 15 
27 32 15 
27 31 15 
27 19 15 
28 22 15 
28 20 15 
28 31 15 
28 27 15 
28 10 15 
28 6 15 
28 16 15 
28 1 15 
28 4 15 
28 26 15 
28 15 15 
28 35 15 
28 33 15 
28 14 15 
28 32 15 
28 3 15 
28 30 15 
28 19 15 
29 13 15 
29 15 15 
29 34 15 
30 13 15 
30 34 15 
30 11 15 
30 35 15 
30 23 15 
30 4 15 
30 2 15 
30 10 15 
30 7 15 
30 19 15 
30 17 15 
30 21 15 
30 25 15 
30 5 15 
31 19 15 
31 23 15 
31 13 15 
31 5 15 
31 16 15 
31 27 15 
31 15 15 
31 20 15 
31 32 15 
31 7 15 
31 28 15 
31 8 15 
31 34 15 
31 4 15 
31 21 15 
31 2 15 
31 18 15 
31 24 15 
31 29 15 
31 25 15 
31 17 15 
31 12 15 
31 11 15 
31 9 15 
31 33 15 
31 10 15 
31 35 15 
31 14 15 
32 14 15 
32 21 15 
32 5 15 
32 1 15 
32 30 15 
32 26 15 
32 8 15 
32 9 15 
32 22 15 
32 12 15 
32 10 15 
32 19 15 
32 3 15 
32 20 15 
32 15 15 
32 7 15 
32 31 15 
32 4 15 
33 31 15 
33 32 15 
33 6 15 
33 28 15 
33 14 15 
33 22 15 
33 26 15 
33 3 15 
33 8 15 
33 1 15 
34 19 15 
34 26 15 
34 12 15 
35 20 15 
35 16 15 
35 31 15 
35 3 15 
35 1 15 
35 6 15 
35 10 15 
35 4 15 
35 28 15 
35 7 15 
35 13 15 
1 3 16 
1 11 16 
1 7 16 
1 25 16 
1 6 16 
1 17 16 
1 31 16 
1 33 16 
1 22 16 
1 20 16 
1 5 16 
1 32 16 
1 28 16 
1 15 16 
1 35 16 
1 16 16 
1 14 16 
1 19 16 
1 8 16 
1 4 16 
1 9 16 
1 30 16 
1 26 16 
1 13 16 
1 12 16 
1 10 16 
2 30 16 
2 8 16 
2 18 16 
2 34 16 
2 23 16 
2 29 16 
3 10 16 
3 21 16 
3 31 16 
3 16 16 
3 5 16 
3 20 16 
3 22 16 
3 4 16 
3 1 16 
3 32 16 
3 14 16 
3 6 16 
3 11 16 
3 26 16 
3 33 16 
3 18 16 
3 30 16 
3 28 16 
3 9 16 
4 20 16 
4 19 16 
4 13 16 
4 29 16 
4 9 16 
4 6 16 
4 23 16 
4 8 16 
4 32 16 
4 18 16 
4 5 16 
4 1 16 
4 28 16 
4 3 16 
4 12 16 
4 15 16 
4 17 16 
4 21 16 
5 31 16 
5 1 16 
5 22 16 
5 26 16 
5 4 16 
5 8 16 
5 20 16 
6 3 16 
6 32 16 
6 26 16 
6 14 16 
6 22 16 
6 35 16 
6 20 16 
6 28 16 
6 1 16 
6 11 16 
6 4 16 
6 10 16 
6 33 16 
6 7 16 
6 31 16 
6 19 16 
7 1 16 
7 31 16 
7 10 16 
7 19 16 
7 32 16 
7 4 16 
7 28 16 
7 16 16 
7 30 16 
7 11 16 
7 35 16 
7 26 16 
7 6 16 
7 14 16 
8 9 16 
8 6 16 
8 30 16 
8 12 16 
8 4 16 
8 35 16 
8 22 16 
8 28 16 
8 16 16 
8 20 16 
8 13 16 
8 7 16 
8 26 16 
8 14 16 
8 11 16 
9 1 16 
9 31 16 
9 3 16 
9 8 16 
9 4 16 
9 17 16 
10 6 16 
10 26 16 
10 16 16 
10 28 16 
10 32 16 
10 1 16 
10 3 16 
10 20 16 
10 11 16 
10 31 16 
10 22 16 
10 8 16 
10 30 16 
10 4 16 
10 19 16 
11 16 16 
11 26 16 
11 22 16 
11 1 16 
11 14 16 
11 31 16 
11 28 16 
11 35 16 
11 32 16 
11 7 16 
11 33 16 
11 6 16 
11 25 16 
11 10 16 
11 30 16 
11 3 16 
12 1 16 
12 31 16 
12 3 16 
12 19 16 
12 13 16 
12 8 16 
13 33 16 
13 28 16 
13 3 16 
13 19 16 
13 35 16 
13 22 16 
13 32 16 
13 14 16 
13 10 16 
13 7 16 
14 31 16 
14 26 16 
14 28 16 
14 16 16 
14 1 16 
14 32 16 
14 3 16 
14 4 16 
14 6 16 
14 11 16 
14 20 16 
14 22 16 
14 7 16 
14 27 16 
14 35 16 
14 19 16 
15 34 16 
15 2 16 
15 23 16 
15 21 16 
15 28 16 
15 10 16 
15 31 16 
15 12 16 
15 9 16 
16 6 16 
16 1 16 
16 20 16 
16 33 16 
16 26 16 
16 31 16 
16 8 16 
16 14 16 
16 10 16 
16 3 16 
16 11 16 
16 22 16 
17 1 16 
17 28 16 
17 22 16 
17 32 16 
17 31 16 
17 26 16 
18 14 16 
18 31 16 
18 26 16 
18 8 16 
18 3 16 
18 20 16 
18 11 16 
18 6 16 
19 16 16 
19 26 16 
19 28 16 
19 22 16 
19 8 16 
19 35 16 
19 11 16 
19 6 16 
19 14 16 
19 32 16 
19 33 16 
19 30 16 
19 7 16 
19 31 16 
19 4 16 
19 13 16 
20 16 16 
20 22 16 
20 14 16 
20 26 16 
20 32 16 
20 3 16 
20 1 16 
20 31 16 
20 19 16 
20 10 16 
20 33 16 
20 4 16 
20 25 16 
20 11 16 
20 7 16 
20 15 16 
21 18 16 
21 15 16 
21 16 16 
21 10 16 
21 20 16 
21 8 16 
22 35 16 
22 31 16 
22 32 16 
22 14 16 
22 33 16 
22 6 16 
22 11 16 
22 9 16 
22 10 16 
22 20 16 
22 15 16 
22 26 16 
22 7 16 
22 19 16 
22 16 16 
22 4 16 
22 1 16 
22 8 16 
22 30 16 
22 3 16 
23 18 16 
23 24 16 
23 17 16 
24 20 16 
24 26 16 
24 1 16 
25 35 16 
25 4 16 
25 26 16 
25 20 16 
25 14 16 
25 32 16 
25 31 16 
25 9 16 
26 9 16 
26 19 16 
26 30 16 
26 4 16 
26 35 16 
26 20 16 
26 14 16 
26 22 16 
26 1 16 
26 10 16 
26 11 16 
26 15 16 
26 28 16 
26 13 16 
26 7 16 
26 6 16 
26 3 16 
26 31 16 
26 16 16 
26 32 16 
26 18 16 
26 5 16 
26 25 16 
26 8 16 
27 22 16 
27 3 16 
27 26 16 
27 32 16 
27 31 16 
27 4 16 
28 22 16 
28 20 16 
28 31 16 
28 10 16 
28 6 16 
28 16 16 
28 1 16 
28 4 16 
28 26 16 
28 35 16 
28 33 16 
28 14 16 
28 32 16 
28 3 16 
28 30 16 
28 19 16 
29 34 16 
30 13 16 
30 34 16 
30 11 16 
30 35 16 
30 23 16 
30 4 16 
30 2 16 
30 10 16 
30 7 16 
30 19 16 
30 17 16 
30 21 16 
30 25 16 
30 5 16 
30 18 16 
30 12 16 
31 19 16 
31 23 16 
31 13 16 
31 5 16 
31 16 16 
31 27 16 
31 15 16 
31 20 16 
31 32 16 
31 7 16 
31 28 16 
31 8 16 
31 34 16 
31 4 16 
31 21 16 
31 2 16 
31 18 16 
31 24 16 
31 29 16 
31 25 16 
31 17 16 
31 12 16 
31 11 16 
31 9 16 
31 33 16 
31 10 16 
31 35 16 
31 14 16 
31 6 16 
31 22 16 
32 14 16 
32 21 16 
32 5 16 
32 1 16 
32 30 16 
32 26 16 
32 8 16 
32 9 16 
32 22 16 
32 12 16 
32 10 16 
32 19 16 
32 3 16 
32 20 16 
32 15 16 
32 7 16 
32 31 16 
32 4 16 
32 6 16 
33 31 16 
33 32 16 
33 6 16 
33 28 16 
33 22 16 
33 26 16 
33 3 16 
33 8 16 
33 1 16 
33 4 16 
34 19 16 
34 26 16 
34 12 16 
34 10 16 
35 20 16 
35 31 16 
35 3 16 
35 1 16 
35 6 16 
35 10 16 
35 4 16 
35 28 16 
35 7 16 
35 13 16 
35 22 16 
1 3 17 
1 11 17 
1 7 17 
1 25 17 
1 6 17 
1 17 17 
1 31 17 
1 33 17 
1 22 17 
1 20 17 
1 5 17 
1 32 17 
1 28 17 
1 15 17 
1 35 17 
1 16 17 
1 14 17 
1 19 17 
1 8 17 
1 4 17 
1 9 17 
1 30 17 
1 26 17 
1 13 17 
1 12 17 
1 10 17 
1 27 17 
1 21 17 
2 30 17 
2 8 17 
2 34 17 
2 29 17 
3 10 17 
3 21 17 
3 31 17 
3 16 17 
3 5 17 
3 20 17 
3 22 17 
3 4 17 
3 1 17 
3 32 17 
3 14 17 
3 6 17 
3 11 17 
3 26 17 
3 33 17 
3 18 17 
3 30 17 
3 28 17 
3 9 17 
3 35 17 
3 8 17 
4 20 17 
4 19 17 
4 13 17 
4 29 17 
4 9 17 
4 6 17 
4 23 17 
4 8 17 
4 32 17 
4 18 17 
4 5 17 
4 1 17 
4 28 17 
4 12 17 
4 15 17 
4 17 17 
4 21 17 
4 2 17 
5 31 17 
5 1 17 
5 22 17 
5 26 17 
5 4 17 
5 8 17 
5 20 17 
5 14 17 
6 3 17 
6 32 17 
6 26 17 
6 14 17 
6 22 17 
6 20 17 
6 28 17 
6 1 17 
6 11 17 
6 4 17 
6 10 17 
6 33 17 
6 7 17 
6 31 17 
6 19 17 
6 8 17 
7 1 17 
7 31 17 
7 10 17 
7 19 17 
7 32 17 
7 4 17 
7 28 17 
7 16 17 
7 30 17 
7 11 17 
7 35 17 
7 26 17 
7 6 17 
7 14 17 
7 8 17 
7 3 17 
8 6 17 
8 30 17 
8 12 17 
8 4 17 
8 35 17 
8 22 17 
8 28 17 
8 16 17 
8 20 17 
8 13 17 
8 7 17 
8 26 17 
8 14 17 
8 11 17 
8 31 17 
9 1 17 
9 31 17 
9 3 17 
9 8 17 
9 17 17 
9 23 17 
10 6 17 
10 26 17 
10 16 17 
10 28 17 
10 32 17 
10 1 17 
10 3 17 
10 20 17 
10 11 17 
10 31 17 
10 22 17 
10 8 17 
10 30 17 
10 4 17 
10 19 17 
11 16 17 
11 26 17 
11 22 17 
11 1 17 
11 14 17 
11 31 17 
11 28 17 
11 35 17 
11 32 17 
11 7 17 
11 33 17 
11 6 17 
11 25 17 
11 10 17 
11 30 17 
11 3 17 
11 4 17 
11 12 17 
12 1 17 
12 31 17 
12 3 17 
12 19 17 
12 8 17 
12 22 17 
13 28 17 
13 3 17 
13 19 17 
13 35 17 
13 22 17 
13 32 17 
13 14 17 
13 10 17 
13 7 17 
13 11 17 
14 31 17 
14 26 17 
14 28 17 
14 16 17 
14 1 17 
14 32 17 
14 3 17 
14 4 17 
14 6 17 
14 11 17 
14 20 17 
14 22 17 
14 7 17 
14 35 17 
14 19 17 
14 8 17 
15 34 17 
15 23 17 
15 21 17 
15 28 17 
15 10 17 
15 31 17 
15 12 17 
15 9 17 
15 1 17 
16 6 17 
16 1 17 
16 20 17 
16 33 17 
16 26 17 
16 31 17 
16 8 17 
16 14 17 
16 10 17 
16 3 17 
16 11 17 
16 22 17 
16 7 17 
16 30 17 
17 28 17 
17 22 17 
17 32 17 
17 26 17 
18 14 17 
18 31 17 
18 26 17 
18 8 17 
18 3 17 
18 20 17 
18 11 17 
18 6 17 
18 22 17 
19 16 17 
19 26 17 
19 28 17 
19 22 17 
19 8 17 
19 35 17 
19 11 17 
19 6 17 
19 14 17 
19 32 17 
19 33 17 
19 30 17 
19 7 17 
19 31 17 
19 4 17 
19 13 17 
19 1 17 
20 16 17 
20 22 17 
20 14 17 
20 26 17 
20 32 17 
20 3 17 
20 1 17 
20 31 17 
20 19 17 
20 10 17 
20 33 17 
20 4 17 
20 11 17 
20 7 17 
20 15 17 
20 13 17 
21 18 17 
21 16 17 
21 10 17 
21 20 17 
21 8 17 
21 4 17 
22 35 17 
22 31 17 
22 32 17 
22 14 17 
22 33 17 
22 6 17 
22 11 17 
22 9 17 
22 10 17 
22 20 17 
22 15 17 
22 26 17 
22 7 17 
22 19 17 
22 16 17 
22 4 17 
22 1 17 
22 8 17 
22 30 17 
22 3 17 
22 28 17 
23 24 17 
23 17 17 
24 26 17 
24 1 17 
24 32 17 
25 35 17 
25 4 17 
25 26 17 
25 20 17 
25 14 17 
25 32 17 
25 31 17 
25 10 17 
26 19 17 
26 30 17 
26 4 17 
26 35 17 
26 20 17 
26 14 17 
26 22 17 
26 1 17 
26 10 17 
26 11 17 
26 15 17 
26 28 17 
26 13 17 
26 7 17 
26 6 17 
26 3 17 
26 31 17 
26 16 17 
26 32 17 
26 18 17 
26 25 17 
26 8 17 
27 22 17 
27 3 17 
27 26 17 
27 32 17 
27 31 17 
27 4 17 
27 20 17 
28 22 17 
28 20 17 
28 31 17 
28 10 17 
28 6 17 
28 16 17 
28 1 17 
28 4 17 
28 26 17 
28 35 17 
28 14 17 
28 32 17 
28 3 17 
28 30 17 
28 19 17 
28 11 17 
29 34 17 
29 12 17 
30 13 17 
30 34 17 
30 11 17 
30 35 17 
30 23 17 
30 4 17 
30 2 17 
30 10 17 
30 7 17 
30 19 17 
30 17 17 
30 21 17 
30 25 17 
30 5 17 
30 18 17 
30 12 17 
30 24 17 
30 16 17 
31 19 17 
31 23 17 
31 13 17 
31 5 17 
31 16 17 
31 27 17 
31 15 17 
31 20 17 
31 32 17 
31 7 17 
31 28 17 
31 8 17 
31 34 17 
31 4 17 
31 21 17 
31 2 17 
31 18 17 
31 24 17 
31 29 17 
31 25 17 
31 17 17 
31 12 17 
31 11 17 
31 9 17 
31 33 17 
31 10 17 
31 35 17 
31 14 17 
31 6 17 
31 22 17 
31 30 17 
31 3 17 
32 14 17 
32 21 17 
32 5 17 
32 1 17 
32 30 17 
32 26 17 
32 8 17 
32 9 17 
32 22 17 
32 12 17 
32 10 17 
32 19 17 
32 3 17 
32 15 17 
32 7 17 
32 31 17 
32 4 17 
32 6 17 
32 11 17 
33 31 17 
33 32 17 
33 28 17 
33 22 17 
33 26 17 
33 3 17 
33 8 17 
33 1 17 
33 4 17 
33 20 17 
34 19 17 
34 26 17 
34 12 17 
34 10 17 
34 9 17 
35 20 17 
35 31 17 
35 3 17 
35 1 17 
35 6 17 
35 10 17 
35 4 17 
35 28 17 
35 7 17 
35 22 17 
35 32 17 
1 3 18 
1 11 18 
1 7 18 
1 25 18 
1 6 18 
1 17 18 
1 31 18 
1 33 18 
1 22 18 
1 20 18 
1 5 18 
1 32 18 
1 28 18 
1 15 18 
1 35 18 
1 16 18 
1 14 18 
1 19 18 
1 8 18 
1 4 18 
1 9 18 
1 30 18 
1 26 18 
1 13 18 
1 12 18 
1 10 18 
1 21 18 
1 18 18 
2 30 18 
2 34 18 
2 29 18 
2 12 18 
3 10 18 
3 21 18 
3 31 18 
3 16 18 
3 5 18 
3 20 18 
3 22 18 
3 4 18 
3 1 18 
3 32 18 
3 14 18 
3 6 18 
3 11 18 
3 26 18 
3 33 18 
3 18 18 
3 30 18 
3 28 18 
3 8 18 
4 20 18 
4 19 18 
4 13 18 
4 29 18 
4 9 18 
4 6 18 
4 23 18 
4 18 18 
4 5 18 
4 1 18 
4 28 18 
4 12 18 
4 15 18 
4 17 18 
4 21 18 
4 2 18 
5 31 18 
5 1 18 
5 22 18 
5 26 18 
5 4 18 
5 8 18 
5 20 18 
5 14 18 
5 7 18 
5 16 18 
6 3 18 
6 32 18 
6 26 18 
6 14 18 
6 22 18 
6 20 18 
6 28 18 
6 1 18 
6 11 18 
6 4 18 
6 10 18 
6 7 18 
6 31 18 
6 19 18 
6 8 18 
7 1 18 
7 31 18 
7 10 18 
7 19 18 
7 32 18 
7 4 18 
7 28 18 
7 16 18 
7 30 18 
7 11 18 
7 35 18 
7 26 18 
7 6 18 
7 14 18 
7 8 18 
7 3 18 
8 6 18 
8 30 18 
8 12 18 
8 4 18 
8 35 18 
8 22 18 
8 28 18 
8 16 18 
8 20 18 
8 13 18 
8 7 18 
8 26 18 
8 14 18 
8 11 18 
8 31 18 
8 1 18 
8 34 18 
9 1 18 
9 31 18 
9 3 18 
9 8 18 
9 17 18 
9 23 18 
9 18 18 
9 21 18 
10 6 18 
10 26 18 
10 16 18 
10 28 18 
10 32 18 
10 1 18 
10 3 18 
10 20 18 
10 11 18 
10 31 18 
10 22 18 
10 8 18 
10 30 18 
10 4 18 
10 19 18 
11 16 18 
11 26 18 
11 22 18 
11 1 18 
11 14 18 
11 31 18 
11 28 18 
11 35 18 
11 32 18 
11 7 18 
11 33 18 
11 6 18 
11 25 18 
11 10 18 
11 30 18 
11 3 18 
11 4 18 
11 12 18 
11 21 18 
11 19 18 
12 1 18 
12 31 18 
12 3 18 
12 19 18 
12 8 18 
12 22 18 
12 32 18 
13 28 18 
13 3 18 
13 19 18 
13 22 18 
13 32 18 
13 14 18 
13 10 18 
13 7 18 
13 11 18 
13 20 18 
14 31 18 
14 26 18 
14 28 18 
14 16 18 
14 1 18 
14 32 18 
14 3 18 
14 4 18 
14 6 18 
14 11 18 
14 20 18 
14 22 18 
14 7 18 
14 35 18 
14 19 18 
14 8 18 
14 18 18 
14 13 18 
15 34 18 
15 23 18 
15 21 18 
15 28 18 
15 10 18 
15 31 18 
15 12 18 
15 9 18 
15 29 18 
16 6 18 
16 1 18 
16 20 18 
16 26 18 
16 31 18 
16 8 18 
16 14 18 
16 10 18 
16 3 18 
16 11 18 
16 22 18 
16 7 18 
16 30 18 
16 4 18 
17 28 18 
17 22 18 
17 32 18 
17 26 18 
17 2 18 
17 5 18 
18 14 18 
18 31 18 
18 26 18 
18 8 18 
18 3 18 
18 20 18 
18 11 18 
18 6 18 
18 22 18 
18 1 18 
18 15 18 
19 16 18 
19 26 18 
19 28 18 
19 22 18 
19 8 18 
19 35 18 
19 11 18 
19 6 18 
19 14 18 
19 32 18 
19 33 18 
19 30 18 
19 7 18 
19 31 18 
19 4 18 
19 13 18 
20 16 18 
20 22 18 
20 14 18 
20 26 18 
20 32 18 
20 3 18 
20 1 18 
20 31 18 
20 19 18 
20 10 18 
20 33 18 
20 4 18 
20 11 18 
20 7 18 
20 13 18 
20 18 18 
21 18 18 
21 16 18 
21 10 18 
21 20 18 
21 8 18 
21 4 18 
21 23 18 
21 29 18 
22 35 18 
22 31 18 
22 32 18 
22 14 18 
22 33 18 
22 6 18 
22 11 18 
22 9 18 
22 10 18 
22 20 18 
22 15 18 
22 26 18 
22 7 18 
22 19 18 
22 16 18 
22 4 18 
22 1 18 
22 8 18 
22 30 18 
22 3 18 
22 28 18 
22 13 18 
23 24 18 
23 17 18 
23 18 18 
24 26 18 
24 1 18 
24 22 18 
25 35 18 
25 4 18 
25 26 18 
25 20 18 
25 14 18 
25 32 18 
25 31 18 
25 10 18 
25 7 18 
25 19 18 
26 19 18 
26 30 18 
26 4 18 
26 35 18 
26 20 18 
26 14 18 
26 22 18 
26 1 18 
26 10 18 
26 11 18 
26 15 18 
26 28 18 
26 13 18 
26 7 18 
26 6 18 
26 3 18 
26 31 18 
26 16 18 
26 32 18 
26 18 18 
26 8 18 
26 5 18 
27 22 18 
27 3 18 
27 26 18 
27 32 18 
27 31 18 
27 4 18 
27 20 18 
27 8 18 
27 1 18 
28 22 18 
28 20 18 
28 31 18 
28 10 18 
28 6 18 
28 16 18 
28 1 18 
28 4 18 
28 26 18 
28 35 18 
28 14 18 
28 32 18 
28 3 18 
28 30 18 
28 19 18 
28 11 18 
28 7 18 
28 15 18 
29 34 18 
29 12 18 
29 23 18 
30 13 18 
30 34 18 
30 11 18 
30 35 18 
30 23 18 
30 4 18 
30 2 18 
30 10 18 
30 7 18 
30 19 18 
30 17 18 
30 21 18 
30 25 18 
30 5 18 
30 18 18 
30 12 18 
30 24 18 
30 16 18 
30 29 18 
30 15 18 
31 19 18 
31 23 18 
31 13 18 
31 5 18 
31 16 18 
31 27 18 
31 15 18 
31 20 18 
31 32 18 
31 7 18 
31 28 18 
31 8 18 
31 34 18 
31 4 18 
31 21 18 
31 2 18 
31 18 18 
31 24 18 
31 29 18 
31 25 18 
31 17 18 
31 12 18 
31 11 18 
31 9 18 
31 33 18 
31 10 18 
31 35 18 
31 14 18 
31 6 18 
31 22 18 
31 30 18 
31 3 18 
31 26 18 
31 1 18 
32 14 18 
32 21 18 
32 5 18 
32 1 18 
32 30 18 
32 26 18 
32 9 18 
32 22 18 
32 12 18 
32 10 18 
32 19 18 
32 3 18 
32 15 18 
32 7 18 
32 31 18 
32 4 18 
32 6 18 
32 11 18 
32 25 18 
33 31 18 
33 32 18 
33 28 18 
33 22 18 
33 26 18 
33 3 18 
33 8 18 
33 1 18 
33 4 18 
33 20 18 
33 16 18 
34 19 18 
34 26 18 
34 12 18 
34 10 18 
34 9 18 
35 20 18 
35 31 18 
35 3 18 
35 1 18 
35 6 18 
35 28 18 
35 7 18 
35 22 18 
35 32 18 
1 3 19 
1 11 19 
1 7 19 
1 25 19 
1 6 19 
1 31 19 
1 33 19 
1 22 19 
1 20 19 
1 5 19 
1 32 19 
1 28 19 
1 15 19 
1 35 19 
1 16 19 
1 14 19 
1 19 19 
1 8 19 
1 4 19 
1 9 19 
1 30 19 
1 26 19 
1 13 19 
1 10 19 
1 21 19 
1 18 19 
2 30 19 
2 34 19 
2 29 19 
2 12 19 
2 14 19 
2 35 19 
3 21 19 
3 31 19 
3 16 19 
3 5 19 
3 20 19 
3 22 19 
3 1 19 
3 32 19 
3 14 19 
3 6 19 
3 11 19 
3 26 19 
3 33 19 
3 18 19 
3 30 19 
3 28 19 
3 8 19 
4 19 19 
4 13 19 
4 29 19 
4 9 19 
4 6 19 
4 23 19 
4 18 19 
4 5 19 
4 1 19 
4 12 19 
4 15 19 
4 17 19 
4 21 19 
4 2 19 
5 31 19 
5 1 19 
5 22 19 
5 26 19 
5 4 19 
5 8 19 
5 20 19 
5 14 19 
5 7 19 
5 11 19 
6 3 19 
6 32 19 
6 26 19 
6 14 19 
6 22 19 
6 20 19 
6 28 19 
6 1 19 
6 11 19 
6 4 19 
6 10 19 
6 7 19 
6 31 19 
6 19 19 
6 8 19 
7 1 19 
7 31 19 
7 10 19 
7 19 19 
7 32 19 
7 4 19 
7 28 19 
7 16 19 
7 30 19 
7 11 19 
7 35 19 
7 26 19 
7 6 19 
7 14 19 
7 8 19 
7 3 19 
7 22 19 
8 6 19 
8 30 19 
8 12 19 
8 4 19 
8 35 19 
8 22 19 
8 28 19 
8 16 19 
8 20 19 
8 13 19 
8 7 19 
8 26 19 
8 14 19 
8 11 19 
8 31 19 
8 1 19 
8 34 19 
8 18 19 
8 15 19 
9 1 19 
9 31 19 
9 3 19 
9 8 19 
9 17 19 
9 23 19 
9 18 19 
9 21 19 
9 25 19 
9 4 19 
10 6 19 
10 26 19 
10 16 19 
10 28 19 
10 32 19 
10 1 19 
10 3 19 
10 20 19 
10 11 19 
10 31 19 
10 22 19 
10 8 19 
10 30 19 
10 4 19 
10 19 19 
10 14 19 
11 16 19 
11 26 19 
11 22 19 
11 1 19 
11 14 19 
11 31 19 
11 28 19 
11 35 19 
11 32 19 
11 7 19 
11 33 19 
11 6 19 
11 25 19 
11 10 19 
11 30 19 
11 3 19 
11 4 19 
11 21 19 
11 19 19 
11 18 19 
12 1 19 
12 31 19 
12 3 19 
12 19 19 
12 8 19 
12 22 19 
12 32 19 
13 28 19 
13 3 19 
13 19 19 
13 22 19 
13 32 19 
13 14 19 
13 10 19 
13 7 19 
13 11 19 
13 20 19 
13 27 19 
14 31 19 
14 26 19 
14 28 19 
14 16 19 
14 1 19 
14 32 19 
14 3 19 
14 4 19 
14 6 19 
14 11 19 
14 20 19 
14 22 19 
14 7 19 
14 19 19 
14 8 19 
14 18 19 
14 13 19 
14 30 19 
15 34 19 
15 23 19 
15 21 19 
15 28 19 
15 10 19 
15 12 19 
15 9 19 
15 29 19 
15 26 19 
16 6 19 
16 1 19 
16 20 19 
16 26 19 
16 31 19 
16 8 19 
16 14 19 
16 10 19 
16 3 19 
16 11 19 
16 22 19 
16 7 19 
16 30 19 
16 4 19 
16 5 19 
16 15 19 
17 28 19 
17 22 19 
17 32 19 
17 26 19 
17 2 19 
17 30 19 
18 14 19 
18 31 19 
18 26 19 
18 8 19 
18 3 19 
18 20 19 
18 11 19 
18 6 19 
18 22 19 
18 1 19 
18 15 19 
18 28 19 
18 5 19 
19 16 19 
19 26 19 
19 28 19 
19 22 19 
19 8 19 
19 35 19 
19 11 19 
19 6 19 
19 14 19 
19 32 19 
19 33 19 
19 30 19 
19 7 19 
19 31 19 
19 4 19 
19 13 19 
19 5 19 
20 16 19 
20 22 19 
20 14 19 
20 26 19 
20 32 19 
20 3 19 
20 1 19 
20 31 19 
20 19 19 
20 10 19 
20 33 19 
20 4 19 
20 11 19 
20 7 19 
20 13 19 
20 18 19 
20 30 19 
20 28 19 
21 18 19 
21 16 19 
21 10 19 
21 20 19 
21 8 19 
21 4 19 
21 23 19 
21 29 19 
21 17 19 
21 15 19 
22 35 19 
22 31 19 
22 32 19 
22 14 19 
22 33 19 
22 6 19 
22 11 19 
22 9 19 
22 10 19 
22 20 19 
22 15 19 
22 26 19 
22 7 19 
22 19 19 
22 16 19 
22 4 19 
22 1 19 
22 8 19 
22 30 19 
22 3 19 
22 28 19 
22 13 19 
22 5 19 
23 24 19 
23 17 19 
23 2 19 
24 26 19 
24 1 19 
24 22 19 
25 35 19 
25 4 19 
25 26 19 
25 20 19 
25 14 19 
25 32 19 
25 31 19 
25 10 19 
25 7 19 
25 19 19 
25 11 19 
25 3 19 
26 19 19 
26 30 19 
26 4 19 
26 20 19 
26 14 19 
26 22 19 
26 1 19 
26 10 19 
26 11 19 
26 15 19 
26 28 19 
26 13 19 
26 7 19 
26 6 19 
26 3 19 
26 31 19 
26 16 19 
26 32 19 
26 18 19 
26 8 19 
26 5 19 
27 22 19 
27 3 19 
27 26 19 
27 32 19 
27 31 19 
27 4 19 
27 20 19 
27 8 19 
27 1 19 
27 28 19 
27 33 19 
28 22 19 
28 20 19 
28 31 19 
28 10 19 
28 6 19 
28 16 19 
28 1 19 
28 4 19 
28 26 19 
28 35 19 
28 14 19 
28 32 19 
28 3 19 
28 30 19 
28 19 19 
28 11 19 
28 7 19 
28 15 19 
28 25 19 
28 21 19 
29 34 19 
29 12 19 
29 23 19 
29 33 19 
30 13 19 
30 34 19 
30 11 19 
30 35 19 
30 23 19 
30 4 19 
30 2 19 
30 10 19 
30 7 19 
30 19 19 
30 17 19 
30 21 19 
30 25 19 
30 5 19 
30 18 19 
30 12 19 
30 24 19 
30 16 19 
30 29 19 
30 15 19 
30 8 19 
30 9 19 
31 19 19 
31 23 19 
31 13 19 
31 5 19 
31 16 19 
31 27 19 
31 15 19 
31 20 19 
31 32 19 
31 7 19 
31 28 19 
31 8 19 
31 34 19 
31 4 19 
31 21 19 
31 2 19 
31 18 19 
31 24 19 
31 29 19 
31 25 19 
31 17 19 
31 12 19 
31 11 19 
31 9 19 
31 33 19 
31 10 19 
31 35 19 
31 14 19 
31 6 19 
31 22 19 
31 30 19 
31 3 19 
31 26 19 
31 1 19 
32 14 19 
32 21 19 
32 5 19 
32 1 19 
32 30 19 
32 26 19 
32 9 19 
32 22 19 
32 12 19 
32 10 19 
32 19 19 
32 3 19 
32 15 19 
32 7 19 
32 31 19 
32 6 19 
32 11 19 
32 25 19 
32 8 19 
33 31 19 
33 32 19 
33 28 19 
33 22 19 
33 26 19 
33 3 19 
33 8 19 
33 1 19 
33 4 19 
33 20 19 
33 16 19 
33 35 19 
33 7 19 
34 19 19 
34 26 19 
34 12 19 
34 10 19 
35 20 19 
35 31 19 
35 3 19 
35 1 19 
35 6 19 
35 28 19 
35 7 19 
35 22 19 
35 32 19 
1 3 20 
1 11 20 
1 7 20 
1 25 20 
1 6 20 
1 31 20 
1 33 20 
1 22 20 
1 20 20 
1 5 20 
1 32 20 
1 28 20 
1 15 20 
1 16 20 
1 14 20 
1 19 20 
1 8 20 
1 4 20 
1 9 20 
1 30 20 
1 26 20 
1 13 20 
1 10 20 
1 18 20 
2 30 20 
2 29 20 
2 12 20 
2 14 20 
2 35 20 
2 25 20 
3 21 20 
3 31 20 
3 16 20 
3 5 20 
3 20 20 
3 22 20 
3 1 20 
3 32 20 
3 14 20 
3 6 20 
3 11 20 
3 26 20 
3 33 20 
3 18 20 
3 30 20 
3 28 20 
3 8 20 
3 19 20 
4 13 20 
4 29 20 
4 9 20 
4 6 20 
4 23 20 
4 18 20 
4 5 20 
4 1 20 
4 12 20 
4 15 20 
4 17 20 
4 21 20 
4 2 20 
4 35 20 
5 31 20 
5 1 20 
5 22 20 
5 26 20 
5 8 20 
5 20 20 
5 14 20 
5 7 20 
5 11 20 
5 32 20 
6 3 20 
6 32 20 
6 26 20 
6 14 20 
6 22 20 
6 20 20 
6 28 20 
6 1 20 
6 11 20 
6 4 20 
6 10 20 
6 7 20 
6 31 20 
6 19 20 
6 8 20 
6 30 20 
7 1 20 
7 31 20 
7 10 20 
7 19 20 
7 32 20 
7 4 20 
7 28 20 
7 16 20 
7 30 20 
7 11 20 
7 26 20 
7 6 20 
7 14 20 
7 8 20 
7 3 20 
7 22 20 
7 5 20 
8 6 20 
8 30 20 
8 12 20 
8 4 20 
8 35 20 
8 22 20 
8 28 20 
8 16 20 
8 20 20 
8 13 20 
8 7 20 
8 26 20 
8 14 20 
8 11 20 
8 31 20 
8 1 20 
8 18 20 
8 15 20 
8 19 20 
9 1 20 
9 31 20 
9 3 20 
9 8 20 
9 17 20 
9 23 20 
9 18 20 
9 21 20 
9 25 20 
9 4 20 
9 2 20 
9 24 20 
10 6 20 
10 26 20 
10 16 20 
10 28 20 
10 32 20 
10 1 20 
10 3 20 
10 20 20 
10 11 20 
10 31 20 
10 22 20 
10 8 20 
10 30 20 
10 4 20 
10 19 20 
10 14 20 
10 17 20 
10 9 20 
11 16 20 
11 26 20 
11 22 20 
11 1 20 
11 14 20 
11 31 20 
11 28 20 
11 32 20 
11 7 20 
11 33 20 
11 6 20 
11 25 20 
11 10 20 
11 30 20 
11 3 20 
11 4 20 
11 21 20 
11 19 20 
11 18 20 
11 20 20 
12 1 20 
12 31 20 
12 3 20 
12 19 20 
12 8 20 
12 22 20 
12 32 20 
13 28 20 
13 3 20 
13 19 20 
13 22 20 
13 32 20 
13 14 20 
13 10 20 
13 7 20 
13 11 20 
13 20 20 
13 27 20 
13 31 20 
14 31 20 
14 26 20 
14 28 20 
14 16 20 
14 1 20 
14 32 20 
14 3 20 
14 4 20 
14 6 20 
14 11 20 
14 20 20 
14 22 20 
14 7 20 
14 19 20 
14 8 20 
14 18 20 
14 13 20 
14 30 20 
14 25 20 
14 10 20 
15 34 20 
15 23 20 
15 21 20 
15 28 20 
15 10 20 
15 12 20 
15 9 20 
15 29 20 
15 26 20 
15 35 20 
15 5 20 
16 6 20 
16 1 20 
16 20 20 
16 26 20 
16 31 20 
16 8 20 
16 14 20 
16 10 20 
16 3 20 
16 11 20 
16 22 20 
16 7 20 
16 30 20 
16 4 20 
17 28 20 
17 22 20 
17 32 20 
17 30 20 
18 14 20 
18 31 20 
18 26 20 
18 8 20 
18 3 20 
18 20 20 
18 11 20 
18 6 20 
18 22 20 
18 1 20 
18 28 20 
18 5 20 
18 27 20 
19 16 20 
19 26 20 
19 28 20 
19 22 20 
19 8 20 
19 35 20 
19 11 20 
19 6 20 
19 14 20 
19 32 20 
19 33 20 
19 30 20 
19 7 20 
19 31 20 
19 4 20 
19 5 20 
20 16 20 
20 22 20 
20 14 20 
20 26 20 
20 32 20 
20 3 20 
20 1 20 
20 31 20 
20 19 20 
20 10 20 
20 33 20 
20 4 20 
20 11 20 
20 7 20 
20 13 20 
20 18 20 
20 30 20 
20 28 20 
20 8 20 
20 6 20 
21 18 20 
21 16 20 
21 10 20 
21 20 20 
21 4 20 
21 23 20 
21 29 20 
21 17 20 
21 15 20 
21 24 20 
22 35 20 
22 31 20 
22 32 20 
22 14 20 
22 33 20 
22 6 20 
22 11 20 
22 9 20 
22 10 20 
22 20 20 
22 15 20 
22 26 20 
22 7 20 
22 19 20 
22 16 20 
22 4 20 
22 1 20 
22 8 20 
22 30 20 
22 3 20 
22 28 20 
22 13 20 
22 5 20 
22 27 20 
23 24 20 
23 17 20 
23 2 20 
23 16 20 
24 1 20 
24 22 20 
24 30 20 
25 26 20 
25 20 20 
25 14 20 
25 32 20 
25 31 20 
25 10 20 
25 7 20 
25 19 20 
25 11 20 
25 3 20 
26 19 20 
26 30 20 
26 4 20 
26 20 20 
26 14 20 
26 22 20 
26 1 20 
26 10 20 
26 11 20 
26 15 20 
26 28 20 
26 13 20 
26 7 20 
26 6 20 
26 3 20 
26 31 20 
26 16 20 
26 32 20 
26 18 20 
26 8 20 
26 5 20 
26 25 20 
27 22 20 
27 3 20 
27 26 20 
27 32 20 
27 31 20 
27 4 20 
27 20 20 
27 8 20 
27 1 20 
27 28 20 
27 30 20 
28 22 20 
28 20 20 
28 31 20 
28 10 20 
28 6 20 
28 16 20 
28 1 20 
28 4 20 
28 26 20 
28 35 20 
28 14 20 
28 32 20 
28 3 20 
28 30 20 
28 19 20 
28 11 20 
28 7 20 
28 25 20 
28 21 20 
28 13 20 
29 34 20 
29 23 20 
30 13 20 
30 34 20 
30 11 20 
30 35 20 
30 23 20 
30 4 20 
30 2 20 
30 10 20 
30 7 20 
30 19 20 
30 17 20 
30 21 20 
30 25 20 
30 5 20 
30 18 20 
30 12 20 
30 24 20 
30 16 20 
30 29 20 
30 15 20 
30 8 20 
30 9 20 
30 28 20 
30 31 20 
31 19 20 
31 23 20 
31 13 20 
31 5 20 
31 16 20 
31 27 20 
31 15 20 
31 20 20 
31 32 20 
31 7 20 
31 28 20 
31 8 20 
31 34 20 
31 4 20 
31 21 20 
31 2 20 
31 18 20 
31 24 20 
31 29 20 
31 25 20 
31 17 20 
31 12 20 
31 11 20 
31 9 20 
31 33 20 
31 10 20 
31 35 20 
31 14 20 
31 6 20 
31 22 20 
31 30 20 
31 3 20 
31 26 20 
31 1 20 
32 14 20 
32 21 20 
32 5 20 
32 1 20 
32 30 20 
32 9 20 
32 22 20 
32 12 20 
32 10 20 
32 19 20 
32 3 20 
32 15 20 
32 7 20 
32 31 20 
32 6 20 
32 11 20 
32 25 20 
32 8 20 
32 24 20 
33 31 20 
33 32 20 
33 28 20 
33 22 20 
33 26 20 
33 3 20 
33 8 20 
33 1 20 
33 4 20 
33 20 20 
33 16 20 
33 35 20 
33 7 20 
33 19 20 
33 15 20 
34 19 20 
34 26 20 
34 12 20 
34 10 20 
35 20 20 
35 31 20 
35 3 20 
35 6 20 
35 28 20 
35 7 20 
35 22 20 
35 32 20 
35 33 20 
1 3 21 
1 11 21 
1 7 21 
1 25 21 
1 6 21 
1 31 21 
1 33 21 
1 20 21 
1 5 21 
1 28 21 
1 15 21 
1 16 21 
1 14 21 
1 19 21 
1 8 21 
1 4 21 
1 9 21 
1 30 21 
1 26 21 
1 13 21 
1 10 21 
1 18 21 
2 30 21 
2 29 21 
2 12 21 
2 14 21 
2 35 21 
2 25 21 
2 27 21 
2 33 21 
3 21 21 
3 31 21 
3 16 21 
3 5 21 
3 20 21 
3 22 21 
3 1 21 
3 32 21 
3 14 21 
3 6 21 
3 11 21 
3 26 21 
3 33 21 
3 18 21 
3 30 21 
3 28 21 
3 8 21 
3 19 21 
3 2 21 
3 27 21 
4 13 21 
4 29 21 
4 9 21 
4 6 21 
4 23 21 
4 18 21 
4 5 21 
4 1 21 
4 12 21 
4 15 21 
4 17 21 
4 21 21 
4 2 21 
4 35 21 
5 31 21 
5 1 21 
5 22 21 
5 26 21 
5 8 21 
5 20 21 
5 14 21 
5 7 21 
5 11 21 
5 32 21 
6 3 21 
6 32 21 
6 26 21 
6 14 21 
6 22 21 
6 20 21 
6 28 21 
6 1 21 
6 11 21 
6 4 21 
6 10 21 
6 7 21 
6 31 21 
6 19 21 
6 8 21 
6 30 21 
6 35 21 
7 1 21 
7 31 21 
7 10 21 
7 19 21 
7 32 21 
7 4 21 
7 28 21 
7 16 21 
7 30 21 
7 11 21 
7 26 21 
7 6 21 
7 14 21 
7 8 21 
7 3 21 
7 22 21 
7 18 21 
8 6 21 
8 30 21 
8 4 21 
8 35 21 
8 22 21 
8 28 21 
8 16 21 
8 20 21 
8 13 21 
8 7 21 
8 26 21 
8 14 21 
8 11 21 
8 31 21 
8 1 21 
8 18 21 
8 15 21 
8 19 21 
9 1 21 
9 31 21 
9 3 21 
9 8 21 
9 17 21 
9 23 21 
9 18 21 
9 21 21 
9 25 21 
9 4 21 
9 2 21 
9 24 21 
9 33 21 
10 6 21 
10 26 21 
10 16 21 
10 28 21 
10 32 21 
10 1 21 
10 3 21 
10 20 21 
10 11 21 
10 31 21 
10 22 21 
10 8 21 
10 30 21 
10 4 21 
10 19 21 
10 14 21 
10 9 21 
10 7 21 
11 16 21 
11 26 21 
11 22 21 
11 1 21 
11 14 21 
11 31 21 
11 28 21 
11 32 21 
11 7 21 
11 33 21 
11 6 21 
11 10 21 
11 30 21 
11 3 21 
11 4 21 
11 21 21 
11 19 21 
11 18 21 
11 20 21 
11 9 21 
12 1 21 
12 31 21 
12 3 21 
12 19 21 
12 8 21 
12 22 21 
12 32 21 
13 28 21 
13 3 21 
13 19 21 
13 32 21 
13 14 21 
13 10 21 
13 7 21 
13 11 21 
13 20 21 
13 27 21 
13 31 21 
13 30 21 
14 31 21 
14 26 21 
14 28 21 
14 16 21 
14 1 21 
14 32 21 
14 3 21 
14 4 21 
14 6 21 
14 11 21 
14 20 21 
14 22 21 
14 7 21 
14 19 21 
14 8 21 
14 18 21 
14 13 21 
14 30 21 
14 10 21 
14 15 21 
15 34 21 
15 23 21 
15 21 21 
15 28 21 
15 10 21 
15 12 21 
15 9 21 
15 29 21 
15 26 21 
15 5 21 
16 6 21 
16 1 21 
16 20 21 
16 26 21 
16 31 21 
16 8 21 
16 14 21 
16 10 21 
16 3 21 
16 11 21 
16 22 21 
16 7 21 
16 30 21 
16 4 21 
17 28 21 
17 32 21 
18 14 21 
18 31 21 
18 26 21 
18 8 21 
18 3 21 
18 20 21 
18 11 21 
18 6 21 
18 1 21 
18 28 21 
18 5 21 
18 27 21 
18 10 21 
19 16 21 
19 26 21 
19 28 21 
19 22 21 
19 8 21 
19 35 21 
19 11 21 
19 6 21 
19 14 21 
19 32 21 
19 33 21 
19 30 21 
19 7 21 
19 31 21 
19 4 21 
19 5 21 
19 13 21 
20 16 21 
20 22 21 
20 14 21 
20 26 21 
20 32 21 
20 3 21 
20 1 21 
20 31 21 
20 19 21 
20 10 21 
20 4 21 
20 11 21 
20 7 21 
20 13 21 
20 18 21 
20 30 21 
20 28 21 
20 8 21 
20 6 21 
20 5 21 
21 18 21 
21 16 21 
21 10 21 
21 20 21 
21 4 21 
21 23 21 
21 29 21 
21 17 21 
21 15 21 
21 24 21 
22 35 21 
22 31 21 
22 32 21 
22 14 21 
22 33 21 
22 6 21 
22 11 21 
22 9 21 
22 10 21 
22 20 21 
22 15 21 
22 26 21 
22 7 21 
22 19 21 
22 16 21 
22 4 21 
22 1 21 
22 8 21 
22 30 21 
22 3 21 
22 28 21 
22 13 21 
22 5 21 
22 27 21 
22 18 21 
23 24 21 
23 17 21 
23 2 21 
23 33 21 
24 1 21 
24 22 21 
24 30 21 
25 26 21 
25 20 21 
25 14 21 
25 32 21 
25 31 21 
25 10 21 
25 7 21 
25 11 21 
25 3 21 
25 6 21 
26 19 21 
26 30 21 
26 4 21 
26 20 21 
26 14 21 
26 22 21 
26 1 21 
26 10 21 
26 11 21 
26 15 21 
26 28 21 
26 13 21 
26 7 21 
26 6 21 
26 3 21 
26 31 21 
26 16 21 
26 32 21 
26 18 21 
26 8 21 
26 25 21 
26 33 21 
27 22 21 
27 3 21 
27 26 21 
27 32 21 
27 31 21 
27 20 21 
27 8 21 
27 1 21 
27 28 21 
27 30 21 
28 22 21 
28 20 21 
28 31 21 
28 10 21 
28 6 21 
28 16 21 
28 1 21 
28 4 21 
28 26 21 
28 35 21 
28 14 21 
28 32 21 
28 3 21 
28 30 21 
28 19 21 
28 11 21 
28 7 21 
28 25 21 
28 21 21 
28 13 21 
28 2 21 
28 9 21 
30 13 21 
30 34 21 
30 11 21 
30 35 21 
30 23 21 
30 4 21 
30 2 21 
30 10 21 
30 7 21 
30 19 21 
30 17 21 
30 21 21 
30 25 21 
30 5 21 
30 18 21 
30 12 21 
30 24 21 
30 16 21 
30 29 21 
30 15 21 
30 8 21 
30 9 21 
30 28 21 
30 31 21 
30 27 21 
30 32 21 
31 19 21 
31 23 21 
31 13 21 
31 5 21 
31 16 21 
31 27 21 
31 15 21 
31 20 21 
31 32 21 
31 7 21 
31 28 21 
31 8 21 
31 34 21 
31 4 21 
31 21 21 
31 2 21 
31 18 21 
31 24 21 
31 29 21 
31 25 21 
31 17 21 
31 12 21 
31 11 21 
31 9 21 
31 33 21 
31 10 21 
31 35 21 
31 14 21 
31 6 21 
31 22 21 
31 30 21 
31 3 21 
31 26 21 
31 1 21 
32 14 21 
32 21 21 
32 5 21 
32 1 21 
32 30 21 
32 9 21 
32 22 21 
32 12 21 
32 10 21 
32 19 21 
32 3 21 
32 15 21 
32 7 21 
32 31 21 
32 6 21 
32 11 21 
32 25 21 
32 8 21 
32 24 21 
32 2 21 
33 31 21 
33 32 21 
33 28 21 
33 22 21 
33 26 21 
33 3 21 
33 8 21 
33 1 21 
33 4 21 
33 20 21 
33 16 21 
33 7 21 
33 19 21 
33 15 21 
33 30 21 
34 26 21 
34 12 21 
35 20 21 
35 31 21 
35 3 21 
35 6 21 
35 28 21 
35 7 21 
35 22 21 
35 32 21 
35 33 21 
35 10 21 
35 15 21 
1 3 22 
1 11 22 
1 7 22 
1 25 22 
1 6 22 
1 31 22 
1 33 22 
1 20 22 
1 5 22 
1 28 22 
1 15 22 
1 16 22 
1 14 22 
1 19 22 
1 4 22 
1 9 22 
1 30 22 
1 13 22 
1 10 22 
1 18 22 
2 30 22 
2 29 22 
2 12 22 
2 14 22 
2 35 22 
2 25 22 
2 27 22 
2 33 22 
2 16 22 
2 15 22 
3 21 22 
3 31 22 
3 16 22 
3 5 22 
3 20 22 
3 22 22 
3 1 22 
3 32 22 
3 14 22 
3 6 22 
3 11 22 
3 26 22 
3 33 22 
3 18 22 
3 30 22 
3 28 22 
3 8 22 
3 19 22 
3 2 22 
3 27 22 
3 13 22 
4 13 22 
4 29 22 
4 9 22 
4 6 22 
4 23 22 
4 18 22 
4 5 22 
4 12 22 
4 15 22 
4 17 22 
4 21 22 
4 2 22 
4 35 22 
4 27 22 
5 31 22 
5 1 22 
5 22 22 
5 26 22 
5 8 22 
5 20 22 
5 14 22 
5 7 22 
5 11 22 
5 32 22 
6 3 22 
6 32 22 
6 26 22 
6 14 22 
6 22 22 
6 20 22 
6 28 22 
6 1 22 
6 11 22 
6 4 22 
6 10 22 
6 7 22 
6 31 22 
6 19 22 
6 8 22 
6 30 22 
6 9 22 
7 1 22 
7 31 22 
7 10 22 
7 19 22 
7 32 22 
7 4 22 
7 28 22 
7 16 22 
7 30 22 
7 11 22 
7 26 22 
7 6 22 
7 14 22 
7 8 22 
7 3 22 
7 22 22 
7 18 22 
8 6 22 
8 30 22 
8 4 22 
8 22 22 
8 28 22 
8 16 22 
8 20 22 
8 13 22 
8 7 22 
8 26 22 
8 14 22 
8 11 22 
8 31 22 
8 1 22 
8 18 22 
8 15 22 
8 19 22 
8 9 22 
9 1 22 
9 31 22 
9 3 22 
9 8 22 
9 17 22 
9 23 22 
9 18 22 
9 21 22 
9 25 22 
9 4 22 
9 2 22 
9 24 22 
9 33 22 
9 35 22 
9 27 22 
10 6 22 
10 26 22 
10 16 22 
10 28 22 
10 32 22 
10 1 22 
10 3 22 
10 20 22 
10 11 22 
10 31 22 
10 22 22 
10 8 22 
10 30 22 
10 4 22 
10 19 22 
10 14 22 
10 9 22 
10 7 22 
10 13 22 
11 16 22 
11 26 22 
11 22 22 
11 1 22 
11 14 22 
11 31 22 
11 28 22 
11 32 22 
11 7 22 
11 33 22 
11 6 22 
11 10 22 
11 30 22 
11 3 22 
11 4 22 
11 19 22 
11 18 22 
11 20 22 
11 9 22 
11 35 22 
12 1 22 
12 31 22 
12 3 22 
12 19 22 
12 8 22 
12 22 22 
12 32 22 
13 28 22 
13 19 22 
13 32 22 
13 14 22 
13 10 22 
13 7 22 
13 11 22 
13 20 22 
13 27 22 
13 31 22 
13 30 22 
13 25 22 
14 31 22 
14 26 22 
14 28 22 
14 16 22 
14 1 22 
14 32 22 
14 3 22 
14 4 22 
14 6 22 
14 11 22 
14 20 22 
14 22 22 
14 7 22 
14 19 22 
14 8 22 
14 18 22 
14 13 22 
14 30 22 
14 10 22 
14 27 22 
15 34 22 
15 23 22 
15 21 22 
15 28 22 
15 10 22 
15 12 22 
15 9 22 
15 29 22 
15 26 22 
15 5 22 
15 7 22 
15 17 22 
16 6 22 
16 1 22 
16 20 22 
16 26 22 
16 31 22 
16 8 22 
16 14 22 
16 10 22 
16 3 22 
16 11 22 
16 22 22 
16 7 22 
16 30 22 
16 4 22 
16 33 22 
16 32 22 
17 28 22 
17 32 22 
17 12 22 
17 15 22 
18 14 22 
18 31 22 
18 26 22 
18 8 22 
18 20 22 
18 11 22 
18 6 22 
18 1 22 
18 28 22 
18 5 22 
18 27 22 
18 10 22 
18 30 22 
19 16 22 
19 26 22 
19 28 22 
19 22 22 
19 8 22 
19 35 22 
19 11 22 
19 6 22 
19 14 22 
19 32 22 
19 33 22 
19 30 22 
19 7 22 
19 31 22 
19 4 22 
19 5 22 
19 13 22 
19 27 22 
20 16 22 
20 22 22 
20 14 22 
20 26 22 
20 32 22 
20 3 22 
20 1 22 
20 31 22 
20 19 22 
20 10 22 
20 4 22 
20 11 22 
20 7 22 
20 13 22 
20 18 22 
20 30 22 
20 28 22 
20 8 22 
20 6 22 
20 33 22 
21 18 22 
21 16 22 
21 10 22 
21 20 22 
21 4 22 
21 23 22 
21 29 22 
21 17 22 
21 15 22 
21 24 22 
21 2 22 
21 34 22 
22 35 22 
22 31 22 
22 32 22 
22 14 22 
22 33 22 
22 6 22 
22 11 22 
22 9 22 
22 10 22 
22 20 22 
22 15 22 
22 26 22 
22 7 22 
22 19 22 
22 16 22 
22 4 22 
22 1 22 
22 8 22 
22 30 22 
22 3 22 
22 28 22 
22 13 22 
22 18 22 
23 24 22 
23 17 22 
23 2 22 
23 34 22 
24 22 22 
24 30 22 
24 31 22 
25 26 22 
25 20 22 
25 14 22 
25 32 22 
25 31 22 
25 10 22 
25 7 22 
25 11 22 
25 3 22 
25 30 22 
26 19 22 
26 30 22 
26 4 22 
26 20 22 
26 14 22 
26 22 22 
26 1 22 
26 10 22 
26 11 22 
26 28 22 
26 13 22 
26 7 22 
26 6 22 
26 3 22 
26 31 22 
26 16 22 
26 32 22 
26 18 22 
26 8 22 
26 25 22 
26 33 22 
26 9 22 
27 22 22 
27 3 22 
27 26 22 
27 32 22 
27 31 22 
27 20 22 
27 8 22 
27 1 22 
27 28 22 
27 30 22 
28 22 22 
28 20 22 
28 31 22 
28 10 22 
28 6 22 
28 16 22 
28 1 22 
28 4 22 
28 26 22 
28 35 22 
28 14 22 
28 32 22 
28 3 22 
28 30 22 
28 19 22 
28 11 22 
28 7 22 
28 25 22 
28 21 22 
28 13 22 
28 9 22 
28 8 22 
29 17 22 
29 25 22 
30 13 22 
30 34 22 
30 11 22 
30 35 22 
30 23 22 
30 4 22 
30 2 22 
30 10 22 
30 7 22 
30 19 22 
30 17 22 
30 21 22 
30 25 22 
30 5 22 
30 18 22 
30 12 22 
30 24 22 
30 16 22 
30 29 22 
30 15 22 
30 8 22 
30 9 22 
30 28 22 
30 31 22 
30 27 22 
30 32 22 
30 33 22 
30 6 22 
31 19 22 
31 23 22 
31 13 22 
31 5 22 
31 16 22 
31 27 22 
31 15 22 
31 20 22 
31 32 22 
31 7 22 
31 28 22 
31 8 22 
31 34 22 
31 4 22 
31 21 22 
31 2 22 
31 18 22 
31 24 22 
31 29 22 
31 25 22 
31 17 22 
31 12 22 
31 11 22 
31 9 22 
31 33 22 
31 10 22 
31 35 22 
31 14 22 
31 6 22 
31 22 22 
31 30 22 
31 3 22 
31 26 22 
31 1 22 
32 14 22 
32 21 22 
32 5 22 
32 1 22 
32 30 22 
32 9 22 
32 22 22 
32 12 22 
32 10 22 
32 19 22 
32 3 22 
32 15 22 
32 31 22 
32 6 22 
32 11 22 
32 25 22 
32 8 22 
32 24 22 
32 2 22 
32 35 22 
33 31 22 
33 32 22 
33 28 22 
33 22 22 
33 26 22 
33 3 22 
33 8 22 
33 1 22 
33 4 22 
33 20 22 
33 16 22 
33 7 22 
33 19 22 
33 30 22 
33 11 22 
34 12 22 
34 5 22 
35 20 22 
35 31 22 
35 3 22 
35 6 22 
35 28 22 
35 7 22 
35 22 22 
35 32 22 
35 33 22 
35 10 22 
35 15 22 
35 18 22 
35 25 22 
1 3 23 
1 11 23 
1 7 23 
1 25 23 
1 6 23 
1 31 23 
1 33 23 
1 20 23 
1 5 23 
1 28 23 
1 15 23 
1 16 23 
1 14 23 
1 19 23 
1 4 23 
1 9 23 
1 30 23 
1 13 23 
1 10 23 
1 18 23 
1 23 23 
1 34 23 
2 30 23 
2 29 23 
2 12 23 
2 14 23 
2 35 23 
2 25 23 
2 27 23 
2 33 23 
2 16 23 
2 15 23 
3 21 23 
3 31 23 
3 16 23 
3 5 23 
3 20 23 
3 22 23 
3 1 23 
3 14 23 
3 6 23 
3 11 23 
3 26 23 
3 33 23 
3 18 23 
3 30 23 
3 28 23 
3 8 23 
3 19 23 
3 2 23 
3 27 23 
3 13 23 
4 13 23 
4 29 23 
4 9 23 
4 23 23 
4 18 23 
4 5 23 
4 12 23 
4 15 23 
4 17 23 
4 21 23 
4 2 23 
4 35 23 
4 27 23 
4 34 23 
5 31 23 
5 1 23 
5 22 23 
5 26 23 
5 8 23 
5 20 23 
5 14 23 
5 11 23 
5 32 23 
5 28 23 
6 3 23 
6 32 23 
6 26 23 
6 14 23 
6 22 23 
6 20 23 
6 28 23 
6 1 23 
6 11 23 
6 4 23 
6 10 23 
6 7 23 
6 31 23 
6 19 23 
6 8 23 
6 30 23 
6 9 23 
7 1 23 
7 31 23 
7 10 23 
7 19 23 
7 32 23 
7 4 23 
7 28 23 
7 16 23 
7 30 23 
7 11 23 
7 26 23 
7 6 23 
7 14 23 
7 8 23 
7 3 23 
7 22 23 
7 9 23 
8 6 23 
8 30 23 
8 4 23 
8 22 23 
8 28 23 
8 16 23 
8 20 23 
8 13 23 
8 7 23 
8 26 23 
8 14 23 
8 11 23 
8 31 23 
8 1 23 
8 18 23 
8 15 23 
8 19 23 
8 9 23 
9 1 23 
9 31 23 
9 3 23 
9 8 23 
9 17 23 
9 23 23 
9 18 23 
9 21 23 
9 25 23 
9 4 23 
9 2 23 
9 24 23 
9 33 23 
9 35 23 
9 27 23 
9 5 23 
9 15 23 
10 6 23 
10 26 23 
10 16 23 
10 28 23 
10 32 23 
10 1 23 
10 3 23 
10 20 23 
10 11 23 
10 31 23 
10 22 23 
10 8 23 
10 30 23 
10 4 23 
10 19 23 
10 14 23 
10 9 23 
10 7 23 
10 33 23 
11 16 23 
11 26 23 
11 22 23 
11 1 23 
11 14 23 
11 31 23 
11 28 23 
11 32 23 
11 7 23 
11 33 23 
11 6 23 
11 10 23 
11 30 23 
11 3 23 
11 4 23 
11 19 23 
11 18 23 
11 20 23 
11 9 23 
11 8 23 
12 1 23 
12 31 23 
12 3 23 
12 19 23 
12 8 23 
12 22 23 
12 32 23 
12 26 23 
13 28 23 
13 19 23 
13 32 23 
13 14 23 
13 10 23 
13 7 23 
13 20 23 
13 27 23 
13 31 23 
13 30 23 
13 25 23 
13 35 23 
14 31 23 
14 26 23 
14 28 23 
14 16 23 
14 1 23 
14 32 23 
14 3 23 
14 4 23 
14 6 23 
14 11 23 
14 20 23 
14 22 23 
14 7 23 
14 19 23 
14 8 23 
14 18 23 
14 13 23 
14 30 23 
14 10 23 
14 35 23 
15 34 23 
15 23 23 
15 21 23 
15 28 23 
15 10 23 
15 12 23 
15 9 23 
15 29 23 
15 26 23 
15 5 23 
15 7 23 
15 17 23 
15 27 23 
16 6 23 
16 1 23 
16 20 23 
16 26 23 
16 8 23 
16 14 23 
16 10 23 
16 3 23 
16 11 23 
16 22 23 
16 7 23 
16 4 23 
16 33 23 
16 32 23 
17 32 23 
17 12 23 
17 15 23 
17 21 23 
18 14 23 
18 31 23 
18 26 23 
18 8 23 
18 20 23 
18 11 23 
18 6 23 
18 1 23 
18 28 23 
18 5 23 
18 27 23 
18 10 23 
18 30 23 
18 25 23 
18 22 23 
19 16 23 
19 26 23 
19 28 23 
19 22 23 
19 8 23 
19 35 23 
19 11 23 
19 6 23 
19 14 23 
19 32 23 
19 33 23 
19 30 23 
19 7 23 
19 31 23 
19 4 23 
19 5 23 
19 13 23 
19 27 23 
19 18 23 
19 21 23 
20 16 23 
20 22 23 
20 14 23 
20 26 23 
20 3 23 
20 1 23 
20 31 23 
20 19 23 
20 10 23 
20 4 23 
20 11 23 
20 7 23 
20 13 23 
20 18 23 
20 30 23 
20 28 23 
20 8 23 
20 6 23 
20 33 23 
20 9 23 
21 18 23 
21 16 23 
21 10 23 
21 20 23 
21 4 23 
21 23 23 
21 29 23 
21 17 23 
21 15 23 
21 24 23 
21 2 23 
21 34 23 
21 7 23 
21 25 23 
22 35 23 
22 31 23 
22 14 23 
22 33 23 
22 6 23 
22 9 23 
22 10 23 
22 20 23 
22 15 23 
22 26 23 
22 7 23 
22 19 23 
22 16 23 
22 4 23 
22 1 23 
22 8 23 
22 30 23 
22 3 23 
22 28 23 
22 13 23 
22 18 23 
23 24 23 
23 2 23 
23 34 23 
23 12 23 
24 22 23 
24 30 23 
24 31 23 
24 26 23 
25 26 23 
25 20 23 
25 14 23 
25 32 23 
25 31 23 
25 10 23 
25 7 23 
25 11 23 
25 3 23 
25 30 23 
25 1 23 
26 19 23 
26 30 23 
26 4 23 
26 20 23 
26 14 23 
26 22 23 
26 1 23 
26 10 23 
26 11 23 
26 28 23 
26 13 23 
26 7 23 
26 6 23 
26 3 23 
26 31 23 
26 16 23 
26 32 23 
26 18 23 
26 8 23 
26 33 23 
26 9 23 
26 35 23 
27 22 23 
27 3 23 
27 26 23 
27 32 23 
27 31 23 
27 20 23 
27 8 23 
27 1 23 
27 28 23 
27 30 23 
27 10 23 
27 6 23 
28 22 23 
28 20 23 
28 31 23 
28 10 23 
28 6 23 
28 16 23 
28 1 23 
28 4 23 
28 26 23 
28 35 23 
28 14 23 
28 32 23 
28 3 23 
28 30 23 
28 19 23 
28 11 23 
28 7 23 
28 21 23 
28 13 23 
28 9 23 
28 8 23 
28 33 23 
29 17 23 
29 25 23 
29 35 23 
30 13 23 
30 34 23 
30 11 23 
30 35 23 
30 23 23 
30 4 23 
30 2 23 
30 10 23 
30 7 23 
30 19 23 
30 17 23 
30 21 23 
30 25 23 
30 5 23 
30 18 23 
30 12 23 
30 24 23 
30 16 23 
30 29 23 
30 15 23 
30 8 23 
30 9 23 
30 28 23 
30 31 23 
30 27 23 
30 32 23 
30 33 23 
30 6 23 
30 14 23 
30 20 23 
31 19 23 
31 23 23 
31 13 23 
31 5 23 
31 16 23 
31 27 23 
31 15 23 
31 20 23 
31 32 23 
31 7 23 
31 28 23 
31 8 23 
31 34 23 
31 4 23 
31 21 23 
31 2 23 
31 18 23 
31 24 23 
31 29 23 
31 25 23 
31 17 23 
31 12 23 
31 11 23 
31 9 23 
31 33 23 
31 10 23 
31 35 23 
31 14 23 
31 6 23 
31 22 23 
31 30 23 
31 3 23 
31 26 23 
31 1 23 
32 14 23 
32 21 23 
32 5 23 
32 1 23 
32 30 23 
32 9 23 
32 22 23 
32 12 23 
32 10 23 
32 19 23 
32 3 23 
32 15 23 
32 31 23 
32 6 23 
32 11 23 
32 25 23 
32 24 23 
32 2 23 
32 35 23 
32 33 23 
33 31 23 
33 32 23 
33 28 23 
33 22 23 
33 26 23 
33 3 23 
33 8 23 
33 1 23 
33 20 23 
33 16 23 
33 19 23 
33 30 23 
33 11 23 
34 12 23 
34 5 23 
34 25 23 
35 20 23 
35 31 23 
35 3 23 
35 6 23 
35 28 23 
35 7 23 
35 22 23 
35 33 23 
35 10 23 
35 15 23 
35 18 23 
35 25 23 
35 16 23 
1 3 24 
1 11 24 
1 7 24 
1 25 24 
1 6 24 
1 31 24 
1 33 24 
1 20 24 
1 5 24 
1 28 24 
1 15 24 
1 16 24 
1 14 24 
1 19 24 
1 4 24 
1 9 24 
1 30 24 
1 13 24 
1 10 24 
1 18 24 
1 23 24 
1 34 24 
1 24 24 
1 12 24 
2 30 24 
2 29 24 
2 12 24 
2 14 24 
2 35 24 
2 25 24 
2 27 24 
2 33 24 
2 16 24 
2 15 24 
2 17 24 
2 21 24 
3 21 24 
3 31 24 
3 16 24 
3 5 24 
3 20 24 
3 22 24 
3 1 24 
3 14 24 
3 6 24 
3 11 24 
3 26 24 
3 33 24 
3 18 24 
3 30 24 
3 28 24 
3 8 24 
3 19 24 
3 2 24 
3 27 24 
3 13 24 
3 10 24 
4 13 24 
4 29 24 
4 9 24 
4 23 24 
4 18 24 
4 5 24 
4 12 24 
4 15 24 
4 17 24 
4 21 24 
4 2 24 
4 35 24 
4 27 24 
5 31 24 
5 1 24 
5 22 24 
5 26 24 
5 20 24 
5 14 24 
5 11 24 
5 32 24 
5 28 24 
5 19 24 
6 3 24 
6 32 24 
6 26 24 
6 14 24 
6 22 24 
6 20 24 
6 28 24 
6 1 24 
6 11 24 
6 4 24 
6 10 24 
6 7 24 
6 31 24 
6 19 24 
6 8 24 
6 30 24 
6 9 24 
6 18 24 
7 1 24 
7 31 24 
7 10 24 
7 19 24 
7 32 24 
7 4 24 
7 28 24 
7 30 24 
7 11 24 
7 26 24 
7 6 24 
7 14 24 
7 8 24 
7 3 24 
7 22 24 
7 9 24 
8 6 24 
8 30 24 
8 4 24 
8 22 24 
8 28 24 
8 16 24 
8 20 24 
8 13 24 
8 7 24 
8 26 24 
8 14 24 
8 11 24 
8 31 24 
8 1 24 
8 18 24 
8 15 24 
8 19 24 
8 9 24 
8 21 24 
8 10 24 
9 1 24 
9 31 24 
9 3 24 
9 8 24 
9 17 24 
9 23 24 
9 18 24 
9 21 24 
9 25 24 
9 4 24 
9 2 24 
9 24 24 
9 33 24 
9 35 24 
9 27 24 
9 5 24 
9 15 24 
9 13 24 
9 34 24 
10 6 24 
10 26 24 
10 16 24 
10 28 24 
10 32 24 
10 1 24 
10 3 24 
10 20 24 
10 11 24 
10 31 24 
10 22 24 
10 8 24 
10 30 24 
10 4 24 
10 19 24 
10 14 24 
10 9 24 
10 7 24 
10 33 24 
10 18 24 
10 21 24 
11 26 24 
11 22 24 
11 1 24 
11 14 24 
11 31 24 
11 28 24 
11 32 24 
11 7 24 
11 6 24 
11 10 24 
11 30 24 
11 3 24 
11 4 24 
11 19 24 
11 18 24 
11 20 24 
11 9 24 
11 8 24 
12 1 24 
12 31 24 
12 3 24 
12 19 24 
12 8 24 
12 22 24 
12 32 24 
12 26 24 
12 18 24 
13 28 24 
13 19 24 
13 32 24 
13 14 24 
13 10 24 
13 7 24 
13 20 24 
13 27 24 
13 31 24 
13 30 24 
13 25 24 
13 35 24 
13 21 24 
14 31 24 
14 26 24 
14 28 24 
14 16 24 
14 1 24 
14 32 24 
14 3 24 
14 4 24 
14 6 24 
14 11 24 
14 20 24 
14 22 24 
14 7 24 
14 19 24 
14 8 24 
14 18 24 
14 13 24 
14 30 24 
14 10 24 
14 35 24 
14 15 24 
15 34 24 
15 23 24 
15 21 24 
15 28 24 
15 10 24 
15 12 24 
15 9 24 
15 29 24 
15 26 24 
15 5 24 
15 7 24 
15 17 24 
15 27 24 
16 6 24 
16 20 24 
16 8 24 
16 14 24 
16 10 24 
16 3 24 
16 11 24 
16 22 24 
16 7 24 
16 4 24 
16 33 24 
16 32 24 
17 32 24 
17 12 24 
17 15 24 
17 21 24 
17 14 24 
17 24 24 
18 14 24 
18 31 24 
18 26 24 
18 8 24 
18 20 24 
18 11 24 
18 6 24 
18 1 24 
18 28 24 
18 5 24 
18 27 24 
18 10 24 
18 30 24 
18 25 24 
18 22 24 
18 34 24 
18 32 24 
19 16 24 
19 26 24 
19 28 24 
19 22 24 
19 8 24 
19 35 24 
19 11 24 
19 6 24 
19 14 24 
19 32 24 
19 33 24 
19 30 24 
19 7 24 
19 31 24 
19 4 24 
19 5 24 
19 13 24 
19 27 24 
19 18 24 
19 21 24 
19 9 24 
19 10 24 
20 16 24 
20 22 24 
20 14 24 
20 26 24 
20 3 24 
20 1 24 
20 31 24 
20 19 24 
20 10 24 
20 4 24 
20 11 24 
20 7 24 
20 13 24 
20 18 24 
20 30 24 
20 28 24 
20 8 24 
20 33 24 
20 9 24 
20 15 24 
21 18 24 
21 16 24 
21 10 24 
21 4 24 
21 23 24 
21 29 24 
21 17 24 
21 15 24 
21 24 24 
21 2 24 
21 34 24 
21 7 24 
21 25 24 
21 5 24 
22 35 24 
22 31 24 
22 14 24 
22 33 24 
22 6 24 
22 9 24 
22 10 24 
22 20 24 
22 15 24 
22 26 24 
22 7 24 
22 19 24 
22 16 24 
22 4 24 
22 1 24 
22 8 24 
22 30 24 
22 3 24 
22 28 24 
22 13 24 
22 18 24 
22 25 24 
22 21 24 
23 24 24 
23 2 24 
23 12 24 
23 29 24 
24 30 24 
24 31 24 
24 26 24 
24 1 24 
25 26 24 
25 20 24 
25 14 24 
25 32 24 
25 31 24 
25 10 24 
25 7 24 
25 11 24 
25 3 24 
25 30 24 
25 1 24 
25 19 24 
26 19 24 
26 30 24 
26 4 24 
26 20 24 
26 14 24 
26 22 24 
26 1 24 
26 10 24 
26 11 24 
26 28 24 
26 7 24 
26 6 24 
26 3 24 
26 31 24 
26 16 24 
26 32 24 
26 18 24 
26 8 24 
26 33 24 
26 9 24 
27 22 24 
27 3 24 
27 26 24 
27 32 24 
27 31 24 
27 20 24 
27 8 24 
27 1 24 
27 28 24 
27 30 24 
27 10 24 
27 6 24 
27 19 24 
27 15 24 
28 22 24 
28 20 24 
28 31 24 
28 10 24 
28 6 24 
28 16 24 
28 1 24 
28 4 24 
28 26 24 
28 35 24 
28 14 24 
28 32 24 
28 3 24 
28 30 24 
28 19 24 
28 11 24 
28 7 24 
28 21 24 
28 13 24 
28 9 24 
28 8 24 
28 33 24 
28 25 24 
28 15 24 
29 17 24 
29 25 24 
29 35 24 
29 7 24 
29 10 24 
30 13 24 
30 34 24 
30 11 24 
30 35 24 
30 23 24 
30 4 24 
30 2 24 
30 10 24 
30 7 24 
30 19 24 
30 17 24 
30 21 24 
30 25 24 
30 5 24 
30 18 24 
30 12 24 
30 24 24 
30 16 24 
30 29 24 
30 15 24 
30 8 24 
30 9 24 
30 28 24 
30 31 24 
30 27 24 
30 32 24 
30 33 24 
30 6 24 
30 14 24 
30 20 24 
30 3 24 
30 1 24 
31 19 24 
31 23 24 
31 13 24 
31 5 24 
31 16 24 
31 27 24 
31 15 24 
31 20 24 
31 32 24 
31 7 24 
31 28 24 
31 8 24 
31 34 24 
31 4 24 
31 21 24 
31 2 24 
31 18 24 
31 24 24 
31 29 24 
31 25 24 
31 17 24 
31 12 24 
31 11 24 
31 9 24 
31 33 24 
31 10 24 
31 35 24 
31 14 24 
31 6 24 
31 22 24 
31 30 24 
31 3 24 
31 26 24 
31 1 24 
32 21 24 
32 5 24 
32 1 24 
32 30 24 
32 9 24 
32 22 24 
32 12 24 
32 10 24 
32 19 24 
32 3 24 
32 15 24 
32 31 24 
32 6 24 
32 11 24 
32 25 24 
32 24 24 
32 2 24 
32 35 24 
32 33 24 
32 27 24 
33 31 24 
33 32 24 
33 28 24 
33 22 24 
33 26 24 
33 3 24 
33 8 24 
33 1 24 
33 20 24 
33 19 24 
33 30 24 
33 11 24 
34 12 24 
34 5 24 
34 25 24 
34 24 24 
35 20 24 
35 31 24 
35 3 24 
35 6 24 
35 28 24 
35 7 24 
35 22 24 
35 33 24 
35 10 24 
35 15 24 
35 18 24 
35 25 24 
35 30 24 
1 3 25 
1 11 25 
1 7 25 
1 25 25 
1 6 25 
1 31 25 
1 33 25 
1 20 25 
1 5 25 
1 28 25 
1 15 25 
1 16 25 
1 19 25 
1 4 25 
1 9 25 
1 30 25 
1 13 25 
1 18 25 
1 23 25 
1 34 25 
1 24 25 
1 12 25 
2 30 25 
2 29 25 
2 12 25 
2 14 25 
2 35 25 
2 25 25 
2 27 25 
2 33 25 
2 16 25 
2 15 25 
2 17 25 
2 21 25 
2 34 25 
2 32 25 
3 21 25 
3 31 25 
3 16 25 
3 5 25 
3 20 25 
3 22 25 
3 1 25 
3 14 25 
3 6 25 
3 11 25 
3 26 25 
3 33 25 
3 18 25 
3 30 25 
3 28 25 
3 8 25 
3 19 25 
3 2 25 
3 27 25 
3 13 25 
3 10 25 
3 35 25 
3 15 25 
4 13 25 
4 29 25 
4 9 25 
4 23 25 
4 5 25 
4 12 25 
4 15 25 
4 17 25 
4 21 25 
4 2 25 
4 35 25 
4 27 25 
5 31 25 
5 1 25 
5 22 25 
5 26 25 
5 20 25 
5 14 25 
5 11 25 
5 32 25 
5 28 25 
5 19 25 
6 3 25 
6 32 25 
6 26 25 
6 14 25 
6 22 25 
6 20 25 
6 28 25 
6 1 25 
6 11 25 
6 10 25 
6 7 25 
6 31 25 
6 19 25 
6 8 25 
6 30 25 
6 9 25 
6 18 25 
7 1 25 
7 31 25 
7 10 25 
7 19 25 
7 32 25 
7 4 25 
7 28 25 
7 30 25 
7 11 25 
7 26 25 
7 6 25 
7 14 25 
7 8 25 
7 3 25 
7 22 25 
7 9 25 
7 27 25 
8 6 25 
8 30 25 
8 4 25 
8 22 25 
8 28 25 
8 16 25 
8 20 25 
8 13 25 
8 7 25 
8 26 25 
8 14 25 
8 11 25 
8 31 25 
8 1 25 
8 18 25 
8 15 25 
8 19 25 
8 9 25 
8 21 25 
8 10 25 
8 35 25 
8 32 25 
9 1 25 
9 31 25 
9 3 25 
9 8 25 
9 17 25 
9 23 25 
9 18 25 
9 21 25 
9 25 25 
9 4 25 
9 2 25 
9 24 25 
9 33 25 
9 35 25 
9 27 25 
9 5 25 
9 15 25 
9 13 25 
9 34 25 
10 6 25 
10 26 25 
10 16 25 
10 28 25 
10 32 25 
10 1 25 
10 3 25 
10 20 25 
10 11 25 
10 31 25 
10 22 25 
10 8 25 
10 30 25 
10 4 25 
10 19 25 
10 14 25 
10 9 25 
10 7 25 
10 18 25 
10 21 25 
10 15 25 
11 26 25 
11 22 25 
11 1 25 
11 14 25 
11 31 25 
11 28 25 
11 32 25 
11 7 25 
11 6 25 
11 10 25 
11 30 25 
11 3 25 
11 19 25 
11 18 25 
11 20 25 
11 9 25 
11 8 25 
11 25 25 
12 1 25 
12 31 25 
12 3 25 
12 19 25 
12 8 25 
12 22 25 
12 32 25 
12 26 25 
12 18 25 
12 27 25 
12 6 25 
13 28 25 
13 19 25 
13 32 25 
13 14 25 
13 7 25 
13 20 25 
13 27 25 
13 31 25 
13 30 25 
13 25 25 
13 35 25 
13 21 25 
13 9 25 
14 31 25 
14 26 25 
14 28 25 
14 16 25 
14 1 25 
14 32 25 
14 3 25 
14 4 25 
14 6 25 
14 11 25 
14 20 25 
14 22 25 
14 7 25 
14 19 25 
14 8 25 
14 18 25 
14 13 25 
14 30 25 
14 10 25 
14 35 25 
14 15 25 
14 9 25 
15 34 25 
15 23 25 
15 21 25 
15 28 25 
15 10 25 
15 12 25 
15 9 25 
15 29 25 
15 26 25 
15 5 25 
15 7 25 
15 17 25 
15 27 25 
16 6 25 
16 20 25 
16 8 25 
16 14 25 
16 10 25 
16 3 25 
16 11 25 
16 22 25 
16 7 25 
16 4 25 
16 33 25 
16 32 25 
16 18 25 
16 26 25 
17 32 25 
17 12 25 
17 15 25 
17 21 25 
17 24 25 
17 34 25 
18 14 25 
18 31 25 
18 26 25 
18 8 25 
18 20 25 
18 11 25 
18 6 25 
18 1 25 
18 28 25 
18 5 25 
18 27 25 
18 10 25 
18 30 25 
18 25 25 
18 22 25 
18 34 25 
18 32 25 
18 13 25 
18 12 25 
19 16 25 
19 26 25 
19 28 25 
19 22 25 
19 8 25 
19 35 25 
19 11 25 
19 6 25 
19 14 25 
19 32 25 
19 33 25 
19 30 25 
19 7 25 
19 31 25 
19 4 25 
19 13 25 
19 27 25 
19 18 25 
19 21 25 
19 9 25 
19 10 25 
19 20 25 
20 16 25 
20 22 25 
20 14 25 
20 26 25 
20 3 25 
20 1 25 
20 31 25 
20 19 25 
20 4 25 
20 11 25 
20 7 25 
20 13 25 
20 18 25 
20 30 25 
20 28 25 
20 8 25 
20 33 25 
20 9 25 
20 15 25 
20 32 25 
21 18 25 
21 16 25 
21 10 25 
21 4 25 
21 23 25 
21 29 25 
21 17 25 
21 15 25 
21 24 25 
21 2 25 
21 34 25 
21 7 25 
21 25 25 
21 5 25 
21 12 25 
21 6 25 
22 35 25 
22 31 25 
22 14 25 
22 33 25 
22 6 25 
22 9 25 
22 20 25 
22 15 25 
22 26 25 
22 7 25 
22 19 25 
22 16 25 
22 4 25 
22 1 25 
22 8 25 
22 30 25 
22 3 25 
22 28 25 
22 13 25 
22 18 25 
22 25 25 
22 21 25 
22 2 25 
23 24 25 
23 2 25 
23 12 25 
23 29 25 
23 35 25 
24 30 25 
24 31 25 
24 1 25 
24 28 25 
25 26 25 
25 20 25 
25 14 25 
25 32 25 
25 31 25 
25 10 25 
25 7 25 
25 11 25 
25 3 25 
25 30 25 
25 1 25 
25 19 25 
25 18 25 
25 22 25 
26 19 25 
26 30 25 
26 4 25 
26 20 25 
26 14 25 
26 22 25 
26 1 25 
26 10 25 
26 11 25 
26 28 25 
26 7 25 
26 6 25 
26 3 25 
26 31 25 
26 16 25 
26 32 25 
26 18 25 
26 8 25 
26 9 25 
26 35 25 
27 22 25 
27 3 25 
27 26 25 
27 32 25 
27 31 25 
27 20 25 
27 8 25 
27 1 25 
27 28 25 
27 30 25 
27 10 25 
27 6 25 
27 19 25 
27 15 25 
27 18 25 
27 9 25 
28 22 25 
28 20 25 
28 31 25 
28 10 25 
28 6 25 
28 16 25 
28 1 25 
28 4 25 
28 26 25 
28 35 25 
28 14 25 
28 32 25 
28 3 25 
28 30 25 
28 19 25 
28 11 25 
28 7 25 
28 21 25 
28 13 25 
28 9 25 
28 8 25 
28 33 25 
28 25 25 
28 18 25 
29 17 25 
29 25 25 
29 35 25 
29 7 25 
29 10 25 
29 11 25 
29 9 25 
30 13 25 
30 34 25 
30 11 25 
30 35 25 
30 23 25 
30 4 25 
30 2 25 
30 10 25 
30 7 25 
30 19 25 
30 17 25 
30 21 25 
30 25 25 
30 5 25 
30 18 25 
30 12 25 
30 24 25 
30 16 25 
30 29 25 
30 15 25 
30 8 25 
30 9 25 
30 28 25 
30 31 25 
30 27 25 
30 32 25 
30 33 25 
30 6 25 
30 14 25 
30 20 25 
30 3 25 
30 1 25 
30 26 25 
30 22 25 
31 19 25 
31 23 25 
31 13 25 
31 5 25 
31 16 25 
31 27 25 
31 15 25 
31 20 25 
31 32 25 
31 7 25 
31 28 25 
31 8 25 
31 34 25 
31 4 25 
31 21 25 
31 2 25 
31 18 25 
31 24 25 
31 29 25 
31 25 25 
31 17 25 
31 12 25 
31 11 25 
31 9 25 
31 33 25 
31 10 25 
31 35 25 
31 14 25 
31 6 25 
31 22 25 
31 30 25 
31 3 25 
31 26 25 
31 1 25 
32 21 25 
32 5 25 
32 1 25 
32 30 25 
32 9 25 
32 22 25 
32 12 25 
32 19 25 
32 3 25 
32 15 25 
32 31 25 
32 6 25 
32 11 25 
32 25 25 
32 24 25 
32 2 25 
32 35 25 
32 33 25 
32 27 25 
33 32 25 
33 28 25 
33 22 25 
33 26 25 
33 3 25 
33 8 25 
33 1 25 
33 20 25 
33 19 25 
33 30 25 
33 11 25 
33 10 25 
34 12 25 
34 5 25 
34 24 25 
34 29 25 
35 20 25 
35 31 25 
35 3 25 
35 6 25 
35 28 25 
35 7 25 
35 22 25 
35 33 25 
35 15 25 
35 18 25 
35 25 25 
35 30 25 
35 2 25 
1 3 26 
1 11 26 
1 7 26 
1 25 26 
1 6 26 
1 31 26 
1 33 26 
1 20 26 
1 5 26 
1 28 26 
1 16 26 
1 19 26 
1 4 26 
1 9 26 
1 30 26 
1 13 26 
1 18 26 
1 23 26 
1 34 26 
1 24 26 
1 12 26 
1 2 26 
2 30 26 
2 29 26 
2 12 26 
2 14 26 
2 35 26 
2 25 26 
2 27 26 
2 33 26 
2 16 26 
2 15 26 
2 17 26 
2 21 26 
2 34 26 
2 32 26 
2 23 26 
2 24 26 
3 21 26 
3 31 26 
3 16 26 
3 5 26 
3 20 26 
3 22 26 
3 1 26 
3 14 26 
3 6 26 
3 11 26 
3 26 26 
3 33 26 
3 18 26 
3 30 26 
3 28 26 
3 8 26 
3 19 26 
3 2 26 
3 27 26 
3 13 26 
3 10 26 
3 35 26 
3 15 26 
3 17 26 
4 13 26 
4 29 26 
4 9 26 
4 23 26 
4 5 26 
4 12 26 
4 15 26 
4 17 26 
4 21 26 
4 2 26 
4 35 26 
4 27 26 
4 3 26 
4 1 26 
5 31 26 
5 1 26 
5 22 26 
5 26 26 
5 20 26 
5 14 26 
5 32 26 
5 28 26 
5 19 26 
5 3 26 
6 3 26 
6 32 26 
6 26 26 
6 14 26 
6 22 26 
6 20 26 
6 28 26 
6 1 26 
6 11 26 
6 10 26 
6 7 26 
6 31 26 
6 19 26 
6 8 26 
6 30 26 
6 9 26 
6 18 26 
6 21 26 
7 1 26 
7 31 26 
7 10 26 
7 19 26 
7 32 26 
7 28 26 
7 30 26 
7 11 26 
7 26 26 
7 6 26 
7 14 26 
7 8 26 
7 3 26 
7 22 26 
7 9 26 
7 27 26 
7 25 26 
8 6 26 
8 30 26 
8 22 26 
8 28 26 
8 16 26 
8 20 26 
8 13 26 
8 7 26 
8 26 26 
8 14 26 
8 11 26 
8 31 26 
8 1 26 
8 18 26 
8 15 26 
8 19 26 
8 9 26 
8 21 26 
8 10 26 
8 35 26 
8 32 26 
8 33 26 
9 31 26 
9 3 26 
9 8 26 
9 17 26 
9 23 26 
9 18 26 
9 21 26 
9 25 26 
9 4 26 
9 2 26 
9 24 26 
9 33 26 
9 35 26 
9 27 26 
9 5 26 
9 15 26 
9 13 26 
9 34 26 
9 16 26 
10 6 26 
10 26 26 
10 16 26 
10 28 26 
10 32 26 
10 1 26 
10 3 26 
10 20 26 
10 11 26 
10 31 26 
10 22 26 
10 8 26 
10 30 26 
10 19 26 
10 14 26 
10 9 26 
10 7 26 
10 18 26 
10 21 26 
10 15 26 
10 27 26 
11 26 26 
11 22 26 
11 1 26 
11 14 26 
11 31 26 
11 28 26 
11 32 26 
11 7 26 
11 6 26 
11 10 26 
11 30 26 
11 3 26 
11 19 26 
11 18 26 
11 20 26 
11 9 26 
11 8 26 
12 1 26 
12 31 26 
12 3 26 
12 19 26 
12 8 26 
12 22 26 
12 32 26 
12 26 26 
12 18 26 
12 27 26 
12 6 26 
12 30 26 
12 21 26 
13 28 26 
13 19 26 
13 32 26 
13 14 26 
13 7 26 
13 20 26 
13 27 26 
13 31 26 
13 30 26 
13 25 26 
13 35 26 
13 21 26 
13 9 26 
13 26 26 
14 31 26 
14 26 26 
14 28 26 
14 16 26 
14 1 26 
14 32 26 
14 3 26 
14 6 26 
14 11 26 
14 20 26 
14 22 26 
14 7 26 
14 19 26 
14 8 26 
14 18 26 
14 13 26 
14 30 26 
14 10 26 
14 35 26 
14 15 26 
14 9 26 
14 21 26 
15 34 26 
15 23 26 
15 21 26 
15 28 26 
15 10 26 
15 12 26 
15 9 26 
15 29 26 
15 26 26 
15 5 26 
15 7 26 
15 17 26 
15 27 26 
16 6 26 
16 20 26 
16 8 26 
16 14 26 
16 10 26 
16 3 26 
16 11 26 
16 22 26 
16 7 26 
16 4 26 
16 33 26 
16 18 26 
17 12 26 
17 15 26 
17 21 26 
17 24 26 
17 34 26 
17 29 26 
18 14 26 
18 31 26 
18 26 26 
18 8 26 
18 20 26 
18 11 26 
18 6 26 
18 1 26 
18 28 26 
18 5 26 
18 27 26 
18 10 26 
18 30 26 
18 25 26 
18 22 26 
18 34 26 
18 32 26 
18 13 26 
18 12 26 
18 21 26 
18 3 26 
19 16 26 
19 26 26 
19 28 26 
19 22 26 
19 8 26 
19 35 26 
19 11 26 
19 6 26 
19 14 26 
19 32 26 
19 33 26 
19 30 26 
19 7 26 
19 31 26 
19 4 26 
19 13 26 
19 27 26 
19 18 26 
19 21 26 
19 9 26 
19 10 26 
19 20 26 
19 1 26 
20 16 26 
20 22 26 
20 14 26 
20 26 26 
20 3 26 
20 1 26 
20 31 26 
20 19 26 
20 4 26 
20 11 26 
20 7 26 
20 13 26 
20 18 26 
20 30 26 
20 28 26 
20 8 26 
20 33 26 
20 9 26 
20 15 26 
20 27 26 
21 18 26 
21 16 26 
21 10 26 
21 4 26 
21 23 26 
21 29 26 
21 17 26 
21 15 26 
21 24 26 
21 2 26 
21 34 26 
21 7 26 
21 25 26 
21 5 26 
21 12 26 
21 6 26 
21 35 26 
21 33 26 
22 35 26 
22 31 26 
22 14 26 
22 33 26 
22 6 26 
22 9 26 
22 20 26 
22 15 26 
22 26 26 
22 7 26 
22 19 26 
22 16 26 
22 4 26 
22 1 26 
22 8 26 
22 30 26 
22 3 26 
22 28 26 
22 13 26 
22 18 26 
22 25 26 
22 21 26 
22 2 26 
22 12 26 
23 24 26 
23 2 26 
23 12 26 
23 29 26 
23 35 26 
23 21 26 
24 30 26 
24 31 26 
24 28 26 
24 22 26 
25 26 26 
25 20 26 
25 14 26 
25 32 26 
25 31 26 
25 10 26 
25 7 26 
25 11 26 
25 3 26 
25 30 26 
25 1 26 
25 19 26 
25 18 26 
25 22 26 
26 19 26 
26 30 26 
26 20 26 
26 14 26 
26 22 26 
26 1 26 
26 10 26 
26 11 26 
26 28 26 
26 7 26 
26 6 26 
26 3 26 
26 31 26 
26 16 26 
26 32 26 
26 18 26 
26 8 26 
26 9 26 
26 35 26 
26 13 26 
27 22 26 
27 3 26 
27 26 26 
27 32 26 
27 31 26 
27 20 26 
27 8 26 
27 1 26 
27 28 26 
27 30 26 
27 10 26 
27 6 26 
27 19 26 
27 18 26 
27 9 26 
27 11 26 
28 22 26 
28 20 26 
28 31 26 
28 10 26 
28 6 26 
28 16 26 
28 1 26 
28 4 26 
28 26 26 
28 35 26 
28 14 26 
28 32 26 
28 3 26 
28 30 26 
28 19 26 
28 11 26 
28 7 26 
28 21 26 
28 13 26 
28 9 26 
28 8 26 
28 33 26 
28 25 26 
28 18 26 
28 29 26 
28 15 26 
29 17 26 
29 25 26 
29 35 26 
29 7 26 
29 10 26 
29 11 26 
29 9 26 
29 13 26 
29 34 26 
30 13 26 
30 34 26 
30 11 26 
30 35 26 
30 23 26 
30 4 26 
30 2 26 
30 10 26 
30 7 26 
30 19 26 
30 17 26 
30 21 26 
30 25 26 
30 5 26 
30 18 26 
30 12 26 
30 24 26 
30 16 26 
30 29 26 
30 15 26 
30 8 26 
30 9 26 
30 28 26 
30 31 26 
30 27 26 
30 32 26 
30 33 26 
30 6 26 
30 14 26 
30 20 26 
30 3 26 
30 1 26 
30 26 26 
30 22 26 
31 19 26 
31 23 26 
31 13 26 
31 5 26 
31 16 26 
31 27 26 
31 15 26 
31 20 26 
31 32 26 
31 7 26 
31 28 26 
31 8 26 
31 34 26 
31 4 26 
31 21 26 
31 2 26 
31 18 26 
31 24 26 
31 29 26 
31 25 26 
31 17 26 
31 12 26 
31 11 26 
31 9 26 
31 33 26 
31 10 26 
31 35 26 
31 14 26 
31 6 26 
31 22 26 
31 30 26 
31 3 26 
31 26 26 
31 1 26 
32 21 26 
32 5 26 
32 30 26 
32 9 26 
32 22 26 
32 12 26 
32 19 26 
32 3 26 
32 15 26 
32 31 26 
32 6 26 
32 11 26 
32 25 26 
32 24 26 
32 2 26 
32 35 26 
32 33 26 
32 27 26 
32 14 26 
33 32 26 
33 28 26 
33 22 26 
33 26 26 
33 3 26 
33 8 26 
33 1 26 
33 20 26 
33 19 26 
33 30 26 
33 11 26 
33 10 26 
33 27 26 
33 21 26 
34 12 26 
34 5 26 
34 29 26 
34 2 26 
35 31 26 
35 3 26 
35 6 26 
35 28 26 
35 7 26 
35 22 26 
35 33 26 
35 15 26 
35 18 26 
35 25 26 
35 30 26 
35 2 26 
35 27 26 
1 3 27 
1 11 27 
1 7 27 
1 25 27 
1 31 27 
1 33 27 
1 20 27 
1 5 27 
1 28 27 
1 16 27 
1 19 27 
1 4 27 
1 9 27 
1 30 27 
1 13 27 
1 18 27 
1 23 27 
1 34 27 
1 24 27 
1 12 27 
1 2 27 
1 17 27 
2 30 27 
2 29 27 
2 12 27 
2 14 27 
2 35 27 
2 25 27 
2 27 27 
2 33 27 
2 16 27 
2 15 27 
2 17 27 
2 21 27 
2 34 27 
2 32 27 
2 23 27 
2 24 27 
2 26 27 
2 13 27 
3 21 27 
3 31 27 
3 16 27 
3 5 27 
3 20 27 
3 22 27 
3 1 27 
3 14 27 
3 6 27 
3 11 27 
3 26 27 
3 33 27 
3 18 27 
3 30 27 
3 28 27 
3 8 27 
3 19 27 
3 2 27 
3 27 27 
3 13 27 
3 10 27 
3 35 27 
3 15 27 
3 17 27 
3 7 27 
3 9 27 
4 13 27 
4 29 27 
4 9 27 
4 23 27 
4 5 27 
4 12 27 
4 15 27 
4 17 27 
4 21 27 
4 2 27 
4 35 27 
4 27 27 
4 3 27 
4 1 27 
4 7 27 
4 25 27 
5 31 27 
5 1 27 
5 22 27 
5 26 27 
5 20 27 
5 14 27 
5 28 27 
5 19 27 
5 3 27 
5 8 27 
6 3 27 
6 32 27 
6 26 27 
6 14 27 
6 22 27 
6 20 27 
6 28 27 
6 1 27 
6 11 27 
6 10 27 
6 7 27 
6 31 27 
6 19 27 
6 8 27 
6 30 27 
6 9 27 
6 18 27 
6 21 27 
6 27 27 
7 1 27 
7 31 27 
7 10 27 
7 19 27 
7 32 27 
7 28 27 
7 30 27 
7 11 27 
7 26 27 
7 6 27 
7 14 27 
7 8 27 
7 3 27 
7 22 27 
7 9 27 
7 27 27 
7 25 27 
8 6 27 
8 30 27 
8 22 27 
8 28 27 
8 20 27 
8 13 27 
8 7 27 
8 26 27 
8 14 27 
8 11 27 
8 31 27 
8 1 27 
8 18 27 
8 15 27 
8 19 27 
8 9 27 
8 21 27 
8 10 27 
8 35 27 
8 32 27 
8 33 27 
8 3 27 
9 31 27 
9 3 27 
9 8 27 
9 17 27 
9 23 27 
9 18 27 
9 25 27 
9 4 27 
9 2 27 
9 24 27 
9 33 27 
9 35 27 
9 27 27 
9 5 27 
9 15 27 
9 13 27 
9 34 27 
9 16 27 
9 30 27 
10 6 27 
10 26 27 
10 28 27 
10 32 27 
10 1 27 
10 3 27 
10 20 27 
10 11 27 
10 31 27 
10 22 27 
10 8 27 
10 30 27 
10 19 27 
10 14 27 
10 9 27 
10 7 27 
10 18 27 
10 21 27 
10 15 27 
10 27 27 
10 4 27 
11 26 27 
11 22 27 
11 1 27 
11 14 27 
11 31 27 
11 28 27 
11 32 27 
11 7 27 
11 6 27 
11 10 27 
11 30 27 
11 3 27 
11 19 27 
11 18 27 
11 20 27 
11 9 27 
11 8 27 
11 12 27 
11 16 27 
12 1 27 
12 31 27 
12 3 27 
12 19 27 
12 8 27 
12 22 27 
12 32 27 
12 26 27 
12 18 27 
12 27 27 
12 6 27 
12 30 27 
12 21 27 
12 14 27 
12 28 27 
13 28 27 
13 19 27 
13 32 27 
13 14 27 
13 7 27 
13 20 27 
13 27 27 
13 31 27 
13 30 27 
13 25 27 
13 35 27 
13 9 27 
13 26 27 
13 2 27 
14 31 27 
14 26 27 
14 28 27 
14 1 27 
14 32 27 
14 3 27 
14 6 27 
14 11 27 
14 20 27 
14 22 27 
14 7 27 
14 19 27 
14 8 27 
14 18 27 
14 13 27 
14 30 27 
14 10 27 
14 35 27 
14 15 27 
14 9 27 
14 21 27 
14 2 27 
15 34 27 
15 23 27 
15 21 27 
15 28 27 
15 10 27 
15 12 27 
15 9 27 
15 29 27 
15 26 27 
15 5 27 
15 7 27 
15 17 27 
15 27 27 
15 4 27 
15 33 27 
16 6 27 
16 20 27 
16 8 27 
16 14 27 
16 10 27 
16 3 27 
16 11 27 
16 22 27 
16 4 27 
16 33 27 
16 18 27 
16 30 27 
17 12 27 
17 15 27 
17 24 27 
17 34 27 
17 29 27 
17 5 27 
18 14 27 
18 31 27 
18 26 27 
18 8 27 
18 20 27 
18 11 27 
18 6 27 
18 1 27 
18 28 27 
18 5 27 
18 27 27 
18 10 27 
18 30 27 
18 25 27 
18 22 27 
18 32 27 
18 13 27 
18 12 27 
18 21 27 
18 3 27 
18 4 27 
19 26 27 
19 28 27 
19 22 27 
19 8 27 
19 11 27 
19 6 27 
19 14 27 
19 32 27 
19 33 27 
19 30 27 
19 7 27 
19 31 27 
19 4 27 
19 13 27 
19 27 27 
19 18 27 
19 21 27 
19 9 27 
19 10 27 
19 20 27 
19 1 27 
20 16 27 
20 22 27 
20 14 27 
20 26 27 
20 3 27 
20 1 27 
20 31 27 
20 19 27 
20 4 27 
20 11 27 
20 13 27 
20 18 27 
20 30 27 
20 28 27 
20 8 27 
20 33 27 
20 9 27 
20 15 27 
20 27 27 
20 32 27 
21 18 27 
21 16 27 
21 10 27 
21 4 27 
21 23 27 
21 29 27 
21 17 27 
21 15 27 
21 24 27 
21 2 27 
21 34 27 
21 7 27 
21 25 27 
21 5 27 
21 12 27 
21 6 27 
21 35 27 
21 33 27 
21 11 27 
21 9 27 
22 35 27 
22 31 27 
22 14 27 
22 33 27 
22 6 27 
22 9 27 
22 20 27 
22 15 27 
22 26 27 
22 7 27 
22 19 27 
22 16 27 
22 4 27 
22 1 27 
22 8 27 
22 30 27 
22 3 27 
22 28 27 
22 13 27 
22 18 27 
22 25 27 
22 21 27 
22 2 27 
22 12 27 
22 29 27 
23 24 27 
23 2 27 
23 12 27 
23 29 27 
23 35 27 
23 21 27 
23 5 27 
23 15 27 
24 30 27 
24 31 27 
24 28 27 
24 22 27 
25 26 27 
25 20 27 
25 14 27 
25 32 27 
25 31 27 
25 10 27 
25 7 27 
25 11 27 
25 3 27 
25 30 27 
25 1 27 
25 19 27 
25 18 27 
25 22 27 
25 9 27 
25 15 27 
26 19 27 
26 30 27 
26 20 27 
26 14 27 
26 22 27 
26 1 27 
26 10 27 
26 11 27 
26 28 27 
26 7 27 
26 6 27 
26 3 27 
26 31 27 
26 16 27 
26 32 27 
26 18 27 
26 8 27 
26 9 27 
26 35 27 
26 13 27 
26 21 27 
26 33 27 
27 22 27 
27 3 27 
27 26 27 
27 32 27 
27 31 27 
27 20 27 
27 8 27 
27 1 27 
27 28 27 
27 30 27 
27 10 27 
27 6 27 
27 19 27 
27 18 27 
27 9 27 
27 11 27 
27 2 27 
27 25 27 
28 22 27 
28 20 27 
28 31 27 
28 10 27 
28 6 27 
28 16 27 
28 1 27 
28 4 27 
28 26 27 
28 35 27 
28 14 27 
28 32 27 
28 3 27 
28 30 27 
28 19 27 
28 11 27 
28 7 27 
28 21 27 
28 13 27 
28 9 27 
28 8 27 
28 33 27 
28 25 27 
28 18 27 
28 15 27 
28 2 27 
29 17 27 
29 25 27 
29 35 27 
29 7 27 
29 10 27 
29 11 27 
29 9 27 
29 13 27 
29 34 27 
29 23 27 
30 13 27 
30 34 27 
30 11 27 
30 35 27 
30 23 27 
30 4 27 
30 2 27 
30 10 27 
30 7 27 
30 19 27 
30 17 27 
30 21 27 
30 25 27 
30 5 27 
30 18 27 
30 12 27 
30 24 27 
30 16 27 
30 29 27 
30 15 27 
30 8 27 
30 9 27 
30 28 27 
30 31 27 
30 27 27 
30 32 27 
30 33 27 
30 6 27 
30 14 27 
30 20 27 
30 3 27 
30 1 27 
30 26 27 
30 22 27 
31 19 27 
31 23 27 
31 13 27 
31 5 27 
31 16 27 
31 27 27 
31 15 27 
31 20 27 
31 32 27 
31 7 27 
31 28 27 
31 8 27 
31 34 27 
31 4 27 
31 21 27 
31 2 27 
31 18 27 
31 24 27 
31 29 27 
31 25 27 
31 17 27 
31 12 27 
31 11 27 
31 9 27 
31 33 27 
31 10 27 
31 35 27 
31 14 27 
31 6 27 
31 22 27 
31 30 27 
31 3 27 
31 26 27 
31 1 27 
32 5 27 
32 30 27 
32 9 27 
32 22 27 
32 12 27 
32 19 27 
32 3 27 
32 15 27 
32 31 27 
32 6 27 
32 11 27 
32 25 27 
32 24 27 
32 2 27 
32 35 27 
32 33 27 
32 27 27 
32 14 27 
32 4 27 
33 32 27 
33 28 27 
33 22 27 
33 26 27 
33 3 27 
33 8 27 
33 1 27 
33 20 27 
33 19 27 
33 30 27 
33 11 27 
33 10 27 
33 27 27 
33 21 27 
33 31 27 
33 6 27 
34 12 27 
34 5 27 
34 29 27 
34 2 27 
34 23 27 
35 31 27 
35 3 27 
35 6 27 
35 28 27 
35 22 27 
35 33 27 
35 15 27 
35 18 27 
35 25 27 
35 30 27 
35 2 27 
35 27 27 
35 8 27 
1 11 28 
1 7 28 
1 25 28 
1 31 28 
1 33 28 
1 20 28 
1 5 28 
1 28 28 
1 16 28 
1 19 28 
1 4 28 
1 30 28 
1 13 28 
1 18 28 
1 23 28 
1 34 28 
1 24 28 
1 12 28 
1 2 28 
1 17 28 
2 30 28 
2 29 28 
2 12 28 
2 14 28 
2 35 28 
2 25 28 
2 27 28 
2 33 28 
2 16 28 
2 15 28 
2 17 28 
2 21 28 
2 34 28 
2 32 28 
2 23 28 
2 24 28 
2 26 28 
2 13 28 
2 7 28 
2 4 28 
3 21 28 
3 31 28 
3 16 28 
3 5 28 
3 20 28 
3 22 28 
3 1 28 
3 14 28 
3 6 28 
3 11 28 
3 26 28 
3 33 28 
3 18 28 
3 30 28 
3 28 28 
3 8 28 
3 19 28 
3 2 28 
3 27 28 
3 13 28 
3 10 28 
3 35 28 
3 15 28 
3 7 28 
3 9 28 
4 13 28 
4 29 28 
4 23 28 
4 5 28 
4 12 28 
4 15 28 
4 17 28 
4 21 28 
4 2 28 
4 35 28 
4 27 28 
4 1 28 
4 7 28 
4 25 28 
5 31 28 
5 1 28 
5 22 28 
5 26 28 
5 20 28 
5 14 28 
5 28 28 
5 19 28 
5 3 28 
5 8 28 
5 27 28 
5 9 28 
6 3 28 
6 32 28 
6 26 28 
6 14 28 
6 22 28 
6 20 28 
6 28 28 
6 1 28 
6 11 28 
6 10 28 
6 31 28 
6 19 28 
6 8 28 
6 30 28 
6 9 28 
6 18 28 
6 21 28 
6 27 28 
6 4 28 
7 1 28 
7 31 28 
7 10 28 
7 19 28 
7 32 28 
7 28 28 
7 30 28 
7 11 28 
7 26 28 
7 6 28 
7 14 28 
7 8 28 
7 3 28 
7 22 28 
7 27 28 
7 25 28 
8 6 28 
8 30 28 
8 22 28 
8 28 28 
8 20 28 
8 13 28 
8 7 28 
8 26 28 
8 14 28 
8 11 28 
8 31 28 
8 1 28 
8 18 28 
8 15 28 
8 19 28 
8 9 28 
8 21 28 
8 10 28 
8 35 28 
8 32 28 
8 33 28 
8 3 28 
8 25 28 
9 31 28 
9 8 28 
9 17 28 
9 23 28 
9 18 28 
9 25 28 
9 4 28 
9 2 28 
9 24 28 
9 33 28 
9 35 28 
9 27 28 
9 5 28 
9 15 28 
9 13 28 
9 34 28 
9 16 28 
9 30 28 
9 21 28 
10 6 28 
10 26 28 
10 28 28 
10 32 28 
10 1 28 
10 3 28 
10 20 28 
10 11 28 
10 31 28 
10 22 28 
10 8 28 
10 30 28 
10 19 28 
10 14 28 
10 9 28 
10 7 28 
10 18 28 
10 21 28 
10 27 28 
11 26 28 
11 22 28 
11 1 28 
11 14 28 
11 31 28 
11 28 28 
11 32 28 
11 7 28 
11 6 28 
11 10 28 
11 30 28 
11 3 28 
11 19 28 
11 18 28 
11 20 28 
11 9 28 
11 8 28 
11 12 28 
11 16 28 
11 27 28 
11 21 28 
12 1 28 
12 31 28 
12 3 28 
12 19 28 
12 8 28 
12 22 28 
12 32 28 
12 26 28 
12 18 28 
12 27 28 
12 6 28 
12 30 28 
12 21 28 
12 14 28 
12 28 28 
12 34 28 
12 15 28 
13 28 28 
13 19 28 
13 32 28 
13 14 28 
13 7 28 
13 20 28 
13 27 28 
13 31 28 
13 30 28 
13 25 28 
13 35 28 
13 9 28 
13 26 28 
13 2 28 
13 21 28 
14 31 28 
14 26 28 
14 28 28 
14 1 28 
14 32 28 
14 3 28 
14 6 28 
14 11 28 
14 20 28 
14 22 28 
14 7 28 
14 19 28 
14 8 28 
14 18 28 
14 13 28 
14 30 28 
14 10 28 
14 15 28 
14 9 28 
14 21 28 
14 2 28 
14 4 28 
15 34 28 
15 23 28 
15 21 28 
15 28 28 
15 10 28 
15 12 28 
15 9 28 
15 29 28 
15 26 28 
15 5 28 
15 7 28 
15 17 28 
15 27 28 
15 4 28 
15 33 28 
15 11 28 
15 22 28 
16 6 28 
16 20 28 
16 8 28 
16 14 28 
16 10 28 
16 3 28 
16 11 28 
16 22 28 
16 4 28 
16 33 28 
16 18 28 
16 30 28 
16 28 28 
16 13 28 
17 12 28 
17 15 28 
17 24 28 
17 34 28 
17 29 28 
17 5 28 
17 25 28 
17 13 28 
18 14 28 
18 31 28 
18 26 28 
18 8 28 
18 20 28 
18 11 28 
18 6 28 
18 1 28 
18 28 28 
18 27 28 
18 10 28 
18 30 28 
18 25 28 
18 22 28 
18 32 28 
18 13 28 
18 12 28 
18 21 28 
18 3 28 
18 4 28 
18 29 28 
19 26 28 
19 28 28 
19 22 28 
19 8 28 
19 11 28 
19 6 28 
19 14 28 
19 32 28 
19 33 28 
19 30 28 
19 7 28 
19 31 28 
19 4 28 
19 27 28 
19 18 28 
19 21 28 
19 9 28 
19 10 28 
19 20 28 
19 1 28 
19 12 28 
20 16 28 
20 22 28 
20 14 28 
20 26 28 
20 3 28 
20 1 28 
20 31 28 
20 19 28 
20 4 28 
20 11 28 
20 13 28 
20 18 28 
20 30 28 
20 28 28 
20 8 28 
20 33 28 
20 9 28 
20 15 28 
20 27 28 
20 32 28 
20 7 28 
21 18 28 
21 16 28 
21 10 28 
21 4 28 
21 23 28 
21 29 28 
21 17 28 
21 15 28 
21 24 28 
21 2 28 
21 34 28 
21 7 28 
21 25 28 
21 5 28 
21 12 28 
21 6 28 
21 35 28 
21 33 28 
21 11 28 
21 9 28 
21 14 28 
21 26 28 
22 35 28 
22 31 28 
22 14 28 
22 33 28 
22 6 28 
22 9 28 
22 20 28 
22 15 28 
22 26 28 
22 7 28 
22 19 28 
22 16 28 
22 4 28 
22 1 28 
22 8 28 
22 30 28 
22 3 28 
22 28 28 
22 13 28 
22 18 28 
22 25 28 
22 21 28 
22 2 28 
22 12 28 
22 29 28 
22 11 28 
22 27 28 
23 2 28 
23 12 28 
23 29 28 
23 35 28 
23 21 28 
23 5 28 
23 15 28 
23 32 28 
24 30 28 
24 31 28 
24 28 28 
24 22 28 
25 26 28 
25 20 28 
25 14 28 
25 32 28 
25 31 28 
25 10 28 
25 7 28 
25 11 28 
25 3 28 
25 30 28 
25 1 28 
25 19 28 
25 18 28 
25 22 28 
25 9 28 
25 15 28 
25 21 28 
25 6 28 
26 19 28 
26 30 28 
26 20 28 
26 14 28 
26 22 28 
26 1 28 
26 10 28 
26 11 28 
26 28 28 
26 7 28 
26 6 28 
26 3 28 
26 31 28 
26 16 28 
26 32 28 
26 18 28 
26 8 28 
26 9 28 
26 13 28 
26 21 28 
26 33 28 
26 27 28 
27 22 28 
27 3 28 
27 26 28 
27 32 28 
27 31 28 
27 20 28 
27 8 28 
27 1 28 
27 28 28 
27 30 28 
27 10 28 
27 6 28 
27 19 28 
27 18 28 
27 9 28 
27 11 28 
27 2 28 
27 25 28 
27 14 28 
27 12 28 
28 22 28 
28 20 28 
28 31 28 
28 10 28 
28 6 28 
28 16 28 
28 1 28 
28 4 28 
28 26 28 
28 14 28 
28 32 28 
28 3 28 
28 30 28 
28 19 28 
28 11 28 
28 7 28 
28 21 28 
28 13 28 
28 9 28 
28 8 28 
28 33 28 
28 25 28 
28 18 28 
28 15 28 
28 2 28 
29 17 28 
29 25 28 
29 35 28 
29 7 28 
29 10 28 
29 11 28 
29 9 28 
29 13 28 
29 34 28 
30 13 28 
30 34 28 
30 11 28 
30 35 28 
30 23 28 
30 4 28 
30 2 28 
30 10 28 
30 7 28 
30 19 28 
30 17 28 
30 21 28 
30 25 28 
30 5 28 
30 18 28 
30 12 28 
30 24 28 
30 16 28 
30 29 28 
30 15 28 
30 8 28 
30 9 28 
30 28 28 
30 31 28 
30 27 28 
30 32 28 
30 33 28 
30 6 28 
30 14 28 
30 20 28 
30 3 28 
30 1 28 
30 26 28 
30 22 28 
31 19 28 
31 23 28 
31 13 28 
31 5 28 
31 16 28 
31 27 28 
31 15 28 
31 20 28 
31 32 28 
31 7 28 
31 8 28 
31 34 28 
31 4 28 
31 21 28 
31 2 28 
31 18 28 
31 24 28 
31 29 28 
31 25 28 
31 17 28 
31 12 28 
31 11 28 
31 9 28 
31 33 28 
31 10 28 
31 35 28 
31 14 28 
31 6 28 
31 30 28 
31 3 28 
31 26 28 
31 1 28 
32 5 28 
32 30 28 
32 22 28 
32 12 28 
32 19 28 
32 3 28 
32 15 28 
32 31 28 
32 6 28 
32 11 28 
32 25 28 
32 24 28 
32 2 28 
32 35 28 
32 33 28 
32 27 28 
32 14 28 
32 4 28 
32 29 28 
33 32 28 
33 28 28 
33 22 28 
33 26 28 
33 3 28 
33 8 28 
33 1 28 
33 20 28 
33 19 28 
33 30 28 
33 11 28 
33 10 28 
33 27 28 
33 21 28 
33 31 28 
33 6 28 
33 14 28 
33 18 28 
34 12 28 
34 5 28 
34 29 28 
34 2 28 
34 23 28 
35 31 28 
35 3 28 
35 6 28 
35 28 28 
35 22 28 
35 33 28 
35 15 28 
35 25 28 
35 30 28 
35 2 28 
35 27 28 
35 8 28 
35 21 28 
1 11 29 
1 7 29 
1 25 29 
1 31 29 
1 33 29 
1 20 29 
1 5 29 
1 16 29 
1 19 29 
1 4 29 
1 30 29 
1 13 29 
1 18 29 
1 23 29 
1 34 29 
1 24 29 
1 12 29 
1 2 29 
1 17 29 
2 30 29 
2 29 29 
2 12 29 
2 35 29 
2 25 29 
2 27 29 
2 33 29 
2 16 29 
2 15 29 
2 17 29 
2 21 29 
2 34 29 
2 32 29 
2 23 29 
2 24 29 
2 13 29 
2 7 29 
2 4 29 
3 31 29 
3 16 29 
3 5 29 
3 20 29 
3 22 29 
3 1 29 
3 14 29 
3 6 29 
3 11 29 
3 26 29 
3 33 29 
3 18 29 
3 30 29 
3 28 29 
3 8 29 
3 19 29 
3 2 29 
3 27 29 
3 13 29 
3 10 29 
3 35 29 
3 15 29 
3 7 29 
3 9 29 
4 13 29 
4 29 29 
4 23 29 
4 5 29 
4 12 29 
4 15 29 
4 17 29 
4 2 29 
4 35 29 
4 1 29 
4 7 29 
4 25 29 
5 31 29 
5 1 29 
5 22 29 
5 26 29 
5 20 29 
5 14 29 
5 28 29 
5 19 29 
5 3 29 
5 8 29 
5 27 29 
5 9 29 
5 2 29 
5 33 29 
6 3 29 
6 32 29 
6 26 29 
6 14 29 
6 22 29 
6 20 29 
6 28 29 
6 1 29 
6 11 29 
6 10 29 
6 31 29 
6 19 29 
6 8 29 
6 30 29 
6 9 29 
6 18 29 
6 21 29 
6 27 29 
6 4 29 
6 12 29 
7 1 29 
7 31 29 
7 10 29 
7 19 29 
7 32 29 
7 28 29 
7 30 29 
7 11 29 
7 26 29 
7 6 29 
7 14 29 
7 8 29 
7 3 29 
7 22 29 
7 27 29 
7 25 29 
7 13 29 
7 15 29 
8 6 29 
8 30 29 
8 22 29 
8 28 29 
8 20 29 
8 13 29 
8 7 29 
8 26 29 
8 14 29 
8 11 29 
8 31 29 
8 1 29 
8 18 29 
8 15 29 
8 19 29 
8 9 29 
8 21 29 
8 10 29 
8 35 29 
8 32 29 
8 33 29 
8 3 29 
8 25 29 
8 4 29 
9 31 29 
9 8 29 
9 17 29 
9 23 29 
9 18 29 
9 25 29 
9 4 29 
9 2 29 
9 24 29 
9 33 29 
9 35 29 
9 27 29 
9 5 29 
9 15 29 
9 13 29 
9 34 29 
9 16 29 
9 30 29 
9 32 29 
10 6 29 
10 26 29 
10 28 29 
10 32 29 
10 1 29 
10 3 29 
10 20 29 
10 11 29 
10 31 29 
10 22 29 
10 8 29 
10 30 29 
10 19 29 
10 14 29 
10 9 29 
10 18 29 
10 21 29 
10 27 29 
10 25 29 
11 26 29 
11 22 29 
11 1 29 
11 14 29 
11 31 29 
11 28 29 
11 32 29 
11 7 29 
11 6 29 
11 10 29 
11 30 29 
11 3 29 
11 19 29 
11 18 29 
11 20 29 
11 9 29 
11 8 29 
11 12 29 
11 27 29 
11 21 29 
11 25 29 
12 1 29 
12 31 29 
12 3 29 
12 19 29 
12 8 29 
12 22 29 
12 32 29 
12 26 29 
12 18 29 
12 27 29 
12 6 29 
12 30 29 
12 21 29 
12 14 29 
12 28 29 
12 34 29 
12 15 29 
12 13 29 
12 16 29 
13 28 29 
13 19 29 
13 32 29 
13 14 29 
13 7 29 
13 20 29 
13 27 29 
13 31 29 
13 30 29 
13 25 29 
13 35 29 
13 9 29 
13 26 29 
13 2 29 
13 21 29 
13 12 29 
14 31 29 
14 26 29 
14 28 29 
14 1 29 
14 32 29 
14 3 29 
14 6 29 
14 11 29 
14 20 29 
14 22 29 
14 7 29 
14 19 29 
14 8 29 
14 18 29 
14 13 29 
14 30 29 
14 10 29 
14 15 29 
14 9 29 
14 21 29 
14 2 29 
14 4 29 
14 35 29 
14 16 29 
15 34 29 
15 23 29 
15 21 29 
15 28 29 
15 10 29 
15 12 29 
15 9 29 
15 29 29 
15 26 29 
15 5 29 
15 7 29 
15 17 29 
15 27 29 
15 4 29 
15 33 29 
15 11 29 
15 22 29 
15 24 29 
15 3 29 
16 6 29 
16 20 29 
16 8 29 
16 14 29 
16 10 29 
16 3 29 
16 11 29 
16 22 29 
16 4 29 
16 33 29 
16 18 29 
16 30 29 
16 28 29 
16 13 29 
16 35 29 
16 24 29 
17 12 29 
17 15 29 
17 24 29 
17 34 29 
17 29 29 
17 5 29 
17 25 29 
17 13 29 
17 23 29 
17 16 29 
18 14 29 
18 31 29 
18 26 29 
18 8 29 
18 20 29 
18 11 29 
18 6 29 
18 1 29 
18 28 29 
18 27 29 
18 10 29 
18 30 29 
18 25 29 
18 22 29 
18 32 29 
18 13 29 
18 12 29 
18 21 29 
18 3 29 
18 4 29 
18 29 29 
18 7 29 
18 33 29 
19 26 29 
19 28 29 
19 22 29 
19 8 29 
19 11 29 
19 6 29 
19 14 29 
19 32 29 
19 33 29 
19 30 29 
19 7 29 
19 31 29 
19 4 29 
19 27 29 
19 18 29 
19 21 29 
19 9 29 
19 10 29 
19 20 29 
19 1 29 
19 12 29 
19 3 29 
20 16 29 
20 22 29 
20 26 29 
20 3 29 
20 1 29 
20 31 29 
20 19 29 
20 4 29 
20 11 29 
20 13 29 
20 18 29 
20 30 29 
20 28 29 
20 8 29 
20 33 29 
20 9 29 
20 15 29 
20 27 29 
20 32 29 
20 7 29 
20 2 29 
21 18 29 
21 16 29 
21 10 29 
21 4 29 
21 23 29 
21 29 29 
21 17 29 
21 15 29 
21 24 29 
21 2 29 
21 34 29 
21 7 29 
21 25 29 
21 5 29 
21 12 29 
21 6 29 
21 35 29 
21 33 29 
21 11 29 
21 9 29 
21 14 29 
21 26 29 
21 20 29 
21 1 29 
22 35 29 
22 31 29 
22 33 29 
22 6 29 
22 9 29 
22 20 29 
22 15 29 
22 26 29 
22 7 29 
22 19 29 
22 16 29 
22 4 29 
22 1 29 
22 8 29 
22 30 29 
22 3 29 
22 28 29 
22 13 29 
22 18 29 
22 25 29 
22 21 29 
22 2 29 
22 12 29 
22 29 29 
22 11 29 
22 27 29 
22 32 29 
23 2 29 
23 12 29 
23 29 29 
23 35 29 
23 5 29 
23 15 29 
23 32 29 
23 16 29 
24 30 29 
24 31 29 
24 28 29 
24 22 29 
25 26 29 
25 20 29 
25 14 29 
25 32 29 
25 31 29 
25 10 29 
25 7 29 
25 11 29 
25 3 29 
25 30 29 
25 1 29 
25 19 29 
25 18 29 
25 22 29 
25 9 29 
25 21 29 
25 6 29 
26 19 29 
26 30 29 
26 20 29 
26 14 29 
26 22 29 
26 1 29 
26 10 29 
26 11 29 
26 28 29 
26 7 29 
26 6 29 
26 3 29 
26 31 29 
26 32 29 
26 18 29 
26 8 29 
26 9 29 
26 13 29 
26 21 29 
26 33 29 
26 27 29 
26 4 29 
27 22 29 
27 3 29 
27 26 29 
27 32 29 
27 31 29 
27 20 29 
27 8 29 
27 1 29 
27 28 29 
27 30 29 
27 10 29 
27 6 29 
27 19 29 
27 18 29 
27 9 29 
27 11 29 
27 2 29 
27 25 29 
27 14 29 
27 12 29 
27 7 29 
27 21 29 
28 22 29 
28 20 29 
28 31 29 
28 10 29 
28 6 29 
28 1 29 
28 4 29 
28 26 29 
28 14 29 
28 32 29 
28 3 29 
28 30 29 
28 19 29 
28 11 29 
28 7 29 
28 21 29 
28 13 29 
28 9 29 
28 8 29 
28 33 29 
28 25 29 
28 18 29 
28 15 29 
29 17 29 
29 25 29 
29 35 29 
29 7 29 
29 10 29 
29 11 29 
29 9 29 
29 13 29 
29 34 29 
29 18 29 
29 31 29 
30 13 29 
30 34 29 
30 11 29 
30 35 29 
30 23 29 
30 4 29 
30 2 29 
30 10 29 
30 7 29 
30 19 29 
30 17 29 
30 21 29 
30 25 29 
30 5 29 
30 18 29 
30 12 29 
30 24 29 
30 16 29 
30 29 29 
30 15 29 
30 8 29 
30 9 29 
30 28 29 
30 31 29 
30 27 29 
30 32 29 
30 33 29 
30 6 29 
30 14 29 
30 20 29 
30 3 29 
30 1 29 
30 26 29 
30 22 29 
31 19 29 
31 23 29 
31 13 29 
31 5 29 
31 16 29 
31 27 29 
31 15 29 
31 20 29 
31 32 29 
31 7 29 
31 8 29 
31 34 29 
31 4 29 
31 21 29 
31 2 29 
31 18 29 
31 24 29 
31 29 29 
31 25 29 
31 17 29 
31 12 29 
31 11 29 
31 9 29 
31 33 29 
31 10 29 
31 35 29 
31 14 29 
31 6 29 
31 30 29 
31 3 29 
31 26 29 
31 1 29 
31 28 29 
31 22 29 
32 5 29 
32 30 29 
32 22 29 
32 12 29 
32 19 29 
32 3 29 
32 15 29 
32 31 29 
32 6 29 
32 11 29 
32 25 29 
32 24 29 
32 2 29 
32 35 29 
32 33 29 
32 27 29 
32 4 29 
32 29 29 
32 16 29 
33 32 29 
33 28 29 
33 22 29 
33 26 29 
33 3 29 
33 8 29 
33 1 29 
33 20 29 
33 19 29 
33 30 29 
33 11 29 
33 10 29 
33 27 29 
33 21 29 
33 31 29 
33 6 29 
33 14 29 
33 18 29 
33 7 29 
33 9 29 
34 12 29 
34 5 29 
34 29 29 
34 2 29 
34 23 29 
35 31 29 
35 3 29 
35 6 29 
35 28 29 
35 22 29 
35 33 29 
35 15 29 
35 25 29 
35 30 29 
35 2 29 
35 8 29 
35 21 29 
35 5 29 
1 25 30 
1 31 30 
1 33 30 
1 20 30 
1 5 30 
1 16 30 
1 19 30 
1 4 30 
1 30 30 
1 13 30 
1 18 30 
1 23 30 
1 34 30 
1 24 30 
1 12 30 
1 2 30 
1 17 30 
2 30 30 
2 29 30 
2 12 30 
2 35 30 
2 25 30 
2 27 30 
2 33 30 
2 16 30 
2 15 30 
2 17 30 
2 21 30 
2 34 30 
2 32 30 
2 23 30 
2 24 30 
2 13 30 
2 7 30 
2 4 30 
2 8 30 
3 31 30 
3 16 30 
3 5 30 
3 20 30 
3 22 30 
3 1 30 
3 14 30 
3 6 30 
3 11 30 
3 26 30 
3 33 30 
3 18 30 
3 30 30 
3 28 30 
3 8 30 
3 19 30 
3 2 30 
3 27 30 
3 13 30 
3 10 30 
3 15 30 
3 9 30 
4 13 30 
4 29 30 
4 23 30 
4 5 30 
4 12 30 
4 15 30 
4 17 30 
4 2 30 
4 35 30 
4 25 30 
5 31 30 
5 1 30 
5 22 30 
5 26 30 
5 20 30 
5 14 30 
5 28 30 
5 19 30 
5 3 30 
5 8 30 
5 27 30 
5 9 30 
5 2 30 
5 33 30 
5 18 30 
5 34 30 
6 3 30 
6 32 30 
6 26 30 
6 14 30 
6 22 30 
6 20 30 
6 28 30 
6 1 30 
6 11 30 
6 10 30 
6 31 30 
6 19 30 
6 8 30 
6 30 30 
6 9 30 
6 18 30 
6 21 30 
6 27 30 
6 4 30 
6 12 30 
6 25 30 
6 33 30 
7 1 30 
7 31 30 
7 10 30 
7 19 30 
7 32 30 
7 28 30 
7 30 30 
7 11 30 
7 26 30 
7 6 30 
7 14 30 
7 8 30 
7 3 30 
7 22 30 
7 27 30 
7 25 30 
7 13 30 
7 15 30 
7 12 30 
8 6 30 
8 30 30 
8 22 30 
8 28 30 
8 20 30 
8 13 30 
8 7 30 
8 26 30 
8 14 30 
8 11 30 
8 31 30 
8 1 30 
8 18 30 
8 15 30 
8 19 30 
8 9 30 
8 21 30 
8 10 30 
8 32 30 
8 33 30 
8 3 30 
8 25 30 
8 4 30 
8 12 30 
9 31 30 
9 8 30 
9 17 30 
9 23 30 
9 18 30 
9 25 30 
9 4 30 
9 2 30 
9 24 30 
9 33 30 
9 35 30 
9 27 30 
9 5 30 
9 15 30 
9 13 30 
9 34 30 
9 16 30 
9 30 30 
9 12 30 
10 6 30 
10 26 30 
10 28 30 
10 32 30 
10 1 30 
10 3 30 
10 20 30 
10 11 30 
10 31 30 
10 22 30 
10 8 30 
10 30 30 
10 19 30 
10 14 30 
10 9 30 
10 18 30 
10 21 30 
10 27 30 
10 25 30 
10 33 30 
10 15 30 
11 26 30 
11 22 30 
11 1 30 
11 14 30 
11 31 30 
11 28 30 
11 32 30 
11 7 30 
11 6 30 
11 10 30 
11 30 30 
11 3 30 
11 19 30 
11 18 30 
11 20 30 
11 9 30 
11 8 30 
11 12 30 
11 27 30 
11 21 30 
11 25 30 
11 33 30 
11 15 30 
12 1 30 
12 31 30 
12 3 30 
12 19 30 
12 8 30 
12 22 30 
12 32 30 
12 26 30 
12 18 30 
12 27 30 
12 6 30 
12 30 30 
12 21 30 
12 14 30 
12 28 30 
12 15 30 
12 13 30 
12 16 30 
13 28 30 
13 19 30 
13 32 30 
13 14 30 
13 7 30 
13 20 30 
13 27 30 
13 31 30 
13 30 30 
13 25 30 
13 35 30 
13 9 30 
13 26 30 
13 2 30 
13 21 30 
13 12 30 
14 31 30 
14 26 30 
14 28 30 
14 1 30 
14 32 30 
14 3 30 
14 6 30 
14 11 30 
14 20 30 
14 22 30 
14 7 30 
14 19 30 
14 8 30 
14 18 30 
14 13 30 
14 30 30 
14 10 30 
14 15 30 
14 9 30 
14 21 30 
14 2 30 
14 35 30 
14 16 30 
14 33 30 
15 34 30 
15 23 30 
15 21 30 
15 28 30 
15 10 30 
15 12 30 
15 9 30 
15 29 30 
15 26 30 
15 5 30 
15 7 30 
15 17 30 
15 27 30 
15 4 30 
15 33 30 
15 11 30 
15 22 30 
15 24 30 
15 3 30 
15 14 30 
15 8 30 
16 6 30 
16 20 30 
16 8 30 
16 14 30 
16 10 30 
16 3 30 
16 11 30 
16 22 30 
16 4 30 
16 33 30 
16 18 30 
16 30 30 
16 28 30 
16 13 30 
16 35 30 
16 24 30 
16 23 30 
16 34 30 
17 12 30 
17 15 30 
17 24 30 
17 34 30 
17 29 30 
17 5 30 
17 23 30 
17 16 30 
18 14 30 
18 31 30 
18 26 30 
18 8 30 
18 20 30 
18 11 30 
18 6 30 
18 1 30 
18 28 30 
18 27 30 
18 10 30 
18 30 30 
18 25 30 
18 22 30 
18 32 30 
18 13 30 
18 12 30 
18 21 30 
18 3 30 
18 4 30 
18 29 30 
18 7 30 
18 33 30 
18 35 30 
18 19 30 
19 26 30 
19 28 30 
19 22 30 
19 8 30 
19 11 30 
19 6 30 
19 14 30 
19 32 30 
19 33 30 
19 30 30 
19 7 30 
19 31 30 
19 27 30 
19 18 30 
19 21 30 
19 9 30 
19 10 30 
19 20 30 
19 1 30 
19 12 30 
19 3 30 
20 16 30 
20 22 30 
20 26 30 
20 3 30 
20 1 30 
20 31 30 
20 19 30 
20 11 30 
20 13 30 
20 18 30 
20 30 30 
20 28 30 
20 8 30 
20 33 30 
20 9 30 
20 15 30 
20 27 30 
20 32 30 
20 2 30 
21 18 30 
21 16 30 
21 10 30 
21 4 30 
21 23 30 
21 29 30 
21 17 30 
21 15 30 
21 24 30 
21 2 30 
21 34 30 
21 7 30 
21 25 30 
21 5 30 
21 12 30 
21 6 30 
21 35 30 
21 33 30 
21 11 30 
21 9 30 
21 14 30 
21 26 30 
21 20 30 
21 1 30 
21 28 30 
21 32 30 
22 35 30 
22 31 30 
22 33 30 
22 6 30 
22 9 30 
22 20 30 
22 15 30 
22 26 30 
22 7 30 
22 19 30 
22 16 30 
22 4 30 
22 1 30 
22 8 30 
22 30 30 
22 3 30 
22 28 30 
22 13 30 
22 18 30 
22 25 30 
22 21 30 
22 2 30 
22 12 30 
22 29 30 
22 11 30 
22 27 30 
22 5 30 
23 2 30 
23 12 30 
23 29 30 
23 35 30 
23 5 30 
23 15 30 
23 16 30 
23 21 30 
24 30 30 
24 31 30 
24 22 30 
24 3 30 
25 26 30 
25 20 30 
25 14 30 
25 32 30 
25 31 30 
25 10 30 
25 7 30 
25 11 30 
25 3 30 
25 30 30 
25 1 30 
25 19 30 
25 18 30 
25 22 30 
25 9 30 
25 21 30 
25 6 30 
25 33 30 
25 12 30 
26 19 30 
26 30 30 
26 20 30 
26 14 30 
26 22 30 
26 1 30 
26 10 30 
26 11 30 
26 28 30 
26 7 30 
26 6 30 
26 3 30 
26 31 30 
26 32 30 
26 18 30 
26 8 30 
26 9 30 
26 13 30 
26 21 30 
26 33 30 
26 27 30 
26 16 30 
27 22 30 
27 3 30 
27 26 30 
27 32 30 
27 31 30 
27 20 30 
27 8 30 
27 1 30 
27 28 30 
27 30 30 
27 10 30 
27 6 30 
27 19 30 
27 18 30 
27 9 30 
27 11 30 
27 2 30 
27 25 30 
27 14 30 
27 12 30 
27 7 30 
27 21 30 
27 33 30 
27 13 30 
28 22 30 
28 20 30 
28 31 30 
28 10 30 
28 6 30 
28 1 30 
28 26 30 
28 14 30 
28 32 30 
28 3 30 
28 30 30 
28 19 30 
28 11 30 
28 7 30 
28 21 30 
28 9 30 
28 8 30 
28 33 30 
28 25 30 
28 18 30 
28 15 30 
29 17 30 
29 25 30 
29 35 30 
29 7 30 
29 10 30 
29 11 30 
29 9 30 
29 13 30 
29 34 30 
29 18 30 
29 31 30 
29 3 30 
30 13 30 
30 34 30 
30 11 30 
30 35 30 
30 23 30 
30 4 30 
30 2 30 
30 10 30 
30 7 30 
30 19 30 
30 17 30 
30 21 30 
30 25 30 
30 5 30 
30 18 30 
30 12 30 
30 24 30 
30 16 30 
30 29 30 
30 15 30 
30 8 30 
30 9 30 
30 28 30 
30 31 30 
30 27 30 
30 32 30 
30 33 30 
30 6 30 
30 14 30 
30 20 30 
30 3 30 
30 1 30 
30 26 30 
30 22 30 
31 19 30 
31 23 30 
31 13 30 
31 5 30 
31 16 30 
31 27 30 
31 15 30 
31 20 30 
31 32 30 
31 7 30 
31 8 30 
31 34 30 
31 4 30 
31 21 30 
31 2 30 
31 18 30 
31 24 30 
31 29 30 
31 25 30 
31 17 30 
31 12 30 
31 11 30 
31 9 30 
31 33 30 
31 10 30 
31 35 30 
31 14 30 
31 6 30 
31 30 30 
31 3 30 
31 26 30 
31 1 30 
31 28 30 
31 22 30 
32 5 30 
32 30 30 
32 22 30 
32 12 30 
32 19 30 
32 3 30 
32 15 30 
32 31 30 
32 6 30 
32 11 30 
32 25 30 
32 2 30 
32 35 30 
32 33 30 
32 27 30 
32 4 30 
32 29 30 
32 16 30 
32 21 30 
33 32 30 
33 28 30 
33 22 30 
33 26 30 
33 3 30 
33 8 30 
33 1 30 
33 20 30 
33 19 30 
33 30 30 
33 11 30 
33 10 30 
33 27 30 
33 21 30 
33 31 30 
33 6 30 
33 14 30 
33 18 30 
33 7 30 
33 9 30 
33 13 30 
33 16 30 
34 12 30 
34 5 30 
34 29 30 
34 23 30 
34 24 30 
35 31 30 
35 3 30 
35 6 30 
35 22 30 
35 33 30 
35 15 30 
35 25 30 
35 30 30 
35 2 30 
35 8 30 
35 21 30 
35 5 30 
35 10 30 
1 25 31 
1 31 31 
1 33 31 
1 20 31 
1 5 31 
1 16 31 
1 19 31 
1 4 31 
1 30 31 
1 13 31 
1 18 31 
1 23 31 
1 34 31 
1 24 31 
1 12 31 
1 2 31 
1 17 31 
1 27 31 
1 29 31 
2 30 31 
2 29 31 
2 12 31 
2 35 31 
2 25 31 
2 27 31 
2 33 31 
2 16 31 
2 15 31 
2 17 31 
2 21 31 
2 34 31 
2 32 31 
2 23 31 
2 24 31 
2 13 31 
2 7 31 
2 4 31 
2 8 31 
2 1 31 
3 31 31 
3 16 31 
3 5 31 
3 20 31 
3 22 31 
3 14 31 
3 6 31 
3 11 31 
3 26 31 
3 33 31 
3 18 31 
3 30 31 
3 28 31 
3 8 31 
3 19 31 
3 2 31 
3 27 31 
3 13 31 
3 10 31 
3 15 31 
3 9 31 
3 21 31 
4 13 31 
4 29 31 
4 23 31 
4 5 31 
4 12 31 
4 15 31 
4 17 31 
4 2 31 
4 35 31 
4 25 31 
4 24 31 
4 6 31 
5 31 31 
5 1 31 
5 22 31 
5 26 31 
5 20 31 
5 14 31 
5 28 31 
5 19 31 
5 3 31 
5 8 31 
5 27 31 
5 9 31 
5 2 31 
5 33 31 
5 18 31 
5 34 31 
5 10 31 
5 15 31 
6 3 31 
6 32 31 
6 26 31 
6 14 31 
6 22 31 
6 20 31 
6 28 31 
6 1 31 
6 11 31 
6 10 31 
6 31 31 
6 19 31 
6 8 31 
6 30 31 
6 9 31 
6 18 31 
6 21 31 
6 27 31 
6 12 31 
6 25 31 
6 33 31 
6 16 31 
7 1 31 
7 31 31 
7 10 31 
7 19 31 
7 32 31 
7 28 31 
7 30 31 
7 11 31 
7 26 31 
7 6 31 
7 14 31 
7 8 31 
7 22 31 
7 27 31 
7 25 31 
7 13 31 
7 15 31 
7 12 31 
8 6 31 
8 30 31 
8 22 31 
8 28 31 
8 20 31 
8 13 31 
8 7 31 
8 26 31 
8 14 31 
8 11 31 
8 31 31 
8 1 31 
8 18 31 
8 15 31 
8 19 31 
8 9 31 
8 21 31 
8 10 31 
8 32 31 
8 33 31 
8 3 31 
8 25 31 
8 12 31 
8 27 31 
9 31 31 
9 8 31 
9 17 31 
9 23 31 
9 18 31 
9 25 31 
9 4 31 
9 2 31 
9 24 31 
9 35 31 
9 27 31 
9 5 31 
9 15 31 
9 13 31 
9 34 31 
9 16 31 
9 30 31 
9 12 31 
9 7 31 
10 6 31 
10 26 31 
10 28 31 
10 32 31 
10 3 31 
10 20 31 
10 11 31 
10 31 31 
10 22 31 
10 8 31 
10 30 31 
10 19 31 
10 14 31 
10 9 31 
10 18 31 
10 21 31 
10 27 31 
10 25 31 
10 33 31 
10 15 31 
10 12 31 
11 26 31 
11 22 31 
11 1 31 
11 14 31 
11 31 31 
11 28 31 
11 32 31 
11 7 31 
11 6 31 
11 10 31 
11 30 31 
11 3 31 
11 19 31 
11 18 31 
11 20 31 
11 9 31 
11 8 31 
11 12 31 
11 27 31 
11 21 31 
11 25 31 
11 33 31 
11 15 31 
11 5 31 
11 16 31 
12 1 31 
12 31 31 
12 19 31 
12 8 31 
12 22 31 
12 32 31 
12 26 31 
12 18 31 
12 27 31 
12 6 31 
12 30 31 
12 21 31 
12 14 31 
12 28 31 
12 15 31 
12 13 31 
12 16 31 
12 5 31 
13 28 31 
13 19 31 
13 32 31 
13 14 31 
13 7 31 
13 20 31 
13 27 31 
13 31 31 
13 30 31 
13 25 31 
13 35 31 
13 9 31 
13 26 31 
13 2 31 
13 21 31 
13 5 31 
14 31 31 
14 26 31 
14 28 31 
14 1 31 
14 32 31 
14 3 31 
14 6 31 
14 11 31 
14 20 31 
14 22 31 
14 7 31 
14 19 31 
14 8 31 
14 18 31 
14 13 31 
14 30 31 
14 10 31 
14 15 31 
14 9 31 
14 21 31 
14 2 31 
14 16 31 
14 33 31 
14 27 31 
15 34 31 
15 23 31 
15 21 31 
15 28 31 
15 10 31 
15 12 31 
15 9 31 
15 29 31 
15 26 31 
15 5 31 
15 7 31 
15 17 31 
15 27 31 
15 4 31 
15 33 31 
15 11 31 
15 22 31 
15 24 31 
15 3 31 
15 14 31 
15 8 31 
15 35 31 
16 6 31 
16 20 31 
16 8 31 
16 14 31 
16 10 31 
16 3 31 
16 11 31 
16 22 31 
16 4 31 
16 33 31 
16 18 31 
16 30 31 
16 28 31 
16 13 31 
16 35 31 
16 24 31 
16 23 31 
16 34 31 
16 17 31 
16 5 31 
17 12 31 
17 15 31 
17 24 31 
17 34 31 
17 5 31 
17 23 31 
17 16 31 
18 14 31 
18 31 31 
18 26 31 
18 8 31 
18 20 31 
18 11 31 
18 6 31 
18 1 31 
18 28 31 
18 27 31 
18 10 31 
18 30 31 
18 25 31 
18 22 31 
18 32 31 
18 13 31 
18 12 31 
18 21 31 
18 3 31 
18 29 31 
18 7 31 
18 33 31 
18 35 31 
18 19 31 
18 2 31 
19 26 31 
19 28 31 
19 22 31 
19 8 31 
19 11 31 
19 6 31 
19 14 31 
19 32 31 
19 33 31 
19 30 31 
19 7 31 
19 31 31 
19 27 31 
19 18 31 
19 21 31 
19 9 31 
19 10 31 
19 20 31 
19 1 31 
19 12 31 
19 3 31 
20 16 31 
20 22 31 
20 26 31 
20 3 31 
20 31 31 
20 19 31 
20 11 31 
20 13 31 
20 18 31 
20 30 31 
20 28 31 
20 8 31 
20 33 31 
20 9 31 
20 15 31 
20 27 31 
20 32 31 
20 2 31 
20 6 31 
21 18 31 
21 16 31 
21 10 31 
21 4 31 
21 23 31 
21 29 31 
21 17 31 
21 15 31 
21 24 31 
21 2 31 
21 34 31 
21 7 31 
21 25 31 
21 5 31 
21 12 31 
21 6 31 
21 35 31 
21 33 31 
21 11 31 
21 9 31 
21 14 31 
21 26 31 
21 20 31 
21 1 31 
21 28 31 
21 32 31 
21 3 31 
21 13 31 
22 35 31 
22 31 31 
22 33 31 
22 6 31 
22 9 31 
22 20 31 
22 15 31 
22 26 31 
22 7 31 
22 19 31 
22 16 31 
22 4 31 
22 1 31 
22 8 31 
22 30 31 
22 3 31 
22 28 31 
22 13 31 
22 18 31 
22 25 31 
22 21 31 
22 2 31 
22 12 31 
22 29 31 
22 11 31 
22 27 31 
22 5 31 
22 14 31 
22 10 31 
23 2 31 
23 12 31 
23 29 31 
23 35 31 
23 5 31 
23 15 31 
23 16 31 
23 21 31 
23 26 31 
23 10 31 
24 30 31 
24 31 31 
24 22 31 
24 13 31 
25 26 31 
25 20 31 
25 14 31 
25 32 31 
25 31 31 
25 10 31 
25 7 31 
25 11 31 
25 3 31 
25 30 31 
25 1 31 
25 19 31 
25 18 31 
25 22 31 
25 9 31 
25 21 31 
25 6 31 
25 33 31 
25 12 31 
25 8 31 
25 28 31 
26 19 31 
26 30 31 
26 20 31 
26 14 31 
26 22 31 
26 1 31 
26 10 31 
26 11 31 
26 28 31 
26 7 31 
26 6 31 
26 3 31 
26 31 31 
26 32 31 
26 18 31 
26 8 31 
26 9 31 
26 13 31 
26 21 31 
26 33 31 
26 27 31 
26 16 31 
26 25 31 
26 15 31 
27 22 31 
27 3 31 
27 26 31 
27 32 31 
27 31 31 
27 20 31 
27 8 31 
27 1 31 
27 28 31 
27 30 31 
27 10 31 
27 6 31 
27 19 31 
27 18 31 
27 9 31 
27 11 31 
27 2 31 
27 25 31 
27 14 31 
27 12 31 
27 7 31 
27 21 31 
27 33 31 
27 13 31 
27 16 31 
27 15 31 
28 22 31 
28 20 31 
28 31 31 
28 10 31 
28 6 31 
28 1 31 
28 26 31 
28 14 31 
28 32 31 
28 3 31 
28 30 31 
28 19 31 
28 11 31 
28 7 31 
28 21 31 
28 9 31 
28 8 31 
28 33 31 
28 25 31 
28 18 31 
28 15 31 
28 35 31 
28 13 31 
29 17 31 
29 25 31 
29 35 31 
29 7 31 
29 10 31 
29 11 31 
29 9 31 
29 13 31 
29 34 31 
29 18 31 
29 31 31 
29 3 31 
29 4 31 
30 13 31 
30 34 31 
30 11 31 
30 35 31 
30 23 31 
30 4 31 
30 2 31 
30 10 31 
30 7 31 
30 19 31 
30 17 31 
30 21 31 
30 25 31 
30 5 31 
30 18 31 
30 12 31 
30 24 31 
30 16 31 
30 29 31 
30 15 31 
30 8 31 
30 9 31 
30 28 31 
30 31 31 
30 27 31 
30 32 31 
30 33 31 
30 6 31 
30 14 31 
30 20 31 
30 3 31 
30 1 31 
30 26 31 
30 22 31 
31 19 31 
31 23 31 
31 13 31 
31 5 31 
31 16 31 
31 27 31 
31 15 31 
31 20 31 
31 32 31 
31 7 31 
31 34 31 
31 4 31 
31 21 31 
31 2 31 
31 18 31 
31 24 31 
31 29 31 
31 25 31 
31 17 31 
31 12 31 
31 11 31 
31 9 31 
31 33 31 
31 10 31 
31 35 31 
31 14 31 
31 6 31 
31 30 31 
31 3 31 
31 26 31 
31 1 31 
31 28 31 
32 5 31 
32 30 31 
32 22 31 
32 12 31 
32 19 31 
32 3 31 
32 15 31 
32 31 31 
32 6 31 
32 11 31 
32 25 31 
32 2 31 
32 35 31 
32 33 31 
32 27 31 
32 4 31 
32 29 31 
32 16 31 
32 21 31 
32 23 31 
32 10 31 
33 32 31 
33 28 31 
33 22 31 
33 26 31 
33 3 31 
33 8 31 
33 1 31 
33 20 31 
33 19 31 
33 30 31 
33 11 31 
33 10 31 
33 27 31 
33 21 31 
33 31 31 
33 6 31 
33 14 31 
33 18 31 
33 7 31 
33 9 31 
33 13 31 
33 16 31 
33 5 31 
33 15 31 
34 5 31 
34 29 31 
34 23 31 
34 24 31 
34 2 31 
35 31 31 
35 3 31 
35 6 31 
35 33 31 
35 15 31 
35 25 31 
35 30 31 
35 2 31 
35 8 31 
35 21 31 
35 5 31 
35 10 31 
35 29 31 
1 25 32 
1 31 32 
1 33 32 
1 20 32 
1 5 32 
1 16 32 
1 19 32 
1 4 32 
1 30 32 
1 13 32 
1 18 32 
1 23 32 
1 34 32 
1 24 32 
1 12 32 
1 2 32 
1 17 32 
1 27 32 
1 29 32 
1 35 32 
1 32 32 
2 30 32 
2 29 32 
2 12 32 
2 35 32 
2 25 32 
2 27 32 
2 33 32 
2 16 32 
2 15 32 
2 17 32 
2 21 32 
2 34 32 
2 32 32 
2 23 32 
2 13 32 
2 7 32 
2 4 32 
2 8 32 
2 1 32 
2 20 32 
3 31 32 
3 16 32 
3 5 32 
3 20 32 
3 22 32 
3 14 32 
3 6 32 
3 11 32 
3 26 32 
3 33 32 
3 18 32 
3 30 32 
3 28 32 
3 8 32 
3 19 32 
3 2 32 
3 27 32 
3 10 32 
3 15 32 
3 9 32 
3 21 32 
3 32 32 
4 13 32 
4 29 32 
4 23 32 
4 5 32 
4 12 32 
4 15 32 
4 17 32 
4 2 32 
4 35 32 
4 25 32 
4 24 32 
4 6 32 
4 28 32 
4 10 32 
5 31 32 
5 1 32 
5 22 32 
5 26 32 
5 20 32 
5 14 32 
5 28 32 
5 19 32 
5 3 32 
5 8 32 
5 27 32 
5 9 32 
5 2 32 
5 33 32 
5 18 32 
5 34 32 
5 10 32 
5 15 32 
5 25 32 
5 32 32 
6 3 32 
6 32 32 
6 26 32 
6 14 32 
6 22 32 
6 20 32 
6 28 32 
6 1 32 
6 11 32 
6 10 32 
6 31 32 
6 19 32 
6 8 32 
6 30 32 
6 9 32 
6 18 32 
6 21 32 
6 27 32 
6 12 32 
6 25 32 
6 33 32 
6 16 32 
6 2 32 
6 15 32 
7 1 32 
7 31 32 
7 10 32 
7 19 32 
7 32 32 
7 28 32 
7 30 32 
7 11 32 
7 26 32 
7 6 32 
7 14 32 
7 8 32 
7 22 32 
7 27 32 
7 25 32 
7 15 32 
7 12 32 
8 6 32 
8 30 32 
8 22 32 
8 28 32 
8 20 32 
8 7 32 
8 26 32 
8 14 32 
8 11 32 
8 31 32 
8 1 32 
8 18 32 
8 15 32 
8 19 32 
8 9 32 
8 21 32 
8 10 32 
8 32 32 
8 33 32 
8 3 32 
8 25 32 
8 12 32 
8 27 32 
8 35 32 
9 31 32 
9 8 32 
9 17 32 
9 23 32 
9 18 32 
9 25 32 
9 4 32 
9 2 32 
9 24 32 
9 35 32 
9 27 32 
9 5 32 
9 15 32 
9 34 32 
9 16 32 
9 30 32 
9 12 32 
9 7 32 
9 22 32 
10 6 32 
10 26 32 
10 28 32 
10 32 32 
10 3 32 
10 20 32 
10 11 32 
10 31 32 
10 22 32 
10 8 32 
10 30 32 
10 19 32 
10 14 32 
10 9 32 
10 18 32 
10 21 32 
10 27 32 
10 25 32 
10 33 32 
10 15 32 
10 2 32 
11 26 32 
11 22 32 
11 1 32 
11 14 32 
11 31 32 
11 28 32 
11 32 32 
11 7 32 
11 6 32 
11 10 32 
11 30 32 
11 3 32 
11 19 32 
11 18 32 
11 20 32 
11 8 32 
11 12 32 
11 27 32 
11 21 32 
11 25 32 
11 33 32 
11 15 32 
11 16 32 
12 1 32 
12 31 32 
12 19 32 
12 8 32 
12 22 32 
12 32 32 
12 26 32 
12 18 32 
12 27 32 
12 6 32 
12 30 32 
12 21 32 
12 14 32 
12 28 32 
12 15 32 
12 16 32 
12 5 32 
12 29 32 
13 19 32 
13 32 32 
13 14 32 
13 7 32 
13 20 32 
13 27 32 
13 31 32 
13 30 32 
13 25 32 
13 35 32 
13 9 32 
13 26 32 
13 2 32 
13 21 32 
13 5 32 
13 16 32 
14 31 32 
14 26 32 
14 28 32 
14 1 32 
14 32 32 
14 3 32 
14 6 32 
14 11 32 
14 20 32 
14 22 32 
14 7 32 
14 19 32 
14 8 32 
14 18 32 
14 30 32 
14 10 32 
14 15 32 
14 9 32 
14 21 32 
14 2 32 
14 16 32 
14 33 32 
14 27 32 
14 5 32 
15 34 32 
15 23 32 
15 21 32 
15 28 32 
15 10 32 
15 12 32 
15 9 32 
15 29 32 
15 26 32 
15 5 32 
15 7 32 
15 17 32 
15 27 32 
15 4 32 
15 33 32 
15 11 32 
15 22 32 
15 24 32 
15 3 32 
15 14 32 
15 8 32 
15 35 32 
15 13 32 
15 1 32 
16 6 32 
16 20 32 
16 8 32 
16 14 32 
16 10 32 
16 3 32 
16 11 32 
16 22 32 
16 4 32 
16 33 32 
16 18 32 
16 30 32 
16 28 32 
16 13 32 
16 35 32 
16 24 32 
16 23 32 
16 34 32 
16 17 32 
16 5 32 
16 21 32 
16 31 32 
17 12 32 
17 24 32 
17 34 32 
17 5 32 
17 23 32 
17 16 32 
17 4 32 
18 14 32 
18 31 32 
18 26 32 
18 8 32 
18 20 32 
18 11 32 
18 6 32 
18 1 32 
18 28 32 
18 27 32 
18 30 32 
18 25 32 
18 22 32 
18 32 32 
18 13 32 
18 12 32 
18 21 32 
18 3 32 
18 29 32 
18 7 32 
18 33 32 
18 35 32 
18 19 32 
18 2 32 
19 26 32 
19 28 32 
19 22 32 
19 8 32 
19 11 32 
19 6 32 
19 14 32 
19 32 32 
19 33 32 
19 30 32 
19 7 32 
19 31 32 
19 27 32 
19 18 32 
19 21 32 
19 9 32 
19 10 32 
19 20 32 
19 1 32 
19 12 32 
19 3 32 
19 25 32 
20 16 32 
20 22 32 
20 26 32 
20 3 32 
20 31 32 
20 19 32 
20 11 32 
20 18 32 
20 30 32 
20 28 32 
20 8 32 
20 33 32 
20 9 32 
20 15 32 
20 27 32 
20 32 32 
20 2 32 
20 6 32 
20 14 32 
21 18 32 
21 16 32 
21 10 32 
21 4 32 
21 23 32 
21 29 32 
21 17 32 
21 15 32 
21 24 32 
21 2 32 
21 34 32 
21 7 32 
21 25 32 
21 5 32 
21 12 32 
21 6 32 
21 35 32 
21 11 32 
21 9 32 
21 14 32 
21 26 32 
21 20 32 
21 1 32 
21 28 32 
21 32 32 
21 3 32 
21 13 32 
21 19 32 
22 35 32 
22 31 32 
22 33 32 
22 6 32 
22 9 32 
22 20 32 
22 15 32 
22 26 32 
22 7 32 
22 19 32 
22 16 32 
22 4 32 
22 1 32 
22 8 32 
22 30 32 
22 3 32 
22 28 32 
22 18 32 
22 25 32 
22 21 32 
22 2 32 
22 12 32 
22 29 32 
22 11 32 
22 27 32 
22 5 32 
22 14 32 
22 10 32 
22 32 32 
23 2 32 
23 12 32 
23 29 32 
23 35 32 
23 5 32 
23 15 32 
23 16 32 
23 21 32 
23 26 32 
23 10 32 
23 30 32 
23 8 32 
24 30 32 
24 31 32 
24 22 32 
24 13 32 
25 26 32 
25 20 32 
25 14 32 
25 32 32 
25 31 32 
25 10 32 
25 7 32 
25 11 32 
25 3 32 
25 30 32 
25 1 32 
25 19 32 
25 18 32 
25 22 32 
25 9 32 
25 21 32 
25 6 32 
25 33 32 
25 12 32 
25 8 32 
25 28 32 
25 27 32 
26 19 32 
26 30 32 
26 20 32 
26 14 32 
26 22 32 
26 1 32 
26 10 32 
26 11 32 
26 28 32 
26 7 32 
26 6 32 
26 3 32 
26 31 32 
26 32 32 
26 18 32 
26 8 32 
26 9 32 
26 21 32 
26 33 32 
26 27 32 
26 16 32 
26 25 32 
26 15 32 
26 5 32 
27 22 32 
27 3 32 
27 26 32 
27 32 32 
27 31 32 
27 20 32 
27 8 32 
27 1 32 
27 28 32 
27 30 32 
27 10 32 
27 6 32 
27 19 32 
27 18 32 
27 9 32 
27 11 32 
27 2 32 
27 25 32 
27 14 32 
27 12 32 
27 7 32 
27 21 32 
27 33 32 
27 13 32 
27 16 32 
27 15 32 
27 5 32 
27 29 32 
28 22 32 
28 20 32 
28 31 32 
28 10 32 
28 6 32 
28 1 32 
28 26 32 
28 14 32 
28 32 32 
28 3 32 
28 30 32 
28 19 32 
28 11 32 
28 7 32 
28 21 32 
28 9 32 
28 8 32 
28 33 32 
28 25 32 
28 18 32 
28 15 32 
28 35 32 
28 13 32 
28 2 32 
28 27 32 
29 17 32 
29 25 32 
29 35 32 
29 7 32 
29 10 32 
29 11 32 
29 9 32 
29 13 32 
29 34 32 
29 18 32 
29 3 32 
29 4 32 
29 1 32 
30 13 32 
30 34 32 
30 11 32 
30 35 32 
30 23 32 
30 4 32 
30 2 32 
30 10 32 
30 7 32 
30 19 32 
30 17 32 
30 21 32 
30 25 32 
30 5 32 
30 18 32 
30 12 32 
30 24 32 
30 16 32 
30 29 32 
30 15 32 
30 8 32 
30 9 32 
30 28 32 
30 31 32 
30 27 32 
30 32 32 
30 33 32 
30 6 32 
30 14 32 
30 20 32 
30 3 32 
30 1 32 
30 26 32 
30 22 32 
31 19 32 
31 23 32 
31 13 32 
31 5 32 
31 16 32 
31 15 32 
31 20 32 
31 32 32 
31 7 32 
31 34 32 
31 4 32 
31 21 32 
31 2 32 
31 18 32 
31 24 32 
31 29 32 
31 25 32 
31 17 32 
31 12 32 
31 11 32 
31 9 32 
31 33 32 
31 10 32 
31 35 32 
31 14 32 
31 6 32 
31 30 32 
31 3 32 
31 1 32 
31 28 32 
32 5 32 
32 30 32 
32 22 32 
32 12 32 
32 19 32 
32 3 32 
32 15 32 
32 31 32 
32 6 32 
32 11 32 
32 25 32 
32 2 32 
32 35 32 
32 33 32 
32 27 32 
32 4 32 
32 29 32 
32 16 32 
32 21 32 
32 23 32 
32 7 32 
33 32 32 
33 28 32 
33 22 32 
33 26 32 
33 3 32 
33 8 32 
33 1 32 
33 20 32 
33 19 32 
33 30 32 
33 11 32 
33 10 32 
33 27 32 
33 21 32 
33 31 32 
33 6 32 
33 14 32 
33 18 32 
33 7 32 
33 9 32 
33 13 32 
33 16 32 
33 5 32 
33 15 32 
33 25 32 
33 12 32 
34 29 32 
34 23 32 
34 24 32 
34 2 32 
34 22 32 
35 31 32 
35 3 32 
35 6 32 
35 15 32 
35 25 32 
35 30 32 
35 2 32 
35 8 32 
35 21 32 
35 5 32 
35 10 32 
35 29 32 
35 32 32 
1 31 33 
1 33 33 
1 20 33 
1 5 33 
1 16 33 
1 19 33 
1 4 33 
1 30 33 
1 13 33 
1 18 33 
1 23 33 
1 34 33 
1 24 33 
1 12 33 
1 2 33 
1 17 33 
1 27 33 
1 29 33 
1 35 33 
2 30 33 
2 29 33 
2 12 33 
2 35 33 
2 25 33 
2 27 33 
2 33 33 
2 16 33 
2 15 33 
2 17 33 
2 21 33 
2 34 33 
2 32 33 
2 23 33 
2 13 33 
2 7 33 
2 4 33 
2 8 33 
2 1 33 
2 20 33 
2 24 33 
3 31 33 
3 16 33 
3 5 33 
3 20 33 
3 22 33 
3 14 33 
3 6 33 
3 11 33 
3 26 33 
3 33 33 
3 18 33 
3 30 33 
3 28 33 
3 8 33 
3 19 33 
3 2 33 
3 27 33 
3 10 33 
3 15 33 
3 9 33 
3 21 33 
3 32 33 
3 25 33 
3 12 33 
4 13 33 
4 29 33 
4 23 33 
4 5 33 
4 12 33 
4 15 33 
4 17 33 
4 2 33 
4 35 33 
4 25 33 
4 24 33 
4 6 33 
4 28 33 
4 10 33 
4 20 33 
4 19 33 
5 31 33 
5 1 33 
5 22 33 
5 26 33 
5 20 33 
5 14 33 
5 28 33 
5 19 33 
5 3 33 
5 8 33 
5 27 33 
5 9 33 
5 2 33 
5 33 33 
5 18 33 
5 34 33 
5 10 33 
5 15 33 
5 25 33 
5 32 33 
5 11 33 
5 6 33 
6 3 33 
6 32 33 
6 26 33 
6 14 33 
6 22 33 
6 20 33 
6 28 33 
6 1 33 
6 11 33 
6 10 33 
6 31 33 
6 19 33 
6 8 33 
6 30 33 
6 9 33 
6 18 33 
6 21 33 
6 27 33 
6 12 33 
6 25 33 
6 33 33 
6 16 33 
6 2 33 
6 15 33 
6 5 33 
7 1 33 
7 31 33 
7 10 33 
7 19 33 
7 32 33 
7 28 33 
7 30 33 
7 11 33 
7 26 33 
7 6 33 
7 14 33 
7 8 33 
7 22 33 
7 27 33 
7 25 33 
7 15 33 
7 12 33 
7 21 33 
7 16 33 
8 6 33 
8 30 33 
8 22 33 
8 28 33 
8 20 33 
8 7 33 
8 26 33 
8 14 33 
8 11 33 
8 31 33 
8 1 33 
8 18 33 
8 15 33 
8 19 33 
8 9 33 
8 21 33 
8 10 33 
8 32 33 
8 33 33 
8 3 33 
8 25 33 
8 12 33 
8 27 33 
8 13 33 
9 31 33 
9 8 33 
9 17 33 
9 23 33 
9 18 33 
9 25 33 
9 4 33 
9 2 33 
9 24 33 
9 35 33 
9 27 33 
9 5 33 
9 15 33 
9 34 33 
9 16 33 
9 30 33 
9 12 33 
9 7 33 
9 22 33 
9 13 33 
10 6 33 
10 26 33 
10 28 33 
10 32 33 
10 3 33 
10 20 33 
10 11 33 
10 31 33 
10 22 33 
10 8 33 
10 30 33 
10 19 33 
10 14 33 
10 9 33 
10 18 33 
10 21 33 
10 27 33 
10 25 33 
10 33 33 
10 15 33 
10 2 33 
10 16 33 
11 26 33 
11 22 33 
11 1 33 
11 14 33 
11 31 33 
11 28 33 
11 32 33 
11 7 33 
11 6 33 
11 10 33 
11 30 33 
11 3 33 
11 19 33 
11 18 33 
11 20 33 
11 8 33 
11 12 33 
11 27 33 
11 21 33 
11 25 33 
11 33 33 
11 15 33 
11 16 33 
11 9 33 
12 1 33 
12 31 33 
12 19 33 
12 8 33 
12 22 33 
12 32 33 
12 26 33 
12 18 33 
12 27 33 
12 6 33 
12 30 33 
12 21 33 
12 14 33 
12 28 33 
12 15 33 
12 16 33 
12 5 33 
12 29 33 
13 19 33 
13 32 33 
13 14 33 
13 7 33 
13 20 33 
13 27 33 
13 31 33 
13 30 33 
13 25 33 
13 35 33 
13 9 33 
13 26 33 
13 2 33 
13 21 33 
13 5 33 
13 16 33 
13 28 33 
13 22 33 
14 31 33 
14 26 33 
14 28 33 
14 1 33 
14 32 33 
14 3 33 
14 6 33 
14 11 33 
14 20 33 
14 22 33 
14 7 33 
14 19 33 
14 8 33 
14 18 33 
14 30 33 
14 10 33 
14 15 33 
14 9 33 
14 21 33 
14 2 33 
14 16 33 
14 33 33 
14 27 33 
14 5 33 
14 13 33 
15 34 33 
15 23 33 
15 21 33 
15 28 33 
15 10 33 
15 12 33 
15 9 33 
15 29 33 
15 26 33 
15 5 33 
15 7 33 
15 17 33 
15 27 33 
15 4 33 
15 33 33 
15 11 33 
15 22 33 
15 24 33 
15 3 33 
15 14 33 
15 8 33 
15 35 33 
15 13 33 
15 1 33 
16 6 33 
16 20 33 
16 8 33 
16 14 33 
16 3 33 
16 11 33 
16 22 33 
16 4 33 
16 33 33 
16 18 33 
16 30 33 
16 28 33 
16 13 33 
16 35 33 
16 24 33 
16 23 33 
16 34 33 
16 17 33 
16 5 33 
16 21 33 
16 31 33 
16 27 33 
17 24 33 
17 34 33 
17 5 33 
17 23 33 
17 4 33 
18 14 33 
18 31 33 
18 26 33 
18 8 33 
18 20 33 
18 11 33 
18 6 33 
18 1 33 
18 28 33 
18 27 33 
18 30 33 
18 25 33 
18 22 33 
18 32 33 
18 13 33 
18 12 33 
18 21 33 
18 3 33 
18 29 33 
18 7 33 
18 33 33 
18 35 33 
18 19 33 
18 2 33 
18 4 33 
18 9 33 
19 26 33 
19 28 33 
19 22 33 
19 8 33 
19 11 33 
19 6 33 
19 14 33 
19 32 33 
19 33 33 
19 30 33 
19 7 33 
19 31 33 
19 27 33 
19 18 33 
19 21 33 
19 9 33 
19 10 33 
19 20 33 
19 1 33 
19 12 33 
19 3 33 
19 25 33 
19 16 33 
20 16 33 
20 22 33 
20 26 33 
20 3 33 
20 31 33 
20 19 33 
20 11 33 
20 18 33 
20 30 33 
20 28 33 
20 8 33 
20 33 33 
20 9 33 
20 27 33 
20 32 33 
20 2 33 
20 6 33 
20 14 33 
20 1 33 
21 18 33 
21 16 33 
21 10 33 
21 4 33 
21 23 33 
21 29 33 
21 17 33 
21 15 33 
21 24 33 
21 2 33 
21 34 33 
21 7 33 
21 25 33 
21 5 33 
21 12 33 
21 35 33 
21 11 33 
21 9 33 
21 14 33 
21 26 33 
21 20 33 
21 1 33 
21 28 33 
21 32 33 
21 3 33 
21 13 33 
21 19 33 
21 8 33 
22 35 33 
22 31 33 
22 33 33 
22 6 33 
22 9 33 
22 20 33 
22 15 33 
22 26 33 
22 7 33 
22 19 33 
22 16 33 
22 4 33 
22 1 33 
22 8 33 
22 30 33 
22 3 33 
22 28 33 
22 18 33 
22 25 33 
22 21 33 
22 2 33 
22 12 33 
22 29 33 
22 11 33 
22 27 33 
22 5 33 
22 14 33 
22 10 33 
22 13 33 
23 2 33 
23 12 33 
23 29 33 
23 35 33 
23 5 33 
23 15 33 
23 16 33 
23 21 33 
23 26 33 
23 10 33 
23 30 33 
23 8 33 
23 18 33 
24 30 33 
24 31 33 
24 22 33 
24 13 33 
24 29 33 
25 26 33 
25 20 33 
25 14 33 
25 32 33 
25 31 33 
25 10 33 
25 7 33 
25 11 33 
25 3 33 
25 30 33 
25 1 33 
25 19 33 
25 18 33 
25 22 33 
25 9 33 
25 21 33 
25 6 33 
25 33 33 
25 12 33 
25 8 33 
25 28 33 
25 27 33 
25 15 33 
26 19 33 
26 30 33 
26 20 33 
26 14 33 
26 22 33 
26 1 33 
26 10 33 
26 11 33 
26 28 33 
26 7 33 
26 6 33 
26 3 33 
26 31 33 
26 32 33 
26 18 33 
26 8 33 
26 9 33 
26 21 33 
26 33 33 
26 27 33 
26 16 33 
26 25 33 
26 15 33 
26 5 33 
27 22 33 
27 3 33 
27 26 33 
27 32 33 
27 31 33 
27 20 33 
27 8 33 
27 1 33 
27 28 33 
27 30 33 
27 10 33 
27 6 33 
27 19 33 
27 18 33 
27 9 33 
27 11 33 
27 2 33 
27 25 33 
27 14 33 
27 12 33 
27 7 33 
27 21 33 
27 33 33 
27 13 33 
27 16 33 
27 15 33 
27 5 33 
27 29 33 
27 23 33 
27 4 33 
28 22 33 
28 20 33 
28 31 33 
28 10 33 
28 6 33 
28 1 33 
28 26 33 
28 14 33 
28 32 33 
28 3 33 
28 30 33 
28 19 33 
28 11 33 
28 7 33 
28 21 33 
28 9 33 
28 8 33 
28 33 33 
28 25 33 
28 18 33 
28 15 33 
28 35 33 
28 13 33 
28 2 33 
28 27 33 
28 5 33 
28 16 33 
29 17 33 
29 35 33 
29 7 33 
29 10 33 
29 11 33 
29 9 33 
29 13 33 
29 34 33 
29 18 33 
29 3 33 
29 4 33 
29 1 33 
30 13 33 
30 34 33 
30 11 33 
30 35 33 
30 23 33 
30 4 33 
30 2 33 
30 10 33 
30 7 33 
30 19 33 
30 17 33 
30 21 33 
30 25 33 
30 5 33 
30 18 33 
30 12 33 
30 24 33 
30 16 33 
30 29 33 
30 15 33 
30 8 33 
30 9 33 
30 28 33 
30 31 33 
30 27 33 
30 32 33 
30 33 33 
30 6 33 
30 14 33 
30 20 33 
30 3 33 
30 1 33 
30 26 33 
30 22 33 
31 19 33 
31 23 33 
31 13 33 
31 5 33 
31 16 33 
31 15 33 
31 20 33 
31 32 33 
31 7 33 
31 34 33 
31 4 33 
31 21 33 
31 2 33 
31 18 33 
31 24 33 
31 29 33 
31 25 33 
31 17 33 
31 12 33 
31 11 33 
31 9 33 
31 10 33 
31 35 33 
31 14 33 
31 6 33 
31 3 33 
31 1 33 
31 28 33 
32 5 33 
32 30 33 
32 22 33 
32 12 33 
32 19 33 
32 3 33 
32 15 33 
32 31 33 
32 6 33 
32 11 33 
32 2 33 
32 35 33 
32 33 33 
32 27 33 
32 4 33 
32 29 33 
32 16 33 
32 21 33 
32 23 33 
32 7 33 
32 13 33 
33 32 33 
33 28 33 
33 22 33 
33 26 33 
33 3 33 
33 8 33 
33 1 33 
33 20 33 
33 19 33 
33 30 33 
33 11 33 
33 10 33 
33 27 33 
33 21 33 
33 31 33 
33 6 33 
33 14 33 
33 18 33 
33 7 33 
33 9 33 
33 13 33 
33 16 33 
33 5 33 
33 15 33 
33 25 33 
33 12 33 
33 35 33 
33 29 33 
34 29 33 
34 23 33 
34 24 33 
34 2 33 
34 4 33 
35 31 33 
35 3 33 
35 6 33 
35 25 33 
35 30 33 
35 2 33 
35 8 33 
35 21 33 
35 5 33 
35 10 33 
35 29 33 
35 32 33 
35 13 33 
1 31 34 
1 33 34 
1 5 34 
1 16 34 
1 4 34 
1 30 34 
1 13 34 
1 18 34 
1 23 34 
1 34 34 
1 24 34 
1 12 34 
1 2 34 
1 17 34 
1 27 34 
1 29 34 
1 35 34 
2 30 34 
2 29 34 
2 12 34 
2 35 34 
2 25 34 
2 27 34 
2 33 34 
2 16 34 
2 15 34 
2 17 34 
2 21 34 
2 34 34 
2 32 34 
2 23 34 
2 13 34 
2 7 34 
2 4 34 
2 8 34 
2 1 34 
2 20 34 
2 9 34 
3 31 34 
3 5 34 
3 20 34 
3 22 34 
3 14 34 
3 6 34 
3 26 34 
3 33 34 
3 18 34 
3 30 34 
3 28 34 
3 8 34 
3 19 34 
3 2 34 
3 27 34 
3 10 34 
3 15 34 
3 9 34 
3 21 34 
3 32 34 
3 25 34 
3 12 34 
4 13 34 
4 29 34 
4 23 34 
4 5 34 
4 15 34 
4 17 34 
4 2 34 
4 35 34 
4 25 34 
4 24 34 
4 6 34 
4 28 34 
4 10 34 
4 19 34 
5 31 34 
5 1 34 
5 22 34 
5 26 34 
5 20 34 
5 14 34 
5 28 34 
5 19 34 
5 3 34 
5 8 34 
5 27 34 
5 9 34 
5 2 34 
5 33 34 
5 18 34 
5 10 34 
5 15 34 
5 25 34 
5 32 34 
5 11 34 
5 6 34 
5 30 34 
6 3 34 
6 32 34 
6 26 34 
6 14 34 
6 22 34 
6 20 34 
6 28 34 
6 1 34 
6 11 34 
6 10 34 
6 31 34 
6 19 34 
6 8 34 
6 30 34 
6 9 34 
6 18 34 
6 21 34 
6 27 34 
6 12 34 
6 25 34 
6 33 34 
6 16 34 
6 2 34 
6 15 34 
6 5 34 
7 1 34 
7 31 34 
7 10 34 
7 19 34 
7 32 34 
7 28 34 
7 30 34 
7 11 34 
7 26 34 
7 6 34 
7 14 34 
7 8 34 
7 22 34 
7 27 34 
7 25 34 
7 15 34 
7 12 34 
7 21 34 
7 16 34 
7 5 34 
8 6 34 
8 30 34 
8 22 34 
8 28 34 
8 20 34 
8 7 34 
8 26 34 
8 14 34 
8 11 34 
8 31 34 
8 18 34 
8 15 34 
8 19 34 
8 9 34 
8 21 34 
8 10 34 
8 32 34 
8 33 34 
8 3 34 
8 25 34 
8 12 34 
8 27 34 
8 13 34 
8 16 34 
9 31 34 
9 17 34 
9 23 34 
9 18 34 
9 25 34 
9 4 34 
9 2 34 
9 24 34 
9 35 34 
9 27 34 
9 5 34 
9 15 34 
9 34 34 
9 16 34 
9 30 34 
9 12 34 
9 7 34 
9 22 34 
9 13 34 
9 33 34 
10 6 34 
10 26 34 
10 28 34 
10 32 34 
10 3 34 
10 20 34 
10 11 34 
10 31 34 
10 22 34 
10 8 34 
10 30 34 
10 19 34 
10 14 34 
10 9 34 
10 18 34 
10 21 34 
10 27 34 
10 25 34 
10 33 34 
10 15 34 
10 2 34 
10 16 34 
10 5 34 
10 1 34 
11 26 34 
11 22 34 
11 1 34 
11 14 34 
11 31 34 
11 28 34 
11 32 34 
11 7 34 
11 6 34 
11 10 34 
11 30 34 
11 3 34 
11 19 34 
11 18 34 
11 20 34 
11 8 34 
11 12 34 
11 27 34 
11 21 34 
11 25 34 
11 33 34 
11 15 34 
11 16 34 
11 9 34 
11 2 34 
12 1 34 
12 31 34 
12 19 34 
12 8 34 
12 22 34 
12 32 34 
12 26 34 
12 18 34 
12 27 34 
12 6 34 
12 30 34 
12 21 34 
12 14 34 
12 28 34 
12 15 34 
12 16 34 
12 5 34 
12 29 34 
13 19 34 
13 32 34 
13 14 34 
13 7 34 
13 20 34 
13 27 34 
13 31 34 
13 30 34 
13 25 34 
13 9 34 
13 26 34 
13 2 34 
13 21 34 
13 5 34 
13 16 34 
13 28 34 
13 22 34 
13 23 34 
14 31 34 
14 26 34 
14 28 34 
14 1 34 
14 32 34 
14 3 34 
14 6 34 
14 11 34 
14 20 34 
14 22 34 
14 7 34 
14 19 34 
14 8 34 
14 18 34 
14 30 34 
14 10 34 
14 15 34 
14 9 34 
14 21 34 
14 2 34 
14 16 34 
14 33 34 
14 27 34 
14 5 34 
14 13 34 
14 25 34 
15 34 34 
15 23 34 
15 21 34 
15 28 34 
15 10 34 
15 12 34 
15 9 34 
15 29 34 
15 26 34 
15 5 34 
15 7 34 
15 17 34 
15 27 34 
15 4 34 
15 33 34 
15 11 34 
15 22 34 
15 24 34 
15 3 34 
15 14 34 
15 8 34 
15 35 34 
15 13 34 
15 1 34 
15 32 34 
16 6 34 
16 8 34 
16 14 34 
16 3 34 
16 11 34 
16 22 34 
16 4 34 
16 33 34 
16 18 34 
16 30 34 
16 28 34 
16 13 34 
16 35 34 
16 24 34 
16 23 34 
16 34 34 
16 17 34 
16 5 34 
16 21 34 
16 31 34 
16 27 34 
16 7 34 
17 24 34 
17 34 34 
17 5 34 
17 23 34 
17 4 34 
17 6 34 
17 15 34 
18 14 34 
18 31 34 
18 26 34 
18 8 34 
18 20 34 
18 11 34 
18 6 34 
18 1 34 
18 28 34 
18 27 34 
18 30 34 
18 25 34 
18 22 34 
18 32 34 
18 13 34 
18 12 34 
18 21 34 
18 3 34 
18 7 34 
18 33 34 
18 35 34 
18 19 34 
18 2 34 
18 4 34 
18 9 34 
18 15 34 
19 26 34 
19 28 34 
19 22 34 
19 8 34 
19 11 34 
19 6 34 
19 14 34 
19 32 34 
19 33 34 
19 30 34 
19 7 34 
19 31 34 
19 27 34 
19 18 34 
19 21 34 
19 9 34 
19 10 34 
19 20 34 
19 1 34 
19 12 34 
19 3 34 
19 25 34 
19 16 34 
19 15 34 
20 16 34 
20 22 34 
20 26 34 
20 3 34 
20 31 34 
20 19 34 
20 11 34 
20 18 34 
20 30 34 
20 28 34 
20 33 34 
20 9 34 
20 27 34 
20 2 34 
20 6 34 
20 14 34 
20 1 34 
21 18 34 
21 16 34 
21 10 34 
21 4 34 
21 23 34 
21 29 34 
21 17 34 
21 24 34 
21 2 34 
21 34 34 
21 7 34 
21 25 34 
21 5 34 
21 12 34 
21 35 34 
21 11 34 
21 9 34 
21 14 34 
21 26 34 
21 20 34 
21 1 34 
21 32 34 
21 3 34 
21 13 34 
21 19 34 
21 8 34 
22 35 34 
22 31 34 
22 33 34 
22 6 34 
22 9 34 
22 20 34 
22 15 34 
22 26 34 
22 7 34 
22 19 34 
22 16 34 
22 4 34 
22 1 34 
22 8 34 
22 30 34 
22 3 34 
22 28 34 
22 18 34 
22 25 34 
22 21 34 
22 2 34 
22 12 34 
22 29 34 
22 11 34 
22 27 34 
22 5 34 
22 14 34 
22 10 34 
22 13 34 
22 23 34 
23 2 34 
23 12 34 
23 35 34 
23 5 34 
23 15 34 
23 16 34 
23 21 34 
23 26 34 
23 10 34 
23 30 34 
23 8 34 
23 18 34 
23 6 34 
24 30 34 
24 31 34 
24 22 34 
24 13 34 
24 29 34 
25 26 34 
25 20 34 
25 14 34 
25 32 34 
25 31 34 
25 10 34 
25 7 34 
25 11 34 
25 3 34 
25 30 34 
25 1 34 
25 19 34 
25 18 34 
25 22 34 
25 9 34 
25 21 34 
25 6 34 
25 33 34 
25 8 34 
25 28 34 
25 27 34 
25 15 34 
25 16 34 
26 19 34 
26 30 34 
26 20 34 
26 14 34 
26 22 34 
26 1 34 
26 10 34 
26 11 34 
26 28 34 
26 7 34 
26 6 34 
26 3 34 
26 31 34 
26 32 34 
26 18 34 
26 8 34 
26 9 34 
26 21 34 
26 33 34 
26 27 34 
26 16 34 
26 25 34 
26 15 34 
26 5 34 
27 22 34 
27 3 34 
27 26 34 
27 32 34 
27 31 34 
27 20 34 
27 8 34 
27 1 34 
27 28 34 
27 30 34 
27 10 34 
27 6 34 
27 19 34 
27 18 34 
27 9 34 
27 11 34 
27 2 34 
27 25 34 
27 14 34 
27 12 34 
27 7 34 
27 21 34 
27 33 34 
27 13 34 
27 16 34 
27 15 34 
27 5 34 
27 23 34 
27 4 34 
28 22 34 
28 20 34 
28 31 34 
28 10 34 
28 6 34 
28 1 34 
28 26 34 
28 14 34 
28 32 34 
28 3 34 
28 30 34 
28 19 34 
28 11 34 
28 7 34 
28 21 34 
28 9 34 
28 8 34 
28 33 34 
28 25 34 
28 18 34 
28 15 34 
28 35 34 
28 13 34 
28 2 34 
28 27 34 
28 5 34 
28 16 34 
28 4 34 
28 12 34 
29 17 34 
29 35 34 
29 7 34 
29 10 34 
29 11 34 
29 9 34 
29 13 34 
29 34 34 
29 18 34 
29 4 34 
29 1 34 
29 24 34 
30 13 34 
30 34 34 
30 11 34 
30 35 34 
30 23 34 
30 4 34 
30 2 34 
30 10 34 
30 7 34 
30 19 34 
30 17 34 
30 21 34 
30 25 34 
30 5 34 
30 18 34 
30 12 34 
30 24 34 
30 16 34 
30 29 34 
30 15 34 
30 8 34 
30 9 34 
30 28 34 
30 31 34 
30 27 34 
30 32 34 
30 33 34 
30 6 34 
30 14 34 
30 20 34 
30 3 34 
30 1 34 
30 26 34 
30 22 34 
31 19 34 
31 23 34 
31 13 34 
31 5 34 
31 16 34 
31 15 34 
31 20 34 
31 32 34 
31 7 34 
31 34 34 
31 4 34 
31 2 34 
31 18 34 
31 24 34 
31 29 34 
31 25 34 
31 17 34 
31 12 34 
31 11 34 
31 9 34 
31 10 34 
31 35 34 
31 6 34 
31 3 34 
31 1 34 
31 28 34 
32 5 34 
32 30 34 
32 22 34 
32 12 34 
32 3 34 
32 15 34 
32 31 34 
32 6 34 
32 11 34 
32 2 34 
32 35 34 
32 33 34 
32 27 34 
32 4 34 
32 29 34 
32 16 34 
32 21 34 
32 23 34 
32 7 34 
32 13 34 
32 10 34 
33 32 34 
33 28 34 
33 22 34 
33 26 34 
33 3 34 
33 8 34 
33 1 34 
33 20 34 
33 19 34 
33 30 34 
33 11 34 
33 10 34 
33 27 34 
33 21 34 
33 31 34 
33 6 34 
33 14 34 
33 18 34 
33 7 34 
33 9 34 
33 13 34 
33 16 34 
33 5 34 
33 15 34 
33 25 34 
33 12 34 
33 35 34 
33 29 34 
33 2 34 
33 4 34 
34 29 34 
34 23 34 
34 24 34 
34 2 34 
34 4 34 
35 31 34 
35 3 34 
35 6 34 
35 25 34 
35 30 34 
35 2 34 
35 21 34 
35 5 34 
35 10 34 
35 29 34 
35 32 34 
35 13 34 
35 33 34 
1 33 35 
1 5 35 
1 16 35 
1 4 35 
1 30 35 
1 13 35 
1 18 35 
1 23 35 
1 34 35 
1 24 35 
1 12 35 
1 2 35 
1 17 35 
1 27 35 
1 29 35 
1 35 35 
1 11 35 
2 30 35 
2 29 35 
2 12 35 
2 35 35 
2 25 35 
2 27 35 
2 33 35 
2 16 35 
2 17 35 
2 21 35 
2 34 35 
2 32 35 
2 23 35 
2 13 35 
2 7 35 
2 4 35 
2 8 35 
2 1 35 
2 20 35 
2 9 35 
2 28 35 
3 31 35 
3 20 35 
3 22 35 
3 14 35 
3 6 35 
3 26 35 
3 33 35 
3 18 35 
3 30 35 
3 28 35 
3 8 35 
3 19 35 
3 2 35 
3 27 35 
3 10 35 
3 15 35 
3 9 35 
3 21 35 
3 32 35 
3 25 35 
3 12 35 
3 11 35 
4 13 35 
4 29 35 
4 23 35 
4 5 35 
4 17 35 
4 2 35 
4 35 35 
4 25 35 
4 24 35 
4 28 35 
4 10 35 
4 19 35 
5 31 35 
5 1 35 
5 22 35 
5 26 35 
5 20 35 
5 14 35 
5 28 35 
5 19 35 
5 3 35 
5 8 35 
5 27 35 
5 9 35 
5 2 35 
5 33 35 
5 18 35 
5 10 35 
5 15 35 
5 25 35 
5 32 35 
5 11 35 
5 6 35 
5 30 35 
5 7 35 
5 13 35 
6 3 35 
6 32 35 
6 26 35 
6 14 35 
6 22 35 
6 20 35 
6 28 35 
6 11 35 
6 10 35 
6 31 35 
6 19 35 
6 8 35 
6 30 35 
6 9 35 
6 18 35 
6 21 35 
6 27 35 
6 12 35 
6 25 35 
6 33 35 
6 16 35 
6 2 35 
6 15 35 
6 5 35 
6 7 35 
7 1 35 
7 31 35 
7 10 35 
7 19 35 
7 32 35 
7 28 35 
7 30 35 
7 11 35 
7 26 35 
7 6 35 
7 14 35 
7 8 35 
7 22 35 
7 27 35 
7 25 35 
7 15 35 
7 12 35 
7 21 35 
7 16 35 
7 5 35 
7 2 35 
8 6 35 
8 30 35 
8 22 35 
8 28 35 
8 20 35 
8 7 35 
8 26 35 
8 14 35 
8 11 35 
8 31 35 
8 18 35 
8 15 35 
8 19 35 
8 9 35 
8 21 35 
8 10 35 
8 32 35 
8 33 35 
8 3 35 
8 25 35 
8 12 35 
8 27 35 
8 13 35 
8 16 35 
8 2 35 
9 31 35 
9 17 35 
9 23 35 
9 18 35 
9 25 35 
9 4 35 
9 2 35 
9 24 35 
9 35 35 
9 27 35 
9 5 35 
9 15 35 
9 34 35 
9 16 35 
9 30 35 
9 12 35 
9 7 35 
9 22 35 
9 13 35 
9 33 35 
9 28 35 
9 29 35 
10 6 35 
10 26 35 
10 28 35 
10 32 35 
10 3 35 
10 20 35 
10 11 35 
10 31 35 
10 22 35 
10 8 35 
10 30 35 
10 19 35 
10 14 35 
10 9 35 
10 18 35 
10 21 35 
10 27 35 
10 25 35 
10 33 35 
10 15 35 
10 2 35 
10 16 35 
10 5 35 
10 7 35 
11 26 35 
11 22 35 
11 14 35 
11 31 35 
11 28 35 
11 32 35 
11 7 35 
11 6 35 
11 10 35 
11 30 35 
11 3 35 
11 19 35 
11 18 35 
11 20 35 
11 8 35 
11 12 35 
11 27 35 
11 21 35 
11 25 35 
11 33 35 
11 15 35 
11 16 35 
11 9 35 
11 2 35 
11 5 35 
12 1 35 
12 31 35 
12 19 35 
12 8 35 
12 22 35 
12 32 35 
12 26 35 
12 18 35 
12 27 35 
12 6 35 
12 30 35 
12 21 35 
12 14 35 
12 28 35 
12 15 35 
12 16 35 
12 5 35 
12 29 35 
12 34 35 
13 19 35 
13 32 35 
13 14 35 
13 7 35 
13 20 35 
13 27 35 
13 31 35 
13 30 35 
13 25 35 
13 9 35 
13 26 35 
13 2 35 
13 21 35 
13 5 35 
13 16 35 
13 28 35 
13 22 35 
13 11 35 
14 31 35 
14 26 35 
14 28 35 
14 32 35 
14 3 35 
14 6 35 
14 11 35 
14 22 35 
14 7 35 
14 19 35 
14 8 35 
14 18 35 
14 30 35 
14 10 35 
14 15 35 
14 9 35 
14 21 35 
14 2 35 
14 16 35 
14 33 35 
14 27 35 
14 5 35 
14 13 35 
14 25 35 
15 34 35 
15 23 35 
15 21 35 
15 28 35 
15 10 35 
15 12 35 
15 9 35 
15 29 35 
15 26 35 
15 5 35 
15 7 35 
15 17 35 
15 27 35 
15 4 35 
15 33 35 
15 11 35 
15 22 35 
15 24 35 
15 3 35 
15 14 35 
15 8 35 
15 35 35 
15 13 35 
15 1 35 
15 32 35 
15 20 35 
15 25 35 
16 6 35 
16 8 35 
16 14 35 
16 3 35 
16 11 35 
16 22 35 
16 4 35 
16 33 35 
16 18 35 
16 30 35 
16 28 35 
16 13 35 
16 35 35 
16 24 35 
16 23 35 
16 34 35 
16 17 35 
16 21 35 
16 31 35 
16 27 35 
16 7 35 
16 29 35 
17 24 35 
17 34 35 
17 5 35 
17 23 35 
17 4 35 
18 14 35 
18 31 35 
18 26 35 
18 8 35 
18 20 35 
18 11 35 
18 6 35 
18 28 35 
18 27 35 
18 30 35 
18 25 35 
18 22 35 
18 32 35 
18 13 35 
18 12 35 
18 21 35 
18 3 35 
18 7 35 
18 33 35 
18 35 35 
18 19 35 
18 2 35 
18 4 35 
18 9 35 
18 15 35 
18 10 35 
19 26 35 
19 28 35 
19 22 35 
19 8 35 
19 11 35 
19 6 35 
19 14 35 
19 32 35 
19 33 35 
19 30 35 
19 7 35 
19 31 35 
19 27 35 
19 18 35 
19 21 35 
19 9 35 
19 10 35 
19 20 35 
19 12 35 
19 3 35 
19 25 35 
19 16 35 
19 15 35 
20 16 35 
20 22 35 
20 26 35 
20 3 35 
20 31 35 
20 19 35 
20 11 35 
20 18 35 
20 30 35 
20 28 35 
20 33 35 
20 9 35 
20 27 35 
20 2 35 
20 6 35 
20 14 35 
20 1 35 
20 8 35 
20 21 35 
21 16 35 
21 10 35 
21 4 35 
21 23 35 
21 29 35 
21 17 35 
21 24 35 
21 2 35 
21 34 35 
21 7 35 
21 25 35 
21 5 35 
21 12 35 
21 35 35 
21 9 35 
21 14 35 
21 26 35 
21 20 35 
21 1 35 
21 32 35 
21 3 35 
21 13 35 
21 19 35 
21 8 35 
22 31 35 
22 33 35 
22 6 35 
22 9 35 
22 20 35 
22 15 35 
22 26 35 
22 7 35 
22 19 35 
22 16 35 
22 4 35 
22 1 35 
22 8 35 
22 30 35 
22 3 35 
22 28 35 
22 18 35 
22 25 35 
22 21 35 
22 2 35 
22 12 35 
22 29 35 
22 11 35 
22 27 35 
22 5 35 
22 14 35 
22 10 35 
22 13 35 
22 23 35 
22 32 35 
23 2 35 
23 12 35 
23 5 35 
23 15 35 
23 16 35 
23 21 35 
23 26 35 
23 10 35 
23 30 35 
23 8 35 
23 18 35 
23 6 35 
23 33 35 
24 30 35 
24 22 35 
24 13 35 
24 29 35 
24 26 35 
25 26 35 
25 20 35 
25 14 35 
25 32 35 
25 31 35 
25 10 35 
25 7 35 
25 11 35 
25 3 35 
25 30 35 
25 19 35 
25 18 35 
25 22 35 
25 9 35 
25 21 35 
25 6 35 
25 33 35 
25 8 35 
25 28 35 
25 27 35 
25 15 35 
25 16 35 
25 5 35 
26 19 35 
26 30 35 
26 14 35 
26 22 35 
26 10 35 
26 11 35 
26 28 35 
26 7 35 
26 6 35 
26 3 35 
26 31 35 
26 32 35 
26 18 35 
26 8 35 
26 9 35 
26 21 35 
26 33 35 
26 27 35 
26 16 35 
26 25 35 
26 15 35 
26 5 35 
27 22 35 
27 3 35 
27 26 35 
27 32 35 
27 31 35 
27 20 35 
27 8 35 
27 1 35 
27 28 35 
27 30 35 
27 10 35 
27 6 35 
27 19 35 
27 18 35 
27 9 35 
27 11 35 
27 2 35 
27 25 35 
27 14 35 
27 12 35 
27 7 35 
27 21 35 
27 33 35 
27 13 35 
27 16 35 
27 15 35 
27 5 35 
27 23 35 
27 4 35 
27 35 35 
27 29 35 
28 22 35 
28 20 35 
28 31 35 
28 10 35 
28 6 35 
28 1 35 
28 26 35 
28 14 35 
28 32 35 
28 3 35 
28 30 35 
28 19 35 
28 11 35 
28 7 35 
28 21 35 
28 9 35 
28 8 35 
28 33 35 
28 25 35 
28 18 35 
28 15 35 
28 35 35 
28 13 35 
28 2 35 
28 27 35 
28 5 35 
28 16 35 
28 4 35 
28 12 35 
28 23 35 
28 29 35 
29 17 35 
29 35 35 
29 7 35 
29 10 35 
29 11 35 
29 9 35 
29 13 35 
29 34 35 
29 18 35 
29 4 35 
29 1 35 
29 24 35 
29 20 35 
29 5 35 
30 13 35 
30 34 35 
30 11 35 
30 35 35 
30 23 35 
30 4 35 
30 2 35 
30 10 35 
30 7 35 
30 19 35 
30 17 35 
30 21 35 
30 25 35 
30 5 35 
30 18 35 
30 12 35 
30 24 35 
30 16 35 
30 29 35 
30 15 35 
30 8 35 
30 9 35 
30 28 35 
30 31 35 
30 27 35 
30 32 35 
30 33 35 
30 6 35 
30 14 35 
30 20 35 
30 3 35 
30 1 35 
30 26 35 
30 22 35 
31 19 35 
31 23 35 
31 13 35 
31 5 35 
31 16 35 
31 20 35 
31 32 35 
31 7 35 
31 34 35 
31 4 35 
31 2 35 
31 18 35 
31 24 35 
31 29 35 
31 25 35 
31 17 35 
31 12 35 
31 11 35 
31 9 35 
31 10 35 
31 35 35 
31 6 35 
31 3 35 
31 1 35 
31 28 35 
32 5 35 
32 30 35 
32 22 35 
32 12 35 
32 3 35 
32 15 35 
32 6 35 
32 11 35 
32 2 35 
32 35 35 
32 33 35 
32 27 35 
32 4 35 
32 29 35 
32 16 35 
32 21 35 
32 23 35 
32 7 35 
32 13 35 
32 10 35 
32 14 35 
33 32 35 
33 28 35 
33 22 35 
33 26 35 
33 3 35 
33 8 35 
33 1 35 
33 20 35 
33 19 35 
33 30 35 
33 11 35 
33 10 35 
33 27 35 
33 21 35 
33 31 35 
33 6 35 
33 14 35 
33 18 35 
33 7 35 
33 9 35 
33 13 35 
33 16 35 
33 5 35 
33 15 35 
33 25 35 
33 12 35 
33 35 35 
33 2 35 
33 4 35 
33 23 35 
34 29 35 
34 23 35 
34 24 35 
34 4 35 
34 17 35 
35 3 35 
35 6 35 
35 25 35 
35 30 35 
35 2 35 
35 21 35 
35 5 35 
35 10 35 
35 29 35 
35 32 35 
35 13 35 
35 33 35 
35 14 35 
1 33 36 
1 5 36 
1 16 36 
1 4 36 
1 30 36 
1 13 36 
1 18 36 
1 23 36 
1 34 36 
1 24 36 
1 12 36 
1 2 36 
1 17 36 
1 27 36 
1 29 36 
1 35 36 
1 11 36 
1 20 36 
1 26 36 
2 30 36 
2 29 36 
2 12 36 
2 35 36 
2 25 36 
2 27 36 
2 33 36 
2 17 36 
2 21 36 
2 34 36 
2 32 36 
2 23 36 
2 13 36 
2 7 36 
2 4 36 
2 8 36 
2 1 36 
2 20 36 
2 9 36 
2 28 36 
2 22 36 
3 31 36 
3 20 36 
3 22 36 
3 14 36 
3 6 36 
3 26 36 
3 33 36 
3 18 36 
3 30 36 
3 28 36 
3 8 36 
3 19 36 
3 2 36 
3 27 36 
3 10 36 
3 15 36 
3 9 36 
3 21 36 
3 32 36 
3 25 36 
3 12 36 
3 11 36 
3 7 36 
3 13 36 
4 29 36 
4 23 36 
4 5 36 
4 17 36 
4 2 36 
4 35 36 
4 25 36 
4 24 36 
4 28 36 
4 10 36 
4 19 36 
5 31 36 
5 1 36 
5 22 36 
5 26 36 
5 20 36 
5 14 36 
5 28 36 
5 19 36 
5 3 36 
5 8 36 
5 27 36 
5 9 36 
5 2 36 
5 33 36 
5 18 36 
5 10 36 
5 15 36 
5 25 36 
5 32 36 
5 11 36 
5 6 36 
5 30 36 
5 7 36 
5 13 36 
5 21 36 
6 3 36 
6 32 36 
6 26 36 
6 14 36 
6 22 36 
6 20 36 
6 28 36 
6 11 36 
6 10 36 
6 31 36 
6 19 36 
6 8 36 
6 30 36 
6 9 36 
6 18 36 
6 21 36 
6 27 36 
6 12 36 
6 25 36 
6 33 36 
6 16 36 
6 2 36 
6 15 36 
6 5 36 
7 1 36 
7 31 36 
7 10 36 
7 19 36 
7 32 36 
7 28 36 
7 30 36 
7 11 36 
7 26 36 
7 6 36 
7 14 36 
7 8 36 
7 22 36 
7 27 36 
7 25 36 
7 15 36 
7 12 36 
7 21 36 
7 16 36 
7 5 36 
7 2 36 
7 20 36 
7 33 36 
8 6 36 
8 30 36 
8 22 36 
8 28 36 
8 20 36 
8 7 36 
8 26 36 
8 14 36 
8 11 36 
8 31 36 
8 18 36 
8 15 36 
8 19 36 
8 9 36 
8 21 36 
8 10 36 
8 32 36 
8 33 36 
8 3 36 
8 25 36 
8 12 36 
8 27 36 
8 16 36 
8 2 36 
8 5 36 
9 31 36 
9 17 36 
9 23 36 
9 18 36 
9 25 36 
9 4 36 
9 24 36 
9 35 36 
9 27 36 
9 5 36 
9 15 36 
9 34 36 
9 16 36 
9 30 36 
9 12 36 
9 7 36 
9 22 36 
9 13 36 
9 33 36 
9 28 36 
9 29 36 
9 19 36 
10 6 36 
10 26 36 
10 28 36 
10 32 36 
10 3 36 
10 20 36 
10 11 36 
10 31 36 
10 22 36 
10 8 36 
10 30 36 
10 19 36 
10 14 36 
10 9 36 
10 18 36 
10 21 36 
10 27 36 
10 25 36 
10 33 36 
10 15 36 
10 2 36 
10 16 36 
10 5 36 
10 7 36 
10 12 36 
11 26 36 
11 22 36 
11 14 36 
11 31 36 
11 28 36 
11 32 36 
11 7 36 
11 6 36 
11 10 36 
11 30 36 
11 3 36 
11 19 36 
11 18 36 
11 20 36 
11 8 36 
11 27 36 
11 21 36 
11 25 36 
11 33 36 
11 15 36 
11 16 36 
11 9 36 
11 2 36 
11 5 36 
11 13 36 
12 1 36 
12 31 36 
12 19 36 
12 8 36 
12 22 36 
12 32 36 
12 26 36 
12 18 36 
12 27 36 
12 6 36 
12 30 36 
12 21 36 
12 14 36 
12 28 36 
12 15 36 
12 16 36 
12 29 36 
12 34 36 
12 17 36 
13 19 36 
13 32 36 
13 14 36 
13 7 36 
13 20 36 
13 27 36 
13 31 36 
13 30 36 
13 25 36 
13 9 36 
13 26 36 
13 2 36 
13 21 36 
13 5 36 
13 16 36 
13 28 36 
13 22 36 
13 11 36 
13 1 36 
14 31 36 
14 26 36 
14 28 36 
14 32 36 
14 3 36 
14 6 36 
14 11 36 
14 22 36 
14 7 36 
14 19 36 
14 8 36 
14 18 36 
14 30 36 
14 10 36 
14 15 36 
14 9 36 
14 21 36 
14 2 36 
14 16 36 
14 33 36 
14 27 36 
14 5 36 
14 25 36 
14 1 36 
15 34 36 
15 21 36 
15 28 36 
15 10 36 
15 12 36 
15 9 36 
15 29 36 
15 26 36 
15 5 36 
15 7 36 
15 17 36 
15 27 36 
15 4 36 
15 33 36 
15 11 36 
15 22 36 
15 24 36 
15 3 36 
15 14 36 
15 8 36 
15 35 36 
15 13 36 
15 1 36 
15 32 36 
15 20 36 
15 25 36 
15 2 36 
16 6 36 
16 8 36 
16 14 36 
16 3 36 
16 11 36 
16 22 36 
16 4 36 
16 33 36 
16 18 36 
16 30 36 
16 28 36 
16 13 36 
16 35 36 
16 24 36 
16 23 36 
16 34 36 
16 17 36 
16 21 36 
16 31 36 
16 27 36 
16 29 36 
16 20 36 
17 24 36 
17 34 36 
17 23 36 
18 14 36 
18 31 36 
18 26 36 
18 8 36 
18 20 36 
18 11 36 
18 6 36 
18 28 36 
18 27 36 
18 30 36 
18 25 36 
18 22 36 
18 32 36 
18 13 36 
18 12 36 
18 21 36 
18 3 36 
18 33 36 
18 35 36 
18 19 36 
18 4 36 
18 9 36 
18 15 36 
18 10 36 
19 26 36 
19 28 36 
19 22 36 
19 8 36 
19 11 36 
19 6 36 
19 14 36 
19 32 36 
19 33 36 
19 30 36 
19 7 36 
19 31 36 
19 27 36 
19 18 36 
19 21 36 
19 9 36 
19 10 36 
19 12 36 
19 3 36 
19 25 36 
19 16 36 
19 15 36 
20 16 36 
20 22 36 
20 26 36 
20 3 36 
20 31 36 
20 19 36 
20 11 36 
20 18 36 
20 30 36 
20 28 36 
20 33 36 
20 9 36 
20 27 36 
20 6 36 
20 14 36 
20 1 36 
20 8 36 
20 21 36 
20 25 36 
21 16 36 
21 10 36 
21 4 36 
21 23 36 
21 29 36 
21 17 36 
21 24 36 
21 2 36 
21 34 36 
21 7 36 
21 25 36 
21 5 36 
21 12 36 
21 35 36 
21 9 36 
21 26 36 
21 20 36 
21 1 36 
21 32 36 
21 3 36 
21 13 36 
21 19 36 
22 31 36 
22 33 36 
22 6 36 
22 9 36 
22 20 36 
22 15 36 
22 26 36 
22 7 36 
22 19 36 
22 16 36 
22 4 36 
22 1 36 
22 8 36 
22 30 36 
22 3 36 
22 28 36 
22 18 36 
22 25 36 
22 21 36 
22 2 36 
22 12 36 
22 29 36 
22 11 36 
22 27 36 
22 5 36 
22 14 36 
22 10 36 
22 13 36 
22 23 36 
22 35 36 
23 12 36 
23 5 36 
23 15 36 
23 16 36 
23 21 36 
23 26 36 
23 10 36 
23 30 36 
23 8 36 
23 18 36 
23 6 36 
23 33 36 
23 19 36 
24 30 36 
24 22 36 
24 13 36 
24 29 36 
24 18 36 
25 26 36 
25 20 36 
25 14 36 
25 32 36 
25 31 36 
25 10 36 
25 7 36 
25 11 36 
25 3 36 
25 30 36 
25 19 36 
25 18 36 
25 22 36 
25 9 36 
25 21 36 
25 6 36 
25 33 36 
25 8 36 
25 28 36 
25 27 36 
25 15 36 
25 16 36 
25 5 36 
26 19 36 
26 30 36 
26 14 36 
26 22 36 
26 10 36 
26 11 36 
26 28 36 
26 7 36 
26 6 36 
26 3 36 
26 31 36 
26 32 36 
26 18 36 
26 8 36 
26 9 36 
26 21 36 
26 33 36 
26 27 36 
26 16 36 
26 25 36 
26 15 36 
26 5 36 
27 22 36 
27 3 36 
27 26 36 
27 32 36 
27 31 36 
27 20 36 
27 8 36 
27 1 36 
27 28 36 
27 30 36 
27 10 36 
27 6 36 
27 19 36 
27 18 36 
27 9 36 
27 11 36 
27 2 36 
27 25 36 
27 14 36 
27 12 36 
27 7 36 
27 21 36 
27 33 36 
27 13 36 
27 16 36 
27 15 36 
27 5 36 
27 23 36 
27 4 36 
27 35 36 
27 29 36 
28 22 36 
28 20 36 
28 31 36 
28 10 36 
28 6 36 
28 1 36 
28 26 36 
28 14 36 
28 32 36 
28 3 36 
28 30 36 
28 19 36 
28 11 36 
28 7 36 
28 21 36 
28 9 36 
28 8 36 
28 33 36 
28 25 36 
28 18 36 
28 15 36 
28 35 36 
28 13 36 
28 2 36 
28 27 36 
28 5 36 
28 16 36 
28 12 36 
28 23 36 
28 29 36 
29 17 36 
29 35 36 
29 7 36 
29 10 36 
29 11 36 
29 9 36 
29 13 36 
29 34 36 
29 18 36 
29 4 36 
29 1 36 
29 24 36 
29 20 36 
29 5 36 
29 8 36 
29 3 36 
30 13 36 
30 34 36 
30 11 36 
30 35 36 
30 23 36 
30 4 36 
30 2 36 
30 10 36 
30 7 36 
30 19 36 
30 17 36 
30 21 36 
30 25 36 
30 5 36 
30 18 36 
30 12 36 
30 24 36 
30 16 36 
30 29 36 
30 15 36 
30 8 36 
30 9 36 
30 28 36 
30 31 36 
30 27 36 
30 32 36 
30 33 36 
30 6 36 
30 14 36 
30 20 36 
30 3 36 
30 1 36 
30 26 36 
30 22 36 
31 19 36 
31 23 36 
31 13 36 
31 5 36 
31 16 36 
31 20 36 
31 32 36 
31 7 36 
31 34 36 
31 4 36 
31 2 36 
31 18 36 
31 24 36 
31 29 36 
31 17 36 
31 12 36 
31 11 36 
31 9 36 
31 10 36 
31 35 36 
31 6 36 
31 3 36 
31 1 36 
31 28 36 
31 15 36 
32 5 36 
32 30 36 
32 22 36 
32 12 36 
32 3 36 
32 15 36 
32 6 36 
32 11 36 
32 2 36 
32 35 36 
32 33 36 
32 27 36 
32 4 36 
32 29 36 
32 16 36 
32 21 36 
32 23 36 
32 13 36 
32 10 36 
32 14 36 
32 19 36 
33 32 36 
33 28 36 
33 22 36 
33 26 36 
33 3 36 
33 8 36 
33 1 36 
33 20 36 
33 19 36 
33 30 36 
33 11 36 
33 10 36 
33 27 36 
33 21 36 
33 31 36 
33 6 36 
33 14 36 
33 18 36 
33 7 36 
33 9 36 
33 13 36 
33 16 36 
33 5 36 
33 15 36 
33 25 36 
33 12 36 
33 2 36 
33 4 36 
33 23 36 
33 29 36 
34 29 36 
34 24 36 
34 17 36 
35 3 36 
35 6 36 
35 25 36 
35 30 36 
35 2 36 
35 21 36 
35 5 36 
35 10 36 
35 29 36 
35 13 36 
35 33 36 
35 14 36 
35 12 36 
1 33 37 
1 5 37 
1 16 37 
1 4 37 
1 30 37 
1 13 37 
1 18 37 
1 23 37 
1 34 37 
1 24 37 
1 12 37 
1 2 37 
1 17 37 
1 27 37 
1 29 37 
1 35 37 
1 11 37 
1 20 37 
1 26 37 
1 25 37 
1 19 37 
2 30 37 
2 29 37 
2 12 37 
2 35 37 
2 25 37 
2 27 37 
2 33 37 
2 17 37 
2 21 37 
2 34 37 
2 32 37 
2 23 37 
2 13 37 
2 7 37 
2 4 37 
2 8 37 
2 1 37 
2 20 37 
2 9 37 
2 28 37 
2 22 37 
2 24 37 
2 31 37 
3 31 37 
3 20 37 
3 22 37 
3 14 37 
3 6 37 
3 26 37 
3 33 37 
3 18 37 
3 30 37 
3 28 37 
3 8 37 
3 19 37 
3 2 37 
3 27 37 
3 10 37 
3 15 37 
3 9 37 
3 21 37 
3 32 37 
3 25 37 
3 12 37 
3 11 37 
3 7 37 
3 13 37 
3 5 37 
3 16 37 
4 29 37 
4 23 37 
4 5 37 
4 17 37 
4 2 37 
4 35 37 
4 25 37 
4 24 37 
4 28 37 
4 10 37 
4 19 37 
4 3 37 
5 31 37 
5 1 37 
5 22 37 
5 26 37 
5 20 37 
5 14 37 
5 28 37 
5 19 37 
5 3 37 
5 8 37 
5 27 37 
5 9 37 
5 2 37 
5 33 37 
5 18 37 
5 10 37 
5 15 37 
5 25 37 
5 32 37 
5 11 37 
5 6 37 
5 30 37 
5 7 37 
5 13 37 
5 21 37 
5 12 37 
5 16 37 
6 3 37 
6 32 37 
6 26 37 
6 14 37 
6 22 37 
6 20 37 
6 28 37 
6 11 37 
6 10 37 
6 31 37 
6 19 37 
6 8 37 
6 30 37 
6 9 37 
6 18 37 
6 27 37 
6 12 37 
6 25 37 
6 33 37 
6 16 37 
6 2 37 
6 15 37 
6 5 37 
6 13 37 
7 1 37 
7 31 37 
7 10 37 
7 19 37 
7 32 37 
7 28 37 
7 30 37 
7 11 37 
7 26 37 
7 6 37 
7 14 37 
7 8 37 
7 22 37 
7 27 37 
7 25 37 
7 15 37 
7 12 37 
7 21 37 
7 16 37 
7 5 37 
7 2 37 
7 20 37 
7 33 37 
8 6 37 
8 30 37 
8 22 37 
8 28 37 
8 20 37 
8 7 37 
8 26 37 
8 14 37 
8 11 37 
8 31 37 
8 18 37 
8 15 37 
8 19 37 
8 9 37 
8 21 37 
8 10 37 
8 32 37 
8 33 37 
8 3 37 
8 25 37 
8 12 37 
8 27 37 
8 16 37 
8 2 37 
8 5 37 
8 1 37 
9 31 37 
9 17 37 
9 23 37 
9 18 37 
9 25 37 
9 4 37 
9 24 37 
9 35 37 
9 27 37 
9 5 37 
9 15 37 
9 34 37 
9 16 37 
9 30 37 
9 12 37 
9 7 37 
9 22 37 
9 13 37 
9 33 37 
9 28 37 
9 29 37 
9 1 37 
10 6 37 
10 26 37 
10 28 37 
10 32 37 
10 3 37 
10 20 37 
10 11 37 
10 31 37 
10 22 37 
10 8 37 
10 30 37 
10 19 37 
10 14 37 
10 9 37 
10 18 37 
10 21 37 
10 27 37 
10 25 37 
10 33 37 
10 15 37 
10 2 37 
10 16 37 
10 5 37 
10 7 37 
10 12 37 
10 23 37 
10 29 37 
11 26 37 
11 22 37 
11 14 37 
11 31 37 
11 28 37 
11 32 37 
11 7 37 
11 6 37 
11 10 37 
11 30 37 
11 3 37 
11 19 37 
11 18 37 
11 20 37 
11 8 37 
11 27 37 
11 21 37 
11 25 37 
11 33 37 
11 15 37 
11 16 37 
11 9 37 
11 2 37 
11 5 37 
11 13 37 
11 29 37 
12 1 37 
12 31 37 
12 19 37 
12 8 37 
12 22 37 
12 32 37 
12 26 37 
12 18 37 
12 27 37 
12 6 37 
12 30 37 
12 14 37 
12 28 37 
12 15 37 
12 16 37 
12 29 37 
12 34 37 
12 17 37 
12 13 37 
13 32 37 
13 14 37 
13 7 37 
13 20 37 
13 27 37 
13 31 37 
13 30 37 
13 25 37 
13 9 37 
13 26 37 
13 2 37 
13 21 37 
13 5 37 
13 16 37 
13 28 37 
13 22 37 
13 11 37 
13 1 37 
14 31 37 
14 26 37 
14 28 37 
14 32 37 
14 3 37 
14 6 37 
14 11 37 
14 22 37 
14 7 37 
14 19 37 
14 8 37 
14 18 37 
14 30 37 
14 10 37 
14 15 37 
14 9 37 
14 21 37 
14 2 37 
14 16 37 
14 33 37 
14 27 37 
14 5 37 
14 25 37 
15 34 37 
15 21 37 
15 28 37 
15 10 37 
15 12 37 
15 9 37 
15 29 37 
15 26 37 
15 5 37 
15 7 37 
15 17 37 
15 27 37 
15 4 37 
15 33 37 
15 11 37 
15 22 37 
15 24 37 
15 3 37 
15 14 37 
15 8 37 
15 35 37 
15 13 37 
15 1 37 
15 32 37 
15 20 37 
15 25 37 
15 2 37 
15 31 37 
16 6 37 
16 8 37 
16 14 37 
16 3 37 
16 11 37 
16 22 37 
16 4 37 
16 33 37 
16 18 37 
16 30 37 
16 28 37 
16 13 37 
16 35 37 
16 24 37 
16 23 37 
16 34 37 
16 17 37 
16 31 37 
16 27 37 
16 29 37 
16 20 37 
16 15 37 
17 24 37 
17 34 37 
18 14 37 
18 31 37 
18 26 37 
18 8 37 
18 11 37 
18 6 37 
18 28 37 
18 27 37 
18 30 37 
18 25 37 
18 22 37 
18 32 37 
18 13 37 
18 12 37 
18 21 37 
18 3 37 
18 33 37 
18 35 37 
18 19 37 
18 4 37 
18 9 37 
18 15 37 
18 10 37 
18 1 37 
19 26 37 
19 28 37 
19 22 37 
19 8 37 
19 11 37 
19 6 37 
19 14 37 
19 32 37 
19 33 37 
19 30 37 
19 7 37 
19 31 37 
19 27 37 
19 18 37 
19 21 37 
19 9 37 
19 10 37 
19 12 37 
19 3 37 
19 25 37 
19 16 37 
19 15 37 
19 5 37 
20 16 37 
20 22 37 
20 26 37 
20 3 37 
20 31 37 
20 19 37 
20 11 37 
20 18 37 
20 30 37 
20 28 37 
20 33 37 
20 9 37 
20 27 37 
20 6 37 
20 14 37 
20 8 37 
20 21 37 
20 25 37 
20 15 37 
21 16 37 
21 10 37 
21 4 37 
21 23 37 
21 29 37 
21 17 37 
21 24 37 
21 2 37 
21 34 37 
21 7 37 
21 25 37 
21 12 37 
21 35 37 
21 9 37 
21 26 37 
21 20 37 
21 1 37 
21 32 37 
21 13 37 
21 19 37 
22 31 37 
22 33 37 
22 6 37 
22 9 37 
22 20 37 
22 15 37 
22 26 37 
22 7 37 
22 16 37 
22 4 37 
22 1 37 
22 8 37 
22 30 37 
22 3 37 
22 28 37 
22 18 37 
22 25 37 
22 2 37 
22 12 37 
22 29 37 
22 11 37 
22 27 37 
22 5 37 
22 14 37 
22 10 37 
22 13 37 
22 23 37 
22 35 37 
23 12 37 
23 5 37 
23 15 37 
23 16 37 
23 26 37 
23 10 37 
23 30 37 
23 8 37 
23 18 37 
23 6 37 
23 33 37 
23 19 37 
23 35 37 
24 30 37 
24 22 37 
24 13 37 
24 29 37 
24 18 37 
24 35 37 
24 27 37 
25 26 37 
25 20 37 
25 14 37 
25 32 37 
25 31 37 
25 10 37 
25 7 37 
25 11 37 
25 3 37 
25 30 37 
25 19 37 
25 18 37 
25 22 37 
25 9 37 
25 21 37 
25 6 37 
25 33 37 
25 8 37 
25 28 37 
25 27 37 
25 15 37 
25 16 37 
25 5 37 
25 2 37 
26 19 37 
26 30 37 
26 14 37 
26 22 37 
26 10 37 
26 11 37 
26 28 37 
26 7 37 
26 6 37 
26 3 37 
26 31 37 
26 32 37 
26 18 37 
26 8 37 
26 9 37 
26 21 37 
26 33 37 
26 27 37 
26 16 37 
26 25 37 
26 15 37 
26 5 37 
27 22 37 
27 3 37 
27 26 37 
27 32 37 
27 31 37 
27 20 37 
27 8 37 
27 1 37 
27 28 37 
27 30 37 
27 10 37 
27 6 37 
27 19 37 
27 18 37 
27 9 37 
27 11 37 
27 2 37 
27 25 37 
27 14 37 
27 12 37 
27 7 37 
27 21 37 
27 33 37 
27 13 37 
27 16 37 
27 15 37 
27 5 37 
27 23 37 
27 4 37 
27 35 37 
27 29 37 
28 22 37 
28 20 37 
28 31 37 
28 10 37 
28 6 37 
28 1 37 
28 26 37 
28 14 37 
28 32 37 
28 3 37 
28 30 37 
28 19 37 
28 11 37 
28 7 37 
28 21 37 
28 9 37 
28 8 37 
28 33 37 
28 25 37 
28 18 37 
28 15 37 
28 13 37 
28 2 37 
28 27 37 
28 5 37 
28 16 37 
28 12 37 
28 29 37 
29 17 37 
29 35 37 
29 7 37 
29 11 37 
29 9 37 
29 13 37 
29 34 37 
29 18 37 
29 4 37 
29 1 37 
29 24 37 
29 20 37 
29 5 37 
29 8 37 
29 3 37 
29 23 37 
30 13 37 
30 34 37 
30 11 37 
30 35 37 
30 23 37 
30 4 37 
30 2 37 
30 10 37 
30 7 37 
30 19 37 
30 17 37 
30 21 37 
30 25 37 
30 5 37 
30 18 37 
30 12 37 
30 24 37 
30 16 37 
30 29 37 
30 15 37 
30 8 37 
30 9 37 
30 28 37 
30 31 37 
30 27 37 
30 32 37 
30 33 37 
30 6 37 
30 14 37 
30 20 37 
30 3 37 
30 1 37 
30 26 37 
30 22 37 
31 23 37 
31 13 37 
31 5 37 
31 16 37 
31 20 37 
31 32 37 
31 7 37 
31 34 37 
31 4 37 
31 2 37 
31 18 37 
31 24 37 
31 29 37 
31 17 37 
31 12 37 
31 11 37 
31 9 37 
31 10 37 
31 35 37 
31 6 37 
31 3 37 
31 1 37 
31 28 37 
31 15 37 
31 22 37 
32 5 37 
32 30 37 
32 22 37 
32 12 37 
32 3 37 
32 15 37 
32 6 37 
32 11 37 
32 2 37 
32 35 37 
32 33 37 
32 27 37 
32 4 37 
32 29 37 
32 16 37 
32 23 37 
32 13 37 
32 10 37 
32 14 37 
32 19 37 
32 1 37 
33 32 37 
33 28 37 
33 22 37 
33 26 37 
33 3 37 
33 8 37 
33 1 37 
33 20 37 
33 19 37 
33 30 37 
33 11 37 
33 10 37 
33 27 37 
33 21 37 
33 31 37 
33 6 37 
33 14 37 
33 18 37 
33 7 37 
33 9 37 
33 13 37 
33 16 37 
33 5 37 
33 15 37 
33 25 37 
33 12 37 
33 2 37 
33 4 37 
33 29 37 
33 35 37 
34 29 37 
34 24 37 
34 17 37 
34 7 37 
34 15 37 
35 3 37 
35 6 37 
35 25 37 
35 30 37 
35 2 37 
35 5 37 
35 10 37 
35 29 37 
35 13 37 
35 33 37 
35 14 37 
35 12 37 
35 4 37 
1 33 38 
1 5 38 
1 4 38 
1 30 38 
1 13 38 
1 18 38 
1 23 38 
1 34 38 
1 24 38 
1 12 38 
1 2 38 
1 17 38 
1 27 38 
1 29 38 
1 35 38 
1 11 38 
1 20 38 
1 26 38 
1 25 38 
1 19 38 
1 10 38 
2 30 38 
2 29 38 
2 12 38 
2 35 38 
2 27 38 
2 33 38 
2 21 38 
2 34 38 
2 32 38 
2 23 38 
2 13 38 
2 7 38 
2 4 38 
2 8 38 
2 1 38 
2 20 38 
2 9 38 
2 28 38 
2 22 38 
2 24 38 
2 31 38 
3 31 38 
3 20 38 
3 22 38 
3 14 38 
3 6 38 
3 26 38 
3 33 38 
3 18 38 
3 30 38 
3 28 38 
3 8 38 
3 19 38 
3 2 38 
3 27 38 
3 10 38 
3 15 38 
3 9 38 
3 21 38 
3 32 38 
3 25 38 
3 12 38 
3 11 38 
3 7 38 
3 13 38 
3 5 38 
3 1 38 
4 29 38 
4 23 38 
4 5 38 
4 17 38 
4 2 38 
4 35 38 
4 25 38 
4 24 38 
4 28 38 
4 10 38 
4 19 38 
4 3 38 
4 13 38 
4 34 38 
5 31 38 
5 1 38 
5 22 38 
5 26 38 
5 20 38 
5 14 38 
5 28 38 
5 19 38 
5 3 38 
5 8 38 
5 27 38 
5 9 38 
5 2 38 
5 33 38 
5 18 38 
5 10 38 
5 15 38 
5 25 38 
5 32 38 
5 11 38 
5 6 38 
5 30 38 
5 7 38 
5 21 38 
5 16 38 
6 3 38 
6 32 38 
6 26 38 
6 14 38 
6 22 38 
6 20 38 
6 28 38 
6 11 38 
6 10 38 
6 31 38 
6 19 38 
6 8 38 
6 30 38 
6 9 38 
6 18 38 
6 27 38 
6 12 38 
6 25 38 
6 33 38 
6 16 38 
6 2 38 
6 15 38 
6 5 38 
6 1 38 
7 1 38 
7 31 38 
7 10 38 
7 19 38 
7 32 38 
7 28 38 
7 30 38 
7 11 38 
7 26 38 
7 6 38 
7 14 38 
7 8 38 
7 22 38 
7 27 38 
7 25 38 
7 15 38 
7 12 38 
7 21 38 
7 5 38 
7 2 38 
7 20 38 
7 33 38 
7 3 38 
8 6 38 
8 30 38 
8 22 38 
8 28 38 
8 20 38 
8 7 38 
8 26 38 
8 14 38 
8 11 38 
8 31 38 
8 18 38 
8 15 38 
8 19 38 
8 9 38 
8 21 38 
8 10 38 
8 32 38 
8 33 38 
8 3 38 
8 25 38 
8 12 38 
8 27 38 
8 16 38 
8 2 38 
8 5 38 
8 1 38 
8 35 38 
8 13 38 
9 31 38 
9 17 38 
9 23 38 
9 18 38 
9 25 38 
9 4 38 
9 24 38 
9 35 38 
9 27 38 
9 5 38 
9 15 38 
9 34 38 
9 16 38 
9 30 38 
9 12 38 
9 7 38 
9 22 38 
9 13 38 
9 33 38 
9 28 38 
9 29 38 
9 1 38 
10 6 38 
10 26 38 
10 28 38 
10 32 38 
10 3 38 
10 20 38 
10 11 38 
10 31 38 
10 22 38 
10 8 38 
10 30 38 
10 19 38 
10 14 38 
10 9 38 
10 18 38 
10 21 38 
10 27 38 
10 25 38 
10 33 38 
10 15 38 
10 2 38 
10 16 38 
10 5 38 
10 7 38 
10 12 38 
10 23 38 
10 29 38 
10 1 38 
11 26 38 
11 22 38 
11 14 38 
11 31 38 
11 28 38 
11 32 38 
11 7 38 
11 6 38 
11 10 38 
11 30 38 
11 3 38 
11 19 38 
11 18 38 
11 20 38 
11 8 38 
11 27 38 
11 21 38 
11 25 38 
11 33 38 
11 15 38 
11 16 38 
11 9 38 
11 2 38 
11 5 38 
11 13 38 
11 1 38 
12 1 38 
12 31 38 
12 19 38 
12 8 38 
12 22 38 
12 32 38 
12 26 38 
12 18 38 
12 27 38 
12 6 38 
12 30 38 
12 14 38 
12 28 38 
12 15 38 
12 16 38 
12 29 38 
12 34 38 
12 17 38 
12 13 38 
13 32 38 
13 14 38 
13 7 38 
13 20 38 
13 27 38 
13 31 38 
13 30 38 
13 25 38 
13 9 38 
13 26 38 
13 2 38 
13 21 38 
13 5 38 
13 28 38 
13 22 38 
13 11 38 
13 1 38 
13 33 38 
14 31 38 
14 26 38 
14 28 38 
14 32 38 
14 3 38 
14 6 38 
14 11 38 
14 22 38 
14 7 38 
14 19 38 
14 8 38 
14 18 38 
14 30 38 
14 10 38 
14 15 38 
14 9 38 
14 21 38 
14 2 38 
14 16 38 
14 33 38 
14 27 38 
14 5 38 
14 25 38 
15 34 38 
15 21 38 
15 28 38 
15 10 38 
15 12 38 
15 9 38 
15 29 38 
15 26 38 
15 5 38 
15 7 38 
15 17 38 
15 27 38 
15 4 38 
15 33 38 
15 11 38 
15 22 38 
15 24 38 
15 3 38 
15 14 38 
15 8 38 
15 35 38 
15 13 38 
15 1 38 
15 32 38 
15 20 38 
15 25 38 
15 2 38 
15 31 38 
15 30 38 
15 6 38 
16 6 38 
16 8 38 
16 14 38 
16 3 38 
16 11 38 
16 22 38 
16 4 38 
16 33 38 
16 18 38 
16 30 38 
16 28 38 
16 35 38 
16 24 38 
16 23 38 
16 34 38 
16 17 38 
16 31 38 
16 27 38 
16 29 38 
16 20 38 
16 15 38 
16 21 38 
18 14 38 
18 31 38 
18 26 38 
18 8 38 
18 11 38 
18 6 38 
18 28 38 
18 27 38 
18 30 38 
18 25 38 
18 22 38 
18 32 38 
18 13 38 
18 12 38 
18 21 38 
18 3 38 
18 33 38 
18 35 38 
18 19 38 
18 4 38 
18 9 38 
18 15 38 
18 10 38 
18 1 38 
18 23 38 
19 26 38 
19 28 38 
19 22 38 
19 8 38 
19 11 38 
19 6 38 
19 14 38 
19 32 38 
19 33 38 
19 30 38 
19 7 38 
19 31 38 
19 27 38 
19 18 38 
19 21 38 
19 9 38 
19 10 38 
19 12 38 
19 3 38 
19 25 38 
19 16 38 
19 15 38 
19 5 38 
19 1 38 
20 16 38 
20 22 38 
20 26 38 
20 3 38 
20 31 38 
20 19 38 
20 11 38 
20 18 38 
20 30 38 
20 28 38 
20 33 38 
20 9 38 
20 27 38 
20 6 38 
20 14 38 
20 8 38 
20 25 38 
20 15 38 
20 5 38 
21 16 38 
21 4 38 
21 23 38 
21 29 38 
21 17 38 
21 24 38 
21 2 38 
21 34 38 
21 7 38 
21 12 38 
21 35 38 
21 9 38 
21 26 38 
21 20 38 
21 1 38 
21 32 38 
21 13 38 
21 19 38 
22 31 38 
22 33 38 
22 6 38 
22 9 38 
22 20 38 
22 15 38 
22 26 38 
22 7 38 
22 16 38 
22 4 38 
22 1 38 
22 8 38 
22 30 38 
22 3 38 
22 28 38 
22 18 38 
22 25 38 
22 2 38 
22 12 38 
22 29 38 
22 11 38 
22 27 38 
22 5 38 
22 14 38 
22 10 38 
22 23 38 
22 35 38 
22 21 38 
23 12 38 
23 5 38 
23 15 38 
23 26 38 
23 10 38 
23 30 38 
23 8 38 
23 18 38 
23 6 38 
23 33 38 
23 19 38 
23 35 38 
23 1 38 
24 30 38 
24 22 38 
24 13 38 
24 29 38 
24 18 38 
24 35 38 
24 27 38 
24 23 38 
24 33 38 
25 26 38 
25 14 38 
25 32 38 
25 31 38 
25 10 38 
25 7 38 
25 11 38 
25 3 38 
25 30 38 
25 19 38 
25 18 38 
25 22 38 
25 9 38 
25 21 38 
25 6 38 
25 33 38 
25 8 38 
25 28 38 
25 27 38 
25 15 38 
25 16 38 
25 5 38 
25 2 38 
25 12 38 
26 19 38 
26 30 38 
26 14 38 
26 22 38 
26 10 38 
26 11 38 
26 28 38 
26 7 38 
26 6 38 
26 3 38 
26 31 38 
26 32 38 
26 18 38 
26 8 38 
26 9 38 
26 21 38 
26 33 38 
26 27 38 
26 15 38 
26 5 38 
27 22 38 
27 3 38 
27 26 38 
27 32 38 
27 31 38 
27 20 38 
27 8 38 
27 1 38 
27 28 38 
27 30 38 
27 10 38 
27 6 38 
27 19 38 
27 18 38 
27 9 38 
27 11 38 
27 2 38 
27 25 38 
27 14 38 
27 12 38 
27 7 38 
27 21 38 
27 33 38 
27 13 38 
27 15 38 
27 5 38 
27 23 38 
27 4 38 
27 35 38 
27 29 38 
28 22 38 
28 20 38 
28 31 38 
28 10 38 
28 6 38 
28 1 38 
28 26 38 
28 14 38 
28 32 38 
28 3 38 
28 30 38 
28 19 38 
28 11 38 
28 7 38 
28 21 38 
28 9 38 
28 8 38 
28 33 38 
28 25 38 
28 18 38 
28 15 38 
28 2 38 
28 27 38 
28 5 38 
28 16 38 
28 12 38 
28 29 38 
28 4 38 
29 17 38 
29 35 38 
29 7 38 
29 11 38 
29 9 38 
29 13 38 
29 34 38 
29 18 38 
29 4 38 
29 1 38 
29 24 38 
29 20 38 
29 5 38 
29 8 38 
29 3 38 
29 23 38 
29 6 38 
30 13 38 
30 34 38 
30 11 38 
30 35 38 
30 23 38 
30 4 38 
30 2 38 
30 10 38 
30 7 38 
30 19 38 
30 17 38 
30 21 38 
30 25 38 
30 5 38 
30 18 38 
30 12 38 
30 24 38 
30 16 38 
30 29 38 
30 15 38 
30 8 38 
30 9 38 
30 28 38 
30 31 38 
30 27 38 
30 32 38 
30 33 38 
30 6 38 
30 14 38 
30 20 38 
30 3 38 
30 1 38 
30 26 38 
30 22 38 
31 23 38 
31 13 38 
31 5 38 
31 20 38 
31 32 38 
31 7 38 
31 34 38 
31 4 38 
31 2 38 
31 18 38 
31 24 38 
31 29 38 
31 17 38 
31 12 38 
31 11 38 
31 9 38 
31 10 38 
31 35 38 
31 6 38 
31 3 38 
31 1 38 
31 28 38 
31 15 38 
31 22 38 
31 33 38 
32 5 38 
32 30 38 
32 22 38 
32 12 38 
32 3 38 
32 15 38 
32 6 38 
32 11 38 
32 2 38 
32 35 38 
32 33 38 
32 27 38 
32 4 38 
32 29 38 
32 23 38 
32 13 38 
32 10 38 
32 14 38 
32 19 38 
32 1 38 
32 21 38 
33 32 38 
33 28 38 
33 22 38 
33 26 38 
33 3 38 
33 8 38 
33 1 38 
33 20 38 
33 19 38 
33 30 38 
33 11 38 
33 10 38 
33 27 38 
33 21 38 
33 31 38 
33 6 38 
33 14 38 
33 18 38 
33 7 38 
33 9 38 
33 13 38 
33 16 38 
33 5 38 
33 15 38 
33 25 38 
33 12 38 
33 2 38 
33 29 38 
34 29 38 
34 24 38 
34 17 38 
34 7 38 
34 15 38 
34 35 38 
34 20 38 
35 3 38 
35 6 38 
35 25 38 
35 30 38 
35 2 38 
35 5 38 
35 10 38 
35 29 38 
35 33 38 
35 14 38 
35 12 38 
35 4 38 
35 21 38 
1 33 39 
1 5 39 
1 4 39 
1 30 39 
1 13 39 
1 18 39 
1 23 39 
1 34 39 
1 24 39 
1 12 39 
1 2 39 
1 17 39 
1 27 39 
1 29 39 
1 35 39 
1 11 39 
1 20 39 
1 26 39 
1 25 39 
1 19 39 
1 10 39 
1 7 39 
1 31 39 
2 30 39 
2 29 39 
2 12 39 
2 35 39 
2 27 39 
2 33 39 
2 21 39 
2 34 39 
2 32 39 
2 23 39 
2 13 39 
2 7 39 
2 4 39 
2 8 39 
2 1 39 
2 20 39 
2 9 39 
2 28 39 
2 22 39 
2 24 39 
2 31 39 
2 10 39 
3 31 39 
3 20 39 
3 22 39 
3 14 39 
3 26 39 
3 33 39 
3 18 39 
3 30 39 
3 28 39 
3 8 39 
3 19 39 
3 2 39 
3 27 39 
3 10 39 
3 15 39 
3 9 39 
3 21 39 
3 32 39 
3 25 39 
3 12 39 
3 11 39 
3 7 39 
3 13 39 
3 5 39 
3 1 39 
3 16 39 
4 29 39 
4 23 39 
4 17 39 
4 35 39 
4 25 39 
4 24 39 
4 28 39 
4 10 39 
4 19 39 
4 3 39 
4 13 39 
4 34 39 
5 31 39 
5 1 39 
5 22 39 
5 26 39 
5 20 39 
5 14 39 
5 28 39 
5 19 39 
5 3 39 
5 8 39 
5 27 39 
5 9 39 
5 2 39 
5 33 39 
5 18 39 
5 10 39 
5 15 39 
5 25 39 
5 32 39 
5 11 39 
5 6 39 
5 30 39 
5 7 39 
5 16 39 
6 3 39 
6 32 39 
6 26 39 
6 14 39 
6 22 39 
6 20 39 
6 28 39 
6 11 39 
6 10 39 
6 31 39 
6 19 39 
6 8 39 
6 30 39 
6 9 39 
6 18 39 
6 27 39 
6 12 39 
6 25 39 
6 16 39 
6 2 39 
6 15 39 
6 5 39 
6 1 39 
7 31 39 
7 10 39 
7 19 39 
7 32 39 
7 28 39 
7 30 39 
7 11 39 
7 26 39 
7 6 39 
7 14 39 
7 8 39 
7 22 39 
7 27 39 
7 25 39 
7 15 39 
7 12 39 
7 21 39 
7 5 39 
7 2 39 
7 20 39 
7 33 39 
7 3 39 
7 29 39 
8 6 39 
8 30 39 
8 22 39 
8 28 39 
8 20 39 
8 7 39 
8 26 39 
8 14 39 
8 11 39 
8 31 39 
8 18 39 
8 15 39 
8 19 39 
8 9 39 
8 21 39 
8 10 39 
8 32 39 
8 33 39 
8 3 39 
8 25 39 
8 12 39 
8 27 39 
8 16 39 
8 2 39 
8 5 39 
8 1 39 
8 13 39 
8 29 39 
9 31 39 
9 23 39 
9 18 39 
9 25 39 
9 4 39 
9 24 39 
9 35 39 
9 27 39 
9 5 39 
9 15 39 
9 34 39 
9 16 39 
9 30 39 
9 12 39 
9 7 39 
9 22 39 
9 13 39 
9 33 39 
9 28 39 
9 29 39 
9 1 39 
9 10 39 
10 6 39 
10 26 39 
10 28 39 
10 32 39 
10 3 39 
10 20 39 
10 11 39 
10 31 39 
10 22 39 
10 8 39 
10 30 39 
10 19 39 
10 14 39 
10 9 39 
10 18 39 
10 27 39 
10 25 39 
10 33 39 
10 15 39 
10 2 39 
10 16 39 
10 5 39 
10 7 39 
10 12 39 
10 29 39 
10 1 39 
11 26 39 
11 22 39 
11 14 39 
11 31 39 
11 28 39 
11 32 39 
11 7 39 
11 6 39 
11 10 39 
11 30 39 
11 3 39 
11 19 39 
11 18 39 
11 20 39 
11 8 39 
11 27 39 
11 25 39 
11 33 39 
11 15 39 
11 16 39 
11 9 39 
11 2 39 
11 5 39 
11 1 39 
12 1 39 
12 31 39 
12 19 39 
12 8 39 
12 32 39 
12 26 39 
12 18 39 
12 27 39 
12 6 39 
12 30 39 
12 14 39 
12 28 39 
12 15 39 
12 16 39 
12 29 39 
12 34 39 
12 17 39 
12 13 39 
12 10 39 
13 32 39 
13 14 39 
13 7 39 
13 20 39 
13 27 39 
13 31 39 
13 30 39 
13 25 39 
13 9 39 
13 26 39 
13 2 39 
13 5 39 
13 28 39 
13 22 39 
13 11 39 
13 1 39 
13 33 39 
13 8 39 
14 31 39 
14 26 39 
14 28 39 
14 32 39 
14 3 39 
14 6 39 
14 11 39 
14 22 39 
14 7 39 
14 19 39 
14 8 39 
14 18 39 
14 30 39 
14 10 39 
14 15 39 
14 9 39 
14 21 39 
14 2 39 
14 16 39 
14 33 39 
14 27 39 
14 5 39 
14 25 39 
14 13 39 
14 1 39 
15 34 39 
15 21 39 
15 28 39 
15 10 39 
15 12 39 
15 9 39 
15 29 39 
15 26 39 
15 5 39 
15 7 39 
15 17 39 
15 27 39 
15 4 39 
15 33 39 
15 11 39 
15 22 39 
15 3 39 
15 14 39 
15 8 39 
15 35 39 
15 13 39 
15 1 39 
15 32 39 
15 20 39 
15 25 39 
15 2 39 
15 31 39 
15 30 39 
15 6 39 
15 18 39 
16 8 39 
16 14 39 
16 3 39 
16 11 39 
16 22 39 
16 4 39 
16 18 39 
16 30 39 
16 28 39 
16 35 39 
16 24 39 
16 23 39 
16 34 39 
16 17 39 
16 31 39 
16 27 39 
16 29 39 
16 20 39 
16 15 39 
16 21 39 
17 28 39 
18 14 39 
18 31 39 
18 26 39 
18 8 39 
18 11 39 
18 6 39 
18 28 39 
18 27 39 
18 30 39 
18 25 39 
18 22 39 
18 32 39 
18 13 39 
18 12 39 
18 21 39 
18 3 39 
18 33 39 
18 35 39 
18 19 39 
18 4 39 
18 15 39 
18 10 39 
18 1 39 
18 23 39 
18 29 39 
19 26 39 
19 28 39 
19 22 39 
19 8 39 
19 11 39 
19 6 39 
19 14 39 
19 32 39 
19 33 39 
19 30 39 
19 7 39 
19 31 39 
19 27 39 
19 18 39 
19 21 39 
19 9 39 
19 10 39 
19 12 39 
19 3 39 
19 25 39 
19 16 39 
19 15 39 
19 5 39 
19 1 39 
20 16 39 
20 22 39 
20 26 39 
20 3 39 
20 31 39 
20 19 39 
20 11 39 
20 18 39 
20 30 39 
20 28 39 
20 33 39 
20 9 39 
20 27 39 
20 6 39 
20 14 39 
20 8 39 
20 25 39 
20 15 39 
20 5 39 
20 2 39 
20 32 39 
21 16 39 
21 4 39 
21 23 39 
21 29 39 
21 17 39 
21 24 39 
21 2 39 
21 34 39 
21 7 39 
21 12 39 
21 35 39 
21 9 39 
21 26 39 
21 20 39 
21 1 39 
21 32 39 
21 13 39 
21 6 39 
22 31 39 
22 33 39 
22 9 39 
22 20 39 
22 15 39 
22 26 39 
22 7 39 
22 16 39 
22 4 39 
22 1 39 
22 8 39 
22 30 39 
22 3 39 
22 28 39 
22 18 39 
22 25 39 
22 2 39 
22 12 39 
22 29 39 
22 11 39 
22 27 39 
22 5 39 
22 14 39 
22 10 39 
22 23 39 
22 35 39 
22 21 39 
23 12 39 
23 5 39 
23 15 39 
23 26 39 
23 10 39 
23 30 39 
23 8 39 
23 18 39 
23 6 39 
23 33 39 
23 19 39 
23 35 39 
23 16 39 
24 30 39 
24 22 39 
24 13 39 
24 29 39 
24 18 39 
24 35 39 
24 27 39 
24 23 39 
25 26 39 
25 14 39 
25 32 39 
25 31 39 
25 10 39 
25 7 39 
25 11 39 
25 3 39 
25 30 39 
25 19 39 
25 18 39 
25 22 39 
25 9 39 
25 21 39 
25 6 39 
25 33 39 
25 8 39 
25 28 39 
25 27 39 
25 15 39 
25 16 39 
25 5 39 
25 2 39 
25 12 39 
26 19 39 
26 30 39 
26 14 39 
26 22 39 
26 10 39 
26 11 39 
26 28 39 
26 7 39 
26 6 39 
26 3 39 
26 31 39 
26 32 39 
26 18 39 
26 8 39 
26 9 39 
26 21 39 
26 33 39 
26 27 39 
26 15 39 
26 5 39 
26 23 39 
26 12 39 
27 22 39 
27 3 39 
27 26 39 
27 32 39 
27 31 39 
27 20 39 
27 8 39 
27 1 39 
27 28 39 
27 30 39 
27 10 39 
27 6 39 
27 19 39 
27 18 39 
27 9 39 
27 11 39 
27 2 39 
27 25 39 
27 14 39 
27 12 39 
27 7 39 
27 21 39 
27 33 39 
27 13 39 
27 15 39 
27 5 39 
27 23 39 
27 4 39 
27 35 39 
27 29 39 
27 24 39 
27 16 39 
28 22 39 
28 20 39 
28 31 39 
28 10 39 
28 6 39 
28 1 39 
28 26 39 
28 14 39 
28 32 39 
28 3 39 
28 30 39 
28 19 39 
28 11 39 
28 7 39 
28 21 39 
28 9 39 
28 8 39 
28 33 39 
28 25 39 
28 18 39 
28 15 39 
28 2 39 
28 27 39 
28 5 39 
28 16 39 
28 12 39 
28 29 39 
28 4 39 
28 23 39 
28 24 39 
29 17 39 
29 35 39 
29 7 39 
29 11 39 
29 9 39 
29 13 39 
29 34 39 
29 18 39 
29 4 39 
29 1 39 
29 24 39 
29 20 39 
29 5 39 
29 8 39 
29 3 39 
29 23 39 
29 16 39 
30 13 39 
30 34 39 
30 11 39 
30 35 39 
30 23 39 
30 4 39 
30 2 39 
30 10 39 
30 7 39 
30 19 39 
30 17 39 
30 21 39 
30 25 39 
30 5 39 
30 18 39 
30 12 39 
30 24 39 
30 16 39 
30 29 39 
30 15 39 
30 8 39 
30 9 39 
30 28 39 
30 31 39 
30 27 39 
30 32 39 
30 33 39 
30 6 39 
30 14 39 
30 20 39 
30 3 39 
30 1 39 
30 26 39 
30 22 39 
31 23 39 
31 13 39 
31 5 39 
31 20 39 
31 32 39 
31 7 39 
31 34 39 
31 4 39 
31 2 39 
31 18 39 
31 24 39 
31 29 39 
31 17 39 
31 12 39 
31 11 39 
31 9 39 
31 10 39 
31 35 39 
31 6 39 
31 3 39 
31 1 39 
31 28 39 
31 15 39 
31 22 39 
31 33 39 
32 5 39 
32 30 39 
32 22 39 
32 12 39 
32 3 39 
32 15 39 
32 6 39 
32 11 39 
32 2 39 
32 35 39 
32 27 39 
32 4 39 
32 29 39 
32 23 39 
32 13 39 
32 10 39 
32 14 39 
32 19 39 
32 1 39 
32 21 39 
32 16 39 
33 32 39 
33 28 39 
33 22 39 
33 26 39 
33 3 39 
33 8 39 
33 1 39 
33 20 39 
33 19 39 
33 30 39 
33 11 39 
33 10 39 
33 27 39 
33 21 39 
33 31 39 
33 6 39 
33 14 39 
33 18 39 
33 7 39 
33 9 39 
33 13 39 
33 16 39 
33 5 39 
33 15 39 
33 25 39 
33 12 39 
33 2 39 
33 29 39 
33 35 39 
33 23 39 
34 29 39 
34 24 39 
34 17 39 
34 7 39 
34 15 39 
34 35 39 
34 20 39 
34 4 39 
35 3 39 
35 6 39 
35 25 39 
35 30 39 
35 2 39 
35 5 39 
35 10 39 
35 29 39 
35 33 39 
35 14 39 
35 12 39 
35 4 39 
35 28 39 
1 33 40 
1 5 40 
1 4 40 
1 30 40 
1 13 40 
1 18 40 
1 23 40 
1 34 40 
1 24 40 
1 12 40 
1 2 40 
1 17 40 
1 27 40 
1 29 40 
1 35 40 
1 11 40 
1 20 40 
1 26 40 
1 25 40 
1 19 40 
1 10 40 
1 7 40 
1 31 40 
1 8 40 
1 15 40 
2 30 40 
2 29 40 
2 12 40 
2 35 40 
2 27 40 
2 33 40 
2 21 40 
2 34 40 
2 32 40 
2 23 40 
2 13 40 
2 7 40 
2 4 40 
2 8 40 
2 1 40 
2 20 40 
2 9 40 
2 28 40 
2 22 40 
2 24 40 
2 31 40 
2 10 40 
2 25 40 
2 3 40 
3 31 40 
3 20 40 
3 22 40 
3 14 40 
3 26 40 
3 33 40 
3 18 40 
3 30 40 
3 28 40 
3 8 40 
3 19 40 
3 2 40 
3 27 40 
3 15 40 
3 9 40 
3 21 40 
3 32 40 
3 25 40 
3 12 40 
3 11 40 
3 7 40 
3 13 40 
3 1 40 
3 16 40 
4 23 40 
4 17 40 
4 35 40 
4 25 40 
4 24 40 
4 28 40 
4 10 40 
4 19 40 
4 3 40 
4 13 40 
4 34 40 
4 21 40 
5 31 40 
5 1 40 
5 22 40 
5 26 40 
5 20 40 
5 14 40 
5 28 40 
5 19 40 
5 3 40 
5 8 40 
5 27 40 
5 9 40 
5 2 40 
5 33 40 
5 18 40 
5 10 40 
5 15 40 
5 25 40 
5 11 40 
5 6 40 
5 30 40 
5 7 40 
6 3 40 
6 32 40 
6 26 40 
6 14 40 
6 22 40 
6 20 40 
6 28 40 
6 11 40 
6 10 40 
6 31 40 
6 19 40 
6 8 40 
6 30 40 
6 9 40 
6 18 40 
6 27 40 
6 25 40 
6 16 40 
6 2 40 
6 15 40 
6 5 40 
6 1 40 
7 31 40 
7 10 40 
7 19 40 
7 32 40 
7 28 40 
7 30 40 
7 11 40 
7 26 40 
7 6 40 
7 14 40 
7 8 40 
7 22 40 
7 27 40 
7 25 40 
7 15 40 
7 12 40 
7 21 40 
7 5 40 
7 2 40 
7 20 40 
7 33 40 
7 3 40 
7 29 40 
7 16 40 
8 6 40 
8 30 40 
8 22 40 
8 28 40 
8 20 40 
8 7 40 
8 26 40 
8 14 40 
8 11 40 
8 31 40 
8 18 40 
8 15 40 
8 19 40 
8 9 40 
8 21 40 
8 10 40 
8 32 40 
8 33 40 
8 3 40 
8 25 40 
8 12 40 
8 27 40 
8 16 40 
8 2 40 
8 5 40 
8 1 40 
8 13 40 
8 29 40 
9 31 40 
9 23 40 
9 18 40 
9 25 40 
9 4 40 
9 24 40 
9 35 40 
9 27 40 
9 5 40 
9 15 40 
9 34 40 
9 16 40 
9 30 40 
9 12 40 
9 7 40 
9 22 40 
9 13 40 
9 33 40 
9 28 40 
9 1 40 
9 10 40 
9 8 40 
10 6 40 
10 26 40 
10 28 40 
10 32 40 
10 3 40 
10 20 40 
10 11 40 
10 31 40 
10 22 40 
10 8 40 
10 30 40 
10 19 40 
10 14 40 
10 9 40 
10 18 40 
10 27 40 
10 25 40 
10 33 40 
10 15 40 
10 2 40 
10 16 40 
10 5 40 
10 7 40 
10 12 40 
10 1 40 
10 21 40 
11 26 40 
11 22 40 
11 14 40 
11 31 40 
11 28 40 
11 32 40 
11 7 40 
11 6 40 
11 10 40 
11 30 40 
11 3 40 
11 19 40 
11 18 40 
11 20 40 
11 8 40 
11 27 40 
11 25 40 
11 33 40 
11 15 40 
11 9 40 
11 2 40 
11 5 40 
11 1 40 
12 1 40 
12 31 40 
12 19 40 
12 8 40 
12 32 40 
12 26 40 
12 18 40 
12 27 40 
12 6 40 
12 30 40 
12 14 40 
12 28 40 
12 15 40 
12 16 40 
12 29 40 
12 34 40 
12 17 40 
12 13 40 
12 10 40 
13 32 40 
13 14 40 
13 7 40 
13 20 40 
13 27 40 
13 31 40 
13 30 40 
13 25 40 
13 9 40 
13 26 40 
13 2 40 
13 5 40 
13 22 40 
13 1 40 
13 33 40 
13 8 40 
14 31 40 
14 26 40 
14 28 40 
14 32 40 
14 3 40 
14 6 40 
14 11 40 
14 22 40 
14 7 40 
14 19 40 
14 8 40 
14 18 40 
14 30 40 
14 10 40 
14 15 40 
14 9 40 
14 21 40 
14 2 40 
14 16 40 
14 33 40 
14 27 40 
14 5 40 
14 25 40 
14 13 40 
14 1 40 
14 20 40 
15 34 40 
15 21 40 
15 28 40 
15 10 40 
15 12 40 
15 9 40 
15 29 40 
15 26 40 
15 5 40 
15 7 40 
15 17 40 
15 27 40 
15 4 40 
15 33 40 
15 11 40 
15 22 40 
15 3 40 
15 14 40 
15 8 40 
15 35 40 
15 13 40 
15 1 40 
15 32 40 
15 20 40 
15 25 40 
15 2 40 
15 31 40 
15 30 40 
15 6 40 
15 18 40 
15 23 40 
15 19 40 
16 8 40 
16 14 40 
16 3 40 
16 11 40 
16 22 40 
16 4 40 
16 18 40 
16 30 40 
16 28 40 
16 35 40 
16 24 40 
16 23 40 
16 34 40 
16 17 40 
16 27 40 
16 20 40 
16 15 40 
16 21 40 
18 14 40 
18 31 40 
18 26 40 
18 8 40 
18 11 40 
18 6 40 
18 28 40 
18 27 40 
18 30 40 
18 25 40 
18 22 40 
18 32 40 
18 13 40 
18 12 40 
18 21 40 
18 3 40 
18 33 40 
18 35 40 
18 19 40 
18 4 40 
18 15 40 
18 10 40 
18 1 40 
18 23 40 
18 29 40 
18 2 40 
18 5 40 
19 26 40 
19 28 40 
19 22 40 
19 8 40 
19 11 40 
19 6 40 
19 14 40 
19 32 40 
19 33 40 
19 30 40 
19 7 40 
19 31 40 
19 27 40 
19 18 40 
19 21 40 
19 9 40 
19 10 40 
19 3 40 
19 25 40 
19 16 40 
19 15 40 
19 5 40 
19 1 40 
20 16 40 
20 22 40 
20 26 40 
20 3 40 
20 31 40 
20 19 40 
20 11 40 
20 30 40 
20 28 40 
20 33 40 
20 9 40 
20 27 40 
20 6 40 
20 14 40 
20 8 40 
20 25 40 
20 15 40 
20 5 40 
20 2 40 
20 32 40 
20 7 40 
21 16 40 
21 4 40 
21 23 40 
21 29 40 
21 17 40 
21 24 40 
21 2 40 
21 34 40 
21 7 40 
21 12 40 
21 35 40 
21 9 40 
21 26 40 
21 20 40 
21 1 40 
21 32 40 
21 13 40 
21 6 40 
21 11 40 
21 5 40 
22 31 40 
22 33 40 
22 9 40 
22 20 40 
22 15 40 
22 26 40 
22 7 40 
22 16 40 
22 4 40 
22 1 40 
22 8 40 
22 30 40 
22 3 40 
22 28 40 
22 18 40 
22 25 40 
22 2 40 
22 12 40 
22 11 40 
22 27 40 
22 5 40 
22 14 40 
22 10 40 
22 23 40 
22 35 40 
22 21 40 
22 19 40 
23 5 40 
23 15 40 
23 26 40 
23 10 40 
23 30 40 
23 8 40 
23 18 40 
23 6 40 
23 33 40 
23 19 40 
23 35 40 
23 16 40 
23 27 40 
24 30 40 
24 22 40 
24 13 40 
24 29 40 
24 35 40 
24 27 40 
24 23 40 
24 34 40 
25 26 40 
25 14 40 
25 32 40 
25 31 40 
25 10 40 
25 7 40 
25 11 40 
25 3 40 
25 30 40 
25 19 40 
25 18 40 
25 22 40 
25 9 40 
25 21 40 
25 6 40 
25 33 40 
25 8 40 
25 28 40 
25 27 40 
25 15 40 
25 16 40 
25 5 40 
25 2 40 
25 12 40 
26 19 40 
26 30 40 
26 14 40 
26 22 40 
26 10 40 
26 11 40 
26 28 40 
26 7 40 
26 6 40 
26 3 40 
26 31 40 
26 32 40 
26 18 40 
26 8 40 
26 9 40 
26 21 40 
26 33 40 
26 27 40 
26 15 40 
26 5 40 
26 12 40 
26 20 40 
27 22 40 
27 3 40 
27 26 40 
27 32 40 
27 31 40 
27 20 40 
27 8 40 
27 1 40 
27 28 40 
27 30 40 
27 10 40 
27 6 40 
27 19 40 
27 18 40 
27 9 40 
27 11 40 
27 2 40 
27 25 40 
27 14 40 
27 12 40 
27 7 40 
27 21 40 
27 33 40 
27 13 40 
27 15 40 
27 5 40 
27 23 40 
27 4 40 
27 35 40 
27 29 40 
27 16 40 
27 34 40 
28 22 40 
28 20 40 
28 31 40 
28 10 40 
28 6 40 
28 1 40 
28 26 40 
28 14 40 
28 32 40 
28 3 40 
28 30 40 
28 19 40 
28 11 40 
28 7 40 
28 21 40 
28 9 40 
28 8 40 
28 33 40 
28 25 40 
28 18 40 
28 15 40 
28 2 40 
28 27 40 
28 5 40 
28 16 40 
28 12 40 
28 29 40 
28 23 40 
29 17 40 
29 35 40 
29 7 40 
29 11 40 
29 9 40 
29 13 40 
29 34 40 
29 18 40 
29 4 40 
29 1 40 
29 24 40 
29 20 40 
29 5 40 
29 8 40 
29 3 40 
29 23 40 
29 16 40 
29 21 40 
29 33 40 
30 13 40 
30 34 40 
30 11 40 
30 35 40 
30 23 40 
30 4 40 
30 2 40 
30 10 40 
30 7 40 
30 19 40 
30 17 40 
30 21 40 
30 25 40 
30 5 40 
30 18 40 
30 12 40 
30 24 40 
30 16 40 
30 29 40 
30 15 40 
30 8 40 
30 9 40 
30 28 40 
30 31 40 
30 27 40 
30 32 40 
30 33 40 
30 6 40 
30 14 40 
30 20 40 
30 3 40 
30 1 40 
30 26 40 
30 22 40 
31 23 40 
31 13 40 
31 5 40 
31 20 40 
31 32 40 
31 7 40 
31 34 40 
31 4 40 
31 2 40 
31 18 40 
31 24 40 
31 29 40 
31 17 40 
31 12 40 
31 11 40 
31 9 40 
31 10 40 
31 35 40 
31 6 40 
31 3 40 
31 1 40 
31 15 40 
31 22 40 
31 33 40 
31 27 40 
32 5 40 
32 30 40 
32 22 40 
32 12 40 
32 3 40 
32 15 40 
32 6 40 
32 11 40 
32 2 40 
32 35 40 
32 27 40 
32 4 40 
32 23 40 
32 13 40 
32 10 40 
32 14 40 
32 19 40 
32 1 40 
32 21 40 
32 16 40 
32 33 40 
33 32 40 
33 28 40 
33 22 40 
33 26 40 
33 3 40 
33 8 40 
33 1 40 
33 20 40 
33 19 40 
33 30 40 
33 11 40 
33 10 40 
33 27 40 
33 21 40 
33 31 40 
33 6 40 
33 14 40 
33 18 40 
33 7 40 
33 9 40 
33 13 40 
33 16 40 
33 5 40 
33 15 40 
33 25 40 
33 12 40 
33 2 40 
33 29 40 
33 35 40 
33 23 40 
33 4 40 
34 24 40 
34 17 40 
34 7 40 
34 15 40 
34 35 40 
34 20 40 
34 4 40 
35 3 40 
35 6 40 
35 25 40 
35 30 40 
35 2 40 
35 5 40 
35 10 40 
35 29 40 
35 33 40 
35 14 40 
35 4 40 
35 28 40 
35 21 40 
1 33 41 
1 4 41 
1 30 41 
1 13 41 
1 18 41 
1 23 41 
1 34 41 
1 24 41 
1 12 41 
1 2 41 
1 17 41 
1 27 41 
1 29 41 
1 35 41 
1 11 41 
1 20 41 
1 26 41 
1 25 41 
1 19 41 
1 10 41 
1 7 41 
1 31 41 
1 8 41 
1 15 41 
1 22 41 
2 30 41 
2 29 41 
2 12 41 
2 27 41 
2 33 41 
2 21 41 
2 34 41 
2 32 41 
2 13 41 
2 7 41 
2 4 41 
2 8 41 
2 1 41 
2 20 41 
2 9 41 
2 28 41 
2 22 41 
2 24 41 
2 31 41 
2 10 41 
2 25 41 
2 3 41 
3 31 41 
3 20 41 
3 22 41 
3 14 41 
3 26 41 
3 33 41 
3 18 41 
3 30 41 
3 28 41 
3 8 41 
3 19 41 
3 2 41 
3 27 41 
3 15 41 
3 9 41 
3 21 41 
3 32 41 
3 25 41 
3 12 41 
3 11 41 
3 7 41 
3 13 41 
3 1 41 
3 16 41 
3 35 41 
3 5 41 
4 23 41 
4 35 41 
4 25 41 
4 24 41 
4 28 41 
4 10 41 
4 19 41 
4 3 41 
4 13 41 
4 34 41 
4 21 41 
4 18 41 
5 31 41 
5 1 41 
5 22 41 
5 26 41 
5 20 41 
5 14 41 
5 28 41 
5 19 41 
5 3 41 
5 8 41 
5 27 41 
5 9 41 
5 2 41 
5 33 41 
5 18 41 
5 10 41 
5 15 41 
5 25 41 
5 11 41 
5 6 41 
5 30 41 
5 7 41 
6 3 41 
6 32 41 
6 26 41 
6 14 41 
6 22 41 
6 20 41 
6 28 41 
6 11 41 
6 10 41 
6 31 41 
6 19 41 
6 8 41 
6 30 41 
6 9 41 
6 18 41 
6 27 41 
6 25 41 
6 2 41 
6 15 41 
6 5 41 
6 1 41 
6 7 41 
7 31 41 
7 10 41 
7 19 41 
7 32 41 
7 28 41 
7 30 41 
7 11 41 
7 26 41 
7 6 41 
7 14 41 
7 8 41 
7 22 41 
7 27 41 
7 25 41 
7 15 41 
7 12 41 
7 21 41 
7 5 41 
7 2 41 
7 20 41 
7 33 41 
7 3 41 
7 29 41 
7 16 41 
7 1 41 
8 6 41 
8 30 41 
8 22 41 
8 28 41 
8 20 41 
8 7 41 
8 26 41 
8 14 41 
8 11 41 
8 31 41 
8 18 41 
8 15 41 
8 19 41 
8 9 41 
8 21 41 
8 10 41 
8 32 41 
8 33 41 
8 3 41 
8 25 41 
8 12 41 
8 27 41 
8 16 41 
8 2 41 
8 5 41 
8 1 41 
8 13 41 
8 29 41 
8 35 41 
9 31 41 
9 23 41 
9 18 41 
9 25 41 
9 4 41 
9 24 41 
9 35 41 
9 27 41 
9 15 41 
9 34 41 
9 16 41 
9 30 41 
9 12 41 
9 7 41 
9 22 41 
9 13 41 
9 33 41 
9 28 41 
9 1 41 
9 10 41 
9 8 41 
9 29 41 
10 6 41 
10 26 41 
10 28 41 
10 32 41 
10 3 41 
10 20 41 
10 11 41 
10 31 41 
10 22 41 
10 8 41 
10 30 41 
10 19 41 
10 14 41 
10 9 41 
10 18 41 
10 27 41 
10 25 41 
10 33 41 
10 15 41 
10 2 41 
10 5 41 
10 7 41 
10 12 41 
10 1 41 
10 21 41 
10 29 41 
11 26 41 
11 22 41 
11 14 41 
11 31 41 
11 28 41 
11 32 41 
11 7 41 
11 6 41 
11 10 41 
11 30 41 
11 3 41 
11 19 41 
11 18 41 
11 20 41 
11 8 41 
11 27 41 
11 25 41 
11 33 41 
11 15 41 
11 9 41 
11 2 41 
11 5 41 
11 1 41 
11 29 41 
12 1 41 
12 31 41 
12 19 41 
12 8 41 
12 32 41 
12 26 41 
12 18 41 
12 27 41 
12 6 41 
12 30 41 
12 14 41 
12 28 41 
12 15 41 
12 16 41 
12 29 41 
12 34 41 
12 17 41 
12 13 41 
12 10 41 
13 32 41 
13 14 41 
13 7 41 
13 20 41 
13 27 41 
13 31 41 
13 30 41 
13 25 41 
13 9 41 
13 26 41 
13 2 41 
13 5 41 
13 22 41 
13 1 41 
13 33 41 
13 8 41 
13 29 41 
14 31 41 
14 26 41 
14 28 41 
14 32 41 
14 3 41 
14 6 41 
14 11 41 
14 22 41 
14 7 41 
14 19 41 
14 8 41 
14 18 41 
14 30 41 
14 10 41 
14 15 41 
14 9 41 
14 21 41 
14 2 41 
14 16 41 
14 33 41 
14 27 41 
14 5 41 
14 25 41 
14 1 41 
14 20 41 
15 34 41 
15 21 41 
15 28 41 
15 10 41 
15 12 41 
15 9 41 
15 29 41 
15 26 41 
15 5 41 
15 7 41 
15 17 41 
15 27 41 
15 4 41 
15 33 41 
15 11 41 
15 22 41 
15 3 41 
15 14 41 
15 8 41 
15 35 41 
15 13 41 
15 1 41 
15 32 41 
15 20 41 
15 25 41 
15 2 41 
15 31 41 
15 30 41 
15 6 41 
15 18 41 
15 23 41 
15 19 41 
15 24 41 
15 16 41 
16 8 41 
16 14 41 
16 3 41 
16 22 41 
16 4 41 
16 18 41 
16 30 41 
16 28 41 
16 35 41 
16 24 41 
16 23 41 
16 34 41 
16 17 41 
16 27 41 
16 20 41 
16 15 41 
16 21 41 
16 12 41 
18 14 41 
18 31 41 
18 26 41 
18 8 41 
18 11 41 
18 6 41 
18 28 41 
18 27 41 
18 30 41 
18 25 41 
18 22 41 
18 32 41 
18 13 41 
18 12 41 
18 21 41 
18 3 41 
18 33 41 
18 35 41 
18 19 41 
18 4 41 
18 15 41 
18 10 41 
18 1 41 
18 23 41 
18 29 41 
18 2 41 
18 9 41 
19 26 41 
19 28 41 
19 22 41 
19 8 41 
19 11 41 
19 6 41 
19 14 41 
19 32 41 
19 33 41 
19 30 41 
19 7 41 
19 31 41 
19 27 41 
19 18 41 
19 21 41 
19 9 41 
19 10 41 
19 3 41 
19 25 41 
19 16 41 
19 15 41 
19 5 41 
19 1 41 
19 2 41 
20 16 41 
20 22 41 
20 26 41 
20 3 41 
20 31 41 
20 19 41 
20 11 41 
20 30 41 
20 28 41 
20 33 41 
20 9 41 
20 27 41 
20 6 41 
20 14 41 
20 8 41 
20 25 41 
20 15 41 
20 2 41 
20 32 41 
20 7 41 
20 18 41 
21 16 41 
21 4 41 
21 23 41 
21 29 41 
21 17 41 
21 24 41 
21 34 41 
21 7 41 
21 12 41 
21 35 41 
21 9 41 
21 26 41 
21 20 41 
21 32 41 
21 13 41 
21 6 41 
21 11 41 
21 5 41 
22 31 41 
22 33 41 
22 9 41 
22 20 41 
22 15 41 
22 26 41 
22 7 41 
22 16 41 
22 4 41 
22 1 41 
22 8 41 
22 30 41 
22 3 41 
22 28 41 
22 18 41 
22 25 41 
22 2 41 
22 12 41 
22 11 41 
22 27 41 
22 5 41 
22 14 41 
22 10 41 
22 23 41 
22 35 41 
22 21 41 
22 19 41 
22 29 41 
23 5 41 
23 15 41 
23 26 41 
23 10 41 
23 30 41 
23 8 41 
23 18 41 
23 6 41 
23 33 41 
23 19 41 
23 35 41 
23 16 41 
23 27 41 
23 2 41 
24 30 41 
24 22 41 
24 13 41 
24 29 41 
24 35 41 
24 27 41 
24 23 41 
24 34 41 
24 18 41 
25 26 41 
25 14 41 
25 32 41 
25 31 41 
25 10 41 
25 7 41 
25 11 41 
25 3 41 
25 30 41 
25 19 41 
25 18 41 
25 22 41 
25 9 41 
25 21 41 
25 6 41 
25 33 41 
25 8 41 
25 28 41 
25 27 41 
25 15 41 
25 5 41 
25 2 41 
25 12 41 
25 1 41 
26 19 41 
26 30 41 
26 14 41 
26 22 41 
26 10 41 
26 11 41 
26 28 41 
26 7 41 
26 6 41 
26 3 41 
26 31 41 
26 32 41 
26 18 41 
26 8 41 
26 9 41 
26 21 41 
26 33 41 
26 27 41 
26 15 41 
26 12 41 
26 20 41 
26 2 41 
27 22 41 
27 3 41 
27 26 41 
27 32 41 
27 31 41 
27 20 41 
27 8 41 
27 1 41 
27 28 41 
27 30 41 
27 10 41 
27 6 41 
27 19 41 
27 18 41 
27 9 41 
27 11 41 
27 2 41 
27 25 41 
27 14 41 
27 12 41 
27 7 41 
27 21 41 
27 33 41 
27 13 41 
27 15 41 
27 5 41 
27 23 41 
27 4 41 
27 35 41 
27 29 41 
27 16 41 
27 24 41 
28 22 41 
28 20 41 
28 31 41 
28 10 41 
28 6 41 
28 1 41 
28 26 41 
28 14 41 
28 32 41 
28 3 41 
28 30 41 
28 19 41 
28 11 41 
28 7 41 
28 21 41 
28 9 41 
28 8 41 
28 33 41 
28 25 41 
28 18 41 
28 15 41 
28 2 41 
28 27 41 
28 5 41 
28 16 41 
28 12 41 
28 29 41 
28 23 41 
28 4 41 
28 13 41 
29 17 41 
29 35 41 
29 7 41 
29 11 41 
29 9 41 
29 13 41 
29 34 41 
29 18 41 
29 4 41 
29 1 41 
29 24 41 
29 20 41 
29 5 41 
29 8 41 
29 23 41 
29 16 41 
29 21 41 
29 33 41 
30 13 41 
30 34 41 
30 11 41 
30 35 41 
30 23 41 
30 4 41 
30 2 41 
30 10 41 
30 7 41 
30 19 41 
30 17 41 
30 21 41 
30 25 41 
30 5 41 
30 18 41 
30 12 41 
30 24 41 
30 16 41 
30 29 41 
30 15 41 
30 8 41 
30 9 41 
30 28 41 
30 31 41 
30 27 41 
30 32 41 
30 33 41 
30 6 41 
30 14 41 
30 20 41 
30 3 41 
30 1 41 
30 26 41 
30 22 41 
31 23 41 
31 13 41 
31 5 41 
31 20 41 
31 32 41 
31 7 41 
31 34 41 
31 4 41 
31 2 41 
31 18 41 
31 24 41 
31 29 41 
31 17 41 
31 12 41 
31 11 41 
31 9 41 
31 10 41 
31 35 41 
31 6 41 
31 1 41 
31 15 41 
31 22 41 
31 33 41 
31 27 41 
31 28 41 
32 30 41 
32 22 41 
32 12 41 
32 3 41 
32 15 41 
32 6 41 
32 11 41 
32 2 41 
32 35 41 
32 27 41 
32 4 41 
32 23 41 
32 13 41 
32 10 41 
32 14 41 
32 19 41 
32 1 41 
32 21 41 
32 16 41 
32 33 41 
32 29 41 
33 32 41 
33 28 41 
33 22 41 
33 26 41 
33 3 41 
33 8 41 
33 1 41 
33 20 41 
33 19 41 
33 30 41 
33 11 41 
33 10 41 
33 27 41 
33 21 41 
33 31 41 
33 6 41 
33 14 41 
33 18 41 
33 7 41 
33 9 41 
33 13 41 
33 16 41 
33 5 41 
33 15 41 
33 25 41 
33 12 41 
33 2 41 
33 29 41 
33 4 41 
34 24 41 
34 7 41 
34 15 41 
34 35 41 
34 20 41 
34 4 41 
35 6 41 
35 25 41 
35 30 41 
35 2 41 
35 5 41 
35 10 41 
35 29 41 
35 33 41 
35 14 41 
35 4 41 
35 28 41 
35 21 41 
35 9 41 
1 33 42 
1 4 42 
1 30 42 
1 13 42 
1 18 42 
1 23 42 
1 34 42 
1 24 42 
1 12 42 
1 17 42 
1 27 42 
1 29 42 
1 35 42 
1 11 42 
1 20 42 
1 26 42 
1 25 42 
1 19 42 
1 10 42 
1 7 42 
1 31 42 
1 8 42 
1 15 42 
1 22 42 
1 28 42 
2 30 42 
2 29 42 
2 12 42 
2 27 42 
2 33 42 
2 21 42 
2 34 42 
2 32 42 
2 13 42 
2 7 42 
2 4 42 
2 8 42 
2 1 42 
2 20 42 
2 9 42 
2 28 42 
2 22 42 
2 24 42 
2 31 42 
2 10 42 
2 25 42 
2 3 42 
2 17 42 
2 15 42 
3 31 42 
3 20 42 
3 22 42 
3 14 42 
3 26 42 
3 33 42 
3 18 42 
3 30 42 
3 28 42 
3 8 42 
3 19 42 
3 2 42 
3 27 42 
3 15 42 
3 9 42 
3 21 42 
3 32 42 
3 25 42 
3 12 42 
3 11 42 
3 7 42 
3 1 42 
3 16 42 
3 5 42 
4 23 42 
4 35 42 
4 25 42 
4 24 42 
4 28 42 
4 10 42 
4 19 42 
4 3 42 
4 13 42 
4 34 42 
4 21 42 
4 15 42 
5 31 42 
5 1 42 
5 22 42 
5 26 42 
5 20 42 
5 14 42 
5 28 42 
5 19 42 
5 3 42 
5 8 42 
5 27 42 
5 9 42 
5 2 42 
5 33 42 
5 18 42 
5 10 42 
5 15 42 
5 25 42 
5 11 42 
5 6 42 
5 30 42 
5 7 42 
6 3 42 
6 32 42 
6 26 42 
6 14 42 
6 22 42 
6 20 42 
6 28 42 
6 11 42 
6 10 42 
6 31 42 
6 19 42 
6 8 42 
6 30 42 
6 9 42 
6 18 42 
6 27 42 
6 25 42 
6 2 42 
6 15 42 
6 5 42 
6 1 42 
6 7 42 
7 31 42 
7 10 42 
7 19 42 
7 32 42 
7 28 42 
7 30 42 
7 11 42 
7 26 42 
7 6 42 
7 14 42 
7 8 42 
7 22 42 
7 27 42 
7 25 42 
7 15 42 
7 12 42 
7 21 42 
7 5 42 
7 2 42 
7 20 42 
7 33 42 
7 3 42 
7 29 42 
7 16 42 
7 1 42 
7 18 42 
8 6 42 
8 30 42 
8 22 42 
8 28 42 
8 20 42 
8 7 42 
8 26 42 
8 14 42 
8 11 42 
8 31 42 
8 18 42 
8 15 42 
8 19 42 
8 9 42 
8 21 42 
8 10 42 
8 32 42 
8 33 42 
8 3 42 
8 25 42 
8 12 42 
8 27 42 
8 16 42 
8 2 42 
8 5 42 
8 1 42 
8 13 42 
8 29 42 
8 35 42 
9 31 42 
9 23 42 
9 18 42 
9 25 42 
9 4 42 
9 24 42 
9 35 42 
9 27 42 
9 15 42 
9 34 42 
9 16 42 
9 30 42 
9 12 42 
9 22 42 
9 13 42 
9 33 42 
9 28 42 
9 1 42 
9 10 42 
9 8 42 
9 29 42 
10 6 42 
10 26 42 
10 28 42 
10 32 42 
10 3 42 
10 20 42 
10 11 42 
10 31 42 
10 22 42 
10 8 42 
10 30 42 
10 19 42 
10 14 42 
10 9 42 
10 18 42 
10 27 42 
10 25 42 
10 33 42 
10 15 42 
10 5 42 
10 7 42 
10 12 42 
10 1 42 
10 21 42 
10 29 42 
10 13 42 
11 26 42 
11 22 42 
11 14 42 
11 31 42 
11 28 42 
11 32 42 
11 7 42 
11 6 42 
11 10 42 
11 30 42 
11 3 42 
11 19 42 
11 18 42 
11 20 42 
11 8 42 
11 27 42 
11 25 42 
11 33 42 
11 15 42 
11 9 42 
11 2 42 
11 5 42 
11 1 42 
11 16 42 
12 1 42 
12 31 42 
12 19 42 
12 8 42 
12 32 42 
12 26 42 
12 27 42 
12 6 42 
12 30 42 
12 14 42 
12 28 42 
12 15 42 
12 16 42 
12 29 42 
12 34 42 
12 17 42 
12 13 42 
13 32 42 
13 14 42 
13 7 42 
13 20 42 
13 27 42 
13 31 42 
13 30 42 
13 25 42 
13 9 42 
13 26 42 
13 5 42 
13 22 42 
13 1 42 
13 33 42 
13 8 42 
13 29 42 
13 17 42 
14 31 42 
14 26 42 
14 28 42 
14 32 42 
14 3 42 
14 6 42 
14 11 42 
14 22 42 
14 7 42 
14 19 42 
14 8 42 
14 18 42 
14 30 42 
14 10 42 
14 15 42 
14 9 42 
14 2 42 
14 16 42 
14 33 42 
14 27 42 
14 5 42 
14 25 42 
14 1 42 
14 20 42 
14 12 42 
15 34 42 
15 21 42 
15 28 42 
15 10 42 
15 12 42 
15 9 42 
15 29 42 
15 26 42 
15 5 42 
15 7 42 
15 27 42 
15 4 42 
15 33 42 
15 11 42 
15 22 42 
15 3 42 
15 14 42 
15 8 42 
15 35 42 
15 13 42 
15 1 42 
15 32 42 
15 20 42 
15 25 42 
15 2 42 
15 31 42 
15 30 42 
15 6 42 
15 18 42 
15 23 42 
15 19 42 
15 16 42 
16 8 42 
16 14 42 
16 3 42 
16 22 42 
16 4 42 
16 18 42 
16 30 42 
16 28 42 
16 35 42 
16 24 42 
16 23 42 
16 27 42 
16 20 42 
16 15 42 
16 21 42 
16 12 42 
17 35 42 
17 16 42 
18 14 42 
18 31 42 
18 26 42 
18 8 42 
18 11 42 
18 6 42 
18 28 42 
18 27 42 
18 30 42 
18 25 42 
18 22 42 
18 32 42 
18 13 42 
18 12 42 
18 21 42 
18 3 42 
18 33 42 
18 35 42 
18 19 42 
18 4 42 
18 15 42 
18 10 42 
18 1 42 
18 23 42 
18 29 42 
18 2 42 
18 9 42 
18 24 42 
18 16 42 
19 26 42 
19 28 42 
19 22 42 
19 8 42 
19 11 42 
19 6 42 
19 14 42 
19 32 42 
19 33 42 
19 30 42 
19 7 42 
19 31 42 
19 27 42 
19 18 42 
19 21 42 
19 9 42 
19 10 42 
19 3 42 
19 25 42 
19 16 42 
19 15 42 
19 5 42 
19 1 42 
19 2 42 
19 20 42 
20 16 42 
20 22 42 
20 26 42 
20 3 42 
20 31 42 
20 19 42 
20 11 42 
20 30 42 
20 28 42 
20 33 42 
20 9 42 
20 27 42 
20 6 42 
20 14 42 
20 8 42 
20 25 42 
20 15 42 
20 32 42 
20 7 42 
20 18 42 
20 1 42 
21 16 42 
21 4 42 
21 23 42 
21 29 42 
21 17 42 
21 24 42 
21 34 42 
21 12 42 
21 35 42 
21 9 42 
21 26 42 
21 20 42 
21 32 42 
21 13 42 
21 6 42 
21 11 42 
21 5 42 
21 2 42 
22 31 42 
22 33 42 
22 9 42 
22 20 42 
22 15 42 
22 26 42 
22 7 42 
22 16 42 
22 4 42 
22 1 42 
22 8 42 
22 30 42 
22 3 42 
22 28 42 
22 18 42 
22 25 42 
22 2 42 
22 12 42 
22 11 42 
22 27 42 
22 5 42 
22 14 42 
22 10 42 
22 23 42 
22 35 42 
22 21 42 
22 19 42 
22 29 42 
22 13 42 
23 5 42 
23 15 42 
23 26 42 
23 10 42 
23 30 42 
23 8 42 
23 18 42 
23 6 42 
23 33 42 
23 19 42 
23 16 42 
23 27 42 
23 2 42 
23 28 42 
24 30 42 
24 22 42 
24 13 42 
24 29 42 
24 35 42 
24 27 42 
24 23 42 
24 34 42 
24 18 42 
24 17 42 
25 26 42 
25 14 42 
25 32 42 
25 31 42 
25 10 42 
25 7 42 
25 11 42 
25 3 42 
25 30 42 
25 19 42 
25 18 42 
25 22 42 
25 9 42 
25 21 42 
25 6 42 
25 33 42 
25 8 42 
25 28 42 
25 27 42 
25 15 42 
25 5 42 
25 2 42 
25 12 42 
25 1 42 
25 16 42 
26 19 42 
26 30 42 
26 14 42 
26 22 42 
26 10 42 
26 11 42 
26 28 42 
26 7 42 
26 6 42 
26 3 42 
26 31 42 
26 32 42 
26 18 42 
26 8 42 
26 9 42 
26 21 42 
26 33 42 
26 27 42 
26 15 42 
26 12 42 
26 20 42 
26 2 42 
26 25 42 
26 16 42 
27 22 42 
27 3 42 
27 26 42 
27 32 42 
27 31 42 
27 20 42 
27 8 42 
27 1 42 
27 28 42 
27 30 42 
27 10 42 
27 6 42 
27 19 42 
27 18 42 
27 9 42 
27 11 42 
27 2 42 
27 25 42 
27 14 42 
27 12 42 
27 7 42 
27 21 42 
27 33 42 
27 13 42 
27 15 42 
27 5 42 
27 23 42 
27 4 42 
27 35 42 
27 29 42 
27 16 42 
28 22 42 
28 20 42 
28 31 42 
28 6 42 
28 1 42 
28 26 42 
28 14 42 
28 32 42 
28 3 42 
28 30 42 
28 19 42 
28 11 42 
28 7 42 
28 21 42 
28 9 42 
28 33 42 
28 25 42 
28 18 42 
28 15 42 
28 2 42 
28 27 42 
28 5 42 
28 16 42 
28 12 42 
28 29 42 
28 23 42 
28 4 42 
28 13 42 
29 17 42 
29 35 42 
29 7 42 
29 11 42 
29 9 42 
29 13 42 
29 34 42 
29 18 42 
29 4 42 
29 1 42 
29 24 42 
29 20 42 
29 5 42 
29 8 42 
29 23 42 
29 16 42 
29 21 42 
29 33 42 
29 6 42 
30 13 42 
30 34 42 
30 11 42 
30 35 42 
30 23 42 
30 4 42 
30 2 42 
30 10 42 
30 7 42 
30 19 42 
30 17 42 
30 21 42 
30 25 42 
30 5 42 
30 18 42 
30 12 42 
30 24 42 
30 16 42 
30 29 42 
30 15 42 
30 8 42 
30 9 42 
30 28 42 
30 31 42 
30 27 42 
30 32 42 
30 33 42 
30 6 42 
30 14 42 
30 20 42 
30 3 42 
30 1 42 
30 26 42 
30 22 42 
31 23 42 
31 13 42 
31 5 42 
31 20 42 
31 32 42 
31 7 42 
31 34 42 
31 4 42 
31 18 42 
31 24 42 
31 29 42 
31 17 42 
31 12 42 
31 11 42 
31 9 42 
31 10 42 
31 35 42 
31 6 42 
31 1 42 
31 15 42 
31 22 42 
31 33 42 
31 27 42 
31 28 42 
31 3 42 
32 30 42 
32 22 42 
32 12 42 
32 3 42 
32 15 42 
32 6 42 
32 11 42 
32 35 42 
32 27 42 
32 4 42 
32 23 42 
32 13 42 
32 10 42 
32 14 42 
32 19 42 
32 1 42 
32 21 42 
32 16 42 
32 33 42 
32 29 42 
32 24 42 
33 32 42 
33 28 42 
33 22 42 
33 26 42 
33 3 42 
33 8 42 
33 1 42 
33 20 42 
33 19 42 
33 30 42 
33 11 42 
33 10 42 
33 27 42 
33 21 42 
33 31 42 
33 6 42 
33 14 42 
33 18 42 
33 7 42 
33 9 42 
33 16 42 
33 5 42 
33 15 42 
33 25 42 
33 12 42 
33 2 42 
33 29 42 
34 24 42 
34 7 42 
34 15 42 
34 35 42 
34 20 42 
34 4 42 
35 6 42 
35 25 42 
35 30 42 
35 2 42 
35 5 42 
35 10 42 
35 29 42 
35 33 42 
35 14 42 
35 4 42 
35 28 42 
35 21 42 
35 9 42 
35 31 42 
35 32 42 
1 33 43 
1 4 43 
1 30 43 
1 13 43 
1 18 43 
1 23 43 
1 34 43 
1 24 43 
1 12 43 
1 17 43 
1 27 43 
1 29 43 
1 35 43 
1 11 43 
1 26 43 
1 25 43 
1 19 43 
1 10 43 
1 7 43 
1 31 43 
1 8 43 
1 15 43 
1 22 43 
1 28 43 
1 14 43 
2 30 43 
2 29 43 
2 12 43 
2 27 43 
2 33 43 
2 21 43 
2 34 43 
2 32 43 
2 13 43 
2 7 43 
2 4 43 
2 8 43 
2 1 43 
2 20 43 
2 28 43 
2 22 43 
2 24 43 
2 10 43 
2 25 43 
2 3 43 
2 17 43 
2 15 43 
3 31 43 
3 22 43 
3 14 43 
3 26 43 
3 33 43 
3 18 43 
3 30 43 
3 28 43 
3 8 43 
3 19 43 
3 2 43 
3 27 43 
3 15 43 
3 9 43 
3 21 43 
3 32 43 
3 25 43 
3 12 43 
3 11 43 
3 7 43 
3 1 43 
3 5 43 
4 23 43 
4 35 43 
4 25 43 
4 24 43 
4 28 43 
4 10 43 
4 19 43 
4 3 43 
4 13 43 
4 34 43 
4 21 43 
5 31 43 
5 1 43 
5 22 43 
5 26 43 
5 20 43 
5 14 43 
5 28 43 
5 19 43 
5 3 43 
5 8 43 
5 27 43 
5 9 43 
5 2 43 
5 33 43 
5 18 43 
5 10 43 
5 15 43 
5 25 43 
5 11 43 
5 6 43 
5 30 43 
5 7 43 
6 3 43 
6 32 43 
6 26 43 
6 14 43 
6 22 43 
6 20 43 
6 28 43 
6 11 43 
6 10 43 
6 31 43 
6 19 43 
6 8 43 
6 30 43 
6 18 43 
6 27 43 
6 25 43 
6 2 43 
6 15 43 
6 5 43 
6 1 43 
6 7 43 
7 31 43 
7 10 43 
7 19 43 
7 32 43 
7 28 43 
7 30 43 
7 11 43 
7 26 43 
7 6 43 
7 14 43 
7 8 43 
7 22 43 
7 27 43 
7 25 43 
7 15 43 
7 21 43 
7 5 43 
7 2 43 
7 20 43 
7 33 43 
7 3 43 
7 29 43 
7 1 43 
7 18 43 
8 6 43 
8 30 43 
8 22 43 
8 28 43 
8 20 43 
8 7 43 
8 26 43 
8 14 43 
8 11 43 
8 31 43 
8 18 43 
8 15 43 
8 19 43 
8 9 43 
8 21 43 
8 10 43 
8 32 43 
8 33 43 
8 3 43 
8 25 43 
8 12 43 
8 27 43 
8 16 43 
8 2 43 
8 5 43 
8 1 43 
8 13 43 
8 29 43 
8 35 43 
9 31 43 
9 23 43 
9 18 43 
9 25 43 
9 4 43 
9 24 43 
9 35 43 
9 27 43 
9 15 43 
9 34 43 
9 30 43 
9 12 43 
9 22 43 
9 13 43 
9 33 43 
9 28 43 
9 1 43 
9 10 43 
9 8 43 
9 29 43 
9 17 43 
10 6 43 
10 26 43 
10 28 43 
10 32 43 
10 3 43 
10 20 43 
10 11 43 
10 31 43 
10 22 43 
10 8 43 
10 30 43 
10 19 43 
10 14 43 
10 9 43 
10 18 43 
10 27 43 
10 25 43 
10 33 43 
10 15 43 
10 5 43 
10 7 43 
10 1 43 
10 21 43 
10 29 43 
10 13 43 
10 2 43 
11 26 43 
11 22 43 
11 14 43 
11 31 43 
11 28 43 
11 32 43 
11 7 43 
11 6 43 
11 10 43 
11 30 43 
11 3 43 
11 19 43 
11 18 43 
11 20 43 
11 8 43 
11 27 43 
11 25 43 
11 33 43 
11 15 43 
11 9 43 
11 2 43 
11 5 43 
11 1 43 
11 29 43 
12 1 43 
12 31 43 
12 19 43 
12 8 43 
12 32 43 
12 26 43 
12 27 43 
12 6 43 
12 30 43 
12 14 43 
12 28 43 
12 15 43 
12 16 43 
12 29 43 
12 34 43 
12 17 43 
12 13 43 
12 5 43 
13 32 43 
13 14 43 
13 7 43 
13 20 43 
13 27 43 
13 31 43 
13 30 43 
13 25 43 
13 9 43 
13 26 43 
13 5 43 
13 22 43 
13 1 43 
13 33 43 
13 8 43 
13 29 43 
13 2 43 
14 31 43 
14 26 43 
14 28 43 
14 32 43 
14 3 43 
14 6 43 
14 11 43 
14 22 43 
14 7 43 
14 19 43 
14 8 43 
14 18 43 
14 30 43 
14 10 43 
14 15 43 
14 9 43 
14 2 43 
14 33 43 
14 27 43 
14 5 43 
14 25 43 
14 1 43 
14 20 43 
14 12 43 
14 21 43 
15 21 43 
15 28 43 
15 10 43 
15 12 43 
15 9 43 
15 29 43 
15 26 43 
15 5 43 
15 7 43 
15 27 43 
15 4 43 
15 33 43 
15 11 43 
15 22 43 
15 3 43 
15 14 43 
15 8 43 
15 35 43 
15 13 43 
15 1 43 
15 32 43 
15 20 43 
15 25 43 
15 2 43 
15 31 43 
15 30 43 
15 6 43 
15 18 43 
15 19 43 
15 16 43 
16 8 43 
16 14 43 
16 3 43 
16 22 43 
16 4 43 
16 18 43 
16 30 43 
16 28 43 
16 35 43 
16 24 43 
16 23 43 
16 27 43 
16 20 43 
16 15 43 
16 21 43 
16 12 43 
16 26 43 
16 29 43 
17 35 43 
17 2 43 
18 14 43 
18 31 43 
18 26 43 
18 8 43 
18 11 43 
18 6 43 
18 28 43 
18 27 43 
18 30 43 
18 25 43 
18 22 43 
18 32 43 
18 13 43 
18 12 43 
18 21 43 
18 3 43 
18 33 43 
18 35 43 
18 19 43 
18 4 43 
18 15 43 
18 10 43 
18 1 43 
18 23 43 
18 29 43 
18 2 43 
18 9 43 
18 24 43 
18 7 43 
19 26 43 
19 28 43 
19 22 43 
19 8 43 
19 11 43 
19 6 43 
19 14 43 
19 32 43 
19 33 43 
19 30 43 
19 7 43 
19 31 43 
19 27 43 
19 18 43 
19 9 43 
19 10 43 
19 3 43 
19 25 43 
19 15 43 
19 5 43 
19 1 43 
19 2 43 
19 20 43 
20 22 43 
20 26 43 
20 3 43 
20 31 43 
20 19 43 
20 11 43 
20 30 43 
20 28 43 
20 33 43 
20 9 43 
20 27 43 
20 6 43 
20 14 43 
20 8 43 
20 25 43 
20 15 43 
20 32 43 
20 7 43 
20 18 43 
20 1 43 
20 2 43 
21 16 43 
21 4 43 
21 23 43 
21 29 43 
21 17 43 
21 24 43 
21 34 43 
21 12 43 
21 35 43 
21 9 43 
21 20 43 
21 32 43 
21 13 43 
21 6 43 
21 5 43 
21 2 43 
22 31 43 
22 33 43 
22 9 43 
22 20 43 
22 15 43 
22 26 43 
22 7 43 
22 4 43 
22 1 43 
22 8 43 
22 30 43 
22 3 43 
22 28 43 
22 18 43 
22 25 43 
22 2 43 
22 12 43 
22 11 43 
22 27 43 
22 5 43 
22 14 43 
22 10 43 
22 23 43 
22 35 43 
22 21 43 
22 19 43 
22 29 43 
22 13 43 
22 24 43 
23 5 43 
23 15 43 
23 26 43 
23 10 43 
23 30 43 
23 8 43 
23 18 43 
23 6 43 
23 33 43 
23 19 43 
23 27 43 
23 2 43 
23 28 43 
23 3 43 
24 30 43 
24 22 43 
24 13 43 
24 29 43 
24 35 43 
24 23 43 
24 34 43 
24 18 43 
24 17 43 
24 8 43 
25 26 43 
25 14 43 
25 32 43 
25 31 43 
25 10 43 
25 7 43 
25 11 43 
25 3 43 
25 30 43 
25 19 43 
25 18 43 
25 22 43 
25 9 43 
25 21 43 
25 6 43 
25 33 43 
25 8 43 
25 28 43 
25 27 43 
25 15 43 
25 5 43 
25 2 43 
25 12 43 
25 1 43 
25 20 43 
26 19 43 
26 30 43 
26 14 43 
26 22 43 
26 10 43 
26 11 43 
26 28 43 
26 7 43 
26 6 43 
26 3 43 
26 31 43 
26 32 43 
26 18 43 
26 8 43 
26 9 43 
26 21 43 
26 33 43 
26 27 43 
26 15 43 
26 12 43 
26 20 43 
26 2 43 
26 25 43 
26 5 43 
27 22 43 
27 3 43 
27 26 43 
27 32 43 
27 31 43 
27 20 43 
27 8 43 
27 1 43 
27 28 43 
27 30 43 
27 10 43 
27 6 43 
27 19 43 
27 18 43 
27 9 43 
27 11 43 
27 2 43 
27 25 43 
27 14 43 
27 12 43 
27 7 43 
27 21 43 
27 33 43 
27 13 43 
27 15 43 
27 5 43 
27 23 43 
27 4 43 
27 35 43 
27 29 43 
27 16 43 
28 22 43 
28 20 43 
28 31 43 
28 6 43 
28 1 43 
28 26 43 
28 14 43 
28 32 43 
28 3 43 
28 30 43 
28 19 43 
28 11 43 
28 7 43 
28 21 43 
28 9 43 
28 33 43 
28 25 43 
28 18 43 
28 15 43 
28 2 43 
28 27 43 
28 5 43 
28 16 43 
28 12 43 
28 29 43 
28 23 43 
28 4 43 
28 13 43 
28 35 43 
28 10 43 
29 17 43 
29 35 43 
29 7 43 
29 11 43 
29 13 43 
29 34 43 
29 18 43 
29 4 43 
29 1 43 
29 24 43 
29 20 43 
29 5 43 
29 8 43 
29 23 43 
29 21 43 
29 33 43 
29 6 43 
30 13 43 
30 34 43 
30 11 43 
30 35 43 
30 23 43 
30 4 43 
30 2 43 
30 10 43 
30 7 43 
30 19 43 
30 17 43 
30 21 43 
30 25 43 
30 5 43 
30 18 43 
30 12 43 
30 24 43 
30 16 43 
30 29 43 
30 15 43 
30 8 43 
30 9 43 
30 28 43 
30 31 43 
30 27 43 
30 32 43 
30 33 43 
30 6 43 
30 14 43 
30 20 43 
30 3 43 
30 1 43 
30 26 43 
30 22 43 
31 23 43 
31 13 43 
31 5 43 
31 20 43 
31 32 43 
31 7 43 
31 34 43 
31 4 43 
31 18 43 
31 24 43 
31 29 43 
31 17 43 
31 12 43 
31 11 43 
31 9 43 
31 10 43 
31 35 43 
31 6 43 
31 1 43 
31 15 43 
31 22 43 
31 33 43 
31 27 43 
31 28 43 
31 3 43 
32 30 43 
32 22 43 
32 12 43 
32 3 43 
32 15 43 
32 6 43 
32 11 43 
32 35 43 
32 27 43 
32 4 43 
32 23 43 
32 13 43 
32 10 43 
32 14 43 
32 19 43 
32 1 43 
32 21 43 
32 33 43 
32 29 43 
32 24 43 
32 7 43 
33 32 43 
33 28 43 
33 22 43 
33 26 43 
33 3 43 
33 8 43 
33 1 43 
33 20 43 
33 19 43 
33 30 43 
33 11 43 
33 10 43 
33 27 43 
33 21 43 
33 31 43 
33 6 43 
33 14 43 
33 18 43 
33 7 43 
33 9 43 
33 5 43 
33 15 43 
33 25 43 
33 2 43 
33 29 43 
34 24 43 
34 7 43 
34 15 43 
34 35 43 
34 4 43 
34 14 43 
35 6 43 
35 25 43 
35 30 43 
35 2 43 
35 5 43 
35 10 43 
35 29 43 
35 33 43 
35 14 43 
35 4 43 
35 28 43 
35 21 43 
35 9 43 
35 31 43 
35 32 43 
35 7 43 
35 15 43 
1 33 44 
1 4 44 
1 30 44 
1 13 44 
1 18 44 
1 23 44 
1 34 44 
1 24 44 
1 12 44 
1 17 44 
1 27 44 
1 29 44 
1 35 44 
1 11 44 
1 26 44 
1 25 44 
1 19 44 
1 10 44 
1 7 44 
1 31 44 
1 8 44 
1 15 44 
1 22 44 
1 28 44 
1 16 44 
2 30 44 
2 29 44 
2 12 44 
2 27 44 
2 33 44 
2 21 44 
2 34 44 
2 32 44 
2 13 44 
2 7 44 
2 4 44 
2 8 44 
2 1 44 
2 20 44 
2 28 44 
2 22 44 
2 24 44 
2 10 44 
2 25 44 
2 3 44 
2 17 44 
2 15 44 
2 18 44 
2 19 44 
3 31 44 
3 22 44 
3 14 44 
3 26 44 
3 33 44 
3 18 44 
3 30 44 
3 28 44 
3 8 44 
3 19 44 
3 2 44 
3 27 44 
3 15 44 
3 9 44 
3 21 44 
3 32 44 
3 25 44 
3 12 44 
3 11 44 
3 7 44 
3 1 44 
3 5 44 
3 23 44 
3 6 44 
4 23 44 
4 35 44 
4 25 44 
4 24 44 
4 28 44 
4 10 44 
4 19 44 
4 3 44 
4 13 44 
4 34 44 
4 21 44 
4 22 44 
4 15 44 
5 31 44 
5 1 44 
5 22 44 
5 26 44 
5 20 44 
5 14 44 
5 28 44 
5 19 44 
5 3 44 
5 8 44 
5 27 44 
5 9 44 
5 2 44 
5 33 44 
5 18 44 
5 10 44 
5 15 44 
5 25 44 
5 11 44 
5 6 44 
5 30 44 
5 7 44 
5 32 44 
6 3 44 
6 32 44 
6 26 44 
6 14 44 
6 22 44 
6 20 44 
6 28 44 
6 11 44 
6 10 44 
6 31 44 
6 19 44 
6 8 44 
6 30 44 
6 18 44 
6 27 44 
6 25 44 
6 2 44 
6 15 44 
6 5 44 
6 1 44 
6 7 44 
6 9 44 
7 31 44 
7 10 44 
7 19 44 
7 32 44 
7 28 44 
7 30 44 
7 11 44 
7 26 44 
7 6 44 
7 14 44 
7 8 44 
7 22 44 
7 27 44 
7 25 44 
7 15 44 
7 21 44 
7 5 44 
7 2 44 
7 20 44 
7 33 44 
7 3 44 
7 29 44 
7 1 44 
7 18 44 
7 16 44 
8 6 44 
8 30 44 
8 22 44 
8 28 44 
8 20 44 
8 7 44 
8 26 44 
8 14 44 
8 11 44 
8 31 44 
8 18 44 
8 15 44 
8 19 44 
8 9 44 
8 21 44 
8 10 44 
8 32 44 
8 33 44 
8 3 44 
8 25 44 
8 12 44 
8 27 44 
8 16 44 
8 2 44 
8 5 44 
8 1 44 
8 13 44 
8 29 44 
8 35 44 
9 31 44 
9 23 44 
9 18 44 
9 25 44 
9 4 44 
9 24 44 
9 35 44 
9 27 44 
9 15 44 
9 34 44 
9 30 44 
9 12 44 
9 22 44 
9 13 44 
9 33 44 
9 28 44 
9 1 44 
9 10 44 
9 8 44 
9 29 44 
9 17 44 
9 11 44 
10 6 44 
10 26 44 
10 28 44 
10 32 44 
10 3 44 
10 20 44 
10 11 44 
10 31 44 
10 22 44 
10 8 44 
10 30 44 
10 19 44 
10 14 44 
10 9 44 
10 18 44 
10 27 44 
10 25 44 
10 33 44 
10 15 44 
10 5 44 
10 7 44 
10 1 44 
10 29 44 
10 2 44 
11 26 44 
11 22 44 
11 14 44 
11 31 44 
11 28 44 
11 32 44 
11 7 44 
11 6 44 
11 10 44 
11 30 44 
11 3 44 
11 19 44 
11 18 44 
11 20 44 
11 8 44 
11 27 44 
11 25 44 
11 33 44 
11 15 44 
11 9 44 
11 2 44 
11 5 44 
11 1 44 
12 1 44 
12 31 44 
12 19 44 
12 8 44 
12 32 44 
12 26 44 
12 27 44 
12 6 44 
12 30 44 
12 14 44 
12 28 44 
12 16 44 
12 29 44 
12 34 44 
12 17 44 
12 13 44 
12 5 44 
12 35 44 
13 32 44 
13 14 44 
13 20 44 
13 27 44 
13 31 44 
13 30 44 
13 25 44 
13 9 44 
13 26 44 
13 5 44 
13 22 44 
13 1 44 
13 33 44 
13 8 44 
13 29 44 
13 2 44 
14 31 44 
14 26 44 
14 28 44 
14 32 44 
14 3 44 
14 6 44 
14 11 44 
14 22 44 
14 7 44 
14 19 44 
14 8 44 
14 18 44 
14 30 44 
14 10 44 
14 15 44 
14 9 44 
14 2 44 
14 33 44 
14 27 44 
14 5 44 
14 25 44 
14 1 44 
14 20 44 
14 12 44 
14 16 44 
15 28 44 
15 10 44 
15 12 44 
15 9 44 
15 29 44 
15 26 44 
15 5 44 
15 7 44 
15 27 44 
15 33 44 
15 11 44 
15 22 44 
15 3 44 
15 14 44 
15 8 44 
15 35 44 
15 13 44 
15 1 44 
15 32 44 
15 20 44 
15 25 44 
15 2 44 
15 31 44 
15 30 44 
15 6 44 
15 18 44 
15 19 44 
15 16 44 
16 14 44 
16 3 44 
16 4 44 
16 18 44 
16 30 44 
16 28 44 
16 35 44 
16 24 44 
16 23 44 
16 27 44 
16 20 44 
16 15 44 
16 21 44 
16 12 44 
16 26 44 
16 29 44 
17 35 44 
17 20 44 
18 14 44 
18 31 44 
18 26 44 
18 8 44 
18 11 44 
18 6 44 
18 28 44 
18 27 44 
18 30 44 
18 25 44 
18 22 44 
18 32 44 
18 13 44 
18 12 44 
18 21 44 
18 3 44 
18 33 44 
18 35 44 
18 19 44 
18 15 44 
18 10 44 
18 1 44 
18 23 44 
18 29 44 
18 2 44 
18 9 44 
18 7 44 
19 26 44 
19 28 44 
19 22 44 
19 8 44 
19 11 44 
19 6 44 
19 14 44 
19 32 44 
19 33 44 
19 30 44 
19 7 44 
19 31 44 
19 27 44 
19 18 44 
19 9 44 
19 10 44 
19 3 44 
19 25 44 
19 15 44 
19 5 44 
19 1 44 
19 2 44 
19 20 44 
19 35 44 
20 22 44 
20 26 44 
20 3 44 
20 31 44 
20 19 44 
20 11 44 
20 30 44 
20 28 44 
20 33 44 
20 9 44 
20 27 44 
20 6 44 
20 14 44 
20 8 44 
20 25 44 
20 32 44 
20 7 44 
20 18 44 
20 1 44 
20 2 44 
20 10 44 
21 16 44 
21 4 44 
21 23 44 
21 29 44 
21 17 44 
21 24 44 
21 34 44 
21 12 44 
21 35 44 
21 9 44 
21 20 44 
21 13 44 
21 6 44 
21 2 44 
22 31 44 
22 33 44 
22 9 44 
22 20 44 
22 15 44 
22 26 44 
22 7 44 
22 4 44 
22 1 44 
22 8 44 
22 30 44 
22 3 44 
22 28 44 
22 18 44 
22 25 44 
22 2 44 
22 12 44 
22 11 44 
22 27 44 
22 5 44 
22 14 44 
22 10 44 
22 23 44 
22 35 44 
22 19 44 
22 29 44 
22 13 44 
22 24 44 
22 16 44 
23 5 44 
23 15 44 
23 26 44 
23 10 44 
23 30 44 
23 8 44 
23 18 44 
23 6 44 
23 19 44 
23 27 44 
23 2 44 
23 28 44 
23 3 44 
23 16 44 
24 30 44 
24 22 44 
24 13 44 
24 29 44 
24 35 44 
24 23 44 
24 34 44 
24 18 44 
24 17 44 
24 8 44 
25 26 44 
25 14 44 
25 32 44 
25 31 44 
25 10 44 
25 7 44 
25 11 44 
25 3 44 
25 30 44 
25 19 44 
25 18 44 
25 22 44 
25 9 44 
25 6 44 
25 33 44 
25 8 44 
25 28 44 
25 27 44 
25 15 44 
25 5 44 
25 2 44 
25 12 44 
25 1 44 
25 20 44 
26 19 44 
26 30 44 
26 14 44 
26 22 44 
26 10 44 
26 11 44 
26 28 44 
26 7 44 
26 6 44 
26 3 44 
26 31 44 
26 32 44 
26 18 44 
26 8 44 
26 9 44 
26 21 44 
26 33 44 
26 27 44 
26 15 44 
26 12 44 
26 20 44 
26 2 44 
26 25 44 
26 5 44 
27 22 44 
27 3 44 
27 26 44 
27 32 44 
27 31 44 
27 20 44 
27 8 44 
27 1 44 
27 28 44 
27 30 44 
27 10 44 
27 6 44 
27 19 44 
27 18 44 
27 9 44 
27 11 44 
27 2 44 
27 25 44 
27 14 44 
27 12 44 
27 7 44 
27 21 44 
27 33 44 
27 13 44 
27 15 44 
27 5 44 
27 23 44 
27 35 44 
27 29 44 
27 16 44 
27 24 44 
28 22 44 
28 20 44 
28 31 44 
28 6 44 
28 1 44 
28 26 44 
28 14 44 
28 32 44 
28 3 44 
28 30 44 
28 19 44 
28 11 44 
28 7 44 
28 21 44 
28 9 44 
28 33 44 
28 25 44 
28 18 44 
28 15 44 
28 2 44 
28 27 44 
28 5 44 
28 16 44 
28 12 44 
28 29 44 
28 23 44 
28 4 44 
28 13 44 
28 35 44 
28 10 44 
28 24 44 
28 34 44 
29 17 44 
29 35 44 
29 7 44 
29 11 44 
29 13 44 
29 34 44 
29 18 44 
29 4 44 
29 1 44 
29 24 44 
29 20 44 
29 5 44 
29 8 44 
29 23 44 
29 21 44 
29 33 44 
29 6 44 
30 13 44 
30 34 44 
30 11 44 
30 35 44 
30 23 44 
30 4 44 
30 2 44 
30 10 44 
30 7 44 
30 19 44 
30 17 44 
30 21 44 
30 25 44 
30 5 44 
30 18 44 
30 12 44 
30 24 44 
30 16 44 
30 29 44 
30 15 44 
30 8 44 
30 9 44 
30 28 44 
30 31 44 
30 27 44 
30 32 44 
30 33 44 
30 6 44 
30 14 44 
30 20 44 
30 3 44 
30 1 44 
30 26 44 
30 22 44 
31 23 44 
31 13 44 
31 5 44 
31 20 44 
31 32 44 
31 7 44 
31 34 44 
31 4 44 
31 18 44 
31 24 44 
31 29 44 
31 17 44 
31 12 44 
31 11 44 
31 9 44 
31 10 44 
31 35 44 
31 6 44 
31 1 44 
31 15 44 
31 22 44 
31 33 44 
31 27 44 
31 28 44 
31 3 44 
32 30 44 
32 22 44 
32 12 44 
32 3 44 
32 15 44 
32 6 44 
32 11 44 
32 35 44 
32 27 44 
32 4 44 
32 23 44 
32 13 44 
32 10 44 
32 14 44 
32 19 44 
32 1 44 
32 21 44 
32 33 44 
32 29 44 
32 24 44 
32 16 44 
33 32 44 
33 28 44 
33 22 44 
33 26 44 
33 3 44 
33 8 44 
33 1 44 
33 20 44 
33 19 44 
33 30 44 
33 11 44 
33 10 44 
33 27 44 
33 31 44 
33 6 44 
33 14 44 
33 18 44 
33 7 44 
33 9 44 
33 5 44 
33 15 44 
33 25 44 
33 2 44 
34 24 44 
34 15 44 
34 35 44 
34 4 44 
35 6 44 
35 25 44 
35 30 44 
35 2 44 
35 5 44 
35 10 44 
35 29 44 
35 33 44 
35 14 44 
35 4 44 
35 28 44 
35 21 44 
35 9 44 
35 31 44 
35 32 44 
35 15 44 
35 16 44 
1 4 45 
1 30 45 
1 13 45 
1 18 45 
1 23 45 
1 34 45 
1 24 45 
1 12 45 
1 17 45 
1 27 45 
1 29 45 
1 35 45 
1 11 45 
1 26 45 
1 25 45 
1 19 45 
1 10 45 
1 7 45 
1 31 45 
1 8 45 
1 15 45 
1 22 45 
1 28 45 
1 16 45 
1 14 45 
2 30 45 
2 29 45 
2 12 45 
2 27 45 
2 33 45 
2 21 45 
2 34 45 
2 32 45 
2 13 45 
2 7 45 
2 4 45 
2 8 45 
2 1 45 
2 20 45 
2 28 45 
2 22 45 
2 24 45 
2 10 45 
2 25 45 
2 3 45 
2 17 45 
2 15 45 
2 18 45 
2 19 45 
2 16 45 
3 31 45 
3 22 45 
3 14 45 
3 26 45 
3 33 45 
3 18 45 
3 30 45 
3 28 45 
3 8 45 
3 19 45 
3 2 45 
3 27 45 
3 15 45 
3 9 45 
3 21 45 
3 32 45 
3 25 45 
3 12 45 
3 11 45 
3 7 45 
3 1 45 
3 5 45 
3 23 45 
3 6 45 
3 13 45 
3 16 45 
4 23 45 
4 35 45 
4 25 45 
4 24 45 
4 28 45 
4 10 45 
4 19 45 
4 3 45 
4 13 45 
4 34 45 
4 21 45 
4 22 45 
4 15 45 
4 30 45 
4 8 45 
5 31 45 
5 1 45 
5 22 45 
5 26 45 
5 20 45 
5 14 45 
5 28 45 
5 19 45 
5 3 45 
5 8 45 
5 27 45 
5 9 45 
5 2 45 
5 33 45 
5 18 45 
5 10 45 
5 15 45 
5 25 45 
5 11 45 
5 6 45 
5 30 45 
5 7 45 
5 32 45 
6 3 45 
6 32 45 
6 26 45 
6 14 45 
6 22 45 
6 20 45 
6 28 45 
6 11 45 
6 10 45 
6 31 45 
6 19 45 
6 8 45 
6 30 45 
6 18 45 
6 27 45 
6 25 45 
6 2 45 
6 15 45 
6 5 45 
6 1 45 
6 7 45 
6 9 45 
6 12 45 
7 31 45 
7 10 45 
7 19 45 
7 32 45 
7 28 45 
7 30 45 
7 11 45 
7 26 45 
7 6 45 
7 14 45 
7 8 45 
7 22 45 
7 27 45 
7 25 45 
7 15 45 
7 21 45 
7 5 45 
7 2 45 
7 20 45 
7 3 45 
7 29 45 
7 1 45 
7 18 45 
7 16 45 
8 6 45 
8 30 45 
8 22 45 
8 28 45 
8 20 45 
8 7 45 
8 26 45 
8 14 45 
8 11 45 
8 31 45 
8 18 45 
8 15 45 
8 19 45 
8 9 45 
8 21 45 
8 10 45 
8 32 45 
8 33 45 
8 3 45 
8 25 45 
8 12 45 
8 27 45 
8 16 45 
8 2 45 
8 5 45 
8 1 45 
8 13 45 
8 29 45 
8 35 45 
9 31 45 
9 23 45 
9 18 45 
9 25 45 
9 4 45 
9 24 45 
9 35 45 
9 27 45 
9 15 45 
9 34 45 
9 30 45 
9 12 45 
9 22 45 
9 13 45 
9 28 45 
9 1 45 
9 10 45 
9 8 45 
9 29 45 
9 17 45 
9 11 45 
9 16 45 
10 6 45 
10 26 45 
10 28 45 
10 32 45 
10 3 45 
10 20 45 
10 11 45 
10 31 45 
10 22 45 
10 8 45 
10 30 45 
10 19 45 
10 14 45 
10 9 45 
10 18 45 
10 27 45 
10 25 45 
10 33 45 
10 15 45 
10 5 45 
10 7 45 
10 1 45 
10 2 45 
11 26 45 
11 22 45 
11 14 45 
11 31 45 
11 28 45 
11 32 45 
11 7 45 
11 6 45 
11 10 45 
11 30 45 
11 3 45 
11 19 45 
11 18 45 
11 20 45 
11 8 45 
11 27 45 
11 25 45 
11 33 45 
11 15 45 
11 9 45 
11 2 45 
11 5 45 
11 1 45 
11 35 45 
12 1 45 
12 31 45 
12 19 45 
12 8 45 
12 32 45 
12 26 45 
12 27 45 
12 6 45 
12 30 45 
12 14 45 
12 28 45 
12 16 45 
12 29 45 
12 34 45 
12 17 45 
12 13 45 
12 5 45 
12 35 45 
12 23 45 
13 32 45 
13 14 45 
13 20 45 
13 27 45 
13 31 45 
13 30 45 
13 25 45 
13 9 45 
13 26 45 
13 5 45 
13 22 45 
13 1 45 
13 33 45 
13 8 45 
13 29 45 
13 2 45 
13 21 45 
13 12 45 
14 31 45 
14 26 45 
14 28 45 
14 32 45 
14 3 45 
14 6 45 
14 11 45 
14 22 45 
14 7 45 
14 19 45 
14 8 45 
14 18 45 
14 30 45 
14 10 45 
14 15 45 
14 9 45 
14 2 45 
14 33 45 
14 27 45 
14 5 45 
14 25 45 
14 1 45 
14 20 45 
14 12 45 
15 28 45 
15 10 45 
15 12 45 
15 9 45 
15 26 45 
15 5 45 
15 7 45 
15 27 45 
15 33 45 
15 11 45 
15 22 45 
15 3 45 
15 14 45 
15 8 45 
15 35 45 
15 1 45 
15 32 45 
15 20 45 
15 25 45 
15 2 45 
15 31 45 
15 30 45 
15 6 45 
15 18 45 
15 19 45 
15 16 45 
16 14 45 
16 3 45 
16 4 45 
16 30 45 
16 28 45 
16 35 45 
16 24 45 
16 23 45 
16 27 45 
16 20 45 
16 15 45 
16 21 45 
16 12 45 
16 26 45 
16 29 45 
16 13 45 
18 14 45 
18 31 45 
18 26 45 
18 8 45 
18 11 45 
18 6 45 
18 28 45 
18 27 45 
18 30 45 
18 25 45 
18 22 45 
18 32 45 
18 13 45 
18 12 45 
18 21 45 
18 3 45 
18 33 45 
18 35 45 
18 19 45 
18 15 45 
18 10 45 
18 1 45 
18 23 45 
18 2 45 
18 9 45 
18 7 45 
18 16 45 
19 26 45 
19 28 45 
19 22 45 
19 8 45 
19 11 45 
19 6 45 
19 14 45 
19 32 45 
19 33 45 
19 30 45 
19 7 45 
19 31 45 
19 27 45 
19 18 45 
19 9 45 
19 10 45 
19 3 45 
19 25 45 
19 15 45 
19 5 45 
19 1 45 
19 2 45 
19 20 45 
20 22 45 
20 26 45 
20 3 45 
20 31 45 
20 19 45 
20 11 45 
20 30 45 
20 28 45 
20 9 45 
20 27 45 
20 6 45 
20 14 45 
20 8 45 
20 25 45 
20 32 45 
20 7 45 
20 18 45 
20 1 45 
20 2 45 
20 10 45 
20 4 45 
21 16 45 
21 4 45 
21 23 45 
21 29 45 
21 17 45 
21 24 45 
21 34 45 
21 12 45 
21 35 45 
21 9 45 
21 20 45 
21 13 45 
21 6 45 
21 2 45 
21 7 45 
21 19 45 
22 31 45 
22 33 45 
22 9 45 
22 20 45 
22 15 45 
22 26 45 
22 7 45 
22 4 45 
22 1 45 
22 8 45 
22 30 45 
22 3 45 
22 28 45 
22 18 45 
22 25 45 
22 2 45 
22 12 45 
22 11 45 
22 27 45 
22 5 45 
22 14 45 
22 10 45 
22 23 45 
22 35 45 
22 19 45 
22 29 45 
22 13 45 
22 24 45 
22 16 45 
22 21 45 
23 5 45 
23 15 45 
23 26 45 
23 10 45 
23 30 45 
23 8 45 
23 18 45 
23 6 45 
23 19 45 
23 27 45 
23 2 45 
23 28 45 
23 3 45 
23 16 45 
23 7 45 
23 11 45 
24 30 45 
24 22 45 
24 13 45 
24 29 45 
24 35 45 
24 23 45 
24 34 45 
24 18 45 
24 17 45 
24 8 45 
24 16 45 
25 26 45 
25 14 45 
25 32 45 
25 31 45 
25 10 45 
25 7 45 
25 11 45 
25 3 45 
25 30 45 
25 19 45 
25 18 45 
25 22 45 
25 9 45 
25 6 45 
25 33 45 
25 8 45 
25 28 45 
25 27 45 
25 15 45 
25 5 45 
25 2 45 
25 1 45 
25 20 45 
26 19 45 
26 30 45 
26 14 45 
26 22 45 
26 10 45 
26 11 45 
26 28 45 
26 7 45 
26 6 45 
26 3 45 
26 31 45 
26 32 45 
26 18 45 
26 8 45 
26 9 45 
26 21 45 
26 27 45 
26 15 45 
26 12 45 
26 20 45 
26 2 45 
26 25 45 
26 5 45 
26 23 45 
27 22 45 
27 3 45 
27 26 45 
27 32 45 
27 31 45 
27 20 45 
27 8 45 
27 1 45 
27 28 45 
27 30 45 
27 10 45 
27 6 45 
27 19 45 
27 18 45 
27 9 45 
27 11 45 
27 2 45 
27 25 45 
27 14 45 
27 12 45 
27 7 45 
27 21 45 
27 33 45 
27 13 45 
27 15 45 
27 5 45 
27 23 45 
27 35 45 
27 29 45 
27 16 45 
27 24 45 
27 4 45 
28 22 45 
28 20 45 
28 31 45 
28 6 45 
28 1 45 
28 26 45 
28 14 45 
28 32 45 
28 3 45 
28 30 45 
28 19 45 
28 11 45 
28 7 45 
28 21 45 
28 9 45 
28 33 45 
28 25 45 
28 18 45 
28 15 45 
28 2 45 
28 27 45 
28 5 45 
28 16 45 
28 12 45 
28 29 45 
28 23 45 
28 4 45 
28 13 45 
28 35 45 
28 10 45 
28 24 45 
28 34 45 
28 17 45 
28 8 45 
29 17 45 
29 35 45 
29 7 45 
29 11 45 
29 13 45 
29 34 45 
29 18 45 
29 4 45 
29 1 45 
29 24 45 
29 20 45 
29 5 45 
29 8 45 
29 23 45 
29 21 45 
29 33 45 
29 6 45 
29 16 45 
30 13 45 
30 34 45 
30 11 45 
30 35 45 
30 23 45 
30 4 45 
30 2 45 
30 10 45 
30 7 45 
30 19 45 
30 17 45 
30 21 45 
30 25 45 
30 5 45 
30 18 45 
30 12 45 
30 24 45 
30 16 45 
30 29 45 
30 15 45 
30 8 45 
30 9 45 
30 28 45 
30 31 45 
30 27 45 
30 32 45 
30 33 45 
30 6 45 
30 14 45 
30 20 45 
30 3 45 
30 1 45 
30 26 45 
30 22 45 
31 23 45 
31 13 45 
31 5 45 
31 20 45 
31 32 45 
31 7 45 
31 34 45 
31 4 45 
31 18 45 
31 24 45 
31 29 45 
31 17 45 
31 12 45 
31 11 45 
31 9 45 
31 10 45 
31 35 45 
31 6 45 
31 1 45 
31 15 45 
31 22 45 
31 33 45 
31 27 45 
31 28 45 
31 3 45 
32 30 45 
32 22 45 
32 12 45 
32 3 45 
32 15 45 
32 6 45 
32 11 45 
32 35 45 
32 27 45 
32 4 45 
32 23 45 
32 13 45 
32 10 45 
32 14 45 
32 19 45 
32 1 45 
32 21 45 
32 29 45 
32 24 45 
32 16 45 
32 8 45 
33 32 45 
33 28 45 
33 22 45 
33 26 45 
33 3 45 
33 8 45 
33 1 45 
33 20 45 
33 19 45 
33 30 45 
33 11 45 
33 10 45 
33 27 45 
33 31 45 
33 6 45 
33 18 45 
33 9 45 
33 5 45 
33 15 45 
33 25 45 
33 2 45 
34 24 45 
34 35 45 
34 4 45 
34 12 45 
35 6 45 
35 25 45 
35 30 45 
35 2 45 
35 5 45 
35 10 45 
35 29 45 
35 33 45 
35 14 45 
35 4 45 
35 28 45 
35 21 45 
35 9 45 
35 31 45 
35 32 45 
35 15 45 
35 16 45 
35 24 45 
35 17 45 
1 4 46 
1 30 46 
1 13 46 
1 18 46 
1 23 46 
1 34 46 
1 24 46 
1 12 46 
1 17 46 
1 27 46 
1 29 46 
1 35 46 
1 11 46 
1 26 46 
1 25 46 
1 10 46 
1 7 46 
1 31 46 
1 8 46 
1 15 46 
1 22 46 
1 28 46 
1 16 46 
1 14 46 
1 2 46 
2 30 46 
2 29 46 
2 12 46 
2 27 46 
2 33 46 
2 21 46 
2 34 46 
2 32 46 
2 13 46 
2 7 46 
2 4 46 
2 1 46 
2 20 46 
2 28 46 
2 22 46 
2 24 46 
2 10 46 
2 25 46 
2 3 46 
2 15 46 
2 18 46 
2 19 46 
2 16 46 
3 31 46 
3 22 46 
3 14 46 
3 26 46 
3 33 46 
3 18 46 
3 30 46 
3 28 46 
3 8 46 
3 19 46 
3 2 46 
3 27 46 
3 15 46 
3 9 46 
3 21 46 
3 32 46 
3 25 46 
3 12 46 
3 11 46 
3 7 46 
3 1 46 
3 5 46 
3 23 46 
3 6 46 
3 13 46 
3 20 46 
4 23 46 
4 35 46 
4 25 46 
4 24 46 
4 28 46 
4 3 46 
4 13 46 
4 34 46 
4 21 46 
4 22 46 
4 15 46 
4 30 46 
4 8 46 
5 31 46 
5 1 46 
5 22 46 
5 26 46 
5 20 46 
5 14 46 
5 28 46 
5 19 46 
5 3 46 
5 8 46 
5 27 46 
5 9 46 
5 2 46 
5 18 46 
5 10 46 
5 15 46 
5 25 46 
5 11 46 
5 6 46 
5 30 46 
5 7 46 
5 32 46 
6 3 46 
6 32 46 
6 26 46 
6 14 46 
6 22 46 
6 20 46 
6 28 46 
6 11 46 
6 10 46 
6 31 46 
6 19 46 
6 8 46 
6 30 46 
6 18 46 
6 27 46 
6 25 46 
6 2 46 
6 15 46 
6 5 46 
6 1 46 
6 7 46 
6 9 46 
6 33 46 
7 31 46 
7 10 46 
7 19 46 
7 32 46 
7 28 46 
7 30 46 
7 11 46 
7 26 46 
7 6 46 
7 14 46 
7 8 46 
7 22 46 
7 27 46 
7 25 46 
7 15 46 
7 21 46 
7 5 46 
7 2 46 
7 20 46 
7 3 46 
7 29 46 
7 1 46 
7 18 46 
7 16 46 
7 33 46 
8 6 46 
8 30 46 
8 22 46 
8 28 46 
8 20 46 
8 7 46 
8 26 46 
8 14 46 
8 11 46 
8 31 46 
8 18 46 
8 15 46 
8 19 46 
8 9 46 
8 21 46 
8 10 46 
8 32 46 
8 33 46 
8 3 46 
8 25 46 
8 12 46 
8 27 46 
8 16 46 
8 2 46 
8 5 46 
8 1 46 
8 13 46 
8 29 46 
8 35 46 
9 31 46 
9 23 46 
9 18 46 
9 25 46 
9 4 46 
9 24 46 
9 35 46 
9 27 46 
9 15 46 
9 34 46 
9 30 46 
9 12 46 
9 22 46 
9 13 46 
9 28 46 
9 1 46 
9 10 46 
9 29 46 
9 17 46 
9 11 46 
9 16 46 
9 21 46 
10 6 46 
10 26 46 
10 28 46 
10 32 46 
10 3 46 
10 20 46 
10 11 46 
10 31 46 
10 22 46 
10 30 46 
10 19 46 
10 14 46 
10 9 46 
10 18 46 
10 27 46 
10 25 46 
10 33 46 
10 15 46 
10 5 46 
10 7 46 
10 1 46 
10 2 46 
10 34 46 
11 26 46 
11 22 46 
11 14 46 
11 31 46 
11 28 46 
11 32 46 
11 7 46 
11 6 46 
11 10 46 
11 30 46 
11 3 46 
11 19 46 
11 18 46 
11 20 46 
11 8 46 
11 27 46 
11 25 46 
11 33 46 
11 15 46 
11 9 46 
11 2 46 
11 5 46 
11 1 46 
11 35 46 
11 13 46 
11 29 46 
12 1 46 
12 31 46 
12 19 46 
12 8 46 
12 32 46 
12 26 46 
12 27 46 
12 6 46 
12 30 46 
12 14 46 
12 28 46 
12 16 46 
12 29 46 
12 34 46 
12 17 46 
12 13 46 
12 5 46 
12 35 46 
12 23 46 
12 4 46 
13 32 46 
13 14 46 
13 20 46 
13 27 46 
13 31 46 
13 30 46 
13 25 46 
13 9 46 
13 26 46 
13 5 46 
13 22 46 
13 33 46 
13 29 46 
13 2 46 
13 21 46 
13 12 46 
14 31 46 
14 26 46 
14 28 46 
14 32 46 
14 3 46 
14 6 46 
14 11 46 
14 22 46 
14 7 46 
14 19 46 
14 8 46 
14 18 46 
14 30 46 
14 10 46 
14 15 46 
14 9 46 
14 2 46 
14 33 46 
14 27 46 
14 5 46 
14 25 46 
14 1 46 
14 12 46 
15 28 46 
15 10 46 
15 12 46 
15 9 46 
15 26 46 
15 5 46 
15 7 46 
15 27 46 
15 33 46 
15 11 46 
15 22 46 
15 3 46 
15 14 46 
15 8 46 
15 35 46 
15 1 46 
15 32 46 
15 20 46 
15 25 46 
15 2 46 
15 31 46 
15 30 46 
15 6 46 
15 18 46 
15 19 46 
15 16 46 
15 17 46 
16 14 46 
16 3 46 
16 4 46 
16 30 46 
16 28 46 
16 35 46 
16 24 46 
16 23 46 
16 27 46 
16 20 46 
16 15 46 
16 21 46 
16 12 46 
16 26 46 
16 29 46 
16 13 46 
16 31 46 
16 6 46 
18 14 46 
18 31 46 
18 26 46 
18 8 46 
18 11 46 
18 6 46 
18 28 46 
18 27 46 
18 30 46 
18 25 46 
18 22 46 
18 32 46 
18 13 46 
18 12 46 
18 21 46 
18 3 46 
18 33 46 
18 35 46 
18 15 46 
18 10 46 
18 1 46 
18 23 46 
18 2 46 
18 9 46 
18 7 46 
18 16 46 
18 4 46 
19 26 46 
19 28 46 
19 22 46 
19 8 46 
19 11 46 
19 6 46 
19 14 46 
19 32 46 
19 33 46 
19 30 46 
19 7 46 
19 31 46 
19 27 46 
19 18 46 
19 9 46 
19 10 46 
19 3 46 
19 25 46 
19 15 46 
19 5 46 
19 1 46 
19 2 46 
19 20 46 
19 13 46 
20 22 46 
20 26 46 
20 3 46 
20 31 46 
20 19 46 
20 11 46 
20 30 46 
20 28 46 
20 9 46 
20 27 46 
20 6 46 
20 14 46 
20 25 46 
20 32 46 
20 7 46 
20 18 46 
20 1 46 
20 2 46 
20 10 46 
20 4 46 
20 5 46 
21 16 46 
21 4 46 
21 23 46 
21 29 46 
21 17 46 
21 24 46 
21 34 46 
21 12 46 
21 35 46 
21 9 46 
21 20 46 
21 13 46 
21 6 46 
21 2 46 
21 7 46 
21 19 46 
21 26 46 
21 3 46 
22 31 46 
22 33 46 
22 9 46 
22 20 46 
22 15 46 
22 26 46 
22 7 46 
22 4 46 
22 1 46 
22 30 46 
22 3 46 
22 28 46 
22 18 46 
22 25 46 
22 2 46 
22 12 46 
22 11 46 
22 27 46 
22 5 46 
22 14 46 
22 10 46 
22 23 46 
22 35 46 
22 29 46 
22 13 46 
22 24 46 
22 16 46 
22 21 46 
23 5 46 
23 15 46 
23 26 46 
23 10 46 
23 30 46 
23 8 46 
23 18 46 
23 6 46 
23 19 46 
23 27 46 
23 2 46 
23 28 46 
23 3 46 
23 16 46 
23 7 46 
23 11 46 
23 13 46 
23 22 46 
24 30 46 
24 22 46 
24 13 46 
24 35 46 
24 23 46 
24 34 46 
24 18 46 
24 17 46 
24 8 46 
24 16 46 
24 3 46 
25 26 46 
25 14 46 
25 32 46 
25 31 46 
25 10 46 
25 7 46 
25 11 46 
25 3 46 
25 30 46 
25 19 46 
25 18 46 
25 22 46 
25 9 46 
25 6 46 
25 33 46 
25 28 46 
25 27 46 
25 15 46 
25 5 46 
25 2 46 
25 1 46 
25 20 46 
26 30 46 
26 14 46 
26 22 46 
26 11 46 
26 28 46 
26 7 46 
26 6 46 
26 3 46 
26 31 46 
26 32 46 
26 18 46 
26 8 46 
26 9 46 
26 21 46 
26 27 46 
26 15 46 
26 12 46 
26 20 46 
26 2 46 
26 25 46 
26 5 46 
26 23 46 
27 22 46 
27 3 46 
27 26 46 
27 32 46 
27 31 46 
27 20 46 
27 8 46 
27 1 46 
27 28 46 
27 30 46 
27 10 46 
27 6 46 
27 19 46 
27 18 46 
27 9 46 
27 11 46 
27 2 46 
27 25 46 
27 14 46 
27 12 46 
27 7 46 
27 21 46 
27 33 46 
27 13 46 
27 15 46 
27 5 46 
27 23 46 
27 35 46 
27 29 46 
27 16 46 
27 24 46 
27 4 46 
28 22 46 
28 20 46 
28 31 46 
28 6 46 
28 1 46 
28 26 46 
28 14 46 
28 32 46 
28 3 46 
28 30 46 
28 19 46 
28 11 46 
28 7 46 
28 21 46 
28 9 46 
28 33 46 
28 25 46 
28 18 46 
28 15 46 
28 2 46 
28 27 46 
28 5 46 
28 16 46 
28 12 46 
28 29 46 
28 23 46 
28 4 46 
28 13 46 
28 35 46 
28 10 46 
28 24 46 
28 8 46 
29 17 46 
29 35 46 
29 7 46 
29 11 46 
29 13 46 
29 34 46 
29 18 46 
29 4 46 
29 1 46 
29 24 46 
29 20 46 
29 5 46 
29 8 46 
29 23 46 
29 21 46 
29 33 46 
29 6 46 
29 16 46 
29 27 46 
30 13 46 
30 34 46 
30 11 46 
30 35 46 
30 23 46 
30 4 46 
30 2 46 
30 10 46 
30 7 46 
30 19 46 
30 17 46 
30 21 46 
30 25 46 
30 5 46 
30 18 46 
30 12 46 
30 24 46 
30 16 46 
30 29 46 
30 15 46 
30 8 46 
30 9 46 
30 28 46 
30 31 46 
30 27 46 
30 32 46 
30 33 46 
30 6 46 
30 14 46 
30 20 46 
30 3 46 
30 1 46 
30 26 46 
30 22 46 
31 23 46 
31 13 46 
31 5 46 
31 20 46 
31 32 46 
31 7 46 
31 34 46 
31 4 46 
31 18 46 
31 24 46 
31 29 46 
31 17 46 
31 12 46 
31 11 46 
31 9 46 
31 10 46 
31 35 46 
31 6 46 
31 1 46 
31 15 46 
31 33 46 
31 28 46 
31 3 46 
32 30 46 
32 22 46 
32 12 46 
32 3 46 
32 15 46 
32 6 46 
32 11 46 
32 35 46 
32 27 46 
32 4 46 
32 23 46 
32 13 46 
32 10 46 
32 14 46 
32 19 46 
32 1 46 
32 21 46 
32 29 46 
32 24 46 
32 16 46 
32 26 46 
33 32 46 
33 28 46 
33 22 46 
33 26 46 
33 3 46 
33 8 46 
33 1 46 
33 19 46 
33 30 46 
33 11 46 
33 10 46 
33 27 46 
33 31 46 
33 6 46 
33 18 46 
33 9 46 
33 15 46 
33 25 46 
33 2 46 
34 24 46 
34 35 46 
34 4 46 
34 12 46 
34 16 46 
35 6 46 
35 25 46 
35 30 46 
35 2 46 
35 5 46 
35 10 46 
35 29 46 
35 33 46 
35 14 46 
35 4 46 
35 28 46 
35 21 46 
35 9 46 
35 31 46 
35 32 46 
35 16 46 
35 24 46 
35 17 46 
35 26 46 
1 4 47 
1 30 47 
1 13 47 
1 18 47 
1 23 47 
1 34 47 
1 24 47 
1 12 47 
1 17 47 
1 27 47 
1 29 47 
1 35 47 
1 11 47 
1 26 47 
1 25 47 
1 10 47 
1 7 47 
1 31 47 
1 8 47 
1 15 47 
1 22 47 
1 28 47 
1 16 47 
1 14 47 
1 2 47 
1 5 47 
1 19 47 
2 30 47 
2 29 47 
2 12 47 
2 27 47 
2 33 47 
2 21 47 
2 34 47 
2 32 47 
2 13 47 
2 7 47 
2 4 47 
2 1 47 
2 20 47 
2 28 47 
2 22 47 
2 24 47 
2 10 47 
2 25 47 
2 3 47 
2 15 47 
2 18 47 
2 19 47 
2 16 47 
2 8 47 
3 31 47 
3 22 47 
3 14 47 
3 26 47 
3 33 47 
3 18 47 
3 30 47 
3 28 47 
3 8 47 
3 19 47 
3 2 47 
3 27 47 
3 15 47 
3 9 47 
3 21 47 
3 32 47 
3 25 47 
3 12 47 
3 11 47 
3 7 47 
3 1 47 
3 5 47 
3 23 47 
3 6 47 
3 13 47 
3 20 47 
3 29 47 
3 16 47 
4 23 47 
4 35 47 
4 25 47 
4 24 47 
4 28 47 
4 13 47 
4 34 47 
4 21 47 
4 22 47 
4 15 47 
4 30 47 
4 8 47 
4 16 47 
5 31 47 
5 1 47 
5 22 47 
5 26 47 
5 20 47 
5 14 47 
5 28 47 
5 19 47 
5 3 47 
5 8 47 
5 27 47 
5 9 47 
5 2 47 
5 18 47 
5 10 47 
5 15 47 
5 25 47 
5 11 47 
5 6 47 
5 30 47 
5 7 47 
5 32 47 
6 3 47 
6 32 47 
6 26 47 
6 14 47 
6 22 47 
6 20 47 
6 28 47 
6 11 47 
6 10 47 
6 31 47 
6 19 47 
6 8 47 
6 30 47 
6 18 47 
6 27 47 
6 25 47 
6 2 47 
6 15 47 
6 5 47 
6 1 47 
6 7 47 
6 9 47 
7 31 47 
7 10 47 
7 19 47 
7 32 47 
7 28 47 
7 30 47 
7 11 47 
7 26 47 
7 14 47 
7 8 47 
7 22 47 
7 27 47 
7 25 47 
7 15 47 
7 21 47 
7 5 47 
7 2 47 
7 20 47 
7 3 47 
7 29 47 
7 1 47 
7 18 47 
7 16 47 
7 33 47 
7 35 47 
8 6 47 
8 30 47 
8 22 47 
8 28 47 
8 20 47 
8 7 47 
8 26 47 
8 14 47 
8 11 47 
8 31 47 
8 18 47 
8 15 47 
8 19 47 
8 9 47 
8 21 47 
8 10 47 
8 32 47 
8 33 47 
8 3 47 
8 25 47 
8 12 47 
8 27 47 
8 16 47 
8 2 47 
8 5 47 
8 1 47 
8 13 47 
8 29 47 
8 35 47 
9 31 47 
9 23 47 
9 18 47 
9 25 47 
9 4 47 
9 24 47 
9 35 47 
9 27 47 
9 15 47 
9 34 47 
9 30 47 
9 12 47 
9 22 47 
9 13 47 
9 28 47 
9 1 47 
9 10 47 
9 29 47 
9 17 47 
9 11 47 
9 16 47 
9 21 47 
9 8 47 
10 6 47 
10 26 47 
10 28 47 
10 32 47 
10 20 47 
10 11 47 
10 31 47 
10 22 47 
10 30 47 
10 19 47 
10 14 47 
10 9 47 
10 18 47 
10 27 47 
10 25 47 
10 33 47 
10 15 47 
10 5 47 
10 7 47 
10 1 47 
10 2 47 
10 34 47 
10 12 47 
11 26 47 
11 22 47 
11 14 47 
11 31 47 
11 28 47 
11 32 47 
11 7 47 
11 6 47 
11 10 47 
11 30 47 
11 3 47 
11 19 47 
11 18 47 
11 20 47 
11 8 47 
11 27 47 
11 25 47 
11 33 47 
11 15 47 
11 9 47 
11 2 47 
11 5 47 
11 1 47 
11 35 47 
11 29 47 
11 12 47 
12 1 47 
12 31 47 
12 19 47 
12 8 47 
12 32 47 
12 26 47 
12 27 47 
12 6 47 
12 30 47 
12 14 47 
12 28 47 
12 16 47 
12 29 47 
12 34 47 
12 13 47 
12 5 47 
12 35 47 
12 23 47 
12 4 47 
13 32 47 
13 14 47 
13 20 47 
13 27 47 
13 31 47 
13 30 47 
13 25 47 
13 9 47 
13 26 47 
13 5 47 
13 22 47 
13 33 47 
13 29 47 
13 2 47 
13 21 47 
13 12 47 
13 19 47 
14 31 47 
14 26 47 
14 28 47 
14 32 47 
14 3 47 
14 6 47 
14 11 47 
14 22 47 
14 7 47 
14 19 47 
14 8 47 
14 18 47 
14 30 47 
14 10 47 
14 15 47 
14 9 47 
14 2 47 
14 33 47 
14 27 47 
14 5 47 
14 25 47 
14 1 47 
14 12 47 
14 29 47 
15 28 47 
15 10 47 
15 12 47 
15 9 47 
15 26 47 
15 5 47 
15 7 47 
15 27 47 
15 33 47 
15 11 47 
15 22 47 
15 3 47 
15 14 47 
15 8 47 
15 35 47 
15 1 47 
15 32 47 
15 20 47 
15 25 47 
15 2 47 
15 31 47 
15 30 47 
15 6 47 
15 18 47 
15 19 47 
15 16 47 
15 17 47 
16 14 47 
16 3 47 
16 4 47 
16 28 47 
16 35 47 
16 24 47 
16 23 47 
16 27 47 
16 20 47 
16 15 47 
16 21 47 
16 12 47 
16 26 47 
16 29 47 
16 13 47 
16 31 47 
16 6 47 
16 19 47 
17 12 47 
18 14 47 
18 31 47 
18 26 47 
18 8 47 
18 11 47 
18 6 47 
18 28 47 
18 27 47 
18 30 47 
18 25 47 
18 22 47 
18 32 47 
18 12 47 
18 21 47 
18 3 47 
18 33 47 
18 35 47 
18 15 47 
18 10 47 
18 1 47 
18 23 47 
18 2 47 
18 9 47 
18 7 47 
18 16 47 
18 4 47 
18 19 47 
19 26 47 
19 28 47 
19 22 47 
19 8 47 
19 11 47 
19 6 47 
19 14 47 
19 32 47 
19 33 47 
19 30 47 
19 7 47 
19 31 47 
19 27 47 
19 18 47 
19 9 47 
19 10 47 
19 3 47 
19 25 47 
19 15 47 
19 5 47 
19 1 47 
19 2 47 
19 20 47 
19 21 47 
20 22 47 
20 3 47 
20 31 47 
20 19 47 
20 11 47 
20 30 47 
20 28 47 
20 9 47 
20 27 47 
20 6 47 
20 14 47 
20 25 47 
20 32 47 
20 7 47 
20 18 47 
20 1 47 
20 2 47 
20 10 47 
20 4 47 
20 5 47 
20 12 47 
21 16 47 
21 4 47 
21 23 47 
21 29 47 
21 17 47 
21 24 47 
21 34 47 
21 12 47 
21 35 47 
21 9 47 
21 20 47 
21 13 47 
21 6 47 
21 2 47 
21 7 47 
21 19 47 
21 26 47 
21 5 47 
22 31 47 
22 33 47 
22 9 47 
22 20 47 
22 15 47 
22 26 47 
22 7 47 
22 4 47 
22 1 47 
22 30 47 
22 3 47 
22 28 47 
22 18 47 
22 25 47 
22 2 47 
22 12 47 
22 11 47 
22 27 47 
22 5 47 
22 14 47 
22 10 47 
22 23 47 
22 35 47 
22 29 47 
22 13 47 
22 24 47 
22 16 47 
22 21 47 
22 8 47 
22 19 47 
23 5 47 
23 15 47 
23 26 47 
23 10 47 
23 30 47 
23 8 47 
23 18 47 
23 6 47 
23 19 47 
23 27 47 
23 2 47 
23 28 47 
23 3 47 
23 16 47 
23 7 47 
23 11 47 
23 22 47 
23 29 47 
24 30 47 
24 22 47 
24 13 47 
24 35 47 
24 23 47 
24 18 47 
24 17 47 
24 8 47 
24 16 47 
24 3 47 
25 14 47 
25 32 47 
25 31 47 
25 10 47 
25 7 47 
25 11 47 
25 3 47 
25 30 47 
25 19 47 
25 18 47 
25 22 47 
25 9 47 
25 6 47 
25 33 47 
25 28 47 
25 27 47 
25 15 47 
25 5 47 
25 2 47 
25 1 47 
25 20 47 
25 12 47 
26 30 47 
26 14 47 
26 22 47 
26 11 47 
26 28 47 
26 7 47 
26 6 47 
26 3 47 
26 31 47 
26 32 47 
26 18 47 
26 8 47 
26 9 47 
26 21 47 
26 27 47 
26 15 47 
26 12 47 
26 20 47 
26 2 47 
26 25 47 
26 5 47 
26 23 47 
27 22 47 
27 3 47 
27 26 47 
27 32 47 
27 31 47 
27 20 47 
27 8 47 
27 1 47 
27 28 47 
27 30 47 
27 10 47 
27 6 47 
27 19 47 
27 18 47 
27 9 47 
27 11 47 
27 2 47 
27 25 47 
27 14 47 
27 12 47 
27 7 47 
27 21 47 
27 33 47 
27 13 47 
27 15 47 
27 5 47 
27 23 47 
27 35 47 
27 29 47 
27 16 47 
27 24 47 
27 4 47 
28 22 47 
28 20 47 
28 6 47 
28 1 47 
28 14 47 
28 32 47 
28 3 47 
28 30 47 
28 19 47 
28 11 47 
28 7 47 
28 21 47 
28 9 47 
28 33 47 
28 25 47 
28 18 47 
28 15 47 
28 2 47 
28 27 47 
28 5 47 
28 16 47 
28 12 47 
28 29 47 
28 23 47 
28 4 47 
28 13 47 
28 35 47 
28 10 47 
28 24 47 
28 8 47 
29 17 47 
29 35 47 
29 7 47 
29 11 47 
29 13 47 
29 34 47 
29 18 47 
29 4 47 
29 1 47 
29 24 47 
29 20 47 
29 5 47 
29 8 47 
29 23 47 
29 21 47 
29 33 47 
29 6 47 
29 16 47 
29 27 47 
29 25 47 
29 19 47 
30 13 47 
30 34 47 
30 11 47 
30 35 47 
30 23 47 
30 4 47 
30 2 47 
30 10 47 
30 7 47 
30 19 47 
30 17 47 
30 21 47 
30 25 47 
30 5 47 
30 18 47 
30 12 47 
30 24 47 
30 16 47 
30 29 47 
30 15 47 
30 8 47 
30 9 47 
30 28 47 
30 31 47 
30 27 47 
30 32 47 
30 33 47 
30 6 47 
30 14 47 
30 20 47 
30 3 47 
30 1 47 
30 26 47 
30 22 47 
31 23 47 
31 13 47 
31 5 47 
31 20 47 
31 32 47 
31 7 47 
31 34 47 
31 4 47 
31 24 47 
31 29 47 
31 17 47 
31 12 47 
31 9 47 
31 10 47 
31 35 47 
31 6 47 
31 1 47 
31 15 47 
31 33 47 
31 28 47 
31 3 47 
32 30 47 
32 22 47 
32 12 47 
32 3 47 
32 15 47 
32 6 47 
32 11 47 
32 35 47 
32 27 47 
32 4 47 
32 23 47 
32 13 47 
32 10 47 
32 14 47 
32 19 47 
32 1 47 
32 21 47 
32 29 47 
32 24 47 
32 16 47 
32 8 47 
33 32 47 
33 28 47 
33 22 47 
33 26 47 
33 3 47 
33 1 47 
33 30 47 
33 11 47 
33 10 47 
33 27 47 
33 31 47 
33 6 47 
33 18 47 
33 9 47 
33 15 47 
33 25 47 
33 2 47 
34 24 47 
34 35 47 
34 4 47 
34 12 47 
34 16 47 
34 17 47 
34 19 47 
35 6 47 
35 25 47 
35 30 47 
35 2 47 
35 5 47 
35 10 47 
35 29 47 
35 33 47 
35 14 47 
35 4 47 
35 28 47 
35 21 47 
35 9 47 
35 31 47 
35 32 47 
35 16 47 
35 24 47 
35 17 47 
35 23 47 
1 4 48 
1 30 48 
1 13 48 
1 18 48 
1 23 48 
1 34 48 
1 24 48 
1 17 48 
1 27 48 
1 29 48 
1 35 48 
1 11 48 
1 26 48 
1 10 48 
1 7 48 
1 31 48 
1 8 48 
1 15 48 
1 22 48 
1 28 48 
1 16 48 
1 14 48 
1 2 48 
1 5 48 
1 19 48 
2 30 48 
2 29 48 
2 12 48 
2 27 48 
2 33 48 
2 21 48 
2 34 48 
2 32 48 
2 13 48 
2 7 48 
2 4 48 
2 1 48 
2 20 48 
2 28 48 
2 22 48 
2 24 48 
2 10 48 
2 25 48 
2 3 48 
2 15 48 
2 18 48 
2 19 48 
2 16 48 
2 8 48 
3 31 48 
3 22 48 
3 14 48 
3 26 48 
3 33 48 
3 18 48 
3 30 48 
3 28 48 
3 8 48 
3 19 48 
3 2 48 
3 27 48 
3 15 48 
3 9 48 
3 21 48 
3 32 48 
3 12 48 
3 11 48 
3 7 48 
3 1 48 
3 5 48 
3 23 48 
3 6 48 
3 13 48 
3 20 48 
3 29 48 
3 16 48 
3 10 48 
4 23 48 
4 35 48 
4 24 48 
4 28 48 
4 13 48 
4 34 48 
4 21 48 
4 22 48 
4 15 48 
4 30 48 
4 8 48 
4 16 48 
4 33 48 
5 31 48 
5 1 48 
5 22 48 
5 26 48 
5 20 48 
5 14 48 
5 28 48 
5 19 48 
5 3 48 
5 8 48 
5 27 48 
5 9 48 
5 2 48 
5 18 48 
5 10 48 
5 15 48 
5 25 48 
5 11 48 
5 6 48 
5 30 48 
5 7 48 
5 32 48 
6 3 48 
6 32 48 
6 26 48 
6 14 48 
6 22 48 
6 20 48 
6 28 48 
6 11 48 
6 10 48 
6 31 48 
6 19 48 
6 8 48 
6 30 48 
6 18 48 
6 27 48 
6 25 48 
6 2 48 
6 15 48 
6 5 48 
6 1 48 
6 7 48 
6 9 48 
7 31 48 
7 10 48 
7 19 48 
7 32 48 
7 28 48 
7 30 48 
7 11 48 
7 26 48 
7 14 48 
7 8 48 
7 22 48 
7 27 48 
7 25 48 
7 15 48 
7 21 48 
7 5 48 
7 2 48 
7 20 48 
7 3 48 
7 29 48 
7 1 48 
7 18 48 
7 16 48 
7 33 48 
7 35 48 
8 6 48 
8 30 48 
8 22 48 
8 28 48 
8 20 48 
8 7 48 
8 26 48 
8 14 48 
8 11 48 
8 31 48 
8 18 48 
8 15 48 
8 19 48 
8 9 48 
8 21 48 
8 10 48 
8 32 48 
8 3 48 
8 25 48 
8 12 48 
8 27 48 
8 16 48 
8 2 48 
8 5 48 
8 1 48 
8 13 48 
8 29 48 
8 35 48 
8 23 48 
9 31 48 
9 23 48 
9 18 48 
9 25 48 
9 4 48 
9 24 48 
9 35 48 
9 27 48 
9 15 48 
9 34 48 
9 30 48 
9 22 48 
9 13 48 
9 28 48 
9 1 48 
9 10 48 
9 29 48 
9 17 48 
9 11 48 
9 16 48 
9 21 48 
9 8 48 
9 3 48 
10 6 48 
10 26 48 
10 28 48 
10 32 48 
10 20 48 
10 11 48 
10 31 48 
10 22 48 
10 30 48 
10 19 48 
10 14 48 
10 9 48 
10 18 48 
10 27 48 
10 25 48 
10 33 48 
10 15 48 
10 5 48 
10 7 48 
10 1 48 
10 2 48 
10 12 48 
10 8 48 
11 26 48 
11 22 48 
11 14 48 
11 31 48 
11 28 48 
11 32 48 
11 7 48 
11 6 48 
11 10 48 
11 30 48 
11 3 48 
11 19 48 
11 18 48 
11 20 48 
11 8 48 
11 27 48 
11 25 48 
11 15 48 
11 9 48 
11 2 48 
11 5 48 
11 1 48 
11 35 48 
11 29 48 
11 12 48 
12 1 48 
12 31 48 
12 19 48 
12 8 48 
12 32 48 
12 26 48 
12 27 48 
12 6 48 
12 30 48 
12 14 48 
12 28 48 
12 16 48 
12 29 48 
12 13 48 
12 5 48 
12 35 48 
12 23 48 
12 4 48 
12 9 48 
13 32 48 
13 14 48 
13 20 48 
13 27 48 
13 31 48 
13 30 48 
13 25 48 
13 9 48 
13 26 48 
13 5 48 
13 22 48 
13 33 48 
13 29 48 
13 2 48 
13 21 48 
13 19 48 
13 18 48 
14 31 48 
14 26 48 
14 28 48 
14 32 48 
14 3 48 
14 6 48 
14 11 48 
14 22 48 
14 7 48 
14 19 48 
14 8 48 
14 18 48 
14 30 48 
14 10 48 
14 15 48 
14 9 48 
14 2 48 
14 33 48 
14 27 48 
14 5 48 
14 25 48 
14 1 48 
14 12 48 
14 29 48 
14 23 48 
14 21 48 
15 28 48 
15 10 48 
15 12 48 
15 9 48 
15 26 48 
15 5 48 
15 7 48 
15 27 48 
15 33 48 
15 11 48 
15 22 48 
15 3 48 
15 14 48 
15 8 48 
15 35 48 
15 1 48 
15 32 48 
15 20 48 
15 25 48 
15 2 48 
15 31 48 
15 30 48 
15 6 48 
15 18 48 
15 19 48 
15 16 48 
15 17 48 
16 14 48 
16 3 48 
16 4 48 
16 28 48 
16 35 48 
16 24 48 
16 23 48 
16 27 48 
16 20 48 
16 15 48 
16 21 48 
16 12 48 
16 26 48 
16 29 48 
16 13 48 
16 31 48 
16 6 48 
16 19 48 
16 7 48 
16 17 48 
18 14 48 
18 31 48 
18 26 48 
18 8 48 
18 11 48 
18 6 48 
18 28 48 
18 27 48 
18 30 48 
18 25 48 
18 22 48 
18 32 48 
18 21 48 
18 3 48 
18 33 48 
18 35 48 
18 15 48 
18 10 48 
18 1 48 
18 23 48 
18 2 48 
18 9 48 
18 7 48 
18 4 48 
18 19 48 
19 26 48 
19 28 48 
19 22 48 
19 8 48 
19 11 48 
19 6 48 
19 14 48 
19 32 48 
19 33 48 
19 30 48 
19 7 48 
19 31 48 
19 27 48 
19 18 48 
19 9 48 
19 10 48 
19 3 48 
19 25 48 
19 15 48 
19 5 48 
19 1 48 
19 2 48 
19 20 48 
19 21 48 
19 23 48 
20 22 48 
20 3 48 
20 31 48 
20 19 48 
20 11 48 
20 30 48 
20 28 48 
20 9 48 
20 27 48 
20 6 48 
20 14 48 
20 25 48 
20 32 48 
20 7 48 
20 18 48 
20 1 48 
20 2 48 
20 10 48 
20 4 48 
20 5 48 
20 26 48 
21 16 48 
21 4 48 
21 23 48 
21 29 48 
21 17 48 
21 24 48 
21 34 48 
21 12 48 
21 35 48 
21 9 48 
21 20 48 
21 13 48 
21 6 48 
21 2 48 
21 7 48 
21 26 48 
21 5 48 
21 25 48 
22 31 48 
22 33 48 
22 9 48 
22 20 48 
22 15 48 
22 26 48 
22 7 48 
22 4 48 
22 1 48 
22 30 48 
22 3 48 
22 28 48 
22 18 48 
22 25 48 
22 2 48 
22 11 48 
22 27 48 
22 5 48 
22 14 48 
22 10 48 
22 23 48 
22 35 48 
22 29 48 
22 13 48 
22 24 48 
22 16 48 
22 21 48 
22 8 48 
22 19 48 
22 34 48 
23 5 48 
23 15 48 
23 26 48 
23 10 48 
23 30 48 
23 8 48 
23 18 48 
23 6 48 
23 19 48 
23 27 48 
23 2 48 
23 28 48 
23 3 48 
23 7 48 
23 11 48 
23 22 48 
23 29 48 
23 13 48 
24 22 48 
24 13 48 
24 35 48 
24 23 48 
24 18 48 
24 17 48 
24 8 48 
24 16 48 
24 3 48 
25 14 48 
25 32 48 
25 31 48 
25 10 48 
25 7 48 
25 11 48 
25 3 48 
25 30 48 
25 19 48 
25 18 48 
25 22 48 
25 9 48 
25 6 48 
25 33 48 
25 28 48 
25 27 48 
25 15 48 
25 5 48 
25 2 48 
25 1 48 
25 20 48 
25 21 48 
26 30 48 
26 14 48 
26 22 48 
26 11 48 
26 28 48 
26 7 48 
26 6 48 
26 3 48 
26 31 48 
26 32 48 
26 18 48 
26 8 48 
26 9 48 
26 21 48 
26 27 48 
26 15 48 
26 12 48 
26 20 48 
26 2 48 
26 25 48 
26 5 48 
26 23 48 
26 35 48 
26 1 48 
27 22 48 
27 3 48 
27 26 48 
27 32 48 
27 31 48 
27 20 48 
27 8 48 
27 1 48 
27 28 48 
27 30 48 
27 10 48 
27 6 48 
27 19 48 
27 18 48 
27 9 48 
27 11 48 
27 2 48 
27 25 48 
27 14 48 
27 12 48 
27 7 48 
27 21 48 
27 33 48 
27 13 48 
27 15 48 
27 5 48 
27 23 48 
27 35 48 
27 29 48 
27 16 48 
27 24 48 
27 4 48 
28 22 48 
28 20 48 
28 6 48 
28 1 48 
28 14 48 
28 32 48 
28 3 48 
28 30 48 
28 19 48 
28 11 48 
28 7 48 
28 21 48 
28 9 48 
28 33 48 
28 25 48 
28 18 48 
28 15 48 
28 2 48 
28 27 48 
28 5 48 
28 16 48 
28 12 48 
28 29 48 
28 23 48 
28 4 48 
28 13 48 
28 35 48 
28 10 48 
28 24 48 
28 8 48 
28 17 48 
28 34 48 
29 17 48 
29 35 48 
29 7 48 
29 11 48 
29 13 48 
29 34 48 
29 18 48 
29 4 48 
29 1 48 
29 24 48 
29 20 48 
29 5 48 
29 8 48 
29 23 48 
29 21 48 
29 33 48 
29 6 48 
29 16 48 
29 27 48 
29 25 48 
29 19 48 
29 9 48 
29 32 48 
30 13 48 
30 34 48 
30 11 48 
30 35 48 
30 23 48 
30 4 48 
30 2 48 
30 10 48 
30 7 48 
30 19 48 
30 17 48 
30 21 48 
30 25 48 
30 5 48 
30 18 48 
30 12 48 
30 24 48 
30 16 48 
30 29 48 
30 15 48 
30 8 48 
30 9 48 
30 28 48 
30 31 48 
30 27 48 
30 32 48 
30 33 48 
30 6 48 
30 14 48 
30 20 48 
30 3 48 
30 1 48 
30 26 48 
30 22 48 
31 23 48 
31 13 48 
31 5 48 
31 20 48 
31 32 48 
31 7 48 
31 34 48 
31 4 48 
31 24 48 
31 29 48 
31 17 48 
31 12 48 
31 9 48 
31 10 48 
31 35 48 
31 6 48 
31 1 48 
31 33 48 
31 3 48 
32 30 48 
32 22 48 
32 3 48 
32 15 48 
32 6 48 
32 11 48 
32 35 48 
32 27 48 
32 4 48 
32 23 48 
32 13 48 
32 10 48 
32 14 48 
32 19 48 
32 1 48 
32 21 48 
32 29 48 
32 24 48 
32 16 48 
32 8 48 
32 26 48 
33 32 48 
33 28 48 
33 22 48 
33 26 48 
33 3 48 
33 1 48 
33 30 48 
33 10 48 
33 27 48 
33 31 48 
33 6 48 
33 18 48 
33 15 48 
33 25 48 
33 2 48 
34 24 48 
34 35 48 
34 4 48 
34 12 48 
34 16 48 
34 17 48 
34 20 48 
35 6 48 
35 30 48 
35 2 48 
35 5 48 
35 10 48 
35 29 48 
35 33 48 
35 14 48 
35 4 48 
35 28 48 
35 21 48 
35 9 48 
35 31 48 
35 32 48 
35 16 48 
35 24 48 
35 17 48 
35 23 48 
35 34 48 
1 4 49 
1 30 49 
1 13 49 
1 18 49 
1 23 49 
1 34 49 
1 24 49 
1 17 49 
1 27 49 
1 29 49 
1 35 49 
1 11 49 
1 26 49 
1 10 49 
1 7 49 
1 8 49 
1 15 49 
1 22 49 
1 28 49 
1 16 49 
1 14 49 
1 2 49 
1 19 49 
2 30 49 
2 29 49 
2 12 49 
2 27 49 
2 33 49 
2 21 49 
2 34 49 
2 13 49 
2 7 49 
2 4 49 
2 1 49 
2 20 49 
2 28 49 
2 22 49 
2 24 49 
2 25 49 
2 3 49 
2 15 49 
2 18 49 
2 19 49 
2 16 49 
2 8 49 
3 31 49 
3 22 49 
3 14 49 
3 26 49 
3 33 49 
3 30 49 
3 28 49 
3 8 49 
3 19 49 
3 2 49 
3 27 49 
3 15 49 
3 9 49 
3 21 49 
3 32 49 
3 12 49 
3 11 49 
3 7 49 
3 1 49 
3 23 49 
3 6 49 
3 13 49 
3 20 49 
3 29 49 
3 16 49 
3 10 49 
4 23 49 
4 35 49 
4 24 49 
4 28 49 
4 13 49 
4 34 49 
4 21 49 
4 15 49 
4 30 49 
4 8 49 
4 16 49 
4 33 49 
4 25 49 
5 31 49 
5 1 49 
5 22 49 
5 26 49 
5 20 49 
5 14 49 
5 28 49 
5 19 49 
5 3 49 
5 8 49 
5 27 49 
5 9 49 
5 2 49 
5 18 49 
5 10 49 
5 15 49 
5 25 49 
5 11 49 
5 6 49 
5 30 49 
5 7 49 
5 32 49 
6 3 49 
6 32 49 
6 26 49 
6 14 49 
6 22 49 
6 20 49 
6 28 49 
6 11 49 
6 10 49 
6 19 49 
6 8 49 
6 30 49 
6 18 49 
6 27 49 
6 25 49 
6 2 49 
6 15 49 
6 5 49 
6 1 49 
6 7 49 
6 9 49 
6 29 49 
7 31 49 
7 10 49 
7 19 49 
7 32 49 
7 28 49 
7 30 49 
7 11 49 
7 26 49 
7 14 49 
7 8 49 
7 22 49 
7 27 49 
7 25 49 
7 15 49 
7 21 49 
7 5 49 
7 2 49 
7 20 49 
7 3 49 
7 29 49 
7 1 49 
7 18 49 
7 16 49 
7 33 49 
7 35 49 
7 12 49 
8 6 49 
8 30 49 
8 22 49 
8 28 49 
8 20 49 
8 7 49 
8 26 49 
8 14 49 
8 11 49 
8 31 49 
8 18 49 
8 15 49 
8 19 49 
8 9 49 
8 21 49 
8 10 49 
8 32 49 
8 3 49 
8 25 49 
8 12 49 
8 27 49 
8 16 49 
8 2 49 
8 5 49 
8 1 49 
8 13 49 
8 29 49 
8 35 49 
8 23 49 
9 31 49 
9 23 49 
9 18 49 
9 25 49 
9 4 49 
9 24 49 
9 35 49 
9 27 49 
9 15 49 
9 34 49 
9 30 49 
9 22 49 
9 13 49 
9 28 49 
9 1 49 
9 10 49 
9 29 49 
9 11 49 
9 16 49 
9 21 49 
9 8 49 
9 3 49 
9 12 49 
10 6 49 
10 26 49 
10 28 49 
10 32 49 
10 20 49 
10 11 49 
10 31 49 
10 22 49 
10 30 49 
10 19 49 
10 14 49 
10 9 49 
10 18 49 
10 27 49 
10 25 49 
10 15 49 
10 5 49 
10 7 49 
10 1 49 
10 2 49 
10 12 49 
10 8 49 
10 3 49 
11 26 49 
11 22 49 
11 14 49 
11 28 49 
11 32 49 
11 7 49 
11 6 49 
11 10 49 
11 30 49 
11 3 49 
11 19 49 
11 18 49 
11 20 49 
11 8 49 
11 27 49 
11 25 49 
11 15 49 
11 9 49 
11 2 49 
11 5 49 
11 1 49 
11 35 49 
11 29 49 
11 12 49 
12 1 49 
12 31 49 
12 19 49 
12 8 49 
12 32 49 
12 26 49 
12 27 49 
12 6 49 
12 30 49 
12 14 49 
12 28 49 
12 16 49 
12 29 49 
12 13 49 
12 5 49 
12 35 49 
12 23 49 
12 4 49 
12 9 49 
12 17 49 
13 32 49 
13 14 49 
13 20 49 
13 27 49 
13 31 49 
13 30 49 
13 25 49 
13 9 49 
13 26 49 
13 5 49 
13 22 49 
13 29 49 
13 2 49 
13 21 49 
13 19 49 
13 18 49 
13 16 49 
14 31 49 
14 26 49 
14 28 49 
14 32 49 
14 3 49 
14 6 49 
14 11 49 
14 22 49 
14 7 49 
14 19 49 
14 8 49 
14 18 49 
14 30 49 
14 10 49 
14 15 49 
14 9 49 
14 2 49 
14 27 49 
14 5 49 
14 25 49 
14 1 49 
14 12 49 
14 29 49 
14 23 49 
14 21 49 
14 20 49 
15 28 49 
15 10 49 
15 12 49 
15 9 49 
15 26 49 
15 5 49 
15 7 49 
15 27 49 
15 33 49 
15 11 49 
15 22 49 
15 3 49 
15 14 49 
15 8 49 
15 35 49 
15 1 49 
15 32 49 
15 20 49 
15 25 49 
15 2 49 
15 31 49 
15 30 49 
15 6 49 
15 18 49 
15 19 49 
15 16 49 
15 17 49 
15 24 49 
15 29 49 
16 14 49 
16 3 49 
16 4 49 
16 35 49 
16 24 49 
16 23 49 
16 27 49 
16 20 49 
16 15 49 
16 21 49 
16 12 49 
16 26 49 
16 29 49 
16 13 49 
16 31 49 
16 6 49 
16 19 49 
16 7 49 
17 11 49 
17 3 49 
18 14 49 
18 26 49 
18 8 49 
18 11 49 
18 6 49 
18 28 49 
18 27 49 
18 30 49 
18 25 49 
18 22 49 
18 32 49 
18 21 49 
18 3 49 
18 33 49 
18 35 49 
18 15 49 
18 10 49 
18 1 49 
18 23 49 
18 2 49 
18 9 49 
18 7 49 
18 4 49 
18 19 49 
18 29 49 
19 26 49 
19 28 49 
19 22 49 
19 8 49 
19 11 49 
19 6 49 
19 14 49 
19 32 49 
19 30 49 
19 7 49 
19 27 49 
19 18 49 
19 9 49 
19 10 49 
19 3 49 
19 25 49 
19 15 49 
19 5 49 
19 1 49 
19 2 49 
19 20 49 
19 21 49 
19 23 49 
20 22 49 
20 3 49 
20 31 49 
20 19 49 
20 11 49 
20 30 49 
20 28 49 
20 9 49 
20 27 49 
20 6 49 
20 14 49 
20 25 49 
20 32 49 
20 7 49 
20 18 49 
20 1 49 
20 2 49 
20 10 49 
20 4 49 
20 5 49 
20 26 49 
20 29 49 
20 16 49 
21 16 49 
21 4 49 
21 23 49 
21 29 49 
21 17 49 
21 24 49 
21 34 49 
21 12 49 
21 35 49 
21 9 49 
21 20 49 
21 13 49 
21 6 49 
21 2 49 
21 7 49 
21 26 49 
21 5 49 
21 25 49 
21 33 49 
21 19 49 
22 33 49 
22 9 49 
22 20 49 
22 15 49 
22 26 49 
22 7 49 
22 4 49 
22 1 49 
22 30 49 
22 3 49 
22 28 49 
22 18 49 
22 25 49 
22 2 49 
22 11 49 
22 27 49 
22 5 49 
22 14 49 
22 10 49 
22 23 49 
22 35 49 
22 29 49 
22 13 49 
22 24 49 
22 16 49 
22 21 49 
22 8 49 
22 19 49 
22 34 49 
22 12 49 
23 15 49 
23 26 49 
23 10 49 
23 30 49 
23 8 49 
23 18 49 
23 6 49 
23 19 49 
23 27 49 
23 2 49 
23 28 49 
23 3 49 
23 7 49 
23 11 49 
23 22 49 
23 29 49 
23 13 49 
23 16 49 
24 22 49 
24 13 49 
24 35 49 
24 23 49 
24 18 49 
24 8 49 
24 16 49 
24 3 49 
24 21 49 
25 14 49 
25 32 49 
25 31 49 
25 10 49 
25 7 49 
25 11 49 
25 3 49 
25 30 49 
25 19 49 
25 18 49 
25 22 49 
25 9 49 
25 6 49 
25 28 49 
25 27 49 
25 15 49 
25 5 49 
25 2 49 
25 1 49 
25 20 49 
25 21 49 
25 8 49 
26 30 49 
26 14 49 
26 22 49 
26 11 49 
26 28 49 
26 7 49 
26 6 49 
26 3 49 
26 18 49 
26 8 49 
26 9 49 
26 21 49 
26 27 49 
26 15 49 
26 12 49 
26 20 49 
26 2 49 
26 25 49 
26 5 49 
26 23 49 
26 35 49 
26 1 49 
27 22 49 
27 3 49 
27 26 49 
27 32 49 
27 31 49 
27 20 49 
27 8 49 
27 1 49 
27 28 49 
27 30 49 
27 10 49 
27 6 49 
27 19 49 
27 18 49 
27 9 49 
27 11 49 
27 2 49 
27 25 49 
27 14 49 
27 12 49 
27 7 49 
27 21 49 
27 33 49 
27 13 49 
27 15 49 
27 5 49 
27 23 49 
27 35 49 
27 29 49 
27 16 49 
27 4 49 
28 22 49 
28 20 49 
28 6 49 
28 1 49 
28 14 49 
28 32 49 
28 3 49 
28 30 49 
28 19 49 
28 11 49 
28 7 49 
28 21 49 
28 9 49 
28 33 49 
28 25 49 
28 18 49 
28 15 49 
28 2 49 
28 27 49 
28 5 49 
28 16 49 
28 12 49 
28 29 49 
28 23 49 
28 4 49 
28 13 49 
28 35 49 
28 10 49 
28 24 49 
28 8 49 
28 17 49 
28 34 49 
28 26 49 
28 31 49 
29 17 49 
29 35 49 
29 7 49 
29 11 49 
29 13 49 
29 34 49 
29 18 49 
29 4 49 
29 1 49 
29 24 49 
29 20 49 
29 5 49 
29 8 49 
29 23 49 
29 21 49 
29 33 49 
29 6 49 
29 16 49 
29 27 49 
29 25 49 
29 9 49 
30 13 49 
30 34 49 
30 11 49 
30 35 49 
30 23 49 
30 4 49 
30 2 49 
30 10 49 
30 7 49 
30 19 49 
30 17 49 
30 21 49 
30 25 49 
30 5 49 
30 18 49 
30 12 49 
30 24 49 
30 16 49 
30 29 49 
30 15 49 
30 8 49 
30 9 49 
30 28 49 
30 31 49 
30 27 49 
30 32 49 
30 33 49 
30 6 49 
30 14 49 
30 20 49 
30 3 49 
30 1 49 
30 26 49 
30 22 49 
31 23 49 
31 13 49 
31 5 49 
31 20 49 
31 32 49 
31 7 49 
31 34 49 
31 4 49 
31 24 49 
31 29 49 
31 17 49 
31 12 49 
31 9 49 
31 10 49 
31 35 49 
31 6 49 
31 33 49 
32 30 49 
32 22 49 
32 3 49 
32 15 49 
32 6 49 
32 11 49 
32 35 49 
32 27 49 
32 4 49 
32 23 49 
32 13 49 
32 10 49 
32 14 49 
32 19 49 
32 21 49 
32 29 49 
32 24 49 
32 16 49 
32 8 49 
32 26 49 
32 28 49 
33 32 49 
33 28 49 
33 22 49 
33 26 49 
33 3 49 
33 1 49 
33 30 49 
33 10 49 
33 27 49 
33 6 49 
33 18 49 
33 25 49 
33 2 49 
34 35 49 
34 4 49 
34 12 49 
34 16 49 
34 20 49 
35 6 49 
35 30 49 
35 2 49 
35 5 49 
35 10 49 
35 29 49 
35 33 49 
35 14 49 
35 4 49 
35 28 49 
35 21 49 
35 9 49 
35 31 49 
35 32 49 
35 16 49 
35 24 49 
35 17 49 
35 23 49 
35 34 49 
35 26 49 
35 8 49 
1 4 50 
1 30 50 
1 13 50 
1 18 50 
1 23 50 
1 34 50 
1 24 50 
1 17 50 
1 27 50 
1 29 50 
1 35 50 
1 11 50 
1 10 50 
1 7 50 
1 8 50 
1 15 50 
1 22 50 
1 28 50 
1 16 50 
1 14 50 
1 2 50 
1 19 50 
1 12 50 
2 30 50 
2 29 50 
2 12 50 
2 27 50 
2 33 50 
2 21 50 
2 34 50 
2 13 50 
2 7 50 
2 4 50 
2 1 50 
2 20 50 
2 28 50 
2 22 50 
2 24 50 
2 3 50 
2 15 50 
2 18 50 
2 19 50 
2 16 50 
2 8 50 
2 17 50 
3 31 50 
3 22 50 
3 14 50 
3 26 50 
3 33 50 
3 30 50 
3 28 50 
3 8 50 
3 19 50 
3 2 50 
3 27 50 
3 15 50 
3 9 50 
3 21 50 
3 32 50 
3 12 50 
3 11 50 
3 7 50 
3 1 50 
3 23 50 
3 6 50 
3 13 50 
3 20 50 
3 29 50 
3 10 50 
3 25 50 
4 23 50 
4 35 50 
4 24 50 
4 28 50 
4 13 50 
4 34 50 
4 21 50 
4 15 50 
4 30 50 
4 8 50 
4 33 50 
4 25 50 
4 27 50 
5 1 50 
5 22 50 
5 26 50 
5 20 50 
5 14 50 
5 28 50 
5 19 50 
5 3 50 
5 8 50 
5 27 50 
5 9 50 
5 2 50 
5 18 50 
5 10 50 
5 15 50 
5 25 50 
5 11 50 
5 6 50 
5 30 50 
5 7 50 
5 32 50 
6 3 50 
6 32 50 
6 14 50 
6 22 50 
6 20 50 
6 28 50 
6 11 50 
6 10 50 
6 19 50 
6 8 50 
6 30 50 
6 18 50 
6 27 50 
6 25 50 
6 2 50 
6 15 50 
6 5 50 
6 1 50 
6 7 50 
6 9 50 
6 29 50 
7 31 50 
7 10 50 
7 19 50 
7 32 50 
7 28 50 
7 30 50 
7 11 50 
7 14 50 
7 8 50 
7 22 50 
7 27 50 
7 25 50 
7 15 50 
7 21 50 
7 5 50 
7 2 50 
7 20 50 
7 3 50 
7 29 50 
7 1 50 
7 18 50 
7 16 50 
7 33 50 
7 35 50 
7 12 50 
7 9 50 
8 6 50 
8 30 50 
8 22 50 
8 28 50 
8 20 50 
8 7 50 
8 26 50 
8 14 50 
8 11 50 
8 31 50 
8 18 50 
8 15 50 
8 19 50 
8 9 50 
8 21 50 
8 10 50 
8 32 50 
8 3 50 
8 25 50 
8 12 50 
8 27 50 
8 2 50 
8 5 50 
8 1 50 
8 13 50 
8 29 50 
8 35 50 
8 23 50 
9 31 50 
9 23 50 
9 18 50 
9 25 50 
9 24 50 
9 35 50 
9 27 50 
9 15 50 
9 34 50 
9 30 50 
9 22 50 
9 13 50 
9 28 50 
9 1 50 
9 10 50 
9 29 50 
9 11 50 
9 16 50 
9 21 50 
9 8 50 
9 3 50 
9 12 50 
9 17 50 
10 6 50 
10 28 50 
10 32 50 
10 20 50 
10 11 50 
10 31 50 
10 22 50 
10 30 50 
10 19 50 
10 14 50 
10 9 50 
10 18 50 
10 27 50 
10 25 50 
10 15 50 
10 5 50 
10 7 50 
10 1 50 
10 2 50 
10 12 50 
10 8 50 
10 3 50 
10 21 50 
11 26 50 
11 22 50 
11 14 50 
11 28 50 
11 32 50 
11 7 50 
11 6 50 
11 10 50 
11 30 50 
11 3 50 
11 19 50 
11 18 50 
11 20 50 
11 8 50 
11 27 50 
11 25 50 
11 15 50 
11 9 50 
11 2 50 
11 5 50 
11 1 50 
11 35 50 
11 29 50 
11 12 50 
11 23 50 
12 1 50 
12 31 50 
12 19 50 
12 8 50 
12 32 50 
12 27 50 
12 6 50 
12 30 50 
12 14 50 
12 28 50 
12 16 50 
12 29 50 
12 13 50 
12 5 50 
12 35 50 
12 23 50 
12 4 50 
12 9 50 
12 17 50 
12 15 50 
13 32 50 
13 14 50 
13 20 50 
13 27 50 
13 31 50 
13 30 50 
13 25 50 
13 9 50 
13 26 50 
13 5 50 
13 22 50 
13 29 50 
13 2 50 
13 21 50 
13 19 50 
13 18 50 
13 16 50 
13 1 50 
13 34 50 
14 31 50 
14 26 50 
14 28 50 
14 32 50 
14 3 50 
14 6 50 
14 11 50 
14 22 50 
14 7 50 
14 19 50 
14 8 50 
14 18 50 
14 30 50 
14 10 50 
14 15 50 
14 9 50 
14 2 50 
14 27 50 
14 5 50 
14 25 50 
14 1 50 
14 12 50 
14 29 50 
14 23 50 
14 21 50 
14 20 50 
14 35 50 
15 28 50 
15 10 50 
15 12 50 
15 9 50 
15 26 50 
15 5 50 
15 7 50 
15 27 50 
15 11 50 
15 22 50 
15 3 50 
15 14 50 
15 8 50 
15 35 50 
15 1 50 
15 32 50 
15 20 50 
15 25 50 
15 2 50 
15 31 50 
15 30 50 
15 6 50 
15 18 50 
15 19 50 
15 16 50 
15 17 50 
15 29 50 
16 14 50 
16 4 50 
16 35 50 
16 24 50 
16 23 50 
16 27 50 
16 20 50 
16 15 50 
16 21 50 
16 12 50 
16 26 50 
16 29 50 
16 13 50 
16 31 50 
16 6 50 
16 19 50 
16 7 50 
16 33 50 
17 11 50 
17 3 50 
17 28 50 
17 15 50 
18 14 50 
18 26 50 
18 8 50 
18 11 50 
18 6 50 
18 28 50 
18 27 50 
18 30 50 
18 25 50 
18 22 50 
18 32 50 
18 21 50 
18 3 50 
18 33 50 
18 35 50 
18 15 50 
18 10 50 
18 1 50 
18 2 50 
18 9 50 
18 7 50 
18 4 50 
18 19 50 
18 29 50 
18 12 50 
19 26 50 
19 28 50 
19 22 50 
19 8 50 
19 11 50 
19 6 50 
19 14 50 
19 32 50 
19 30 50 
19 7 50 
19 27 50 
19 18 50 
19 9 50 
19 10 50 
19 3 50 
19 25 50 
19 15 50 
19 5 50 
19 1 50 
19 2 50 
19 20 50 
19 21 50 
19 23 50 
19 31 50 
20 22 50 
20 3 50 
20 31 50 
20 19 50 
20 11 50 
20 30 50 
20 28 50 
20 9 50 
20 27 50 
20 6 50 
20 14 50 
20 25 50 
20 32 50 
20 7 50 
20 18 50 
20 1 50 
20 2 50 
20 10 50 
20 4 50 
20 5 50 
20 26 50 
20 29 50 
20 16 50 
20 12 50 
20 15 50 
21 16 50 
21 4 50 
21 23 50 
21 29 50 
21 17 50 
21 24 50 
21 34 50 
21 12 50 
21 35 50 
21 9 50 
21 20 50 
21 13 50 
21 6 50 
21 2 50 
21 26 50 
21 5 50 
21 25 50 
21 33 50 
21 19 50 
21 1 50 
22 33 50 
22 9 50 
22 20 50 
22 15 50 
22 26 50 
22 7 50 
22 4 50 
22 1 50 
22 30 50 
22 3 50 
22 28 50 
22 18 50 
22 25 50 
22 2 50 
22 11 50 
22 27 50 
22 5 50 
22 14 50 
22 10 50 
22 35 50 
22 29 50 
22 13 50 
22 24 50 
22 21 50 
22 8 50 
22 19 50 
22 34 50 
22 12 50 
23 15 50 
23 26 50 
23 10 50 
23 30 50 
23 8 50 
23 18 50 
23 6 50 
23 19 50 
23 27 50 
23 2 50 
23 28 50 
23 3 50 
23 7 50 
23 11 50 
23 22 50 
23 29 50 
23 13 50 
23 16 50 
23 33 50 
24 22 50 
24 13 50 
24 35 50 
24 23 50 
24 18 50 
24 8 50 
24 16 50 
24 21 50 
24 27 50 
25 14 50 
25 32 50 
25 10 50 
25 7 50 
25 11 50 
25 3 50 
25 30 50 
25 19 50 
25 18 50 
25 22 50 
25 9 50 
25 6 50 
25 28 50 
25 27 50 
25 15 50 
25 5 50 
25 2 50 
25 1 50 
25 20 50 
25 21 50 
25 8 50 
25 26 50 
26 30 50 
26 14 50 
26 22 50 
26 11 50 
26 28 50 
26 7 50 
26 6 50 
26 3 50 
26 18 50 
26 8 50 
26 9 50 
26 21 50 
26 27 50 
26 15 50 
26 12 50 
26 20 50 
26 2 50 
26 25 50 
26 5 50 
26 35 50 
26 1 50 
26 32 50 
27 22 50 
27 3 50 
27 26 50 
27 32 50 
27 31 50 
27 20 50 
27 8 50 
27 1 50 
27 28 50 
27 30 50 
27 10 50 
27 6 50 
27 19 50 
27 18 50 
27 9 50 
27 11 50 
27 2 50 
27 25 50 
27 14 50 
27 12 50 
27 7 50 
27 21 50 
27 13 50 
27 15 50 
27 5 50 
27 23 50 
27 35 50 
27 29 50 
27 16 50 
28 22 50 
28 20 50 
28 6 50 
28 1 50 
28 14 50 
28 32 50 
28 3 50 
28 30 50 
28 19 50 
28 11 50 
28 7 50 
28 21 50 
28 9 50 
28 33 50 
28 25 50 
28 18 50 
28 15 50 
28 2 50 
28 27 50 
28 5 50 
28 16 50 
28 12 50 
28 29 50 
28 23 50 
28 4 50 
28 13 50 
28 35 50 
28 10 50 
28 24 50 
28 8 50 
28 26 50 
28 31 50 
29 17 50 
29 35 50 
29 7 50 
29 11 50 
29 13 50 
29 34 50 
29 18 50 
29 4 50 
29 1 50 
29 24 50 
29 20 50 
29 5 50 
29 23 50 
29 21 50 
29 33 50 
29 16 50 
29 27 50 
29 25 50 
29 9 50 
30 13 50 
30 34 50 
30 11 50 
30 35 50 
30 23 50 
30 4 50 
30 2 50 
30 10 50 
30 7 50 
30 19 50 
30 17 50 
30 21 50 
30 25 50 
30 5 50 
30 18 50 
30 12 50 
30 24 50 
30 16 50 
30 29 50 
30 15 50 
30 8 50 
30 9 50 
30 28 50 
30 31 50 
30 27 50 
30 32 50 
30 33 50 
30 6 50 
30 14 50 
30 20 50 
30 3 50 
30 1 50 
30 26 50 
30 22 50 
31 23 50 
31 13 50 
31 5 50 
31 20 50 
31 32 50 
31 34 50 
31 4 50 
31 24 50 
31 17 50 
31 12 50 
31 9 50 
31 10 50 
31 35 50 
31 6 50 
31 33 50 
32 30 50 
32 22 50 
32 3 50 
32 15 50 
32 6 50 
32 11 50 
32 35 50 
32 27 50 
32 4 50 
32 23 50 
32 13 50 
32 10 50 
32 14 50 
32 19 50 
32 21 50 
32 24 50 
32 16 50 
32 8 50 
32 28 50 
33 22 50 
33 26 50 
33 3 50 
33 1 50 
33 30 50 
33 10 50 
33 27 50 
33 6 50 
33 18 50 
33 25 50 
33 2 50 
34 35 50 
34 12 50 
34 20 50 
35 6 50 
35 30 50 
35 2 50 
35 5 50 
35 10 50 
35 29 50 
35 33 50 
35 14 50 
35 4 50 
35 28 50 
35 21 50 
35 9 50 
35 31 50 
35 32 50 
35 16 50 
35 24 50 
35 17 50 
35 23 50 
35 34 50 
35 8 50 
35 12 50 
1 4 51 
1 30 51 
1 13 51 
1 18 51 
1 23 51 
1 34 51 
1 24 51 
1 17 51 
1 27 51 
1 29 51 
1 35 51 
1 11 51 
1 10 51 
1 7 51 
1 8 51 
1 15 51 
1 22 51 
1 28 51 
1 16 51 
1 14 51 
1 2 51 
1 19 51 
1 12 51 
1 33 51 
1 31 51 
2 30 51 
2 29 51 
2 12 51 
2 27 51 
2 33 51 
2 21 51 
2 34 51 
2 13 51 
2 7 51 
2 4 51 
2 20 51 
2 28 51 
2 22 51 
2 24 51 
2 3 51 
2 15 51 
2 18 51 
2 19 51 
2 16 51 
2 8 51 
2 17 51 
2 26 51 
3 31 51 
3 22 51 
3 14 51 
3 26 51 
3 30 51 
3 28 51 
3 8 51 
3 19 51 
3 2 51 
3 27 51 
3 15 51 
3 9 51 
3 21 51 
3 32 51 
3 12 51 
3 11 51 
3 7 51 
3 1 51 
3 23 51 
3 6 51 
3 13 51 
3 20 51 
3 29 51 
3 10 51 
3 25 51 
3 16 51 
4 23 51 
4 35 51 
4 24 51 
4 28 51 
4 13 51 
4 34 51 
4 21 51 
4 15 51 
4 30 51 
4 8 51 
4 33 51 
4 25 51 
4 27 51 
4 20 51 
4 1 51 
5 1 51 
5 22 51 
5 26 51 
5 20 51 
5 14 51 
5 28 51 
5 19 51 
5 3 51 
5 8 51 
5 27 51 
5 9 51 
5 2 51 
5 18 51 
5 10 51 
5 15 51 
5 25 51 
5 11 51 
5 6 51 
5 30 51 
5 7 51 
5 32 51 
6 3 51 
6 32 51 
6 14 51 
6 22 51 
6 20 51 
6 28 51 
6 11 51 
6 10 51 
6 19 51 
6 8 51 
6 30 51 
6 18 51 
6 27 51 
6 25 51 
6 2 51 
6 15 51 
6 5 51 
6 1 51 
6 7 51 
6 9 51 
6 29 51 
6 26 51 
7 31 51 
7 10 51 
7 19 51 
7 32 51 
7 28 51 
7 30 51 
7 11 51 
7 14 51 
7 8 51 
7 22 51 
7 25 51 
7 15 51 
7 21 51 
7 5 51 
7 2 51 
7 20 51 
7 3 51 
7 29 51 
7 1 51 
7 18 51 
7 16 51 
7 35 51 
7 12 51 
7 9 51 
8 6 51 
8 30 51 
8 22 51 
8 28 51 
8 20 51 
8 7 51 
8 26 51 
8 14 51 
8 11 51 
8 31 51 
8 18 51 
8 15 51 
8 19 51 
8 9 51 
8 21 51 
8 10 51 
8 32 51 
8 3 51 
8 25 51 
8 12 51 
8 27 51 
8 2 51 
8 5 51 
8 1 51 
8 13 51 
8 29 51 
8 35 51 
8 23 51 
9 31 51 
9 23 51 
9 18 51 
9 25 51 
9 24 51 
9 35 51 
9 15 51 
9 34 51 
9 30 51 
9 22 51 
9 13 51 
9 28 51 
9 1 51 
9 10 51 
9 29 51 
9 11 51 
9 16 51 
9 21 51 
9 8 51 
9 3 51 
9 12 51 
9 17 51 
9 4 51 
10 6 51 
10 28 51 
10 32 51 
10 20 51 
10 11 51 
10 31 51 
10 22 51 
10 30 51 
10 19 51 
10 14 51 
10 9 51 
10 18 51 
10 27 51 
10 25 51 
10 15 51 
10 5 51 
10 7 51 
10 2 51 
10 12 51 
10 8 51 
10 3 51 
10 21 51 
10 23 51 
11 26 51 
11 22 51 
11 14 51 
11 28 51 
11 7 51 
11 6 51 
11 10 51 
11 30 51 
11 3 51 
11 19 51 
11 18 51 
11 20 51 
11 8 51 
11 27 51 
11 25 51 
11 15 51 
11 9 51 
11 2 51 
11 5 51 
11 1 51 
11 35 51 
11 29 51 
11 12 51 
11 23 51 
11 21 51 
12 1 51 
12 31 51 
12 19 51 
12 8 51 
12 32 51 
12 27 51 
12 6 51 
12 30 51 
12 14 51 
12 28 51 
12 16 51 
12 29 51 
12 13 51 
12 5 51 
12 35 51 
12 23 51 
12 4 51 
12 9 51 
12 17 51 
12 15 51 
12 7 51 
12 26 51 
13 32 51 
13 14 51 
13 20 51 
13 27 51 
13 31 51 
13 30 51 
13 25 51 
13 9 51 
13 26 51 
13 5 51 
13 22 51 
13 29 51 
13 2 51 
13 21 51 
13 19 51 
13 18 51 
13 16 51 
13 1 51 
13 23 51 
14 26 51 
14 28 51 
14 32 51 
14 3 51 
14 6 51 
14 11 51 
14 22 51 
14 7 51 
14 19 51 
14 8 51 
14 18 51 
14 30 51 
14 10 51 
14 15 51 
14 9 51 
14 2 51 
14 27 51 
14 5 51 
14 25 51 
14 1 51 
14 12 51 
14 29 51 
14 23 51 
14 21 51 
14 20 51 
14 35 51 
15 28 51 
15 10 51 
15 12 51 
15 9 51 
15 26 51 
15 5 51 
15 7 51 
15 27 51 
15 11 51 
15 22 51 
15 3 51 
15 14 51 
15 8 51 
15 35 51 
15 1 51 
15 32 51 
15 20 51 
15 25 51 
15 2 51 
15 30 51 
15 6 51 
15 18 51 
15 19 51 
15 16 51 
15 17 51 
15 29 51 
15 21 51 
16 14 51 
16 4 51 
16 35 51 
16 24 51 
16 23 51 
16 20 51 
16 21 51 
16 12 51 
16 26 51 
16 29 51 
16 13 51 
16 31 51 
16 6 51 
16 19 51 
16 7 51 
16 33 51 
17 3 51 
17 28 51 
18 14 51 
18 26 51 
18 8 51 
18 11 51 
18 6 51 
18 28 51 
18 27 51 
18 30 51 
18 25 51 
18 22 51 
18 32 51 
18 21 51 
18 3 51 
18 33 51 
18 35 51 
18 15 51 
18 10 51 
18 1 51 
18 2 51 
18 9 51 
18 7 51 
18 4 51 
18 19 51 
18 29 51 
18 12 51 
18 23 51 
18 13 51 
19 26 51 
19 28 51 
19 22 51 
19 8 51 
19 11 51 
19 6 51 
19 14 51 
19 32 51 
19 30 51 
19 7 51 
19 27 51 
19 18 51 
19 9 51 
19 10 51 
19 3 51 
19 25 51 
19 15 51 
19 5 51 
19 1 51 
19 2 51 
19 20 51 
19 21 51 
19 23 51 
19 31 51 
19 13 51 
19 16 51 
20 22 51 
20 3 51 
20 19 51 
20 11 51 
20 30 51 
20 28 51 
20 9 51 
20 27 51 
20 6 51 
20 14 51 
20 25 51 
20 32 51 
20 7 51 
20 18 51 
20 1 51 
20 2 51 
20 10 51 
20 4 51 
20 5 51 
20 26 51 
20 29 51 
20 16 51 
20 12 51 
20 15 51 
20 21 51 
21 16 51 
21 4 51 
21 23 51 
21 29 51 
21 17 51 
21 24 51 
21 34 51 
21 12 51 
21 35 51 
21 9 51 
21 20 51 
21 13 51 
21 6 51 
21 2 51 
21 26 51 
21 5 51 
21 25 51 
21 33 51 
21 19 51 
21 1 51 
21 18 51 
21 31 51 
22 33 51 
22 9 51 
22 20 51 
22 15 51 
22 26 51 
22 7 51 
22 4 51 
22 1 51 
22 30 51 
22 3 51 
22 28 51 
22 18 51 
22 25 51 
22 2 51 
22 11 51 
22 27 51 
22 5 51 
22 14 51 
22 10 51 
22 35 51 
22 29 51 
22 13 51 
22 24 51 
22 21 51 
22 8 51 
22 19 51 
22 12 51 
22 16 51 
23 15 51 
23 26 51 
23 10 51 
23 30 51 
23 8 51 
23 18 51 
23 6 51 
23 19 51 
23 27 51 
23 2 51 
23 28 51 
23 3 51 
23 7 51 
23 11 51 
23 22 51 
23 29 51 
23 13 51 
23 16 51 
23 14 51 
24 22 51 
24 13 51 
24 35 51 
24 23 51 
24 18 51 
24 8 51 
24 16 51 
24 21 51 
24 32 51 
25 14 51 
25 10 51 
25 7 51 
25 11 51 
25 3 51 
25 30 51 
25 19 51 
25 18 51 
25 22 51 
25 9 51 
25 6 51 
25 28 51 
25 27 51 
25 15 51 
25 5 51 
25 2 51 
25 1 51 
25 20 51 
25 21 51 
25 8 51 
25 26 51 
25 35 51 
26 30 51 
26 14 51 
26 22 51 
26 11 51 
26 28 51 
26 7 51 
26 6 51 
26 3 51 
26 18 51 
26 8 51 
26 9 51 
26 21 51 
26 27 51 
26 15 51 
26 12 51 
26 20 51 
26 2 51 
26 25 51 
26 5 51 
26 35 51 
26 1 51 
26 32 51 
26 4 51 
26 10 51 
27 22 51 
27 3 51 
27 26 51 
27 32 51 
27 31 51 
27 20 51 
27 8 51 
27 1 51 
27 28 51 
27 30 51 
27 10 51 
27 6 51 
27 19 51 
27 18 51 
27 9 51 
27 11 51 
27 2 51 
27 25 51 
27 14 51 
27 12 51 
27 7 51 
27 21 51 
27 13 51 
27 15 51 
27 5 51 
27 23 51 
27 35 51 
27 29 51 
27 16 51 
28 22 51 
28 20 51 
28 6 51 
28 1 51 
28 14 51 
28 32 51 
28 3 51 
28 30 51 
28 19 51 
28 11 51 
28 7 51 
28 21 51 
28 9 51 
28 25 51 
28 18 51 
28 15 51 
28 2 51 
28 27 51 
28 5 51 
28 16 51 
28 12 51 
28 29 51 
28 23 51 
28 4 51 
28 13 51 
28 35 51 
28 10 51 
28 8 51 
28 26 51 
28 31 51 
29 17 51 
29 35 51 
29 7 51 
29 11 51 
29 13 51 
29 34 51 
29 18 51 
29 4 51 
29 1 51 
29 24 51 
29 20 51 
29 5 51 
29 23 51 
29 21 51 
29 33 51 
29 16 51 
29 27 51 
29 25 51 
29 9 51 
29 14 51 
29 26 51 
30 13 51 
30 34 51 
30 11 51 
30 35 51 
30 23 51 
30 4 51 
30 2 51 
30 10 51 
30 7 51 
30 19 51 
30 17 51 
30 21 51 
30 25 51 
30 5 51 
30 18 51 
30 12 51 
30 24 51 
30 16 51 
30 29 51 
30 15 51 
30 8 51 
30 9 51 
30 28 51 
30 31 51 
30 27 51 
30 32 51 
30 33 51 
30 6 51 
30 14 51 
30 20 51 
30 3 51 
30 1 51 
30 26 51 
30 22 51 
31 23 51 
31 13 51 
31 5 51 
31 20 51 
31 32 51 
31 34 51 
31 4 51 
31 24 51 
31 17 51 
31 12 51 
31 9 51 
31 10 51 
31 35 51 
31 6 51 
31 33 51 
31 26 51 
31 1 51 
32 30 51 
32 22 51 
32 3 51 
32 6 51 
32 11 51 
32 35 51 
32 4 51 
32 23 51 
32 13 51 
32 10 51 
32 14 51 
32 19 51 
32 21 51 
32 24 51 
32 16 51 
32 8 51 
32 28 51 
33 22 51 
33 26 51 
33 3 51 
33 30 51 
33 10 51 
33 27 51 
33 6 51 
33 18 51 
33 2 51 
34 35 51 
34 20 51 
35 6 51 
35 30 51 
35 5 51 
35 10 51 
35 29 51 
35 33 51 
35 14 51 
35 4 51 
35 28 51 
35 21 51 
35 9 51 
35 31 51 
35 32 51 
35 16 51 
35 24 51 
35 17 51 
35 23 51 
35 34 51 
35 8 51 
35 12 51 
35 7 51 
1 4 52 
1 30 52 
1 13 52 
1 18 52 
1 23 52 
1 34 52 
1 24 52 
1 17 52 
1 27 52 
1 29 52 
1 35 52 
1 11 52 
1 10 52 
1 7 52 
1 8 52 
1 15 52 
1 22 52 
1 28 52 
1 14 52 
1 2 52 
1 19 52 
1 12 52 
1 33 52 
1 31 52 
1 3 52 
2 30 52 
2 29 52 
2 12 52 
2 27 52 
2 33 52 
2 21 52 
2 34 52 
2 13 52 
2 7 52 
2 4 52 
2 20 52 
2 28 52 
2 22 52 
2 24 52 
2 3 52 
2 15 52 
2 18 52 
2 19 52 
2 16 52 
2 8 52 
2 17 52 
2 26 52 
2 25 52 
2 5 52 
3 31 52 
3 22 52 
3 14 52 
3 26 52 
3 30 52 
3 28 52 
3 8 52 
3 19 52 
3 2 52 
3 27 52 
3 15 52 
3 9 52 
3 21 52 
3 12 52 
3 11 52 
3 7 52 
3 1 52 
3 23 52 
3 6 52 
3 13 52 
3 20 52 
3 29 52 
3 10 52 
3 25 52 
4 23 52 
4 35 52 
4 24 52 
4 28 52 
4 13 52 
4 21 52 
4 15 52 
4 30 52 
4 8 52 
4 25 52 
4 27 52 
4 20 52 
4 1 52 
5 1 52 
5 22 52 
5 26 52 
5 20 52 
5 14 52 
5 28 52 
5 19 52 
5 3 52 
5 8 52 
5 27 52 
5 9 52 
5 2 52 
5 18 52 
5 10 52 
5 15 52 
5 25 52 
5 11 52 
5 6 52 
5 30 52 
5 7 52 
5 35 52 
6 3 52 
6 14 52 
6 22 52 
6 20 52 
6 28 52 
6 11 52 
6 10 52 
6 19 52 
6 8 52 
6 30 52 
6 18 52 
6 27 52 
6 25 52 
6 2 52 
6 15 52 
6 5 52 
6 1 52 
6 7 52 
6 9 52 
6 29 52 
6 26 52 
6 35 52 
7 31 52 
7 10 52 
7 19 52 
7 32 52 
7 28 52 
7 30 52 
7 11 52 
7 14 52 
7 8 52 
7 22 52 
7 25 52 
7 15 52 
7 21 52 
7 5 52 
7 2 52 
7 20 52 
7 3 52 
7 29 52 
7 1 52 
7 18 52 
7 16 52 
7 35 52 
7 12 52 
7 9 52 
7 27 52 
8 6 52 
8 30 52 
8 22 52 
8 28 52 
8 20 52 
8 7 52 
8 26 52 
8 14 52 
8 11 52 
8 31 52 
8 18 52 
8 15 52 
8 19 52 
8 9 52 
8 21 52 
8 10 52 
8 3 52 
8 25 52 
8 12 52 
8 27 52 
8 2 52 
8 5 52 
8 1 52 
8 13 52 
8 29 52 
8 35 52 
9 31 52 
9 23 52 
9 18 52 
9 25 52 
9 24 52 
9 35 52 
9 15 52 
9 34 52 
9 30 52 
9 22 52 
9 13 52 
9 28 52 
9 1 52 
9 10 52 
9 29 52 
9 11 52 
9 16 52 
9 8 52 
9 3 52 
9 12 52 
9 17 52 
9 4 52 
10 6 52 
10 28 52 
10 32 52 
10 20 52 
10 11 52 
10 31 52 
10 22 52 
10 30 52 
10 19 52 
10 14 52 
10 9 52 
10 18 52 
10 27 52 
10 25 52 
10 15 52 
10 5 52 
10 7 52 
10 2 52 
10 12 52 
10 8 52 
10 3 52 
10 23 52 
10 33 52 
11 26 52 
11 22 52 
11 14 52 
11 28 52 
11 7 52 
11 6 52 
11 10 52 
11 30 52 
11 3 52 
11 19 52 
11 18 52 
11 20 52 
11 8 52 
11 27 52 
11 25 52 
11 15 52 
11 9 52 
11 2 52 
11 5 52 
11 1 52 
11 35 52 
11 29 52 
11 12 52 
11 23 52 
11 21 52 
11 13 52 
12 1 52 
12 31 52 
12 19 52 
12 8 52 
12 32 52 
12 27 52 
12 6 52 
12 30 52 
12 14 52 
12 28 52 
12 16 52 
12 29 52 
12 13 52 
12 5 52 
12 35 52 
12 23 52 
12 4 52 
12 17 52 
12 15 52 
12 7 52 
12 26 52 
12 21 52 
13 32 52 
13 14 52 
13 20 52 
13 27 52 
13 31 52 
13 30 52 
13 25 52 
13 9 52 
13 26 52 
13 5 52 
13 22 52 
13 29 52 
13 2 52 
13 19 52 
13 18 52 
13 16 52 
13 1 52 
13 23 52 
13 34 52 
14 26 52 
14 28 52 
14 32 52 
14 3 52 
14 6 52 
14 11 52 
14 22 52 
14 7 52 
14 19 52 
14 8 52 
14 18 52 
14 30 52 
14 10 52 
14 15 52 
14 9 52 
14 2 52 
14 27 52 
14 5 52 
14 25 52 
14 1 52 
14 12 52 
14 29 52 
14 23 52 
14 21 52 
14 20 52 
14 35 52 
14 13 52 
15 28 52 
15 10 52 
15 12 52 
15 9 52 
15 26 52 
15 5 52 
15 7 52 
15 27 52 
15 11 52 
15 22 52 
15 3 52 
15 14 52 
15 8 52 
15 35 52 
15 1 52 
15 32 52 
15 20 52 
15 25 52 
15 2 52 
15 30 52 
15 6 52 
15 18 52 
15 19 52 
15 16 52 
15 29 52 
15 21 52 
15 13 52 
16 14 52 
16 4 52 
16 35 52 
16 24 52 
16 20 52 
16 21 52 
16 12 52 
16 26 52 
16 29 52 
16 13 52 
16 31 52 
16 6 52 
16 19 52 
16 7 52 
16 33 52 
16 34 52 
17 3 52 
17 34 52 
18 14 52 
18 26 52 
18 8 52 
18 11 52 
18 6 52 
18 28 52 
18 27 52 
18 30 52 
18 25 52 
18 22 52 
18 32 52 
18 21 52 
18 3 52 
18 33 52 
18 35 52 
18 15 52 
18 10 52 
18 1 52 
18 2 52 
18 9 52 
18 7 52 
18 4 52 
18 19 52 
18 29 52 
18 12 52 
18 23 52 
18 13 52 
18 5 52 
18 31 52 
19 26 52 
19 28 52 
19 22 52 
19 8 52 
19 11 52 
19 6 52 
19 14 52 
19 32 52 
19 30 52 
19 7 52 
19 27 52 
19 18 52 
19 9 52 
19 10 52 
19 3 52 
19 25 52 
19 15 52 
19 5 52 
19 1 52 
19 2 52 
19 20 52 
19 21 52 
19 23 52 
19 31 52 
19 13 52 
19 35 52 
20 22 52 
20 3 52 
20 19 52 
20 11 52 
20 30 52 
20 28 52 
20 9 52 
20 27 52 
20 6 52 
20 14 52 
20 25 52 
20 32 52 
20 7 52 
20 18 52 
20 1 52 
20 2 52 
20 10 52 
20 4 52 
20 5 52 
20 26 52 
20 29 52 
20 16 52 
20 12 52 
20 15 52 
20 21 52 
20 23 52 
20 31 52 
21 16 52 
21 4 52 
21 23 52 
21 29 52 
21 17 52 
21 24 52 
21 34 52 
21 12 52 
21 35 52 
21 9 52 
21 20 52 
21 13 52 
21 6 52 
21 2 52 
21 26 52 
21 5 52 
21 25 52 
21 33 52 
21 19 52 
21 1 52 
21 18 52 
21 31 52 
21 32 52 
21 10 52 
22 33 52 
22 9 52 
22 20 52 
22 15 52 
22 7 52 
22 4 52 
22 1 52 
22 30 52 
22 3 52 
22 28 52 
22 18 52 
22 25 52 
22 2 52 
22 11 52 
22 27 52 
22 5 52 
22 14 52 
22 10 52 
22 35 52 
22 29 52 
22 13 52 
22 24 52 
22 21 52 
22 8 52 
22 19 52 
22 12 52 
22 16 52 
22 31 52 
23 15 52 
23 26 52 
23 10 52 
23 30 52 
23 8 52 
23 18 52 
23 6 52 
23 19 52 
23 27 52 
23 2 52 
23 28 52 
23 3 52 
23 7 52 
23 11 52 
23 22 52 
23 29 52 
23 13 52 
23 14 52 
23 20 52 
24 22 52 
24 13 52 
24 35 52 
24 23 52 
24 18 52 
24 8 52 
24 16 52 
24 32 52 
24 17 52 
25 14 52 
25 10 52 
25 7 52 
25 11 52 
25 3 52 
25 30 52 
25 19 52 
25 18 52 
25 22 52 
25 9 52 
25 6 52 
25 28 52 
25 27 52 
25 15 52 
25 5 52 
25 2 52 
25 1 52 
25 20 52 
25 21 52 
25 8 52 
25 26 52 
25 35 52 
25 12 52 
26 30 52 
26 14 52 
26 22 52 
26 11 52 
26 28 52 
26 7 52 
26 6 52 
26 3 52 
26 18 52 
26 8 52 
26 9 52 
26 21 52 
26 27 52 
26 15 52 
26 12 52 
26 20 52 
26 2 52 
26 25 52 
26 5 52 
26 35 52 
26 1 52 
26 32 52 
26 10 52 
26 19 52 
27 22 52 
27 3 52 
27 26 52 
27 32 52 
27 31 52 
27 20 52 
27 8 52 
27 1 52 
27 28 52 
27 30 52 
27 10 52 
27 6 52 
27 19 52 
27 18 52 
27 9 52 
27 11 52 
27 2 52 
27 25 52 
27 14 52 
27 12 52 
27 7 52 
27 21 52 
27 13 52 
27 15 52 
27 5 52 
27 23 52 
27 35 52 
27 29 52 
27 16 52 
27 24 52 
27 4 52 
28 22 52 
28 20 52 
28 6 52 
28 1 52 
28 14 52 
28 32 52 
28 3 52 
28 30 52 
28 19 52 
28 11 52 
28 7 52 
28 21 52 
28 9 52 
28 25 52 
28 18 52 
28 15 52 
28 2 52 
28 27 52 
28 5 52 
28 12 52 
28 29 52 
28 23 52 
28 13 52 
28 35 52 
28 10 52 
28 8 52 
28 26 52 
28 31 52 
29 17 52 
29 35 52 
29 7 52 
29 11 52 
29 13 52 
29 34 52 
29 18 52 
29 4 52 
29 1 52 
29 24 52 
29 20 52 
29 5 52 
29 23 52 
29 21 52 
29 33 52 
29 16 52 
29 27 52 
29 25 52 
29 9 52 
29 14 52 
29 26 52 
29 31 52 
30 13 52 
30 34 52 
30 11 52 
30 35 52 
30 23 52 
30 4 52 
30 2 52 
30 10 52 
30 7 52 
30 19 52 
30 17 52 
30 21 52 
30 25 52 
30 5 52 
30 18 52 
30 12 52 
30 24 52 
30 16 52 
30 29 52 
30 15 52 
30 8 52 
30 9 52 
30 28 52 
30 31 52 
30 27 52 
30 32 52 
30 33 52 
30 6 52 
30 14 52 
30 20 52 
30 3 52 
30 1 52 
30 26 52 
30 22 52 
31 23 52 
31 13 52 
31 5 52 
31 20 52 
31 32 52 
31 34 52 
31 4 52 
31 24 52 
31 17 52 
31 12 52 
31 9 52 
31 10 52 
31 35 52 
31 6 52 
31 33 52 
31 26 52 
31 16 52 
32 30 52 
32 22 52 
32 3 52 
32 6 52 
32 11 52 
32 35 52 
32 4 52 
32 23 52 
32 13 52 
32 14 52 
32 19 52 
32 24 52 
32 16 52 
32 8 52 
32 28 52 
33 22 52 
33 26 52 
33 3 52 
33 30 52 
33 10 52 
33 27 52 
33 6 52 
33 18 52 
33 2 52 
33 16 52 
33 32 52 
34 35 52 
34 20 52 
34 26 52 
34 33 52 
35 6 52 
35 30 52 
35 5 52 
35 10 52 
35 29 52 
35 33 52 
35 14 52 
35 4 52 
35 28 52 
35 9 52 
35 31 52 
35 32 52 
35 16 52 
35 24 52 
35 17 52 
35 23 52 
35 34 52 
35 8 52 
35 12 52 
35 7 52 
35 11 52 
1 4 53 
1 30 53 
1 13 53 
1 18 53 
1 23 53 
1 34 53 
1 24 53 
1 27 53 
1 29 53 
1 11 53 
1 10 53 
1 7 53 
1 8 53 
1 15 53 
1 22 53 
1 28 53 
1 14 53 
1 2 53 
1 19 53 
1 12 53 
1 33 53 
1 31 53 
1 3 53 
2 30 53 
2 29 53 
2 12 53 
2 27 53 
2 33 53 
2 21 53 
2 34 53 
2 7 53 
2 4 53 
2 20 53 
2 28 53 
2 22 53 
2 24 53 
2 3 53 
2 15 53 
2 18 53 
2 19 53 
2 16 53 
2 8 53 
2 17 53 
2 26 53 
2 25 53 
2 5 53 
3 31 53 
3 22 53 
3 14 53 
3 26 53 
3 30 53 
3 28 53 
3 8 53 
3 19 53 
3 2 53 
3 27 53 
3 15 53 
3 9 53 
3 21 53 
3 12 53 
3 11 53 
3 7 53 
3 1 53 
3 23 53 
3 6 53 
3 13 53 
3 20 53 
3 29 53 
3 25 53 
3 5 53 
4 23 53 
4 35 53 
4 24 53 
4 28 53 
4 13 53 
4 21 53 
4 15 53 
4 30 53 
4 8 53 
4 25 53 
4 27 53 
4 20 53 
4 1 53 
4 26 53 
4 5 53 
5 1 53 
5 22 53 
5 26 53 
5 20 53 
5 14 53 
5 28 53 
5 19 53 
5 3 53 
5 8 53 
5 27 53 
5 9 53 
5 2 53 
5 18 53 
5 10 53 
5 15 53 
5 25 53 
5 11 53 
5 6 53 
5 30 53 
5 7 53 
5 35 53 
6 3 53 
6 14 53 
6 22 53 
6 20 53 
6 28 53 
6 11 53 
6 10 53 
6 19 53 
6 8 53 
6 30 53 
6 18 53 
6 27 53 
6 25 53 
6 2 53 
6 15 53 
6 5 53 
6 1 53 
6 7 53 
6 9 53 
6 29 53 
6 26 53 
6 12 53 
7 31 53 
7 10 53 
7 19 53 
7 32 53 
7 28 53 
7 30 53 
7 11 53 
7 14 53 
7 8 53 
7 22 53 
7 25 53 
7 15 53 
7 21 53 
7 5 53 
7 2 53 
7 20 53 
7 3 53 
7 29 53 
7 1 53 
7 18 53 
7 16 53 
7 12 53 
7 9 53 
7 27 53 
8 6 53 
8 30 53 
8 22 53 
8 28 53 
8 20 53 
8 7 53 
8 26 53 
8 14 53 
8 11 53 
8 31 53 
8 18 53 
8 15 53 
8 19 53 
8 9 53 
8 21 53 
8 10 53 
8 3 53 
8 25 53 
8 12 53 
8 27 53 
8 2 53 
8 5 53 
8 1 53 
8 29 53 
9 31 53 
9 23 53 
9 18 53 
9 25 53 
9 24 53 
9 15 53 
9 34 53 
9 30 53 
9 22 53 
9 13 53 
9 28 53 
9 1 53 
9 10 53 
9 29 53 
9 11 53 
9 16 53 
9 8 53 
9 3 53 
9 12 53 
9 17 53 
9 4 53 
9 27 53 
10 6 53 
10 28 53 
10 32 53 
10 20 53 
10 11 53 
10 22 53 
10 30 53 
10 19 53 
10 14 53 
10 9 53 
10 18 53 
10 27 53 
10 25 53 
10 15 53 
10 5 53 
10 7 53 
10 2 53 
10 12 53 
10 8 53 
10 3 53 
10 23 53 
10 33 53 
11 26 53 
11 22 53 
11 14 53 
11 28 53 
11 7 53 
11 6 53 
11 10 53 
11 30 53 
11 3 53 
11 19 53 
11 18 53 
11 20 53 
11 8 53 
11 27 53 
11 25 53 
11 15 53 
11 9 53 
11 2 53 
11 5 53 
11 1 53 
11 35 53 
11 29 53 
11 12 53 
11 23 53 
11 21 53 
11 13 53 
11 31 53 
12 1 53 
12 31 53 
12 19 53 
12 8 53 
12 32 53 
12 27 53 
12 6 53 
12 30 53 
12 14 53 
12 28 53 
12 16 53 
12 29 53 
12 13 53 
12 5 53 
12 35 53 
12 23 53 
12 4 53 
12 15 53 
12 7 53 
12 26 53 
12 21 53 
12 9 53 
13 32 53 
13 14 53 
13 20 53 
13 27 53 
13 31 53 
13 30 53 
13 25 53 
13 9 53 
13 5 53 
13 22 53 
13 29 53 
13 2 53 
13 19 53 
13 18 53 
13 16 53 
13 1 53 
13 23 53 
13 34 53 
13 17 53 
14 26 53 
14 28 53 
14 3 53 
14 6 53 
14 11 53 
14 22 53 
14 7 53 
14 19 53 
14 8 53 
14 18 53 
14 30 53 
14 10 53 
14 15 53 
14 9 53 
14 2 53 
14 27 53 
14 5 53 
14 25 53 
14 1 53 
14 12 53 
14 29 53 
14 23 53 
14 21 53 
14 20 53 
14 35 53 
14 13 53 
14 16 53 
15 28 53 
15 10 53 
15 12 53 
15 9 53 
15 26 53 
15 5 53 
15 7 53 
15 27 53 
15 11 53 
15 22 53 
15 3 53 
15 14 53 
15 8 53 
15 35 53 
15 1 53 
15 32 53 
15 20 53 
15 25 53 
15 2 53 
15 30 53 
15 6 53 
15 18 53 
15 19 53 
15 16 53 
15 29 53 
15 21 53 
15 13 53 
15 23 53 
16 14 53 
16 4 53 
16 35 53 
16 24 53 
16 20 53 
16 21 53 
16 12 53 
16 26 53 
16 29 53 
16 13 53 
16 31 53 
16 6 53 
16 19 53 
16 7 53 
16 33 53 
16 34 53 
16 1 53 
16 15 53 
17 34 53 
17 24 53 
18 14 53 
18 26 53 
18 8 53 
18 11 53 
18 6 53 
18 28 53 
18 27 53 
18 30 53 
18 25 53 
18 22 53 
18 32 53 
18 21 53 
18 3 53 
18 33 53 
18 35 53 
18 15 53 
18 10 53 
18 1 53 
18 2 53 
18 9 53 
18 7 53 
18 4 53 
18 19 53 
18 29 53 
18 12 53 
18 23 53 
18 5 53 
18 31 53 
18 20 53 
19 26 53 
19 28 53 
19 22 53 
19 8 53 
19 11 53 
19 6 53 
19 14 53 
19 30 53 
19 7 53 
19 27 53 
19 18 53 
19 9 53 
19 10 53 
19 3 53 
19 25 53 
19 15 53 
19 5 53 
19 1 53 
19 2 53 
19 20 53 
19 21 53 
19 23 53 
19 31 53 
19 13 53 
19 35 53 
19 12 53 
20 22 53 
20 3 53 
20 19 53 
20 11 53 
20 30 53 
20 28 53 
20 9 53 
20 27 53 
20 6 53 
20 14 53 
20 25 53 
20 32 53 
20 7 53 
20 18 53 
20 1 53 
20 2 53 
20 10 53 
20 4 53 
20 5 53 
20 26 53 
20 29 53 
20 12 53 
20 15 53 
20 21 53 
20 23 53 
20 31 53 
20 13 53 
21 16 53 
21 4 53 
21 23 53 
21 29 53 
21 17 53 
21 24 53 
21 34 53 
21 12 53 
21 35 53 
21 9 53 
21 20 53 
21 13 53 
21 6 53 
21 2 53 
21 26 53 
21 5 53 
21 25 53 
21 33 53 
21 18 53 
21 31 53 
21 32 53 
21 10 53 
22 33 53 
22 9 53 
22 20 53 
22 15 53 
22 7 53 
22 4 53 
22 1 53 
22 30 53 
22 3 53 
22 28 53 
22 18 53 
22 25 53 
22 2 53 
22 11 53 
22 27 53 
22 5 53 
22 14 53 
22 10 53 
22 29 53 
22 13 53 
22 24 53 
22 21 53 
22 8 53 
22 19 53 
22 12 53 
22 16 53 
22 31 53 
23 15 53 
23 26 53 
23 10 53 
23 30 53 
23 8 53 
23 18 53 
23 6 53 
23 19 53 
23 27 53 
23 2 53 
23 28 53 
23 3 53 
23 7 53 
23 11 53 
23 22 53 
23 29 53 
23 14 53 
23 20 53 
23 1 53 
24 22 53 
24 13 53 
24 23 53 
24 18 53 
24 8 53 
24 16 53 
24 32 53 
24 17 53 
24 27 53 
25 14 53 
25 10 53 
25 7 53 
25 11 53 
25 3 53 
25 30 53 
25 19 53 
25 18 53 
25 22 53 
25 9 53 
25 6 53 
25 28 53 
25 27 53 
25 15 53 
25 5 53 
25 2 53 
25 1 53 
25 20 53 
25 21 53 
25 8 53 
25 26 53 
25 12 53 
25 29 53 
26 30 53 
26 14 53 
26 22 53 
26 11 53 
26 28 53 
26 7 53 
26 6 53 
26 3 53 
26 18 53 
26 8 53 
26 9 53 
26 21 53 
26 27 53 
26 15 53 
26 12 53 
26 20 53 
26 2 53 
26 25 53 
26 5 53 
26 1 53 
26 10 53 
26 19 53 
27 22 53 
27 3 53 
27 26 53 
27 32 53 
27 31 53 
27 20 53 
27 8 53 
27 1 53 
27 28 53 
27 30 53 
27 10 53 
27 6 53 
27 19 53 
27 18 53 
27 9 53 
27 11 53 
27 2 53 
27 25 53 
27 14 53 
27 12 53 
27 7 53 
27 21 53 
27 13 53 
27 15 53 
27 5 53 
27 23 53 
27 35 53 
27 29 53 
27 16 53 
27 24 53 
27 4 53 
27 33 53 
28 22 53 
28 20 53 
28 6 53 
28 1 53 
28 14 53 
28 32 53 
28 3 53 
28 30 53 
28 19 53 
28 11 53 
28 7 53 
28 21 53 
28 9 53 
28 25 53 
28 18 53 
28 15 53 
28 2 53 
28 27 53 
28 5 53 
28 12 53 
28 29 53 
28 23 53 
28 13 53 
28 35 53 
28 10 53 
28 8 53 
28 26 53 
28 31 53 
28 33 53 
28 16 53 
29 17 53 
29 35 53 
29 7 53 
29 11 53 
29 13 53 
29 34 53 
29 18 53 
29 4 53 
29 1 53 
29 24 53 
29 20 53 
29 5 53 
29 23 53 
29 21 53 
29 33 53 
29 16 53 
29 27 53 
29 25 53 
29 9 53 
29 14 53 
29 26 53 
29 31 53 
30 13 53 
30 34 53 
30 11 53 
30 35 53 
30 23 53 
30 4 53 
30 2 53 
30 10 53 
30 7 53 
30 19 53 
30 17 53 
30 21 53 
30 25 53 
30 5 53 
30 18 53 
30 12 53 
30 24 53 
30 16 53 
30 29 53 
30 15 53 
30 8 53 
30 9 53 
30 28 53 
30 31 53 
30 27 53 
30 32 53 
30 33 53 
30 6 53 
30 14 53 
30 20 53 
30 3 53 
30 1 53 
30 26 53 
30 22 53 
31 23 53 
31 13 53 
31 5 53 
31 32 53 
31 34 53 
31 4 53 
31 24 53 
31 17 53 
31 12 53 
31 9 53 
31 10 53 
31 35 53 
31 6 53 
31 33 53 
31 16 53 
32 30 53 
32 22 53 
32 3 53 
32 6 53 
32 11 53 
32 35 53 
32 4 53 
32 23 53 
32 14 53 
32 24 53 
32 16 53 
32 8 53 
32 28 53 
33 22 53 
33 26 53 
33 3 53 
33 30 53 
33 10 53 
33 27 53 
33 6 53 
33 18 53 
33 2 53 
33 16 53 
33 32 53 
33 35 53 
33 1 53 
34 35 53 
34 20 53 
34 26 53 
34 33 53 
35 6 53 
35 30 53 
35 10 53 
35 29 53 
35 33 53 
35 14 53 
35 4 53 
35 28 53 
35 9 53 
35 31 53 
35 32 53 
35 16 53 
35 24 53 
35 17 53 
35 23 53 
35 34 53 
35 8 53 
35 12 53 
35 7 53 
35 11 53 
35 27 53 
1 4 54 
1 30 54 
1 13 54 
1 18 54 
1 23 54 
1 34 54 
1 24 54 
1 27 54 
1 29 54 
1 11 54 
1 10 54 
1 7 54 
1 8 54 
1 15 54 
1 22 54 
1 28 54 
1 14 54 
1 2 54 
1 19 54 
1 12 54 
1 33 54 
1 31 54 
1 3 54 
1 26 54 
1 16 54 
2 30 54 
2 29 54 
2 12 54 
2 27 54 
2 33 54 
2 21 54 
2 34 54 
2 4 54 
2 20 54 
2 28 54 
2 22 54 
2 24 54 
2 3 54 
2 15 54 
2 18 54 
2 19 54 
2 16 54 
2 8 54 
2 17 54 
2 26 54 
2 25 54 
2 5 54 
2 35 54 
3 31 54 
3 22 54 
3 14 54 
3 26 54 
3 30 54 
3 28 54 
3 8 54 
3 19 54 
3 2 54 
3 27 54 
3 15 54 
3 9 54 
3 21 54 
3 12 54 
3 11 54 
3 7 54 
3 1 54 
3 23 54 
3 6 54 
3 13 54 
3 20 54 
3 29 54 
3 25 54 
3 5 54 
3 18 54 
3 35 54 
4 23 54 
4 35 54 
4 24 54 
4 28 54 
4 13 54 
4 21 54 
4 15 54 
4 30 54 
4 25 54 
4 27 54 
4 20 54 
4 26 54 
4 5 54 
5 1 54 
5 22 54 
5 26 54 
5 20 54 
5 14 54 
5 28 54 
5 19 54 
5 3 54 
5 8 54 
5 27 54 
5 9 54 
5 2 54 
5 18 54 
5 10 54 
5 15 54 
5 25 54 
5 11 54 
5 6 54 
5 30 54 
5 7 54 
5 35 54 
5 21 54 
5 29 54 
6 3 54 
6 14 54 
6 22 54 
6 20 54 
6 28 54 
6 11 54 
6 10 54 
6 19 54 
6 8 54 
6 30 54 
6 18 54 
6 27 54 
6 25 54 
6 2 54 
6 15 54 
6 5 54 
6 1 54 
6 7 54 
6 9 54 
6 29 54 
6 26 54 
6 12 54 
6 35 54 
6 21 54 
7 31 54 
7 10 54 
7 19 54 
7 32 54 
7 28 54 
7 30 54 
7 11 54 
7 14 54 
7 8 54 
7 22 54 
7 25 54 
7 15 54 
7 21 54 
7 2 54 
7 20 54 
7 3 54 
7 29 54 
7 1 54 
7 18 54 
7 16 54 
7 12 54 
7 9 54 
7 27 54 
7 13 54 
8 6 54 
8 30 54 
8 22 54 
8 28 54 
8 20 54 
8 7 54 
8 26 54 
8 14 54 
8 11 54 
8 18 54 
8 15 54 
8 19 54 
8 9 54 
8 21 54 
8 10 54 
8 3 54 
8 25 54 
8 12 54 
8 27 54 
8 2 54 
8 5 54 
8 1 54 
8 29 54 
9 31 54 
9 23 54 
9 18 54 
9 25 54 
9 24 54 
9 15 54 
9 34 54 
9 30 54 
9 22 54 
9 13 54 
9 28 54 
9 1 54 
9 10 54 
9 29 54 
9 11 54 
9 16 54 
9 3 54 
9 12 54 
9 17 54 
9 4 54 
9 27 54 
9 19 54 
10 6 54 
10 28 54 
10 32 54 
10 20 54 
10 11 54 
10 22 54 
10 30 54 
10 19 54 
10 14 54 
10 9 54 
10 18 54 
10 27 54 
10 25 54 
10 15 54 
10 7 54 
10 2 54 
10 12 54 
10 8 54 
10 3 54 
10 23 54 
10 33 54 
10 4 54 
11 26 54 
11 22 54 
11 14 54 
11 28 54 
11 7 54 
11 6 54 
11 10 54 
11 30 54 
11 3 54 
11 19 54 
11 18 54 
11 20 54 
11 8 54 
11 27 54 
11 25 54 
11 15 54 
11 9 54 
11 2 54 
11 1 54 
11 35 54 
11 29 54 
11 12 54 
11 23 54 
11 21 54 
11 13 54 
12 1 54 
12 31 54 
12 19 54 
12 8 54 
12 32 54 
12 27 54 
12 6 54 
12 30 54 
12 14 54 
12 28 54 
12 16 54 
12 29 54 
12 13 54 
12 5 54 
12 35 54 
12 23 54 
12 4 54 
12 15 54 
12 7 54 
12 26 54 
12 21 54 
12 9 54 
13 32 54 
13 14 54 
13 20 54 
13 27 54 
13 31 54 
13 30 54 
13 25 54 
13 9 54 
13 22 54 
13 29 54 
13 2 54 
13 19 54 
13 18 54 
13 16 54 
13 1 54 
13 23 54 
13 34 54 
13 17 54 
13 28 54 
14 26 54 
14 28 54 
14 3 54 
14 6 54 
14 11 54 
14 22 54 
14 7 54 
14 19 54 
14 8 54 
14 18 54 
14 30 54 
14 10 54 
14 15 54 
14 9 54 
14 2 54 
14 27 54 
14 5 54 
14 25 54 
14 1 54 
14 12 54 
14 29 54 
14 23 54 
14 21 54 
14 20 54 
14 35 54 
14 13 54 
14 16 54 
14 31 54 
15 28 54 
15 10 54 
15 12 54 
15 9 54 
15 26 54 
15 5 54 
15 7 54 
15 27 54 
15 11 54 
15 22 54 
15 3 54 
15 14 54 
15 8 54 
15 35 54 
15 1 54 
15 20 54 
15 25 54 
15 2 54 
15 30 54 
15 6 54 
15 18 54 
15 19 54 
15 29 54 
15 21 54 
15 13 54 
15 23 54 
16 14 54 
16 4 54 
16 35 54 
16 24 54 
16 20 54 
16 21 54 
16 12 54 
16 26 54 
16 29 54 
16 13 54 
16 31 54 
16 6 54 
16 19 54 
16 7 54 
16 33 54 
16 34 54 
16 1 54 
16 15 54 
16 2 54 
16 32 54 
17 34 54 
17 24 54 
17 30 54 
17 21 54 
18 14 54 
18 26 54 
18 8 54 
18 11 54 
18 6 54 
18 28 54 
18 27 54 
18 30 54 
18 25 54 
18 22 54 
18 32 54 
18 21 54 
18 3 54 
18 33 54 
18 35 54 
18 15 54 
18 10 54 
18 1 54 
18 2 54 
18 9 54 
18 7 54 
18 4 54 
18 19 54 
18 29 54 
18 12 54 
18 5 54 
18 31 54 
18 20 54 
18 16 54 
19 26 54 
19 28 54 
19 22 54 
19 8 54 
19 11 54 
19 6 54 
19 14 54 
19 30 54 
19 7 54 
19 27 54 
19 18 54 
19 9 54 
19 10 54 
19 3 54 
19 25 54 
19 15 54 
19 5 54 
19 1 54 
19 2 54 
19 20 54 
19 21 54 
19 23 54 
19 13 54 
19 35 54 
19 12 54 
19 16 54 
20 22 54 
20 3 54 
20 19 54 
20 11 54 
20 30 54 
20 28 54 
20 9 54 
20 27 54 
20 6 54 
20 14 54 
20 25 54 
20 7 54 
20 18 54 
20 1 54 
20 2 54 
20 10 54 
20 4 54 
20 5 54 
20 26 54 
20 29 54 
20 15 54 
20 21 54 
20 23 54 
20 31 54 
20 13 54 
21 16 54 
21 4 54 
21 23 54 
21 29 54 
21 17 54 
21 24 54 
21 34 54 
21 12 54 
21 35 54 
21 9 54 
21 20 54 
21 13 54 
21 6 54 
21 2 54 
21 26 54 
21 5 54 
21 25 54 
21 33 54 
21 18 54 
21 31 54 
21 32 54 
21 10 54 
21 8 54 
21 1 54 
22 33 54 
22 9 54 
22 20 54 
22 15 54 
22 7 54 
22 4 54 
22 1 54 
22 30 54 
22 3 54 
22 28 54 
22 18 54 
22 25 54 
22 2 54 
22 11 54 
22 27 54 
22 5 54 
22 14 54 
22 10 54 
22 29 54 
22 13 54 
22 24 54 
22 21 54 
22 8 54 
22 19 54 
22 12 54 
22 16 54 
22 31 54 
22 6 54 
23 15 54 
23 26 54 
23 10 54 
23 30 54 
23 8 54 
23 18 54 
23 6 54 
23 19 54 
23 27 54 
23 2 54 
23 28 54 
23 3 54 
23 7 54 
23 11 54 
23 22 54 
23 29 54 
23 14 54 
23 20 54 
23 1 54 
23 35 54 
24 22 54 
24 23 54 
24 18 54 
24 8 54 
24 16 54 
24 32 54 
24 17 54 
24 27 54 
24 31 54 
25 14 54 
25 10 54 
25 7 54 
25 11 54 
25 3 54 
25 30 54 
25 19 54 
25 18 54 
25 22 54 
25 9 54 
25 6 54 
25 28 54 
25 27 54 
25 15 54 
25 5 54 
25 2 54 
25 1 54 
25 20 54 
25 21 54 
25 8 54 
25 26 54 
25 12 54 
25 29 54 
26 30 54 
26 14 54 
26 22 54 
26 11 54 
26 28 54 
26 7 54 
26 6 54 
26 3 54 
26 18 54 
26 8 54 
26 9 54 
26 21 54 
26 27 54 
26 15 54 
26 12 54 
26 20 54 
26 2 54 
26 25 54 
26 5 54 
26 10 54 
26 19 54 
26 29 54 
27 22 54 
27 3 54 
27 26 54 
27 32 54 
27 31 54 
27 20 54 
27 8 54 
27 1 54 
27 28 54 
27 30 54 
27 10 54 
27 6 54 
27 19 54 
27 18 54 
27 9 54 
27 11 54 
27 2 54 
27 25 54 
27 14 54 
27 12 54 
27 7 54 
27 21 54 
27 13 54 
27 15 54 
27 5 54 
27 23 54 
27 35 54 
27 29 54 
27 16 54 
27 24 54 
27 4 54 
27 33 54 
28 22 54 
28 20 54 
28 6 54 
28 1 54 
28 14 54 
28 32 54 
28 3 54 
28 30 54 
28 19 54 
28 11 54 
28 7 54 
28 21 54 
28 9 54 
28 25 54 
28 18 54 
28 15 54 
28 2 54 
28 27 54 
28 5 54 
28 12 54 
28 29 54 
28 23 54 
28 13 54 
28 35 54 
28 10 54 
28 8 54 
28 26 54 
28 31 54 
28 33 54 
28 16 54 
28 24 54 
28 4 54 
29 17 54 
29 35 54 
29 7 54 
29 11 54 
29 13 54 
29 34 54 
29 18 54 
29 4 54 
29 1 54 
29 24 54 
29 20 54 
29 5 54 
29 23 54 
29 21 54 
29 33 54 
29 16 54 
29 27 54 
29 25 54 
29 9 54 
29 14 54 
29 26 54 
29 31 54 
29 10 54 
30 13 54 
30 34 54 
30 11 54 
30 35 54 
30 23 54 
30 4 54 
30 2 54 
30 10 54 
30 7 54 
30 19 54 
30 17 54 
30 21 54 
30 25 54 
30 5 54 
30 18 54 
30 12 54 
30 24 54 
30 16 54 
30 29 54 
30 15 54 
30 8 54 
30 9 54 
30 28 54 
30 31 54 
30 27 54 
30 32 54 
30 33 54 
30 6 54 
30 14 54 
30 20 54 
30 3 54 
30 1 54 
30 26 54 
30 22 54 
31 23 54 
31 13 54 
31 5 54 
31 32 54 
31 34 54 
31 4 54 
31 24 54 
31 17 54 
31 12 54 
31 9 54 
31 10 54 
31 35 54 
31 6 54 
31 33 54 
31 16 54 
31 26 54 
31 1 54 
32 30 54 
32 22 54 
32 3 54 
32 6 54 
32 11 54 
32 35 54 
32 4 54 
32 23 54 
32 14 54 
32 24 54 
32 16 54 
32 28 54 
32 7 54 
33 22 54 
33 26 54 
33 3 54 
33 30 54 
33 10 54 
33 27 54 
33 6 54 
33 18 54 
33 2 54 
33 16 54 
33 35 54 
33 1 54 
33 11 54 
34 35 54 
34 20 54 
34 33 54 
34 17 54 
35 6 54 
35 30 54 
35 10 54 
35 29 54 
35 33 54 
35 14 54 
35 4 54 
35 28 54 
35 9 54 
35 31 54 
35 32 54 
35 16 54 
35 24 54 
35 17 54 
35 34 54 
35 8 54 
35 12 54 
35 7 54 
35 11 54 
35 27 54 
35 2 54 
1 4 55 
1 30 55 
1 13 55 
1 18 55 
1 23 55 
1 27 55 
1 29 55 
1 11 55 
1 10 55 
1 7 55 
1 8 55 
1 15 55 
1 22 55 
1 28 55 
1 14 55 
1 2 55 
1 19 55 
1 12 55 
1 33 55 
1 31 55 
1 3 55 
1 26 55 
1 16 55 
2 30 55 
2 29 55 
2 12 55 
2 27 55 
2 33 55 
2 21 55 
2 34 55 
2 4 55 
2 20 55 
2 28 55 
2 22 55 
2 24 55 
2 3 55 
2 15 55 
2 18 55 
2 19 55 
2 16 55 
2 8 55 
2 17 55 
2 26 55 
2 25 55 
2 5 55 
2 35 55 
2 31 55 
3 31 55 
3 22 55 
3 14 55 
3 30 55 
3 28 55 
3 8 55 
3 19 55 
3 2 55 
3 27 55 
3 15 55 
3 9 55 
3 21 55 
3 12 55 
3 11 55 
3 7 55 
3 1 55 
3 23 55 
3 6 55 
3 13 55 
3 20 55 
3 29 55 
3 25 55 
3 5 55 
3 18 55 
3 35 55 
3 16 55 
4 23 55 
4 35 55 
4 24 55 
4 28 55 
4 13 55 
4 21 55 
4 25 55 
4 27 55 
4 20 55 
4 26 55 
4 5 55 
5 1 55 
5 22 55 
5 26 55 
5 20 55 
5 14 55 
5 28 55 
5 19 55 
5 3 55 
5 8 55 
5 27 55 
5 9 55 
5 2 55 
5 18 55 
5 15 55 
5 25 55 
5 11 55 
5 6 55 
5 30 55 
5 7 55 
5 21 55 
5 29 55 
6 3 55 
6 14 55 
6 22 55 
6 20 55 
6 28 55 
6 11 55 
6 10 55 
6 19 55 
6 8 55 
6 30 55 
6 18 55 
6 27 55 
6 25 55 
6 2 55 
6 15 55 
6 5 55 
6 1 55 
6 7 55 
6 9 55 
6 29 55 
6 12 55 
6 35 55 
6 21 55 
7 31 55 
7 10 55 
7 19 55 
7 32 55 
7 28 55 
7 30 55 
7 11 55 
7 14 55 
7 8 55 
7 22 55 
7 25 55 
7 15 55 
7 21 55 
7 2 55 
7 20 55 
7 3 55 
7 29 55 
7 1 55 
7 18 55 
7 16 55 
7 12 55 
7 9 55 
7 27 55 
7 13 55 
7 5 55 
8 6 55 
8 30 55 
8 22 55 
8 28 55 
8 20 55 
8 7 55 
8 26 55 
8 14 55 
8 11 55 
8 18 55 
8 15 55 
8 19 55 
8 9 55 
8 21 55 
8 10 55 
8 3 55 
8 25 55 
8 12 55 
8 27 55 
8 2 55 
8 5 55 
8 1 55 
8 29 55 
8 35 55 
8 23 55 
9 31 55 
9 23 55 
9 18 55 
9 25 55 
9 24 55 
9 15 55 
9 34 55 
9 30 55 
9 22 55 
9 13 55 
9 28 55 
9 1 55 
9 10 55 
9 11 55 
9 16 55 
9 3 55 
9 12 55 
9 17 55 
9 4 55 
9 27 55 
9 19 55 
10 6 55 
10 28 55 
10 32 55 
10 20 55 
10 11 55 
10 22 55 
10 30 55 
10 19 55 
10 14 55 
10 9 55 
10 18 55 
10 27 55 
10 25 55 
10 15 55 
10 7 55 
10 12 55 
10 8 55 
10 3 55 
10 23 55 
10 33 55 
10 4 55 
10 17 55 
11 26 55 
11 22 55 
11 14 55 
11 28 55 
11 7 55 
11 6 55 
11 10 55 
11 30 55 
11 3 55 
11 19 55 
11 18 55 
11 20 55 
11 8 55 
11 27 55 
11 25 55 
11 15 55 
11 2 55 
11 1 55 
11 35 55 
11 29 55 
11 12 55 
11 23 55 
11 21 55 
11 13 55 
11 31 55 
12 1 55 
12 31 55 
12 19 55 
12 8 55 
12 32 55 
12 27 55 
12 6 55 
12 30 55 
12 14 55 
12 28 55 
12 16 55 
12 29 55 
12 13 55 
12 5 55 
12 35 55 
12 23 55 
12 4 55 
12 15 55 
12 7 55 
12 26 55 
12 21 55 
12 9 55 
12 25 55 
12 3 55 
13 32 55 
13 14 55 
13 20 55 
13 27 55 
13 31 55 
13 30 55 
13 25 55 
13 9 55 
13 22 55 
13 29 55 
13 2 55 
13 19 55 
13 18 55 
13 16 55 
13 1 55 
13 23 55 
13 28 55 
14 26 55 
14 28 55 
14 3 55 
14 6 55 
14 11 55 
14 22 55 
14 7 55 
14 19 55 
14 8 55 
14 18 55 
14 30 55 
14 10 55 
14 15 55 
14 9 55 
14 2 55 
14 27 55 
14 5 55 
14 25 55 
14 1 55 
14 12 55 
14 29 55 
14 23 55 
14 21 55 
14 20 55 
14 35 55 
14 13 55 
14 16 55 
14 31 55 
15 28 55 
15 10 55 
15 12 55 
15 9 55 
15 26 55 
15 7 55 
15 27 55 
15 11 55 
15 22 55 
15 3 55 
15 14 55 
15 8 55 
15 35 55 
15 1 55 
15 20 55 
15 25 55 
15 2 55 
15 30 55 
15 6 55 
15 18 55 
15 19 55 
15 29 55 
15 21 55 
15 13 55 
15 23 55 
15 16 55 
16 14 55 
16 4 55 
16 35 55 
16 24 55 
16 20 55 
16 21 55 
16 12 55 
16 26 55 
16 13 55 
16 31 55 
16 6 55 
16 19 55 
16 7 55 
16 33 55 
16 34 55 
16 1 55 
16 15 55 
16 2 55 
16 32 55 
16 17 55 
17 34 55 
17 24 55 
17 30 55 
17 21 55 
17 13 55 
17 16 55 
18 14 55 
18 26 55 
18 8 55 
18 11 55 
18 6 55 
18 28 55 
18 27 55 
18 30 55 
18 25 55 
18 22 55 
18 32 55 
18 21 55 
18 3 55 
18 33 55 
18 35 55 
18 15 55 
18 10 55 
18 1 55 
18 2 55 
18 9 55 
18 7 55 
18 4 55 
18 19 55 
18 29 55 
18 12 55 
18 5 55 
18 31 55 
18 20 55 
18 16 55 
18 17 55 
19 28 55 
19 22 55 
19 8 55 
19 11 55 
19 6 55 
19 14 55 
19 30 55 
19 7 55 
19 27 55 
19 18 55 
19 9 55 
19 3 55 
19 25 55 
19 15 55 
19 5 55 
19 1 55 
19 2 55 
19 20 55 
19 21 55 
19 23 55 
19 13 55 
19 35 55 
19 12 55 
19 16 55 
20 22 55 
20 3 55 
20 19 55 
20 11 55 
20 30 55 
20 28 55 
20 9 55 
20 6 55 
20 14 55 
20 25 55 
20 7 55 
20 18 55 
20 1 55 
20 2 55 
20 10 55 
20 4 55 
20 5 55 
20 26 55 
20 29 55 
20 15 55 
20 21 55 
20 23 55 
20 31 55 
20 13 55 
20 8 55 
21 16 55 
21 4 55 
21 23 55 
21 29 55 
21 17 55 
21 24 55 
21 34 55 
21 12 55 
21 35 55 
21 9 55 
21 20 55 
21 13 55 
21 6 55 
21 2 55 
21 26 55 
21 5 55 
21 25 55 
21 33 55 
21 18 55 
21 31 55 
21 32 55 
21 10 55 
21 8 55 
21 1 55 
21 3 55 
21 15 55 
22 33 55 
22 9 55 
22 20 55 
22 15 55 
22 7 55 
22 4 55 
22 1 55 
22 30 55 
22 3 55 
22 28 55 
22 18 55 
22 25 55 
22 2 55 
22 11 55 
22 27 55 
22 5 55 
22 14 55 
22 10 55 
22 29 55 
22 13 55 
22 24 55 
22 21 55 
22 8 55 
22 19 55 
22 12 55 
22 16 55 
22 31 55 
22 6 55 
23 15 55 
23 26 55 
23 10 55 
23 30 55 
23 8 55 
23 18 55 
23 6 55 
23 19 55 
23 27 55 
23 28 55 
23 3 55 
23 7 55 
23 11 55 
23 22 55 
23 29 55 
23 14 55 
23 20 55 
23 1 55 
24 22 55 
24 23 55 
24 18 55 
24 8 55 
24 16 55 
24 32 55 
24 17 55 
24 27 55 
24 31 55 
24 34 55 
25 14 55 
25 10 55 
25 7 55 
25 11 55 
25 3 55 
25 30 55 
25 19 55 
25 18 55 
25 22 55 
25 9 55 
25 6 55 
25 28 55 
25 27 55 
25 15 55 
25 5 55 
25 2 55 
25 1 55 
25 20 55 
25 21 55 
25 8 55 
25 26 55 
25 12 55 
25 29 55 
26 30 55 
26 14 55 
26 22 55 
26 11 55 
26 28 55 
26 7 55 
26 6 55 
26 3 55 
26 18 55 
26 8 55 
26 9 55 
26 21 55 
26 27 55 
26 15 55 
26 12 55 
26 20 55 
26 25 55 
26 5 55 
26 10 55 
26 19 55 
26 29 55 
26 1 55 
27 22 55 
27 3 55 
27 26 55 
27 32 55 
27 31 55 
27 20 55 
27 8 55 
27 1 55 
27 28 55 
27 30 55 
27 10 55 
27 6 55 
27 19 55 
27 18 55 
27 9 55 
27 11 55 
27 2 55 
27 25 55 
27 14 55 
27 12 55 
27 7 55 
27 21 55 
27 13 55 
27 15 55 
27 5 55 
27 23 55 
27 35 55 
27 29 55 
27 16 55 
27 24 55 
27 4 55 
27 33 55 
28 22 55 
28 20 55 
28 6 55 
28 1 55 
28 14 55 
28 32 55 
28 3 55 
28 30 55 
28 19 55 
28 11 55 
28 7 55 
28 21 55 
28 9 55 
28 25 55 
28 18 55 
28 15 55 
28 2 55 
28 27 55 
28 5 55 
28 12 55 
28 23 55 
28 13 55 
28 35 55 
28 10 55 
28 8 55 
28 31 55 
28 33 55 
28 16 55 
28 24 55 
28 4 55 
29 17 55 
29 35 55 
29 7 55 
29 11 55 
29 13 55 
29 34 55 
29 18 55 
29 4 55 
29 1 55 
29 24 55 
29 20 55 
29 5 55 
29 23 55 
29 21 55 
29 33 55 
29 16 55 
29 27 55 
29 25 55 
29 9 55 
29 14 55 
29 26 55 
29 31 55 
29 10 55 
29 32 55 
30 13 55 
30 34 55 
30 11 55 
30 35 55 
30 23 55 
30 4 55 
30 2 55 
30 10 55 
30 7 55 
30 19 55 
30 17 55 
30 21 55 
30 25 55 
30 5 55 
30 18 55 
30 12 55 
30 24 55 
30 16 55 
30 29 55 
30 15 55 
30 8 55 
30 9 55 
30 28 55 
30 31 55 
30 27 55 
30 32 55 
30 33 55 
30 6 55 
30 14 55 
30 20 55 
30 3 55 
30 1 55 
30 26 55 
30 22 55 
31 23 55 
31 13 55 
31 5 55 
31 32 55 
31 34 55 
31 4 55 
31 24 55 
31 17 55 
31 12 55 
31 9 55 
31 10 55 
31 35 55 
31 6 55 
31 33 55 
31 16 55 
31 26 55 
31 1 55 
31 8 55 
32 30 55 
32 22 55 
32 3 55 
32 6 55 
32 11 55 
32 35 55 
32 4 55 
32 23 55 
32 14 55 
32 24 55 
32 16 55 
32 28 55 
32 7 55 
32 21 55 
32 10 55 
33 22 55 
33 26 55 
33 3 55 
33 30 55 
33 10 55 
33 27 55 
33 6 55 
33 18 55 
33 2 55 
33 16 55 
33 35 55 
33 1 55 
33 11 55 
33 8 55 
33 21 55 
34 35 55 
34 20 55 
34 33 55 
34 17 55 
34 23 55 
35 6 55 
35 30 55 
35 10 55 
35 33 55 
35 14 55 
35 4 55 
35 28 55 
35 9 55 
35 31 55 
35 32 55 
35 16 55 
35 24 55 
35 17 55 
35 34 55 
35 8 55 
35 12 55 
35 7 55 
35 11 55 
35 27 55 
35 2 55 
35 3 55 
1 4 56 
1 30 56 
1 13 56 
1 18 56 
1 23 56 
1 27 56 
1 29 56 
1 11 56 
1 10 56 
1 7 56 
1 8 56 
1 15 56 
1 22 56 
1 28 56 
1 14 56 
1 2 56 
1 19 56 
1 12 56 
1 33 56 
1 31 56 
1 3 56 
1 26 56 
1 16 56 
1 20 56 
1 9 56 
2 30 56 
2 29 56 
2 12 56 
2 27 56 
2 33 56 
2 21 56 
2 34 56 
2 4 56 
2 20 56 
2 28 56 
2 22 56 
2 24 56 
2 15 56 
2 18 56 
2 19 56 
2 16 56 
2 17 56 
2 26 56 
2 25 56 
2 5 56 
2 35 56 
2 31 56 
3 31 56 
3 22 56 
3 14 56 
3 30 56 
3 28 56 
3 8 56 
3 19 56 
3 2 56 
3 27 56 
3 15 56 
3 9 56 
3 21 56 
3 12 56 
3 11 56 
3 7 56 
3 1 56 
3 23 56 
3 6 56 
3 13 56 
3 20 56 
3 29 56 
3 25 56 
3 5 56 
3 18 56 
3 35 56 
3 16 56 
3 26 56 
3 10 56 
4 23 56 
4 35 56 
4 24 56 
4 28 56 
4 13 56 
4 21 56 
4 25 56 
4 27 56 
4 20 56 
4 26 56 
4 5 56 
4 17 56 
4 33 56 
5 1 56 
5 22 56 
5 20 56 
5 14 56 
5 28 56 
5 19 56 
5 3 56 
5 8 56 
5 27 56 
5 2 56 
5 18 56 
5 15 56 
5 25 56 
5 11 56 
5 6 56 
5 30 56 
5 7 56 
5 21 56 
5 29 56 
6 3 56 
6 14 56 
6 22 56 
6 20 56 
6 28 56 
6 11 56 
6 10 56 
6 19 56 
6 8 56 
6 30 56 
6 18 56 
6 27 56 
6 25 56 
6 2 56 
6 15 56 
6 5 56 
6 1 56 
6 7 56 
6 9 56 
6 29 56 
6 12 56 
6 35 56 
6 21 56 
7 31 56 
7 10 56 
7 19 56 
7 32 56 
7 28 56 
7 30 56 
7 11 56 
7 14 56 
7 8 56 
7 22 56 
7 25 56 
7 15 56 
7 21 56 
7 2 56 
7 20 56 
7 3 56 
7 29 56 
7 1 56 
7 18 56 
7 16 56 
7 12 56 
7 9 56 
7 27 56 
7 13 56 
7 5 56 
7 26 56 
8 6 56 
8 30 56 
8 22 56 
8 28 56 
8 20 56 
8 7 56 
8 26 56 
8 14 56 
8 11 56 
8 18 56 
8 15 56 
8 19 56 
8 9 56 
8 21 56 
8 10 56 
8 3 56 
8 25 56 
8 12 56 
8 27 56 
8 2 56 
8 5 56 
8 29 56 
8 35 56 
8 23 56 
8 16 56 
9 31 56 
9 23 56 
9 18 56 
9 25 56 
9 24 56 
9 15 56 
9 34 56 
9 30 56 
9 22 56 
9 13 56 
9 28 56 
9 10 56 
9 11 56 
9 16 56 
9 3 56 
9 12 56 
9 17 56 
9 4 56 
9 27 56 
9 19 56 
9 2 56 
10 6 56 
10 28 56 
10 32 56 
10 20 56 
10 11 56 
10 22 56 
10 30 56 
10 19 56 
10 14 56 
10 9 56 
10 18 56 
10 27 56 
10 25 56 
10 15 56 
10 7 56 
10 12 56 
10 8 56 
10 3 56 
10 23 56 
10 33 56 
10 4 56 
10 17 56 
10 35 56 
10 16 56 
11 26 56 
11 22 56 
11 14 56 
11 28 56 
11 7 56 
11 6 56 
11 10 56 
11 30 56 
11 3 56 
11 19 56 
11 18 56 
11 20 56 
11 8 56 
11 27 56 
11 25 56 
11 15 56 
11 2 56 
11 1 56 
11 35 56 
11 29 56 
11 12 56 
11 21 56 
11 13 56 
12 31 56 
12 19 56 
12 8 56 
12 32 56 
12 27 56 
12 6 56 
12 30 56 
12 14 56 
12 28 56 
12 16 56 
12 29 56 
12 13 56 
12 5 56 
12 35 56 
12 23 56 
12 4 56 
12 15 56 
12 7 56 
12 26 56 
12 21 56 
12 9 56 
12 25 56 
12 3 56 
12 2 56 
13 32 56 
13 14 56 
13 20 56 
13 27 56 
13 31 56 
13 30 56 
13 25 56 
13 9 56 
13 22 56 
13 29 56 
13 2 56 
13 19 56 
13 18 56 
13 16 56 
13 1 56 
13 23 56 
13 28 56 
13 5 56 
14 26 56 
14 28 56 
14 3 56 
14 6 56 
14 11 56 
14 22 56 
14 7 56 
14 19 56 
14 8 56 
14 18 56 
14 30 56 
14 10 56 
14 15 56 
14 9 56 
14 2 56 
14 27 56 
14 5 56 
14 25 56 
14 1 56 
14 12 56 
14 29 56 
14 23 56 
14 21 56 
14 20 56 
14 35 56 
14 13 56 
14 16 56 
14 31 56 
15 28 56 
15 10 56 
15 12 56 
15 9 56 
15 26 56 
15 7 56 
15 27 56 
15 11 56 
15 22 56 
15 3 56 
15 14 56 
15 8 56 
15 35 56 
15 1 56 
15 20 56 
15 25 56 
15 2 56 
15 30 56 
15 6 56 
15 18 56 
15 19 56 
15 29 56 
15 21 56 
15 23 56 
15 16 56 
15 5 56 
16 14 56 
16 4 56 
16 35 56 
16 24 56 
16 20 56 
16 21 56 
16 12 56 
16 26 56 
16 13 56 
16 31 56 
16 6 56 
16 19 56 
16 7 56 
16 33 56 
16 34 56 
16 15 56 
16 2 56 
16 32 56 
16 17 56 
16 10 56 
17 34 56 
17 24 56 
17 30 56 
17 21 56 
17 13 56 
17 5 56 
18 14 56 
18 26 56 
18 8 56 
18 11 56 
18 6 56 
18 28 56 
18 27 56 
18 30 56 
18 25 56 
18 22 56 
18 32 56 
18 21 56 
18 3 56 
18 33 56 
18 35 56 
18 15 56 
18 10 56 
18 1 56 
18 2 56 
18 9 56 
18 7 56 
18 19 56 
18 29 56 
18 12 56 
18 5 56 
18 31 56 
18 20 56 
18 16 56 
18 17 56 
19 28 56 
19 22 56 
19 8 56 
19 11 56 
19 6 56 
19 14 56 
19 30 56 
19 7 56 
19 27 56 
19 18 56 
19 9 56 
19 3 56 
19 25 56 
19 15 56 
19 5 56 
19 1 56 
19 2 56 
19 20 56 
19 21 56 
19 35 56 
19 12 56 
19 16 56 
20 22 56 
20 3 56 
20 19 56 
20 11 56 
20 30 56 
20 28 56 
20 9 56 
20 6 56 
20 14 56 
20 25 56 
20 7 56 
20 18 56 
20 1 56 
20 2 56 
20 10 56 
20 5 56 
20 26 56 
20 29 56 
20 15 56 
20 21 56 
20 23 56 
20 31 56 
20 13 56 
20 8 56 
20 12 56 
21 16 56 
21 4 56 
21 23 56 
21 29 56 
21 17 56 
21 24 56 
21 34 56 
21 12 56 
21 35 56 
21 9 56 
21 20 56 
21 13 56 
21 6 56 
21 2 56 
21 26 56 
21 5 56 
21 25 56 
21 33 56 
21 18 56 
21 31 56 
21 32 56 
21 10 56 
21 8 56 
21 1 56 
21 3 56 
21 15 56 
21 11 56 
21 19 56 
22 33 56 
22 9 56 
22 20 56 
22 15 56 
22 7 56 
22 4 56 
22 30 56 
22 3 56 
22 28 56 
22 18 56 
22 25 56 
22 2 56 
22 11 56 
22 27 56 
22 5 56 
22 14 56 
22 10 56 
22 29 56 
22 13 56 
22 24 56 
22 21 56 
22 8 56 
22 19 56 
22 12 56 
22 16 56 
22 31 56 
22 6 56 
22 26 56 
23 15 56 
23 26 56 
23 10 56 
23 30 56 
23 8 56 
23 18 56 
23 6 56 
23 19 56 
23 27 56 
23 28 56 
23 3 56 
23 7 56 
23 11 56 
23 22 56 
23 29 56 
23 14 56 
23 20 56 
23 1 56 
23 21 56 
24 23 56 
24 18 56 
24 16 56 
24 32 56 
24 17 56 
24 27 56 
24 31 56 
24 34 56 
25 14 56 
25 10 56 
25 7 56 
25 11 56 
25 3 56 
25 30 56 
25 19 56 
25 18 56 
25 22 56 
25 6 56 
25 28 56 
25 27 56 
25 15 56 
25 5 56 
25 2 56 
25 1 56 
25 20 56 
25 21 56 
25 8 56 
25 26 56 
25 12 56 
25 29 56 
25 35 56 
26 30 56 
26 14 56 
26 22 56 
26 11 56 
26 28 56 
26 7 56 
26 6 56 
26 3 56 
26 18 56 
26 9 56 
26 21 56 
26 27 56 
26 15 56 
26 12 56 
26 20 56 
26 25 56 
26 5 56 
26 10 56 
26 19 56 
26 29 56 
27 22 56 
27 3 56 
27 26 56 
27 32 56 
27 31 56 
27 20 56 
27 8 56 
27 1 56 
27 28 56 
27 30 56 
27 10 56 
27 6 56 
27 19 56 
27 18 56 
27 9 56 
27 11 56 
27 2 56 
27 25 56 
27 14 56 
27 12 56 
27 7 56 
27 21 56 
27 13 56 
27 15 56 
27 5 56 
27 23 56 
27 35 56 
27 29 56 
27 16 56 
27 24 56 
27 4 56 
27 33 56 
28 22 56 
28 20 56 
28 6 56 
28 14 56 
28 32 56 
28 3 56 
28 30 56 
28 19 56 
28 11 56 
28 7 56 
28 21 56 
28 9 56 
28 25 56 
28 18 56 
28 15 56 
28 2 56 
28 27 56 
28 5 56 
28 12 56 
28 23 56 
28 13 56 
28 35 56 
28 10 56 
28 8 56 
28 31 56 
28 33 56 
28 16 56 
28 24 56 
28 4 56 
28 29 56 
29 17 56 
29 35 56 
29 7 56 
29 11 56 
29 13 56 
29 34 56 
29 18 56 
29 4 56 
29 24 56 
29 20 56 
29 5 56 
29 23 56 
29 33 56 
29 16 56 
29 27 56 
29 25 56 
29 9 56 
29 14 56 
29 26 56 
29 31 56 
29 10 56 
29 32 56 
30 13 56 
30 34 56 
30 11 56 
30 35 56 
30 23 56 
30 4 56 
30 2 56 
30 10 56 
30 7 56 
30 19 56 
30 17 56 
30 21 56 
30 25 56 
30 5 56 
30 18 56 
30 12 56 
30 24 56 
30 16 56 
30 29 56 
30 15 56 
30 8 56 
30 9 56 
30 28 56 
30 31 56 
30 27 56 
30 32 56 
30 33 56 
30 6 56 
30 14 56 
30 20 56 
30 3 56 
30 1 56 
30 26 56 
30 22 56 
31 23 56 
31 13 56 
31 5 56 
31 32 56 
31 34 56 
31 4 56 
31 24 56 
31 17 56 
31 12 56 
31 9 56 
31 10 56 
31 35 56 
31 6 56 
31 33 56 
31 16 56 
31 26 56 
31 1 56 
31 8 56 
31 2 56 
31 29 56 
32 30 56 
32 22 56 
32 3 56 
32 6 56 
32 11 56 
32 35 56 
32 4 56 
32 23 56 
32 14 56 
32 24 56 
32 16 56 
32 28 56 
32 7 56 
32 21 56 
32 10 56 
32 27 56 
32 5 56 
33 22 56 
33 26 56 
33 3 56 
33 30 56 
33 10 56 
33 27 56 
33 6 56 
33 18 56 
33 2 56 
33 16 56 
33 35 56 
33 1 56 
33 11 56 
33 8 56 
33 21 56 
33 20 56 
33 12 56 
34 35 56 
34 20 56 
34 33 56 
34 17 56 
34 23 56 
35 6 56 
35 30 56 
35 10 56 
35 33 56 
35 14 56 
35 4 56 
35 28 56 
35 9 56 
35 31 56 
35 32 56 
35 16 56 
35 24 56 
35 17 56 
35 34 56 
35 12 56 
35 7 56 
35 11 56 
35 27 56 
35 2 56 
35 3 56 
35 26 56 
1 4 57 
1 30 57 
1 13 57 
1 18 57 
1 23 57 
1 27 57 
1 29 57 
1 11 57 
1 10 57 
1 7 57 
1 8 57 
1 15 57 
1 22 57 
1 28 57 
1 14 57 
1 2 57 
1 19 57 
1 12 57 
1 33 57 
1 31 57 
1 3 57 
1 26 57 
1 16 57 
1 20 57 
1 9 57 
1 5 57 
1 6 57 
2 30 57 
2 29 57 
2 12 57 
2 27 57 
2 33 57 
2 21 57 
2 34 57 
2 4 57 
2 28 57 
2 22 57 
2 24 57 
2 15 57 
2 18 57 
2 19 57 
2 16 57 
2 17 57 
2 26 57 
2 25 57 
2 5 57 
2 35 57 
2 31 57 
2 1 57 
3 31 57 
3 22 57 
3 14 57 
3 30 57 
3 28 57 
3 8 57 
3 19 57 
3 2 57 
3 27 57 
3 15 57 
3 9 57 
3 21 57 
3 12 57 
3 11 57 
3 7 57 
3 1 57 
3 23 57 
3 6 57 
3 13 57 
3 20 57 
3 29 57 
3 25 57 
3 18 57 
3 35 57 
3 16 57 
3 26 57 
3 10 57 
3 32 57 
4 23 57 
4 35 57 
4 24 57 
4 28 57 
4 13 57 
4 21 57 
4 25 57 
4 27 57 
4 20 57 
4 26 57 
4 5 57 
4 17 57 
4 33 57 
4 10 57 
4 6 57 
5 1 57 
5 22 57 
5 20 57 
5 14 57 
5 28 57 
5 19 57 
5 3 57 
5 8 57 
5 27 57 
5 18 57 
5 15 57 
5 25 57 
5 11 57 
5 6 57 
5 30 57 
5 7 57 
5 21 57 
5 29 57 
5 10 57 
6 3 57 
6 14 57 
6 22 57 
6 20 57 
6 28 57 
6 11 57 
6 10 57 
6 19 57 
6 8 57 
6 30 57 
6 18 57 
6 27 57 
6 25 57 
6 2 57 
6 15 57 
6 1 57 
6 7 57 
6 9 57 
6 29 57 
6 12 57 
6 35 57 
6 21 57 
6 31 57 
7 31 57 
7 10 57 
7 19 57 
7 32 57 
7 28 57 
7 30 57 
7 11 57 
7 14 57 
7 8 57 
7 22 57 
7 25 57 
7 15 57 
7 21 57 
7 2 57 
7 20 57 
7 3 57 
7 29 57 
7 1 57 
7 18 57 
7 16 57 
7 12 57 
7 9 57 
7 27 57 
7 13 57 
7 5 57 
7 26 57 
7 4 57 
8 6 57 
8 30 57 
8 22 57 
8 28 57 
8 20 57 
8 7 57 
8 26 57 
8 14 57 
8 11 57 
8 18 57 
8 15 57 
8 19 57 
8 9 57 
8 21 57 
8 10 57 
8 3 57 
8 25 57 
8 12 57 
8 27 57 
8 2 57 
8 5 57 
8 29 57 
8 35 57 
8 23 57 
8 1 57 
9 31 57 
9 23 57 
9 18 57 
9 25 57 
9 24 57 
9 15 57 
9 34 57 
9 30 57 
9 22 57 
9 13 57 
9 28 57 
9 10 57 
9 11 57 
9 16 57 
9 3 57 
9 12 57 
9 17 57 
9 4 57 
9 27 57 
9 19 57 
9 2 57 
10 6 57 
10 28 57 
10 32 57 
10 20 57 
10 11 57 
10 22 57 
10 30 57 
10 19 57 
10 14 57 
10 9 57 
10 18 57 
10 27 57 
10 25 57 
10 15 57 
10 7 57 
10 12 57 
10 8 57 
10 3 57 
10 23 57 
10 33 57 
10 4 57 
10 17 57 
10 35 57 
10 16 57 
10 21 57 
10 1 57 
11 22 57 
11 14 57 
11 28 57 
11 7 57 
11 6 57 
11 10 57 
11 30 57 
11 3 57 
11 19 57 
11 18 57 
11 20 57 
11 8 57 
11 27 57 
11 25 57 
11 15 57 
11 2 57 
11 1 57 
11 35 57 
11 29 57 
11 12 57 
11 21 57 
11 13 57 
11 23 57 
12 31 57 
12 19 57 
12 8 57 
12 32 57 
12 27 57 
12 6 57 
12 30 57 
12 14 57 
12 28 57 
12 16 57 
12 29 57 
12 13 57 
12 35 57 
12 23 57 
12 4 57 
12 15 57 
12 7 57 
12 26 57 
12 21 57 
12 9 57 
12 25 57 
12 3 57 
12 2 57 
12 1 57 
13 32 57 
13 14 57 
13 20 57 
13 27 57 
13 31 57 
13 30 57 
13 25 57 
13 9 57 
13 22 57 
13 29 57 
13 2 57 
13 19 57 
13 18 57 
13 1 57 
13 23 57 
13 28 57 
13 5 57 
13 8 57 
14 26 57 
14 28 57 
14 3 57 
14 6 57 
14 11 57 
14 22 57 
14 7 57 
14 19 57 
14 8 57 
14 18 57 
14 30 57 
14 10 57 
14 15 57 
14 9 57 
14 2 57 
14 27 57 
14 25 57 
14 1 57 
14 12 57 
14 29 57 
14 23 57 
14 21 57 
14 20 57 
14 35 57 
14 13 57 
14 31 57 
15 28 57 
15 10 57 
15 12 57 
15 9 57 
15 26 57 
15 7 57 
15 27 57 
15 11 57 
15 22 57 
15 3 57 
15 14 57 
15 8 57 
15 35 57 
15 20 57 
15 25 57 
15 2 57 
15 30 57 
15 6 57 
15 18 57 
15 19 57 
15 29 57 
15 21 57 
15 23 57 
15 16 57 
15 5 57 
15 31 57 
16 14 57 
16 4 57 
16 35 57 
16 24 57 
16 20 57 
16 21 57 
16 12 57 
16 26 57 
16 13 57 
16 31 57 
16 6 57 
16 19 57 
16 7 57 
16 33 57 
16 15 57 
16 2 57 
16 32 57 
16 10 57 
17 34 57 
17 24 57 
17 30 57 
17 21 57 
17 13 57 
17 5 57 
17 8 57 
17 32 57 
18 14 57 
18 26 57 
18 8 57 
18 11 57 
18 6 57 
18 28 57 
18 27 57 
18 30 57 
18 25 57 
18 22 57 
18 32 57 
18 21 57 
18 3 57 
18 33 57 
18 35 57 
18 15 57 
18 10 57 
18 1 57 
18 2 57 
18 9 57 
18 7 57 
18 19 57 
18 29 57 
18 12 57 
18 31 57 
18 20 57 
18 16 57 
18 17 57 
18 13 57 
19 28 57 
19 22 57 
19 8 57 
19 11 57 
19 6 57 
19 14 57 
19 30 57 
19 7 57 
19 27 57 
19 18 57 
19 9 57 
19 3 57 
19 25 57 
19 15 57 
19 1 57 
19 2 57 
19 20 57 
19 21 57 
19 35 57 
19 12 57 
19 16 57 
19 31 57 
20 22 57 
20 3 57 
20 19 57 
20 11 57 
20 30 57 
20 28 57 
20 9 57 
20 6 57 
20 14 57 
20 25 57 
20 7 57 
20 18 57 
20 1 57 
20 2 57 
20 10 57 
20 26 57 
20 29 57 
20 15 57 
20 21 57 
20 23 57 
20 31 57 
20 13 57 
20 8 57 
20 12 57 
20 4 57 
21 16 57 
21 4 57 
21 23 57 
21 29 57 
21 17 57 
21 24 57 
21 34 57 
21 12 57 
21 35 57 
21 9 57 
21 20 57 
21 13 57 
21 6 57 
21 2 57 
21 26 57 
21 5 57 
21 25 57 
21 33 57 
21 18 57 
21 31 57 
21 32 57 
21 10 57 
21 8 57 
21 1 57 
21 3 57 
21 15 57 
21 11 57 
21 19 57 
21 14 57 
21 27 57 
22 33 57 
22 9 57 
22 20 57 
22 15 57 
22 7 57 
22 4 57 
22 30 57 
22 3 57 
22 28 57 
22 18 57 
22 25 57 
22 2 57 
22 11 57 
22 27 57 
22 14 57 
22 10 57 
22 29 57 
22 13 57 
22 24 57 
22 21 57 
22 8 57 
22 19 57 
22 12 57 
22 16 57 
22 31 57 
22 6 57 
22 26 57 
22 1 57 
23 15 57 
23 10 57 
23 30 57 
23 8 57 
23 18 57 
23 6 57 
23 19 57 
23 27 57 
23 28 57 
23 3 57 
23 7 57 
23 11 57 
23 22 57 
23 29 57 
23 14 57 
23 20 57 
23 1 57 
23 21 57 
23 31 57 
24 23 57 
24 18 57 
24 16 57 
24 32 57 
24 17 57 
24 27 57 
24 31 57 
24 34 57 
25 14 57 
25 10 57 
25 7 57 
25 11 57 
25 3 57 
25 30 57 
25 19 57 
25 18 57 
25 22 57 
25 6 57 
25 28 57 
25 27 57 
25 15 57 
25 2 57 
25 1 57 
25 20 57 
25 21 57 
25 8 57 
25 26 57 
25 12 57 
25 29 57 
25 35 57 
25 9 57 
26 30 57 
26 14 57 
26 22 57 
26 11 57 
26 28 57 
26 7 57 
26 6 57 
26 3 57 
26 18 57 
26 9 57 
26 21 57 
26 27 57 
26 15 57 
26 12 57 
26 25 57 
26 5 57 
26 10 57 
26 19 57 
26 29 57 
26 32 57 
27 22 57 
27 3 57 
27 26 57 
27 32 57 
27 31 57 
27 20 57 
27 8 57 
27 1 57 
27 28 57 
27 30 57 
27 10 57 
27 6 57 
27 19 57 
27 18 57 
27 9 57 
27 11 57 
27 2 57 
27 25 57 
27 14 57 
27 12 57 
27 7 57 
27 21 57 
27 13 57 
27 15 57 
27 5 57 
27 23 57 
27 35 57 
27 29 57 
27 16 57 
27 24 57 
27 4 57 
27 33 57 
28 22 57 
28 20 57 
28 6 57 
28 14 57 
28 32 57 
28 3 57 
28 30 57 
28 19 57 
28 11 57 
28 7 57 
28 21 57 
28 9 57 
28 25 57 
28 18 57 
28 15 57 
28 2 57 
28 27 57 
28 12 57 
28 23 57 
28 13 57 
28 35 57 
28 10 57 
28 8 57 
28 31 57 
28 33 57 
28 16 57 
28 24 57 
28 4 57 
28 29 57 
28 1 57 
29 17 57 
29 35 57 
29 7 57 
29 11 57 
29 13 57 
29 34 57 
29 18 57 
29 4 57 
29 24 57 
29 20 57 
29 5 57 
29 23 57 
29 33 57 
29 16 57 
29 27 57 
29 25 57 
29 9 57 
29 14 57 
29 26 57 
29 31 57 
29 10 57 
29 32 57 
29 8 57 
30 13 57 
30 34 57 
30 11 57 
30 35 57 
30 23 57 
30 4 57 
30 2 57 
30 10 57 
30 7 57 
30 19 57 
30 17 57 
30 21 57 
30 25 57 
30 5 57 
30 18 57 
30 12 57 
30 24 57 
30 16 57 
30 29 57 
30 15 57 
30 8 57 
30 9 57 
30 28 57 
30 31 57 
30 27 57 
30 32 57 
30 33 57 
30 6 57 
30 14 57 
30 20 57 
30 3 57 
30 1 57 
30 26 57 
30 22 57 
31 23 57 
31 13 57 
31 5 57 
31 32 57 
31 34 57 
31 4 57 
31 24 57 
31 17 57 
31 12 57 
31 9 57 
31 10 57 
31 35 57 
31 6 57 
31 33 57 
31 16 57 
31 26 57 
31 8 57 
31 2 57 
31 29 57 
31 19 57 
32 30 57 
32 22 57 
32 3 57 
32 6 57 
32 11 57 
32 35 57 
32 4 57 
32 23 57 
32 14 57 
32 24 57 
32 16 57 
32 28 57 
32 7 57 
32 21 57 
32 10 57 
32 27 57 
32 5 57 
32 31 57 
32 15 57 
33 22 57 
33 26 57 
33 3 57 
33 30 57 
33 10 57 
33 27 57 
33 6 57 
33 18 57 
33 2 57 
33 16 57 
33 35 57 
33 1 57 
33 11 57 
33 8 57 
33 21 57 
33 20 57 
33 12 57 
33 25 57 
33 5 57 
34 35 57 
34 20 57 
34 33 57 
34 17 57 
34 23 57 
35 6 57 
35 30 57 
35 10 57 
35 33 57 
35 14 57 
35 4 57 
35 28 57 
35 9 57 
35 31 57 
35 32 57 
35 24 57 
35 17 57 
35 34 57 
35 12 57 
35 7 57 
35 11 57 
35 27 57 
35 2 57 
35 3 57 
35 26 57 
35 23 57 
1 4 58 
1 30 58 
1 13 58 
1 18 58 
1 23 58 
1 27 58 
1 29 58 
1 11 58 
1 10 58 
1 7 58 
1 8 58 
1 15 58 
1 22 58 
1 28 58 
1 14 58 
1 2 58 
1 19 58 
1 12 58 
1 33 58 
1 31 58 
1 3 58 
1 26 58 
1 16 58 
1 20 58 
1 9 58 
1 5 58 
1 6 58 
1 35 58 
1 21 58 
2 30 58 
2 29 58 
2 12 58 
2 27 58 
2 33 58 
2 21 58 
2 34 58 
2 4 58 
2 28 58 
2 22 58 
2 24 58 
2 15 58 
2 18 58 
2 19 58 
2 16 58 
2 17 58 
2 26 58 
2 25 58 
2 5 58 
2 35 58 
2 31 58 
2 1 58 
2 13 58 
3 22 58 
3 14 58 
3 30 58 
3 28 58 
3 8 58 
3 19 58 
3 2 58 
3 27 58 
3 15 58 
3 9 58 
3 21 58 
3 12 58 
3 11 58 
3 7 58 
3 1 58 
3 23 58 
3 6 58 
3 13 58 
3 20 58 
3 29 58 
3 25 58 
3 18 58 
3 35 58 
3 16 58 
3 26 58 
3 10 58 
3 32 58 
3 5 58 
4 23 58 
4 35 58 
4 24 58 
4 28 58 
4 13 58 
4 21 58 
4 25 58 
4 20 58 
4 26 58 
4 5 58 
4 17 58 
4 33 58 
4 6 58 
5 1 58 
5 22 58 
5 20 58 
5 14 58 
5 28 58 
5 19 58 
5 3 58 
5 8 58 
5 27 58 
5 18 58 
5 15 58 
5 25 58 
5 11 58 
5 6 58 
5 30 58 
5 7 58 
5 21 58 
5 29 58 
5 10 58 
5 2 58 
5 12 58 
6 3 58 
6 14 58 
6 22 58 
6 20 58 
6 28 58 
6 11 58 
6 10 58 
6 19 58 
6 8 58 
6 30 58 
6 18 58 
6 27 58 
6 25 58 
6 2 58 
6 15 58 
6 1 58 
6 7 58 
6 9 58 
6 29 58 
6 12 58 
6 35 58 
6 21 58 
6 33 58 
7 31 58 
7 10 58 
7 19 58 
7 32 58 
7 28 58 
7 30 58 
7 11 58 
7 14 58 
7 8 58 
7 22 58 
7 25 58 
7 15 58 
7 21 58 
7 2 58 
7 20 58 
7 3 58 
7 29 58 
7 1 58 
7 18 58 
7 16 58 
7 12 58 
7 9 58 
7 27 58 
7 13 58 
7 5 58 
7 26 58 
8 6 58 
8 30 58 
8 22 58 
8 28 58 
8 20 58 
8 7 58 
8 26 58 
8 14 58 
8 11 58 
8 18 58 
8 15 58 
8 9 58 
8 21 58 
8 10 58 
8 3 58 
8 25 58 
8 12 58 
8 27 58 
8 2 58 
8 5 58 
8 29 58 
8 35 58 
8 23 58 
8 1 58 
8 31 58 
9 31 58 
9 23 58 
9 18 58 
9 25 58 
9 24 58 
9 15 58 
9 34 58 
9 30 58 
9 22 58 
9 13 58 
9 28 58 
9 10 58 
9 11 58 
9 16 58 
9 3 58 
9 12 58 
9 17 58 
9 4 58 
9 27 58 
9 2 58 
9 33 58 
10 6 58 
10 28 58 
10 32 58 
10 20 58 
10 11 58 
10 22 58 
10 30 58 
10 19 58 
10 14 58 
10 9 58 
10 18 58 
10 27 58 
10 25 58 
10 15 58 
10 7 58 
10 12 58 
10 8 58 
10 3 58 
10 23 58 
10 33 58 
10 4 58 
10 17 58 
10 35 58 
10 16 58 
10 21 58 
10 1 58 
10 2 58 
10 29 58 
11 22 58 
11 14 58 
11 28 58 
11 7 58 
11 6 58 
11 10 58 
11 30 58 
11 3 58 
11 19 58 
11 18 58 
11 20 58 
11 8 58 
11 27 58 
11 25 58 
11 15 58 
11 2 58 
11 1 58 
11 35 58 
11 29 58 
11 12 58 
11 21 58 
11 23 58 
11 33 58 
12 31 58 
12 19 58 
12 8 58 
12 32 58 
12 27 58 
12 30 58 
12 14 58 
12 28 58 
12 16 58 
12 29 58 
12 13 58 
12 35 58 
12 23 58 
12 4 58 
12 15 58 
12 7 58 
12 26 58 
12 21 58 
12 9 58 
12 25 58 
12 3 58 
12 2 58 
12 1 58 
12 33 58 
13 32 58 
13 14 58 
13 20 58 
13 27 58 
13 31 58 
13 30 58 
13 25 58 
13 9 58 
13 22 58 
13 29 58 
13 2 58 
13 19 58 
13 18 58 
13 1 58 
13 23 58 
13 28 58 
13 5 58 
13 8 58 
14 26 58 
14 28 58 
14 3 58 
14 6 58 
14 11 58 
14 22 58 
14 7 58 
14 19 58 
14 8 58 
14 18 58 
14 30 58 
14 10 58 
14 15 58 
14 9 58 
14 2 58 
14 27 58 
14 25 58 
14 1 58 
14 12 58 
14 29 58 
14 23 58 
14 21 58 
14 20 58 
14 35 58 
14 13 58 
14 31 58 
14 32 58 
15 28 58 
15 10 58 
15 12 58 
15 9 58 
15 26 58 
15 7 58 
15 27 58 
15 11 58 
15 22 58 
15 3 58 
15 14 58 
15 8 58 
15 35 58 
15 20 58 
15 25 58 
15 2 58 
15 30 58 
15 6 58 
15 18 58 
15 19 58 
15 29 58 
15 21 58 
15 23 58 
15 31 58 
16 14 58 
16 4 58 
16 35 58 
16 24 58 
16 20 58 
16 21 58 
16 12 58 
16 26 58 
16 13 58 
16 31 58 
16 6 58 
16 19 58 
16 7 58 
16 33 58 
16 15 58 
16 2 58 
16 32 58 
16 10 58 
16 18 58 
16 28 58 
17 34 58 
17 24 58 
17 30 58 
17 21 58 
17 13 58 
17 5 58 
17 8 58 
17 32 58 
18 14 58 
18 26 58 
18 8 58 
18 11 58 
18 6 58 
18 28 58 
18 27 58 
18 30 58 
18 25 58 
18 22 58 
18 32 58 
18 21 58 
18 3 58 
18 33 58 
18 35 58 
18 15 58 
18 10 58 
18 1 58 
18 2 58 
18 9 58 
18 7 58 
18 19 58 
18 29 58 
18 12 58 
18 20 58 
18 16 58 
18 17 58 
18 13 58 
18 5 58 
19 28 58 
19 22 58 
19 8 58 
19 11 58 
19 6 58 
19 14 58 
19 30 58 
19 7 58 
19 27 58 
19 18 58 
19 9 58 
19 3 58 
19 25 58 
19 15 58 
19 1 58 
19 2 58 
19 20 58 
19 21 58 
19 35 58 
19 12 58 
19 31 58 
19 10 58 
20 22 58 
20 3 58 
20 19 58 
20 11 58 
20 30 58 
20 28 58 
20 9 58 
20 6 58 
20 14 58 
20 25 58 
20 7 58 
20 18 58 
20 1 58 
20 2 58 
20 26 58 
20 29 58 
20 15 58 
20 21 58 
20 23 58 
20 31 58 
20 13 58 
20 8 58 
20 12 58 
20 4 58 
20 5 58 
21 16 58 
21 4 58 
21 23 58 
21 29 58 
21 17 58 
21 24 58 
21 34 58 
21 12 58 
21 35 58 
21 9 58 
21 20 58 
21 13 58 
21 6 58 
21 2 58 
21 26 58 
21 5 58 
21 25 58 
21 33 58 
21 31 58 
21 32 58 
21 10 58 
21 8 58 
21 1 58 
21 15 58 
21 11 58 
21 19 58 
21 14 58 
21 27 58 
22 33 58 
22 9 58 
22 20 58 
22 15 58 
22 7 58 
22 4 58 
22 30 58 
22 3 58 
22 28 58 
22 18 58 
22 25 58 
22 2 58 
22 11 58 
22 27 58 
22 14 58 
22 10 58 
22 29 58 
22 13 58 
22 24 58 
22 21 58 
22 8 58 
22 19 58 
22 12 58 
22 16 58 
22 6 58 
22 26 58 
22 1 58 
22 5 58 
23 15 58 
23 10 58 
23 30 58 
23 8 58 
23 18 58 
23 6 58 
23 19 58 
23 27 58 
23 28 58 
23 3 58 
23 7 58 
23 11 58 
23 22 58 
23 29 58 
23 14 58 
23 20 58 
23 1 58 
23 21 58 
23 32 58 
24 23 58 
24 18 58 
24 16 58 
24 32 58 
24 27 58 
24 31 58 
24 34 58 
24 15 58 
25 14 58 
25 10 58 
25 7 58 
25 11 58 
25 3 58 
25 30 58 
25 19 58 
25 18 58 
25 22 58 
25 28 58 
25 27 58 
25 15 58 
25 2 58 
25 1 58 
25 20 58 
25 21 58 
25 8 58 
25 26 58 
25 12 58 
25 29 58 
25 35 58 
25 9 58 
25 5 58 
26 30 58 
26 14 58 
26 22 58 
26 11 58 
26 28 58 
26 7 58 
26 6 58 
26 3 58 
26 18 58 
26 9 58 
26 21 58 
26 27 58 
26 15 58 
26 12 58 
26 25 58 
26 5 58 
26 10 58 
26 19 58 
26 29 58 
26 32 58 
26 33 58 
26 13 58 
27 22 58 
27 3 58 
27 26 58 
27 32 58 
27 31 58 
27 20 58 
27 8 58 
27 1 58 
27 28 58 
27 30 58 
27 10 58 
27 6 58 
27 19 58 
27 18 58 
27 9 58 
27 11 58 
27 2 58 
27 25 58 
27 14 58 
27 12 58 
27 7 58 
27 21 58 
27 13 58 
27 15 58 
27 5 58 
27 23 58 
27 35 58 
27 29 58 
27 16 58 
27 24 58 
27 4 58 
27 33 58 
28 22 58 
28 20 58 
28 6 58 
28 14 58 
28 32 58 
28 3 58 
28 30 58 
28 19 58 
28 11 58 
28 7 58 
28 21 58 
28 9 58 
28 25 58 
28 18 58 
28 15 58 
28 2 58 
28 27 58 
28 12 58 
28 23 58 
28 13 58 
28 35 58 
28 10 58 
28 8 58 
28 33 58 
28 16 58 
28 24 58 
28 4 58 
28 29 58 
28 1 58 
28 5 58 
29 17 58 
29 35 58 
29 7 58 
29 11 58 
29 13 58 
29 34 58 
29 18 58 
29 4 58 
29 24 58 
29 20 58 
29 5 58 
29 23 58 
29 33 58 
29 16 58 
29 27 58 
29 25 58 
29 9 58 
29 14 58 
29 26 58 
29 31 58 
29 10 58 
29 32 58 
29 8 58 
29 12 58 
30 13 58 
30 34 58 
30 11 58 
30 35 58 
30 23 58 
30 4 58 
30 2 58 
30 10 58 
30 7 58 
30 19 58 
30 17 58 
30 21 58 
30 25 58 
30 5 58 
30 18 58 
30 12 58 
30 24 58 
30 16 58 
30 29 58 
30 15 58 
30 8 58 
30 9 58 
30 28 58 
30 31 58 
30 27 58 
30 32 58 
30 33 58 
30 6 58 
30 14 58 
30 20 58 
30 3 58 
30 1 58 
30 26 58 
30 22 58 
31 23 58 
31 13 58 
31 5 58 
31 32 58 
31 34 58 
31 4 58 
31 24 58 
31 17 58 
31 12 58 
31 9 58 
31 10 58 
31 35 58 
31 6 58 
31 33 58 
31 16 58 
31 26 58 
31 8 58 
31 2 58 
31 29 58 
31 19 58 
31 11 58 
31 25 58 
32 30 58 
32 22 58 
32 3 58 
32 6 58 
32 11 58 
32 35 58 
32 4 58 
32 23 58 
32 14 58 
32 24 58 
32 16 58 
32 28 58 
32 7 58 
32 21 58 
32 10 58 
32 27 58 
32 5 58 
32 31 58 
32 15 58 
32 1 58 
33 22 58 
33 26 58 
33 3 58 
33 30 58 
33 10 58 
33 27 58 
33 6 58 
33 18 58 
33 2 58 
33 16 58 
33 35 58 
33 1 58 
33 11 58 
33 8 58 
33 21 58 
33 20 58 
33 12 58 
33 25 58 
33 5 58 
33 14 58 
33 19 58 
34 35 58 
34 20 58 
34 33 58 
34 17 58 
34 23 58 
35 6 58 
35 30 58 
35 10 58 
35 33 58 
35 14 58 
35 4 58 
35 28 58 
35 9 58 
35 31 58 
35 32 58 
35 24 58 
35 17 58 
35 34 58 
35 12 58 
35 7 58 
35 27 58 
35 2 58 
35 3 58 
35 26 58 
35 23 58 
35 13 58 
1 30 59 
1 13 59 
1 18 59 
1 23 59 
1 27 59 
1 29 59 
1 11 59 
1 10 59 
1 7 59 
1 8 59 
1 15 59 
1 22 59 
1 28 59 
1 2 59 
1 19 59 
1 12 59 
1 33 59 
1 31 59 
1 3 59 
1 26 59 
1 16 59 
1 20 59 
1 9 59 
1 5 59 
1 6 59 
1 35 59 
1 21 59 
2 30 59 
2 29 59 
2 12 59 
2 27 59 
2 33 59 
2 21 59 
2 34 59 
2 4 59 
2 28 59 
2 22 59 
2 24 59 
2 18 59 
2 19 59 
2 16 59 
2 17 59 
2 26 59 
2 5 59 
2 35 59 
2 31 59 
2 1 59 
2 13 59 
3 22 59 
3 14 59 
3 30 59 
3 28 59 
3 8 59 
3 19 59 
3 2 59 
3 27 59 
3 15 59 
3 9 59 
3 21 59 
3 12 59 
3 11 59 
3 7 59 
3 1 59 
3 23 59 
3 6 59 
3 13 59 
3 20 59 
3 29 59 
3 25 59 
3 18 59 
3 16 59 
3 26 59 
3 10 59 
3 32 59 
3 5 59 
3 31 59 
4 23 59 
4 35 59 
4 24 59 
4 28 59 
4 13 59 
4 21 59 
4 25 59 
4 20 59 
4 26 59 
4 5 59 
4 33 59 
4 6 59 
5 1 59 
5 22 59 
5 20 59 
5 14 59 
5 28 59 
5 19 59 
5 3 59 
5 8 59 
5 27 59 
5 18 59 
5 15 59 
5 25 59 
5 11 59 
5 6 59 
5 30 59 
5 7 59 
5 21 59 
5 29 59 
5 10 59 
5 2 59 
5 12 59 
5 35 59 
5 33 59 
6 3 59 
6 14 59 
6 22 59 
6 20 59 
6 28 59 
6 11 59 
6 10 59 
6 8 59 
6 30 59 
6 18 59 
6 27 59 
6 25 59 
6 2 59 
6 15 59 
6 1 59 
6 7 59 
6 9 59 
6 29 59 
6 12 59 
6 35 59 
6 21 59 
6 33 59 
6 26 59 
7 31 59 
7 10 59 
7 19 59 
7 32 59 
7 28 59 
7 30 59 
7 11 59 
7 14 59 
7 8 59 
7 22 59 
7 15 59 
7 21 59 
7 2 59 
7 20 59 
7 3 59 
7 29 59 
7 1 59 
7 18 59 
7 16 59 
7 12 59 
7 9 59 
7 27 59 
7 13 59 
7 5 59 
7 26 59 
8 6 59 
8 30 59 
8 22 59 
8 28 59 
8 20 59 
8 7 59 
8 26 59 
8 14 59 
8 11 59 
8 18 59 
8 15 59 
8 9 59 
8 21 59 
8 10 59 
8 3 59 
8 25 59 
8 12 59 
8 27 59 
8 2 59 
8 5 59 
8 29 59 
8 35 59 
8 1 59 
8 31 59 
9 31 59 
9 23 59 
9 18 59 
9 24 59 
9 15 59 
9 34 59 
9 30 59 
9 22 59 
9 13 59 
9 28 59 
9 10 59 
9 11 59 
9 16 59 
9 3 59 
9 12 59 
9 17 59 
9 4 59 
9 27 59 
9 2 59 
9 33 59 
9 7 59 
10 6 59 
10 28 59 
10 32 59 
10 20 59 
10 11 59 
10 22 59 
10 30 59 
10 19 59 
10 14 59 
10 9 59 
10 18 59 
10 27 59 
10 25 59 
10 15 59 
10 7 59 
10 12 59 
10 8 59 
10 3 59 
10 23 59 
10 33 59 
10 4 59 
10 17 59 
10 35 59 
10 16 59 
10 21 59 
10 1 59 
10 2 59 
10 29 59 
10 5 59 
10 31 59 
11 22 59 
11 14 59 
11 28 59 
11 7 59 
11 6 59 
11 10 59 
11 30 59 
11 3 59 
11 19 59 
11 18 59 
11 20 59 
11 8 59 
11 27 59 
11 25 59 
11 15 59 
11 2 59 
11 1 59 
11 35 59 
11 29 59 
11 12 59 
11 21 59 
11 33 59 
11 31 59 
12 31 59 
12 32 59 
12 27 59 
12 30 59 
12 14 59 
12 28 59 
12 16 59 
12 29 59 
12 13 59 
12 35 59 
12 23 59 
12 4 59 
12 15 59 
12 7 59 
12 26 59 
12 21 59 
12 9 59 
12 25 59 
12 3 59 
12 2 59 
12 1 59 
12 33 59 
13 32 59 
13 14 59 
13 20 59 
13 27 59 
13 31 59 
13 30 59 
13 25 59 
13 9 59 
13 22 59 
13 29 59 
13 2 59 
13 19 59 
13 18 59 
13 1 59 
13 23 59 
13 28 59 
13 5 59 
13 8 59 
14 26 59 
14 28 59 
14 3 59 
14 6 59 
14 11 59 
14 22 59 
14 7 59 
14 19 59 
14 8 59 
14 18 59 
14 30 59 
14 10 59 
14 15 59 
14 9 59 
14 2 59 
14 27 59 
14 25 59 
14 1 59 
14 12 59 
14 29 59 
14 23 59 
14 21 59 
14 20 59 
14 35 59 
14 13 59 
14 31 59 
14 32 59 
14 33 59 
15 28 59 
15 10 59 
15 12 59 
15 9 59 
15 26 59 
15 7 59 
15 27 59 
15 11 59 
15 22 59 
15 3 59 
15 14 59 
15 8 59 
15 35 59 
15 20 59 
15 25 59 
15 2 59 
15 30 59 
15 6 59 
15 18 59 
15 19 59 
15 29 59 
15 21 59 
15 31 59 
15 1 59 
16 14 59 
16 4 59 
16 35 59 
16 24 59 
16 20 59 
16 21 59 
16 26 59 
16 13 59 
16 31 59 
16 6 59 
16 19 59 
16 7 59 
16 33 59 
16 15 59 
16 2 59 
16 32 59 
16 10 59 
16 18 59 
16 28 59 
16 34 59 
17 34 59 
17 24 59 
17 30 59 
17 13 59 
17 5 59 
17 8 59 
17 32 59 
17 3 59 
18 14 59 
18 26 59 
18 8 59 
18 11 59 
18 6 59 
18 28 59 
18 27 59 
18 30 59 
18 25 59 
18 22 59 
18 32 59 
18 21 59 
18 3 59 
18 33 59 
18 35 59 
18 15 59 
18 10 59 
18 1 59 
18 2 59 
18 9 59 
18 7 59 
18 19 59 
18 29 59 
18 12 59 
18 20 59 
18 16 59 
18 17 59 
18 13 59 
18 5 59 
18 23 59 
18 31 59 
19 28 59 
19 22 59 
19 8 59 
19 11 59 
19 6 59 
19 14 59 
19 30 59 
19 7 59 
19 27 59 
19 18 59 
19 9 59 
19 3 59 
19 25 59 
19 15 59 
19 1 59 
19 2 59 
19 20 59 
19 21 59 
19 35 59 
19 12 59 
19 31 59 
19 10 59 
19 29 59 
20 22 59 
20 3 59 
20 19 59 
20 11 59 
20 30 59 
20 9 59 
20 6 59 
20 14 59 
20 25 59 
20 7 59 
20 18 59 
20 1 59 
20 2 59 
20 26 59 
20 29 59 
20 15 59 
20 21 59 
20 23 59 
20 31 59 
20 13 59 
20 8 59 
20 4 59 
20 5 59 
21 16 59 
21 4 59 
21 23 59 
21 29 59 
21 17 59 
21 24 59 
21 34 59 
21 12 59 
21 35 59 
21 9 59 
21 20 59 
21 13 59 
21 6 59 
21 2 59 
21 26 59 
21 5 59 
21 25 59 
21 33 59 
21 31 59 
21 32 59 
21 10 59 
21 8 59 
21 1 59 
21 15 59 
21 11 59 
21 19 59 
22 33 59 
22 9 59 
22 20 59 
22 15 59 
22 7 59 
22 4 59 
22 30 59 
22 3 59 
22 28 59 
22 18 59 
22 25 59 
22 11 59 
22 27 59 
22 14 59 
22 10 59 
22 29 59 
22 13 59 
22 24 59 
22 21 59 
22 8 59 
22 19 59 
22 12 59 
22 16 59 
22 6 59 
22 26 59 
22 1 59 
22 5 59 
22 32 59 
23 15 59 
23 10 59 
23 30 59 
23 8 59 
23 18 59 
23 6 59 
23 27 59 
23 28 59 
23 3 59 
23 7 59 
23 11 59 
23 22 59 
23 29 59 
23 14 59 
23 20 59 
23 1 59 
23 21 59 
23 32 59 
23 5 59 
24 23 59 
24 18 59 
24 16 59 
24 32 59 
24 27 59 
24 31 59 
24 34 59 
24 15 59 
24 8 59 
24 6 59 
25 14 59 
25 10 59 
25 7 59 
25 11 59 
25 3 59 
25 30 59 
25 19 59 
25 18 59 
25 22 59 
25 28 59 
25 27 59 
25 15 59 
25 2 59 
25 1 59 
25 20 59 
25 21 59 
25 8 59 
25 26 59 
25 29 59 
25 35 59 
25 9 59 
25 5 59 
25 31 59 
26 30 59 
26 14 59 
26 22 59 
26 11 59 
26 28 59 
26 7 59 
26 6 59 
26 3 59 
26 18 59 
26 9 59 
26 21 59 
26 27 59 
26 15 59 
26 25 59 
26 5 59 
26 10 59 
26 19 59 
26 29 59 
26 32 59 
26 33 59 
26 13 59 
26 35 59 
27 22 59 
27 3 59 
27 26 59 
27 32 59 
27 31 59 
27 20 59 
27 8 59 
27 1 59 
27 28 59 
27 30 59 
27 10 59 
27 6 59 
27 19 59 
27 18 59 
27 9 59 
27 11 59 
27 2 59 
27 25 59 
27 14 59 
27 12 59 
27 7 59 
27 21 59 
27 13 59 
27 15 59 
27 5 59 
27 23 59 
27 35 59 
27 29 59 
27 16 59 
27 4 59 
27 33 59 
27 17 59 
28 22 59 
28 20 59 
28 6 59 
28 14 59 
28 32 59 
28 3 59 
28 30 59 
28 19 59 
28 11 59 
28 7 59 
28 21 59 
28 9 59 
28 25 59 
28 18 59 
28 15 59 
28 2 59 
28 27 59 
28 12 59 
28 23 59 
28 13 59 
28 35 59 
28 10 59 
28 8 59 
28 33 59 
28 16 59 
28 4 59 
28 29 59 
28 1 59 
28 5 59 
28 26 59 
29 17 59 
29 35 59 
29 7 59 
29 11 59 
29 13 59 
29 34 59 
29 18 59 
29 4 59 
29 24 59 
29 20 59 
29 5 59 
29 23 59 
29 33 59 
29 16 59 
29 27 59 
29 9 59 
29 14 59 
29 26 59 
29 31 59 
29 10 59 
29 32 59 
29 8 59 
30 13 59 
30 34 59 
30 11 59 
30 35 59 
30 23 59 
30 4 59 
30 2 59 
30 10 59 
30 7 59 
30 19 59 
30 17 59 
30 21 59 
30 25 59 
30 5 59 
30 18 59 
30 12 59 
30 24 59 
30 16 59 
30 29 59 
30 15 59 
30 8 59 
30 9 59 
30 28 59 
30 31 59 
30 27 59 
30 32 59 
30 33 59 
30 6 59 
30 14 59 
30 20 59 
30 3 59 
30 1 59 
30 26 59 
30 22 59 
31 23 59 
31 13 59 
31 5 59 
31 32 59 
31 34 59 
31 4 59 
31 24 59 
31 17 59 
31 12 59 
31 9 59 
31 10 59 
31 35 59 
31 6 59 
31 33 59 
31 16 59 
31 26 59 
31 8 59 
31 2 59 
31 29 59 
31 19 59 
31 11 59 
31 25 59 
31 20 59 
32 30 59 
32 22 59 
32 3 59 
32 6 59 
32 11 59 
32 35 59 
32 4 59 
32 23 59 
32 24 59 
32 16 59 
32 28 59 
32 7 59 
32 21 59 
32 10 59 
32 27 59 
32 5 59 
32 31 59 
32 15 59 
32 1 59 
32 17 59 
33 22 59 
33 26 59 
33 3 59 
33 30 59 
33 10 59 
33 27 59 
33 6 59 
33 18 59 
33 2 59 
33 16 59 
33 35 59 
33 1 59 
33 11 59 
33 8 59 
33 21 59 
33 20 59 
33 12 59 
33 25 59 
33 5 59 
33 14 59 
33 19 59 
33 7 59 
33 29 59 
34 35 59 
34 20 59 
34 33 59 
34 17 59 
34 23 59 
35 6 59 
35 30 59 
35 10 59 
35 33 59 
35 14 59 
35 4 59 
35 28 59 
35 9 59 
35 31 59 
35 32 59 
35 24 59 
35 17 59 
35 34 59 
35 7 59 
35 27 59 
35 2 59 
35 3 59 
35 26 59 
35 23 59 
35 13 59 
35 1 59 
1 30 60 
1 13 60 
1 18 60 
1 23 60 
1 27 60 
1 11 60 
1 10 60 
1 7 60 
1 8 60 
1 15 60 
1 22 60 
1 28 60 
1 2 60 
1 19 60 
1 12 60 
1 33 60 
1 31 60 
1 3 60 
1 26 60 
1 16 60 
1 20 60 
1 9 60 
1 5 60 
1 6 60 
1 21 60 
2 30 60 
2 29 60 
2 12 60 
2 27 60 
2 33 60 
2 21 60 
2 34 60 
2 4 60 
2 28 60 
2 22 60 
2 24 60 
2 18 60 
2 19 60 
2 16 60 
2 17 60 
2 26 60 
2 5 60 
2 35 60 
2 31 60 
2 1 60 
2 13 60 
2 14 60 
3 22 60 
3 14 60 
3 30 60 
3 28 60 
3 8 60 
3 19 60 
3 2 60 
3 27 60 
3 15 60 
3 9 60 
3 21 60 
3 12 60 
3 11 60 
3 7 60 
3 1 60 
3 23 60 
3 6 60 
3 20 60 
3 25 60 
3 18 60 
3 16 60 
3 26 60 
3 10 60 
3 32 60 
3 5 60 
3 31 60 
4 23 60 
4 24 60 
4 28 60 
4 13 60 
4 21 60 
4 25 60 
4 20 60 
4 26 60 
4 5 60 
4 33 60 
5 1 60 
5 22 60 
5 20 60 
5 14 60 
5 28 60 
5 19 60 
5 3 60 
5 8 60 
5 27 60 
5 18 60 
5 15 60 
5 25 60 
5 11 60 
5 6 60 
5 30 60 
5 7 60 
5 21 60 
5 29 60 
5 10 60 
5 2 60 
5 12 60 
5 35 60 
5 33 60 
5 26 60 
6 3 60 
6 14 60 
6 22 60 
6 20 60 
6 28 60 
6 11 60 
6 10 60 
6 8 60 
6 30 60 
6 18 60 
6 27 60 
6 25 60 
6 2 60 
6 15 60 
6 1 60 
6 7 60 
6 9 60 
6 29 60 
6 12 60 
6 21 60 
6 33 60 
6 26 60 
6 32 60 
7 31 60 
7 10 60 
7 19 60 
7 32 60 
7 28 60 
7 30 60 
7 11 60 
7 14 60 
7 8 60 
7 22 60 
7 15 60 
7 21 60 
7 2 60 
7 20 60 
7 3 60 
7 29 60 
7 1 60 
7 18 60 
7 16 60 
7 12 60 
7 9 60 
7 27 60 
7 13 60 
7 5 60 
7 26 60 
7 33 60 
8 6 60 
8 30 60 
8 22 60 
8 28 60 
8 20 60 
8 7 60 
8 26 60 
8 14 60 
8 11 60 
8 18 60 
8 15 60 
8 9 60 
8 21 60 
8 10 60 
8 3 60 
8 25 60 
8 12 60 
8 27 60 
8 2 60 
8 5 60 
8 1 60 
8 31 60 
9 31 60 
9 23 60 
9 18 60 
9 24 60 
9 15 60 
9 34 60 
9 30 60 
9 22 60 
9 13 60 
9 28 60 
9 10 60 
9 11 60 
9 16 60 
9 3 60 
9 12 60 
9 17 60 
9 4 60 
9 27 60 
9 2 60 
9 33 60 
9 26 60 
10 6 60 
10 28 60 
10 32 60 
10 20 60 
10 11 60 
10 22 60 
10 30 60 
10 19 60 
10 14 60 
10 9 60 
10 18 60 
10 27 60 
10 25 60 
10 15 60 
10 7 60 
10 12 60 
10 8 60 
10 3 60 
10 23 60 
10 33 60 
10 4 60 
10 17 60 
10 35 60 
10 16 60 
10 21 60 
10 1 60 
10 2 60 
10 29 60 
10 5 60 
10 31 60 
10 26 60 
10 13 60 
11 22 60 
11 14 60 
11 28 60 
11 7 60 
11 6 60 
11 10 60 
11 30 60 
11 3 60 
11 19 60 
11 18 60 
11 20 60 
11 8 60 
11 27 60 
11 25 60 
11 15 60 
11 2 60 
11 1 60 
11 35 60 
11 29 60 
11 12 60 
11 21 60 
11 33 60 
11 31 60 
11 26 60 
12 31 60 
12 32 60 
12 27 60 
12 30 60 
12 14 60 
12 28 60 
12 16 60 
12 29 60 
12 13 60 
12 35 60 
12 23 60 
12 4 60 
12 15 60 
12 7 60 
12 26 60 
12 21 60 
12 9 60 
12 25 60 
12 3 60 
12 2 60 
12 1 60 
12 33 60 
12 5 60 
13 32 60 
13 14 60 
13 27 60 
13 31 60 
13 30 60 
13 25 60 
13 9 60 
13 22 60 
13 29 60 
13 2 60 
13 19 60 
13 18 60 
13 1 60 
13 23 60 
13 28 60 
13 5 60 
13 8 60 
14 26 60 
14 28 60 
14 3 60 
14 6 60 
14 11 60 
14 22 60 
14 7 60 
14 19 60 
14 8 60 
14 18 60 
14 30 60 
14 10 60 
14 15 60 
14 9 60 
14 2 60 
14 27 60 
14 25 60 
14 1 60 
14 12 60 
14 29 60 
14 23 60 
14 21 60 
14 20 60 
14 35 60 
14 31 60 
14 32 60 
14 33 60 
14 5 60 
15 28 60 
15 10 60 
15 12 60 
15 26 60 
15 7 60 
15 27 60 
15 11 60 
15 22 60 
15 3 60 
15 14 60 
15 8 60 
15 35 60 
15 20 60 
15 25 60 
15 2 60 
15 30 60 
15 6 60 
15 18 60 
15 19 60 
15 29 60 
15 21 60 
15 31 60 
15 1 60 
15 33 60 
16 14 60 
16 4 60 
16 35 60 
16 24 60 
16 20 60 
16 21 60 
16 26 60 
16 13 60 
16 31 60 
16 6 60 
16 19 60 
16 7 60 
16 33 60 
16 15 60 
16 2 60 
16 32 60 
16 10 60 
16 18 60 
16 28 60 
16 34 60 
16 23 60 
16 3 60 
17 34 60 
17 24 60 
17 30 60 
17 13 60 
17 5 60 
17 32 60 
18 14 60 
18 26 60 
18 8 60 
18 11 60 
18 6 60 
18 28 60 
18 27 60 
18 30 60 
18 25 60 
18 22 60 
18 32 60 
18 21 60 
18 3 60 
18 33 60 
18 15 60 
18 10 60 
18 1 60 
18 9 60 
18 7 60 
18 19 60 
18 29 60 
18 12 60 
18 20 60 
18 16 60 
18 17 60 
18 13 60 
18 5 60 
18 23 60 
18 31 60 
19 28 60 
19 22 60 
19 8 60 
19 11 60 
19 6 60 
19 14 60 
19 30 60 
19 7 60 
19 27 60 
19 18 60 
19 9 60 
19 3 60 
19 25 60 
19 15 60 
19 1 60 
19 2 60 
19 20 60 
19 21 60 
19 12 60 
19 31 60 
19 10 60 
19 29 60 
20 22 60 
20 3 60 
20 19 60 
20 11 60 
20 30 60 
20 9 60 
20 6 60 
20 14 60 
20 25 60 
20 7 60 
20 18 60 
20 1 60 
20 2 60 
20 26 60 
20 29 60 
20 15 60 
20 21 60 
20 23 60 
20 31 60 
20 13 60 
20 8 60 
20 4 60 
20 5 60 
20 27 60 
20 28 60 
21 16 60 
21 4 60 
21 23 60 
21 29 60 
21 17 60 
21 24 60 
21 34 60 
21 12 60 
21 35 60 
21 9 60 
21 20 60 
21 13 60 
21 6 60 
21 2 60 
21 26 60 
21 5 60 
21 25 60 
21 33 60 
21 31 60 
21 32 60 
21 10 60 
21 8 60 
21 1 60 
21 15 60 
21 11 60 
21 19 60 
21 18 60 
21 22 60 
22 33 60 
22 9 60 
22 15 60 
22 7 60 
22 4 60 
22 30 60 
22 3 60 
22 28 60 
22 18 60 
22 25 60 
22 11 60 
22 27 60 
22 14 60 
22 10 60 
22 13 60 
22 24 60 
22 21 60 
22 8 60 
22 19 60 
22 12 60 
22 16 60 
22 6 60 
22 26 60 
22 1 60 
22 5 60 
22 32 60 
23 15 60 
23 10 60 
23 30 60 
23 8 60 
23 18 60 
23 6 60 
23 27 60 
23 28 60 
23 3 60 
23 7 60 
23 11 60 
23 22 60 
23 14 60 
23 20 60 
23 1 60 
23 21 60 
23 32 60 
23 5 60 
23 16 60 
24 23 60 
24 18 60 
24 16 60 
24 32 60 
24 27 60 
24 31 60 
24 34 60 
24 15 60 
24 8 60 
24 6 60 
24 7 60 
24 10 60 
25 14 60 
25 10 60 
25 7 60 
25 11 60 
25 3 60 
25 30 60 
25 19 60 
25 18 60 
25 22 60 
25 28 60 
25 27 60 
25 15 60 
25 2 60 
25 1 60 
25 20 60 
25 21 60 
25 8 60 
25 26 60 
25 29 60 
25 9 60 
25 5 60 
25 31 60 
25 33 60 
26 30 60 
26 14 60 
26 22 60 
26 11 60 
26 28 60 
26 7 60 
26 6 60 
26 3 60 
26 18 60 
26 9 60 
26 21 60 
26 27 60 
26 15 60 
26 25 60 
26 5 60 
26 10 60 
26 19 60 
26 32 60 
26 33 60 
26 13 60 
26 35 60 
26 12 60 
27 22 60 
27 3 60 
27 26 60 
27 32 60 
27 31 60 
27 20 60 
27 8 60 
27 1 60 
27 28 60 
27 30 60 
27 10 60 
27 6 60 
27 19 60 
27 18 60 
27 9 60 
27 11 60 
27 2 60 
27 25 60 
27 14 60 
27 12 60 
27 7 60 
27 21 60 
27 13 60 
27 15 60 
27 5 60 
27 23 60 
27 35 60 
27 29 60 
27 16 60 
27 4 60 
27 33 60 
27 24 60 
28 22 60 
28 20 60 
28 6 60 
28 14 60 
28 32 60 
28 3 60 
28 30 60 
28 19 60 
28 11 60 
28 7 60 
28 21 60 
28 9 60 
28 25 60 
28 18 60 
28 15 60 
28 2 60 
28 27 60 
28 12 60 
28 23 60 
28 13 60 
28 10 60 
28 8 60 
28 33 60 
28 16 60 
28 29 60 
28 1 60 
28 5 60 
28 26 60 
29 17 60 
29 35 60 
29 7 60 
29 11 60 
29 13 60 
29 34 60 
29 18 60 
29 4 60 
29 24 60 
29 20 60 
29 5 60 
29 23 60 
29 33 60 
29 16 60 
29 27 60 
29 9 60 
29 14 60 
29 26 60 
29 31 60 
29 10 60 
29 32 60 
29 8 60 
30 13 60 
30 34 60 
30 11 60 
30 35 60 
30 23 60 
30 4 60 
30 2 60 
30 10 60 
30 7 60 
30 19 60 
30 17 60 
30 21 60 
30 25 60 
30 5 60 
30 18 60 
30 12 60 
30 24 60 
30 16 60 
30 29 60 
30 15 60 
30 8 60 
30 9 60 
30 28 60 
30 31 60 
30 27 60 
30 32 60 
30 33 60 
30 6 60 
30 14 60 
30 20 60 
30 3 60 
30 1 60 
30 26 60 
30 22 60 
31 23 60 
31 13 60 
31 5 60 
31 32 60 
31 34 60 
31 4 60 
31 24 60 
31 17 60 
31 12 60 
31 9 60 
31 10 60 
31 35 60 
31 6 60 
31 33 60 
31 16 60 
31 26 60 
31 8 60 
31 2 60 
31 29 60 
31 19 60 
31 11 60 
31 25 60 
31 20 60 
32 30 60 
32 22 60 
32 3 60 
32 6 60 
32 11 60 
32 4 60 
32 23 60 
32 24 60 
32 16 60 
32 28 60 
32 7 60 
32 21 60 
32 10 60 
32 27 60 
32 5 60 
32 31 60 
32 15 60 
32 1 60 
32 17 60 
32 25 60 
33 22 60 
33 26 60 
33 3 60 
33 30 60 
33 10 60 
33 27 60 
33 6 60 
33 18 60 
33 2 60 
33 16 60 
33 35 60 
33 1 60 
33 11 60 
33 8 60 
33 21 60 
33 20 60 
33 12 60 
33 25 60 
33 5 60 
33 14 60 
33 19 60 
33 7 60 
33 29 60 
33 28 60 
33 15 60 
34 35 60 
34 20 60 
34 33 60 
34 17 60 
34 23 60 
35 30 60 
35 10 60 
35 33 60 
35 14 60 
35 4 60 
35 28 60 
35 9 60 
35 31 60 
35 32 60 
35 24 60 
35 17 60 
35 34 60 
35 7 60 
35 27 60 
35 2 60 
35 3 60 
35 26 60 
35 23 60 
35 13 60 
35 1 60 
35 19 60 
