# Supplementary material for: Targeted Cooperative Actions Shape Social Networks
Source: PLoS One. 2016 Jan 29;11(1):e0147850. doi: 10.1371/journal.pone.0147850 (PMC4733057; doi:10.1371/journal.pone.0147850)
Supplement: S1 Dataset — The S1 Dataset is a zip file archive containing anonymized data of each session in separate sub-files. Sessions in the recipient-only treatment are in the subfiles B, C, D, and E and sessions in the reciprocal treatment are in the sub-files F, G, H, I, and J. The sub-file A describes data format. (ZIP) [file pone.0147850.s002.zip › S1Dataset/F.txt]

from to round
1 6 1 
1 11 1 
2 13 1 
2 21 1 
3 8 1 
3 9 1 
5 12 1 
5 18 1 
6 2 1 
6 8 1 
7 11 1 
7 4 1 
8 3 1 
8 21 1 
10 15 1 
10 1 1 
11 3 1 
11 16 1 
12 13 1 
12 18 1 
13 18 1 
13 8 1 
14 7 1 
14 9 1 
15 18 1 
15 9 1 
16 17 1 
17 9 1 
18 13 1 
18 2 1 
19 14 1 
19 22 1 
20 19 1 
20 4 1 
21 6 1 
21 9 1 
22 9 1 
1 6 2 
1 11 2 
1 10 2 
1 8 2 
2 13 2 
2 21 2 
2 18 2 
2 8 2 
3 9 2 
3 11 2 
4 7 2 
4 17 2 
6 2 2 
6 8 2 
6 21 2 
6 4 2 
8 3 2 
8 12 2 
9 7 2 
10 1 2 
10 16 2 
11 3 2 
11 16 2 
11 7 2 
11 1 2 
12 13 2 
12 18 2 
12 19 2 
12 2 2 
13 18 2 
13 8 2 
13 12 2 
13 2 2 
14 7 2 
14 5 2 
15 18 2 
15 9 2 
15 20 2 
15 10 2 
16 20 2 
17 14 2 
18 13 2 
19 14 2 
19 2 2 
20 19 2 
20 1 2 
21 6 2 
22 19 2 
1 6 3 
1 11 3 
1 10 3 
1 8 3 
1 20 3 
1 15 3 
2 13 3 
2 21 3 
2 18 3 
2 8 3 
2 19 3 
2 6 3 
3 11 3 
3 8 3 
4 7 3 
4 17 3 
4 19 3 
4 6 3 
5 12 3 
5 14 3 
6 8 3 
6 21 3 
6 4 3 
6 1 3 
7 5 3 
7 9 3 
8 3 3 
8 19 3 
9 7 3 
9 22 3 
10 1 3 
10 15 3 
11 3 3 
11 1 3 
12 13 3 
12 19 3 
12 2 3 
12 15 3 
13 18 3 
13 8 3 
13 12 3 
13 2 3 
13 19 3 
13 6 3 
14 7 3 
14 5 3 
14 19 3 
14 15 3 
15 9 3 
15 20 3 
15 10 3 
15 12 3 
16 15 3 
17 14 3 
17 13 3 
17 2 3 
18 13 3 
18 6 3 
18 1 3 
19 14 3 
19 2 3 
19 13 3 
19 12 3 
20 19 3 
20 1 3 
20 15 3 
20 16 3 
21 12 3 
22 19 3 
22 6 3 
22 11 3 
1 6 4 
1 11 4 
1 10 4 
1 20 4 
1 15 4 
1 2 4 
2 13 4 
2 21 4 
2 18 4 
2 8 4 
2 19 4 
2 6 4 
2 12 4 
2 1 4 
3 11 4 
3 8 4 
3 10 4 
4 19 4 
4 6 4 
5 14 4 
5 7 4 
6 8 4 
6 4 4 
7 9 4 
7 6 4 
8 3 4 
8 12 4 
9 7 4 
9 22 4 
9 20 4 
10 1 4 
10 15 4 
10 2 4 
11 3 4 
11 1 4 
11 20 4 
11 22 4 
12 13 4 
12 19 4 
12 2 4 
12 15 4 
12 14 4 
12 20 4 
13 18 4 
13 8 4 
13 12 4 
13 2 4 
13 19 4 
13 6 4 
13 15 4 
13 17 4 
14 7 4 
14 5 4 
14 19 4 
14 15 4 
14 17 4 
14 4 4 
15 9 4 
15 20 4 
15 10 4 
15 12 4 
15 14 4 
15 1 4 
16 18 4 
17 14 4 
17 2 4 
17 19 4 
18 13 4 
19 14 4 
19 2 4 
19 13 4 
19 12 4 
19 20 4 
19 4 4 
20 19 4 
20 1 4 
20 15 4 
20 14 4 
21 12 4 
21 20 4 
21 2 4 
22 6 4 
22 11 4 
22 3 4 
1 11 5 
1 10 5 
1 20 5 
1 15 5 
1 2 5 
2 13 5 
2 21 5 
2 18 5 
2 8 5 
2 19 5 
2 6 5 
2 12 5 
2 1 5 
2 10 5 
2 17 5 
3 10 5 
4 19 5 
4 6 5 
4 14 5 
4 1 5 
5 14 5 
5 7 5 
5 2 5 
5 9 5 
6 4 5 
6 2 5 
7 9 5 
7 2 5 
8 3 5 
8 18 5 
9 7 5 
9 22 5 
10 1 5 
10 15 5 
10 3 5 
11 3 5 
11 1 5 
11 20 5 
11 22 5 
11 12 5 
12 13 5 
12 19 5 
12 2 5 
12 15 5 
12 14 5 
12 20 5 
12 10 5 
12 17 5 
13 18 5 
13 12 5 
13 2 5 
13 19 5 
13 15 5 
13 17 5 
14 7 5 
14 19 5 
14 15 5 
14 17 5 
14 4 5 
15 9 5 
15 20 5 
15 10 5 
15 12 5 
15 14 5 
15 1 5 
15 13 5 
15 19 5 
16 18 5 
16 21 5 
16 22 5 
17 14 5 
17 2 5 
17 19 5 
17 13 5 
17 15 5 
18 13 5 
18 12 5 
18 2 5 
19 14 5 
19 2 5 
19 13 5 
19 12 5 
19 20 5 
19 4 5 
19 1 5 
19 17 5 
20 19 5 
20 1 5 
20 15 5 
20 14 5 
20 12 5 
21 12 5 
21 2 5 
21 9 5 
22 6 5 
22 11 5 
22 3 5 
22 2 5 
1 11 6 
1 20 6 
1 15 6 
1 2 6 
1 19 6 
2 13 6 
2 21 6 
2 18 6 
2 8 6 
2 19 6 
2 6 6 
2 12 6 
2 1 6 
2 10 6 
2 17 6 
2 5 6 
2 22 6 
3 8 6 
4 19 6 
4 6 6 
4 14 6 
4 1 6 
4 12 6 
5 14 6 
5 7 6 
5 2 6 
5 9 6 
5 20 6 
5 15 6 
6 2 6 
6 19 6 
7 9 6 
7 14 6 
8 18 6 
8 19 6 
9 7 6 
9 22 6 
9 16 6 
10 1 6 
10 15 6 
10 3 6 
10 12 6 
10 2 6 
11 1 6 
11 20 6 
11 22 6 
12 13 6 
12 19 6 
12 2 6 
12 15 6 
12 14 6 
12 20 6 
12 17 6 
12 11 6 
13 12 6 
13 2 6 
13 19 6 
13 15 6 
13 17 6 
13 14 6 
14 7 6 
14 19 6 
14 15 6 
14 17 6 
14 4 6 
14 21 6 
14 22 6 
15 20 6 
15 10 6 
15 12 6 
15 14 6 
15 1 6 
15 13 6 
15 19 6 
15 17 6 
16 22 6 
17 14 6 
17 2 6 
17 19 6 
17 13 6 
17 15 6 
18 13 6 
18 12 6 
18 2 6 
18 19 6 
18 15 6 
19 14 6 
19 2 6 
19 13 6 
19 12 6 
19 20 6 
19 4 6 
19 1 6 
19 17 6 
19 15 6 
19 11 6 
20 19 6 
20 1 6 
20 15 6 
20 14 6 
20 12 6 
20 10 6 
20 11 6 
21 12 6 
21 9 6 
21 16 6 
22 6 6 
22 11 6 
22 3 6 
22 19 6 
1 20 7 
1 15 7 
1 2 7 
1 19 7 
2 13 7 
2 21 7 
2 18 7 
2 19 7 
2 6 7 
2 12 7 
2 1 7 
2 10 7 
2 17 7 
2 5 7 
2 22 7 
2 15 7 
3 8 7 
3 13 7 
3 15 7 
4 19 7 
4 14 7 
4 12 7 
5 14 7 
5 2 7 
5 9 7 
5 20 7 
5 15 7 
5 12 7 
6 19 7 
6 20 7 
7 9 7 
7 14 7 
7 13 7 
7 2 7 
8 18 7 
8 2 7 
9 7 7 
9 16 7 
9 18 7 
10 1 7 
10 15 7 
10 12 7 
10 2 7 
10 20 7 
11 1 7 
11 20 7 
11 22 7 
11 12 7 
11 19 7 
12 13 7 
12 19 7 
12 2 7 
12 15 7 
12 14 7 
12 20 7 
12 17 7 
12 11 7 
12 5 7 
12 4 7 
13 12 7 
13 2 7 
13 19 7 
13 15 7 
13 14 7 
14 7 7 
14 19 7 
14 15 7 
14 17 7 
14 4 7 
14 21 7 
14 22 7 
14 5 7 
14 10 7 
15 20 7 
15 10 7 
15 12 7 
15 14 7 
15 1 7 
15 13 7 
15 19 7 
15 17 7 
15 5 7 
15 18 7 
16 21 7 
17 14 7 
17 2 7 
17 19 7 
17 13 7 
17 15 7 
17 1 7 
18 13 7 
18 12 7 
18 2 7 
19 14 7 
19 2 7 
19 13 7 
19 12 7 
19 20 7 
19 4 7 
19 1 7 
19 17 7 
19 15 7 
19 11 7 
19 18 7 
19 22 7 
20 19 7 
20 1 7 
20 15 7 
20 14 7 
20 12 7 
20 10 7 
20 11 7 
20 5 7 
20 2 7 
21 12 7 
21 9 7 
21 16 7 
21 2 7 
21 10 7 
22 6 7 
22 11 7 
22 3 7 
22 19 7 
22 14 7 
22 9 7 
1 20 8 
1 15 8 
1 2 8 
1 19 8 
1 10 8 
2 13 8 
2 21 8 
2 18 8 
2 19 8 
2 6 8 
2 12 8 
2 1 8 
2 10 8 
2 17 8 
2 5 8 
2 22 8 
2 15 8 
2 14 8 
2 20 8 
3 8 8 
3 13 8 
3 22 8 
4 19 8 
4 14 8 
4 12 8 
4 2 8 
5 14 8 
5 2 8 
5 9 8 
5 20 8 
5 15 8 
5 12 8 
5 7 8 
5 3 8 
6 19 8 
6 2 8 
7 9 8 
7 14 8 
8 18 8 
8 2 8 
8 13 8 
8 20 8 
9 7 8 
9 16 8 
9 8 8 
10 15 8 
10 12 8 
10 2 8 
10 20 8 
10 21 8 
11 20 8 
11 22 8 
11 12 8 
11 19 8 
11 17 8 
12 13 8 
12 19 8 
12 2 8 
12 15 8 
12 14 8 
12 20 8 
12 17 8 
12 11 8 
12 5 8 
12 4 8 
12 22 8 
13 12 8 
13 2 8 
13 19 8 
13 15 8 
13 14 8 
13 3 8 
13 17 8 
14 7 8 
14 19 8 
14 15 8 
14 17 8 
14 4 8 
14 21 8 
14 22 8 
14 5 8 
14 10 8 
14 12 8 
14 8 8 
15 20 8 
15 10 8 
15 12 8 
15 14 8 
15 1 8 
15 13 8 
15 19 8 
15 17 8 
15 5 8 
15 18 8 
15 2 8 
15 3 8 
16 21 8 
16 17 8 
17 14 8 
17 2 8 
17 19 8 
17 13 8 
17 15 8 
18 2 8 
19 14 8 
19 2 8 
19 13 8 
19 12 8 
19 20 8 
19 4 8 
19 1 8 
19 17 8 
19 15 8 
19 11 8 
19 18 8 
19 22 8 
19 6 8 
19 10 8 
20 19 8 
20 1 8 
20 15 8 
20 12 8 
20 10 8 
20 11 8 
20 5 8 
20 2 8 
20 6 8 
21 12 8 
21 9 8 
21 16 8 
21 2 8 
21 10 8 
21 3 8 
21 6 8 
22 6 8 
22 11 8 
22 3 8 
22 19 8 
22 14 8 
22 9 8 
22 20 8 
22 2 8 
1 20 9 
1 15 9 
1 2 9 
1 19 9 
1 22 9 
2 13 9 
2 21 9 
2 18 9 
2 19 9 
2 6 9 
2 12 9 
2 1 9 
2 10 9 
2 17 9 
2 5 9 
2 22 9 
2 15 9 
2 14 9 
2 20 9 
2 8 9 
2 4 9 
3 8 9 
3 13 9 
3 22 9 
3 21 9 
3 15 9 
4 19 9 
4 14 9 
4 12 9 
4 2 9 
4 13 9 
4 15 9 
5 14 9 
5 2 9 
5 9 9 
5 20 9 
5 15 9 
5 12 9 
5 7 9 
5 3 9 
5 21 9 
5 1 9 
6 2 9 
6 15 9 
7 9 9 
7 14 9 
7 15 9 
7 17 9 
8 18 9 
8 13 9 
8 20 9 
8 12 9 
9 7 9 
9 16 9 
9 8 9 
9 14 9 
9 4 9 
10 15 9 
10 12 9 
10 2 9 
10 20 9 
10 21 9 
10 19 9 
10 14 9 
11 20 9 
11 22 9 
11 12 9 
11 19 9 
11 17 9 
11 13 9 
11 15 9 
12 13 9 
12 19 9 
12 2 9 
12 15 9 
12 14 9 
12 20 9 
12 11 9 
12 5 9 
12 4 9 
12 22 9 
12 1 9 
13 12 9 
13 2 9 
13 19 9 
13 15 9 
13 14 9 
13 3 9 
13 5 9 
14 7 9 
14 19 9 
14 15 9 
14 17 9 
14 4 9 
14 21 9 
14 22 9 
14 5 9 
14 10 9 
14 12 9 
14 8 9 
14 13 9 
14 2 9 
15 20 9 
15 10 9 
15 12 9 
15 14 9 
15 1 9 
15 13 9 
15 19 9 
15 17 9 
15 5 9 
15 18 9 
15 2 9 
15 3 9 
15 22 9 
15 8 9 
16 21 9 
16 14 9 
17 14 9 
17 2 9 
17 19 9 
17 13 9 
17 15 9 
17 20 9 
18 2 9 
18 10 9 
18 8 9 
19 14 9 
19 2 9 
19 13 9 
19 12 9 
19 20 9 
19 4 9 
19 1 9 
19 17 9 
19 15 9 
19 11 9 
19 22 9 
19 6 9 
19 10 9 
19 5 9 
20 19 9 
20 1 9 
20 15 9 
20 12 9 
20 10 9 
20 11 9 
20 5 9 
20 2 9 
20 8 9 
21 12 9 
21 9 9 
21 16 9 
21 2 9 
21 10 9 
21 3 9 
21 6 9 
21 8 9 
21 11 9 
22 11 9 
22 3 9 
22 19 9 
22 14 9 
22 9 9 
22 20 9 
22 2 9 
22 12 9 
1 15 10 
1 2 10 
1 19 10 
1 22 10 
1 12 10 
2 13 10 
2 21 10 
2 18 10 
2 19 10 
2 6 10 
2 12 10 
2 1 10 
2 10 10 
2 17 10 
2 5 10 
2 22 10 
2 15 10 
2 14 10 
2 20 10 
2 8 10 
2 4 10 
2 7 10 
2 11 10 
3 8 10 
3 13 10 
3 21 10 
4 19 10 
4 14 10 
4 12 10 
4 2 10 
4 13 10 
4 15 10 
4 9 10 
5 14 10 
5 2 10 
5 9 10 
5 20 10 
5 15 10 
5 12 10 
5 7 10 
5 3 10 
5 21 10 
5 1 10 
5 10 10 
5 22 10 
6 2 10 
6 15 10 
6 13 10 
6 19 10 
7 9 10 
7 14 10 
7 15 10 
7 17 10 
7 20 10 
7 8 10 
8 18 10 
8 13 10 
8 20 10 
8 12 10 
8 19 10 
8 14 10 
9 7 10 
9 16 10 
9 4 10 
10 15 10 
10 2 10 
10 20 10 
10 21 10 
10 19 10 
10 14 10 
10 18 10 
11 20 10 
11 22 10 
11 12 10 
11 19 10 
11 17 10 
11 13 10 
11 15 10 
11 5 10 
11 21 10 
12 13 10 
12 19 10 
12 2 10 
12 15 10 
12 14 10 
12 20 10 
12 11 10 
12 5 10 
12 4 10 
12 22 10 
12 1 10 
12 21 10 
12 3 10 
13 12 10 
13 2 10 
13 19 10 
13 15 10 
13 14 10 
13 5 10 
13 20 10 
14 7 10 
14 19 10 
14 15 10 
14 17 10 
14 4 10 
14 21 10 
14 22 10 
14 5 10 
14 10 10 
14 12 10 
14 8 10 
14 13 10 
14 2 10 
14 16 10 
14 9 10 
15 20 10 
15 10 10 
15 12 10 
15 14 10 
15 1 10 
15 13 10 
15 19 10 
15 17 10 
15 5 10 
15 18 10 
15 2 10 
15 3 10 
15 22 10 
15 8 10 
15 4 10 
15 11 10 
16 21 10 
16 5 10 
17 14 10 
17 2 10 
17 19 10 
17 15 10 
18 2 10 
18 8 10 
18 20 10 
19 14 10 
19 2 10 
19 13 10 
19 12 10 
19 20 10 
19 4 10 
19 1 10 
19 17 10 
19 15 10 
19 11 10 
19 22 10 
19 10 10 
19 5 10 
20 19 10 
20 1 10 
20 15 10 
20 12 10 
20 10 10 
20 11 10 
20 5 10 
20 2 10 
20 8 10 
20 22 10 
20 17 10 
21 12 10 
21 9 10 
21 16 10 
21 2 10 
21 10 10 
21 3 10 
21 6 10 
21 8 10 
21 11 10 
21 7 10 
21 18 10 
22 11 10 
22 3 10 
22 19 10 
22 14 10 
22 20 10 
22 2 10 
22 12 10 
22 15 10 
1 15 11 
1 2 11 
1 19 11 
1 22 11 
1 12 11 
1 20 11 
1 5 11 
2 13 11 
2 21 11 
2 18 11 
2 19 11 
2 6 11 
2 12 11 
2 1 11 
2 10 11 
2 17 11 
2 5 11 
2 22 11 
2 15 11 
2 14 11 
2 20 11 
2 8 11 
2 4 11 
2 7 11 
2 11 11 
2 3 11 
2 9 11 
3 21 11 
4 19 11 
4 14 11 
4 12 11 
4 2 11 
4 13 11 
4 15 11 
4 9 11 
4 21 11 
5 14 11 
5 2 11 
5 9 11 
5 20 11 
5 15 11 
5 12 11 
5 7 11 
5 3 11 
5 21 11 
5 1 11 
5 10 11 
5 22 11 
5 6 11 
5 4 11 
6 2 11 
6 15 11 
6 19 11 
6 12 11 
7 9 11 
7 14 11 
7 15 11 
7 17 11 
7 20 11 
7 8 11 
7 13 11 
7 19 11 
8 18 11 
8 13 11 
8 20 11 
8 12 11 
8 19 11 
8 14 11 
8 3 11 
8 1 11 
9 7 11 
9 4 11 
9 11 11 
10 15 11 
10 2 11 
10 20 11 
10 21 11 
10 19 11 
10 14 11 
10 18 11 
10 12 11 
10 5 11 
11 20 11 
11 22 11 
11 12 11 
11 19 11 
11 13 11 
11 15 11 
11 5 11 
11 21 11 
11 2 11 
12 13 11 
12 19 11 
12 2 11 
12 15 11 
12 14 11 
12 20 11 
12 11 11 
12 5 11 
12 4 11 
12 22 11 
12 1 11 
12 21 11 
12 3 11 
12 10 11 
13 12 11 
13 2 11 
13 19 11 
13 15 11 
13 14 11 
13 5 11 
13 20 11 
13 11 11 
13 4 11 
14 7 11 
14 19 11 
14 15 11 
14 17 11 
14 4 11 
14 21 11 
14 22 11 
14 5 11 
14 10 11 
14 12 11 
14 8 11 
14 13 11 
14 2 11 
14 16 11 
14 9 11 
14 20 11 
14 6 11 
15 20 11 
15 10 11 
15 12 11 
15 14 11 
15 1 11 
15 13 11 
15 19 11 
15 17 11 
15 5 11 
15 18 11 
15 2 11 
15 3 11 
15 22 11 
15 8 11 
15 4 11 
15 11 11 
15 7 11 
15 6 11 
16 21 11 
16 5 11 
17 14 11 
17 2 11 
17 19 11 
17 15 11 
17 12 11 
17 20 11 
18 2 11 
18 8 11 
18 16 11 
19 14 11 
19 2 11 
19 13 11 
19 12 11 
19 20 11 
19 4 11 
19 1 11 
19 17 11 
19 15 11 
19 11 11 
19 22 11 
19 10 11 
19 8 11 
20 19 11 
20 1 11 
20 15 11 
20 12 11 
20 10 11 
20 11 11 
20 5 11 
20 2 11 
20 8 11 
20 22 11 
20 17 11 
20 13 11 
20 18 11 
21 12 11 
21 9 11 
21 16 11 
21 2 11 
21 10 11 
21 3 11 
21 6 11 
21 8 11 
21 11 11 
21 7 11 
21 18 11 
21 19 11 
21 15 11 
22 11 11 
22 19 11 
22 14 11 
22 20 11 
22 2 11 
22 12 11 
22 15 11 
22 5 11 
1 15 12 
1 2 12 
1 22 12 
1 12 12 
1 20 12 
1 5 12 
1 16 12 
2 13 12 
2 21 12 
2 18 12 
2 19 12 
2 6 12 
2 12 12 
2 1 12 
2 10 12 
2 17 12 
2 5 12 
2 22 12 
2 15 12 
2 14 12 
2 20 12 
2 8 12 
2 4 12 
2 7 12 
2 11 12 
2 3 12 
2 9 12 
2 16 12 
3 21 12 
3 12 12 
3 19 12 
4 19 12 
4 14 12 
4 12 12 
4 2 12 
4 13 12 
4 15 12 
4 9 12 
4 21 12 
4 5 12 
4 22 12 
5 14 12 
5 2 12 
5 9 12 
5 20 12 
5 15 12 
5 12 12 
5 7 12 
5 21 12 
5 1 12 
5 10 12 
5 22 12 
5 6 12 
5 4 12 
5 8 12 
6 15 12 
6 19 12 
6 12 12 
6 14 12 
7 9 12 
7 14 12 
7 15 12 
7 20 12 
7 8 12 
7 13 12 
7 19 12 
7 12 12 
8 18 12 
8 13 12 
8 20 12 
8 19 12 
8 14 12 
8 3 12 
8 1 12 
8 22 12 
9 7 12 
9 4 12 
9 1 12 
10 15 12 
10 2 12 
10 20 12 
10 21 12 
10 19 12 
10 14 12 
10 12 12 
10 5 12 
10 22 12 
11 20 12 
11 22 12 
11 12 12 
11 19 12 
11 13 12 
11 15 12 
11 5 12 
11 21 12 
11 2 12 
11 14 12 
11 9 12 
12 13 12 
12 19 12 
12 2 12 
12 15 12 
12 14 12 
12 20 12 
12 11 12 
12 5 12 
12 4 12 
12 22 12 
12 1 12 
12 21 12 
12 3 12 
12 10 12 
12 7 12 
12 8 12 
13 12 12 
13 2 12 
13 19 12 
13 15 12 
13 14 12 
13 5 12 
13 20 12 
13 11 12 
13 4 12 
13 8 12 
14 7 12 
14 19 12 
14 15 12 
14 17 12 
14 4 12 
14 21 12 
14 22 12 
14 5 12 
14 10 12 
14 12 12 
14 8 12 
14 13 12 
14 2 12 
14 16 12 
14 9 12 
14 20 12 
14 6 12 
14 1 12 
14 11 12 
15 20 12 
15 10 12 
15 12 12 
15 14 12 
15 1 12 
15 13 12 
15 19 12 
15 17 12 
15 5 12 
15 18 12 
15 2 12 
15 3 12 
15 22 12 
15 8 12 
15 4 12 
15 11 12 
15 7 12 
15 6 12 
15 21 12 
15 16 12 
16 21 12 
16 5 12 
16 14 12 
17 14 12 
17 2 12 
17 19 12 
17 15 12 
17 20 12 
17 21 12 
18 2 12 
18 8 12 
19 14 12 
19 2 12 
19 13 12 
19 12 12 
19 20 12 
19 4 12 
19 1 12 
19 17 12 
19 15 12 
19 11 12 
19 22 12 
19 10 12 
19 8 12 
19 5 12 
19 21 12 
20 19 12 
20 1 12 
20 15 12 
20 12 12 
20 10 12 
20 11 12 
20 5 12 
20 2 12 
20 8 12 
20 22 12 
20 17 12 
20 13 12 
20 14 12 
21 12 12 
21 9 12 
21 16 12 
21 2 12 
21 10 12 
21 3 12 
21 6 12 
21 8 12 
21 11 12 
21 7 12 
21 18 12 
21 19 12 
21 15 12 
21 13 12 
21 20 12 
22 11 12 
22 19 12 
22 14 12 
22 20 12 
22 2 12 
22 12 12 
22 15 12 
22 5 12 
22 10 12 
22 8 12 
1 15 13 
1 2 13 
1 22 13 
1 12 13 
1 20 13 
1 5 13 
1 8 13 
2 13 13 
2 21 13 
2 18 13 
2 19 13 
2 6 13 
2 12 13 
2 1 13 
2 10 13 
2 17 13 
2 5 13 
2 22 13 
2 15 13 
2 14 13 
2 20 13 
2 8 13 
2 4 13 
2 7 13 
2 11 13 
2 3 13 
2 9 13 
2 16 13 
3 21 13 
4 19 13 
4 14 13 
4 12 13 
4 2 13 
4 13 13 
4 15 13 
4 9 13 
4 5 13 
5 14 13 
5 2 13 
5 9 13 
5 20 13 
5 15 13 
5 12 13 
5 7 13 
5 21 13 
5 1 13 
5 10 13 
5 22 13 
5 4 13 
5 8 13 
5 17 13 
6 15 13 
6 19 13 
6 14 13 
6 5 13 
7 9 13 
7 14 13 
7 15 13 
7 20 13 
7 8 13 
7 13 13 
7 19 13 
7 12 13 
7 5 13 
7 2 13 
8 18 13 
8 13 13 
8 20 13 
8 19 13 
8 14 13 
8 3 13 
8 1 13 
8 22 13 
8 12 13 
8 16 13 
9 7 13 
9 4 13 
10 15 13 
10 2 13 
10 20 13 
10 21 13 
10 19 13 
10 14 13 
10 12 13 
10 5 13 
10 22 13 
10 1 13 
11 20 13 
11 22 13 
11 12 13 
11 19 13 
11 13 13 
11 15 13 
11 5 13 
11 21 13 
11 2 13 
11 14 13 
11 10 13 
12 13 13 
12 19 13 
12 2 13 
12 15 13 
12 14 13 
12 20 13 
12 11 13 
12 5 13 
12 4 13 
12 22 13 
12 1 13 
12 21 13 
12 3 13 
12 10 13 
12 7 13 
12 8 13 
12 17 13 
13 12 13 
13 2 13 
13 19 13 
13 15 13 
13 14 13 
13 5 13 
13 20 13 
13 11 13 
13 4 13 
13 21 13 
14 7 13 
14 19 13 
14 15 13 
14 17 13 
14 4 13 
14 21 13 
14 22 13 
14 5 13 
14 10 13 
14 12 13 
14 8 13 
14 13 13 
14 2 13 
14 16 13 
14 9 13 
14 20 13 
14 6 13 
14 1 13 
14 11 13 
14 3 13 
14 18 13 
15 20 13 
15 10 13 
15 12 13 
15 14 13 
15 1 13 
15 13 13 
15 19 13 
15 17 13 
15 5 13 
15 18 13 
15 2 13 
15 3 13 
15 22 13 
15 8 13 
15 4 13 
15 11 13 
15 7 13 
15 6 13 
15 21 13 
15 16 13 
15 9 13 
16 21 13 
16 5 13 
16 14 13 
16 2 13 
17 14 13 
17 2 13 
17 19 13 
17 15 13 
17 20 13 
18 2 13 
18 8 13 
18 1 13 
18 17 13 
19 14 13 
19 2 13 
19 13 13 
19 12 13 
19 20 13 
19 4 13 
19 17 13 
19 15 13 
19 11 13 
19 22 13 
19 10 13 
19 8 13 
19 5 13 
19 21 13 
19 7 13 
20 19 13 
20 1 13 
20 15 13 
20 12 13 
20 10 13 
20 11 13 
20 5 13 
20 2 13 
20 8 13 
20 22 13 
20 17 13 
20 13 13 
20 14 13 
20 7 13 
20 21 13 
21 12 13 
21 16 13 
21 2 13 
21 10 13 
21 3 13 
21 6 13 
21 8 13 
21 11 13 
21 7 13 
21 18 13 
21 19 13 
21 15 13 
21 13 13 
21 20 13 
22 11 13 
22 19 13 
22 14 13 
22 20 13 
22 2 13 
22 12 13 
22 15 13 
22 5 13 
22 10 13 
22 8 13 
22 13 13 
22 1 13 
1 15 14 
1 2 14 
1 22 14 
1 12 14 
1 20 14 
1 8 14 
1 18 14 
2 13 14 
2 21 14 
2 18 14 
2 19 14 
2 6 14 
2 12 14 
2 1 14 
2 10 14 
2 17 14 
2 5 14 
2 22 14 
2 15 14 
2 14 14 
2 20 14 
2 4 14 
2 7 14 
2 11 14 
2 9 14 
2 16 14 
3 8 14 
4 19 14 
4 14 14 
4 12 14 
4 2 14 
4 13 14 
4 15 14 
4 9 14 
4 5 14 
5 14 14 
5 2 14 
5 20 14 
5 15 14 
5 12 14 
5 7 14 
5 21 14 
5 1 14 
5 10 14 
5 22 14 
5 4 14 
5 8 14 
5 17 14 
5 18 14 
6 15 14 
6 19 14 
6 14 14 
6 12 14 
7 9 14 
7 14 14 
7 15 14 
7 20 14 
7 8 14 
7 13 14 
7 19 14 
7 12 14 
7 5 14 
7 2 14 
7 21 14 
7 22 14 
8 18 14 
8 13 14 
8 20 14 
8 19 14 
8 14 14 
8 3 14 
8 1 14 
8 22 14 
8 12 14 
8 16 14 
8 5 14 
8 4 14 
9 7 14 
9 4 14 
10 15 14 
10 2 14 
10 20 14 
10 21 14 
10 19 14 
10 14 14 
10 12 14 
10 5 14 
10 22 14 
10 1 14 
10 13 14 
10 11 14 
11 20 14 
11 22 14 
11 12 14 
11 19 14 
11 13 14 
11 15 14 
11 21 14 
11 2 14 
11 14 14 
12 13 14 
12 19 14 
12 2 14 
12 15 14 
12 14 14 
12 20 14 
12 11 14 
12 5 14 
12 4 14 
12 22 14 
12 1 14 
12 21 14 
12 10 14 
12 7 14 
12 8 14 
12 17 14 
12 6 14 
13 12 14 
13 2 14 
13 19 14 
13 15 14 
13 14 14 
13 5 14 
13 20 14 
13 11 14 
13 21 14 
13 22 14 
14 7 14 
14 19 14 
14 15 14 
14 17 14 
14 4 14 
14 21 14 
14 22 14 
14 5 14 
14 10 14 
14 12 14 
14 8 14 
14 13 14 
14 2 14 
14 16 14 
14 20 14 
14 6 14 
14 1 14 
14 11 14 
14 18 14 
15 20 14 
15 10 14 
15 12 14 
15 14 14 
15 1 14 
15 13 14 
15 19 14 
15 17 14 
15 5 14 
15 18 14 
15 2 14 
15 3 14 
15 22 14 
15 4 14 
15 11 14 
15 7 14 
15 6 14 
15 21 14 
15 16 14 
16 21 14 
16 5 14 
16 14 14 
16 2 14 
16 15 14 
17 14 14 
17 2 14 
17 19 14 
17 15 14 
17 20 14 
17 5 14 
18 2 14 
18 8 14 
18 1 14 
18 17 14 
18 20 14 
18 22 14 
19 14 14 
19 2 14 
19 13 14 
19 12 14 
19 20 14 
19 4 14 
19 17 14 
19 15 14 
19 11 14 
19 22 14 
19 10 14 
19 8 14 
19 21 14 
19 7 14 
19 6 14 
20 19 14 
20 1 14 
20 15 14 
20 12 14 
20 10 14 
20 11 14 
20 5 14 
20 2 14 
20 8 14 
20 22 14 
20 17 14 
20 13 14 
20 14 14 
20 7 14 
20 21 14 
20 16 14 
20 4 14 
21 12 14 
21 2 14 
21 10 14 
21 6 14 
21 8 14 
21 11 14 
21 7 14 
21 18 14 
21 19 14 
21 15 14 
21 13 14 
21 20 14 
22 11 14 
22 19 14 
22 14 14 
22 20 14 
22 2 14 
22 12 14 
22 15 14 
22 5 14 
22 10 14 
22 8 14 
22 13 14 
22 1 14 
22 21 14 
22 17 14 
1 15 15 
1 2 15 
1 22 15 
1 12 15 
1 20 15 
1 8 15 
1 10 15 
2 13 15 
2 21 15 
2 18 15 
2 19 15 
2 6 15 
2 12 15 
2 1 15 
2 10 15 
2 17 15 
2 5 15 
2 22 15 
2 15 15 
2 14 15 
2 20 15 
2 4 15 
2 7 15 
2 11 15 
2 16 15 
2 8 15 
3 6 15 
4 19 15 
4 14 15 
4 12 15 
4 2 15 
4 15 15 
4 9 15 
4 5 15 
4 8 15 
5 14 15 
5 2 15 
5 20 15 
5 15 15 
5 12 15 
5 7 15 
5 21 15 
5 1 15 
5 10 15 
5 22 15 
5 4 15 
5 8 15 
5 17 15 
5 18 15 
5 19 15 
5 11 15 
6 15 15 
6 19 15 
6 12 15 
6 2 15 
7 9 15 
7 14 15 
7 15 15 
7 20 15 
7 8 15 
7 13 15 
7 19 15 
7 12 15 
7 5 15 
7 2 15 
7 21 15 
7 22 15 
7 1 15 
7 11 15 
8 18 15 
8 20 15 
8 19 15 
8 14 15 
8 3 15 
8 22 15 
8 12 15 
8 16 15 
8 5 15 
8 4 15 
9 7 15 
9 4 15 
9 1 15 
9 22 15 
10 15 15 
10 2 15 
10 20 15 
10 21 15 
10 19 15 
10 14 15 
10 12 15 
10 5 15 
10 22 15 
10 13 15 
11 20 15 
11 22 15 
11 12 15 
11 19 15 
11 13 15 
11 15 15 
11 21 15 
11 2 15 
11 14 15 
11 5 15 
11 10 15 
12 13 15 
12 19 15 
12 2 15 
12 15 15 
12 14 15 
12 20 15 
12 11 15 
12 5 15 
12 4 15 
12 22 15 
12 1 15 
12 21 15 
12 10 15 
12 7 15 
12 8 15 
12 17 15 
12 6 15 
12 18 15 
13 12 15 
13 2 15 
13 19 15 
13 15 15 
13 14 15 
13 5 15 
13 20 15 
13 11 15 
13 21 15 
13 22 15 
13 10 15 
13 8 15 
14 7 15 
14 19 15 
14 15 15 
14 4 15 
14 21 15 
14 22 15 
14 5 15 
14 10 15 
14 12 15 
14 8 15 
14 13 15 
14 2 15 
14 16 15 
14 20 15 
14 1 15 
14 11 15 
14 18 15 
15 20 15 
15 10 15 
15 12 15 
15 14 15 
15 1 15 
15 13 15 
15 19 15 
15 17 15 
15 5 15 
15 2 15 
15 22 15 
15 4 15 
15 11 15 
15 7 15 
15 6 15 
15 21 15 
15 16 15 
16 14 15 
16 2 15 
16 15 15 
17 14 15 
17 2 15 
17 19 15 
17 15 15 
17 20 15 
17 5 15 
17 12 15 
17 8 15 
18 2 15 
18 8 15 
18 1 15 
18 17 15 
18 20 15 
18 22 15 
18 12 15 
18 19 15 
19 14 15 
19 2 15 
19 13 15 
19 12 15 
19 20 15 
19 4 15 
19 17 15 
19 15 15 
19 11 15 
19 22 15 
19 10 15 
19 8 15 
19 21 15 
19 7 15 
19 6 15 
19 18 15 
19 16 15 
20 19 15 
20 1 15 
20 15 15 
20 12 15 
20 10 15 
20 11 15 
20 5 15 
20 2 15 
20 8 15 
20 22 15 
20 17 15 
20 13 15 
20 14 15 
20 7 15 
20 21 15 
20 4 15 
20 18 15 
21 12 15 
21 2 15 
21 10 15 
21 8 15 
21 11 15 
21 7 15 
21 18 15 
21 19 15 
21 15 15 
21 13 15 
21 20 15 
21 22 15 
22 11 15 
22 19 15 
22 14 15 
22 20 15 
22 2 15 
22 12 15 
22 15 15 
22 5 15 
22 10 15 
22 8 15 
22 13 15 
22 1 15 
22 21 15 
22 17 15 
22 7 15 
22 18 15 
1 15 16 
1 2 16 
1 22 16 
1 20 16 
1 8 16 
1 10 16 
2 13 16 
2 21 16 
2 18 16 
2 19 16 
2 6 16 
2 12 16 
2 1 16 
2 10 16 
2 17 16 
2 5 16 
2 22 16 
2 15 16 
2 14 16 
2 20 16 
2 4 16 
2 7 16 
2 11 16 
2 16 16 
3 8 16 
4 19 16 
4 14 16 
4 12 16 
4 2 16 
4 15 16 
4 9 16 
4 5 16 
4 8 16 
4 20 16 
4 22 16 
5 14 16 
5 2 16 
5 20 16 
5 15 16 
5 12 16 
5 7 16 
5 21 16 
5 1 16 
5 10 16 
5 22 16 
5 4 16 
5 8 16 
5 17 16 
5 19 16 
5 11 16 
6 15 16 
6 19 16 
6 12 16 
6 13 16 
7 9 16 
7 14 16 
7 15 16 
7 20 16 
7 8 16 
7 13 16 
7 19 16 
7 12 16 
7 5 16 
7 2 16 
7 21 16 
7 22 16 
7 1 16 
7 11 16 
7 10 16 
7 17 16 
8 18 16 
8 20 16 
8 19 16 
8 14 16 
8 22 16 
8 12 16 
8 5 16 
8 4 16 
9 7 16 
9 4 16 
9 1 16 
9 22 16 
9 20 16 
9 8 16 
10 15 16 
10 2 16 
10 20 16 
10 21 16 
10 19 16 
10 14 16 
10 12 16 
10 5 16 
10 22 16 
10 13 16 
10 7 16 
10 11 16 
11 20 16 
11 22 16 
11 12 16 
11 19 16 
11 13 16 
11 15 16 
11 21 16 
11 2 16 
11 14 16 
11 5 16 
11 10 16 
11 7 16 
11 17 16 
12 13 16 
12 19 16 
12 2 16 
12 15 16 
12 14 16 
12 20 16 
12 11 16 
12 5 16 
12 4 16 
12 22 16 
12 1 16 
12 21 16 
12 10 16 
12 7 16 
12 8 16 
12 17 16 
12 6 16 
12 18 16 
12 16 16 
13 12 16 
13 2 16 
13 19 16 
13 15 16 
13 14 16 
13 5 16 
13 20 16 
13 11 16 
13 21 16 
13 22 16 
13 10 16 
13 7 16 
14 7 16 
14 19 16 
14 15 16 
14 4 16 
14 21 16 
14 22 16 
14 5 16 
14 10 16 
14 12 16 
14 8 16 
14 13 16 
14 2 16 
14 20 16 
14 11 16 
14 18 16 
15 20 16 
15 10 16 
15 12 16 
15 14 16 
15 1 16 
15 13 16 
15 19 16 
15 17 16 
15 5 16 
15 2 16 
15 22 16 
15 4 16 
15 11 16 
15 7 16 
15 6 16 
15 21 16 
15 16 16 
15 18 16 
15 8 16 
16 14 16 
16 2 16 
16 15 16 
17 14 16 
17 2 16 
17 20 16 
17 5 16 
17 12 16 
17 8 16 
18 2 16 
18 8 16 
18 1 16 
18 17 16 
18 20 16 
18 22 16 
18 12 16 
18 19 16 
18 13 16 
18 7 16 
19 14 16 
19 2 16 
19 13 16 
19 12 16 
19 20 16 
19 4 16 
19 17 16 
19 15 16 
19 11 16 
19 22 16 
19 10 16 
19 8 16 
19 21 16 
19 7 16 
19 6 16 
19 18 16 
19 5 16 
20 19 16 
20 1 16 
20 15 16 
20 12 16 
20 10 16 
20 11 16 
20 5 16 
20 2 16 
20 8 16 
20 22 16 
20 17 16 
20 13 16 
20 14 16 
20 7 16 
20 21 16 
20 4 16 
20 18 16 
20 9 16 
21 10 16 
21 8 16 
21 11 16 
21 7 16 
21 18 16 
21 19 16 
21 15 16 
21 13 16 
21 20 16 
21 22 16 
22 11 16 
22 19 16 
22 14 16 
22 20 16 
22 2 16 
22 12 16 
22 15 16 
22 5 16 
22 10 16 
22 8 16 
22 13 16 
22 1 16 
22 21 16 
22 17 16 
22 7 16 
22 18 16 
22 4 16 
22 9 16 
1 15 17 
1 2 17 
1 22 17 
1 20 17 
1 10 17 
1 5 17 
2 13 17 
2 18 17 
2 19 17 
2 12 17 
2 1 17 
2 10 17 
2 17 17 
2 5 17 
2 22 17 
2 15 17 
2 14 17 
2 20 17 
2 4 17 
2 7 17 
2 11 17 
2 16 17 
3 4 17 
4 19 17 
4 14 17 
4 12 17 
4 2 17 
4 15 17 
4 9 17 
4 5 17 
4 8 17 
4 20 17 
4 22 17 
4 11 17 
5 14 17 
5 2 17 
5 20 17 
5 15 17 
5 12 17 
5 7 17 
5 21 17 
5 10 17 
5 22 17 
5 4 17 
5 8 17 
5 17 17 
5 19 17 
5 11 17 
5 18 17 
6 15 17 
6 19 17 
6 12 17 
6 2 17 
7 9 17 
7 14 17 
7 15 17 
7 20 17 
7 8 17 
7 13 17 
7 19 17 
7 12 17 
7 5 17 
7 2 17 
7 21 17 
7 22 17 
7 1 17 
7 11 17 
7 10 17 
7 17 17 
7 18 17 
7 4 17 
8 18 17 
8 20 17 
8 19 17 
8 14 17 
8 22 17 
8 12 17 
8 5 17 
8 4 17 
8 13 17 
8 17 17 
9 7 17 
9 4 17 
9 1 17 
9 22 17 
9 20 17 
9 19 17 
10 15 17 
10 2 17 
10 20 17 
10 21 17 
10 19 17 
10 14 17 
10 12 17 
10 5 17 
10 22 17 
10 13 17 
10 7 17 
10 11 17 
10 1 17 
10 8 17 
11 20 17 
11 22 17 
11 12 17 
11 19 17 
11 13 17 
11 15 17 
11 21 17 
11 2 17 
11 14 17 
11 5 17 
11 10 17 
11 7 17 
11 17 17 
11 18 17 
11 4 17 
12 13 17 
12 19 17 
12 2 17 
12 15 17 
12 14 17 
12 20 17 
12 11 17 
12 5 17 
12 4 17 
12 22 17 
12 21 17 
12 10 17 
12 7 17 
12 8 17 
12 17 17 
12 6 17 
12 18 17 
12 16 17 
12 9 17 
13 12 17 
13 2 17 
13 19 17 
13 15 17 
13 14 17 
13 5 17 
13 20 17 
13 11 17 
13 21 17 
13 22 17 
13 10 17 
13 7 17 
13 18 17 
13 4 17 
14 7 17 
14 19 17 
14 15 17 
14 4 17 
14 21 17 
14 22 17 
14 5 17 
14 10 17 
14 12 17 
14 8 17 
14 13 17 
14 2 17 
14 20 17 
14 11 17 
14 18 17 
14 6 17 
14 3 17 
15 20 17 
15 10 17 
15 12 17 
15 14 17 
15 1 17 
15 13 17 
15 19 17 
15 17 17 
15 5 17 
15 2 17 
15 22 17 
15 4 17 
15 11 17 
15 7 17 
15 6 17 
15 21 17 
15 16 17 
15 18 17 
15 8 17 
16 2 17 
16 15 17 
16 18 17 
17 14 17 
17 2 17 
17 20 17 
17 5 17 
17 12 17 
17 22 17 
18 2 17 
18 8 17 
18 1 17 
18 17 17 
18 20 17 
18 22 17 
18 12 17 
18 19 17 
18 13 17 
18 7 17 
18 11 17 
18 4 17 
19 14 17 
19 2 17 
19 13 17 
19 12 17 
19 20 17 
19 4 17 
19 17 17 
19 15 17 
19 11 17 
19 22 17 
19 10 17 
19 8 17 
19 21 17 
19 7 17 
19 6 17 
19 18 17 
19 5 17 
20 19 17 
20 1 17 
20 15 17 
20 12 17 
20 10 17 
20 11 17 
20 5 17 
20 2 17 
20 8 17 
20 22 17 
20 17 17 
20 13 17 
20 14 17 
20 7 17 
20 21 17 
20 4 17 
20 18 17 
20 9 17 
20 6 17 
20 3 17 
21 10 17 
21 11 17 
21 7 17 
21 18 17 
21 19 17 
21 15 17 
21 13 17 
21 20 17 
21 22 17 
21 12 17 
22 11 17 
22 19 17 
22 14 17 
22 20 17 
22 2 17 
22 12 17 
22 15 17 
22 5 17 
22 10 17 
22 8 17 
22 13 17 
22 1 17 
22 21 17 
22 7 17 
22 18 17 
22 4 17 
22 9 17 
22 16 17 
1 15 18 
1 2 18 
1 22 18 
1 20 18 
1 10 18 
1 18 18 
2 13 18 
2 18 18 
2 19 18 
2 12 18 
2 1 18 
2 10 18 
2 17 18 
2 5 18 
2 22 18 
2 15 18 
2 14 18 
2 20 18 
2 4 18 
2 7 18 
2 11 18 
2 16 18 
2 6 18 
2 21 18 
3 21 18 
4 19 18 
4 14 18 
4 12 18 
4 2 18 
4 15 18 
4 9 18 
4 5 18 
4 8 18 
4 20 18 
4 22 18 
4 11 18 
4 13 18 
4 18 18 
5 14 18 
5 2 18 
5 20 18 
5 15 18 
5 12 18 
5 7 18 
5 21 18 
5 10 18 
5 22 18 
5 4 18 
5 8 18 
5 19 18 
5 11 18 
5 18 18 
5 1 18 
6 19 18 
6 12 18 
6 2 18 
6 20 18 
7 9 18 
7 14 18 
7 15 18 
7 20 18 
7 8 18 
7 13 18 
7 19 18 
7 12 18 
7 5 18 
7 2 18 
7 21 18 
7 22 18 
7 1 18 
7 11 18 
7 10 18 
7 17 18 
7 18 18 
7 4 18 
7 6 18 
7 16 18 
8 18 18 
8 20 18 
8 19 18 
8 14 18 
8 12 18 
8 5 18 
8 4 18 
8 13 18 
8 17 18 
8 16 18 
9 7 18 
9 4 18 
9 22 18 
9 20 18 
9 19 18 
9 12 18 
10 15 18 
10 2 18 
10 20 18 
10 21 18 
10 19 18 
10 14 18 
10 12 18 
10 5 18 
10 22 18 
10 13 18 
10 7 18 
10 11 18 
10 1 18 
10 8 18 
10 4 18 
10 17 18 
11 20 18 
11 22 18 
11 12 18 
11 19 18 
11 13 18 
11 15 18 
11 21 18 
11 2 18 
11 14 18 
11 5 18 
11 10 18 
11 7 18 
11 18 18 
11 4 18 
11 8 18 
12 13 18 
12 19 18 
12 2 18 
12 15 18 
12 14 18 
12 20 18 
12 11 18 
12 5 18 
12 4 18 
12 22 18 
12 21 18 
12 10 18 
12 7 18 
12 8 18 
12 17 18 
12 6 18 
12 18 18 
12 9 18 
13 12 18 
13 2 18 
13 19 18 
13 15 18 
13 14 18 
13 5 18 
13 20 18 
13 11 18 
13 22 18 
13 10 18 
13 7 18 
13 18 18 
13 4 18 
13 8 18 
14 7 18 
14 19 18 
14 15 18 
14 4 18 
14 21 18 
14 22 18 
14 5 18 
14 10 18 
14 12 18 
14 8 18 
14 13 18 
14 2 18 
14 20 18 
14 11 18 
14 18 18 
14 6 18 
14 17 18 
15 20 18 
15 10 18 
15 12 18 
15 14 18 
15 1 18 
15 13 18 
15 19 18 
15 5 18 
15 2 18 
15 22 18 
15 4 18 
15 11 18 
15 7 18 
15 6 18 
15 21 18 
15 16 18 
15 8 18 
16 2 18 
16 15 18 
16 14 18 
17 14 18 
17 2 18 
17 20 18 
17 5 18 
17 12 18 
17 22 18 
17 18 18 
18 2 18 
18 8 18 
18 1 18 
18 17 18 
18 20 18 
18 22 18 
18 12 18 
18 19 18 
18 13 18 
18 7 18 
18 11 18 
18 4 18 
18 10 18 
18 9 18 
19 14 18 
19 2 18 
19 13 18 
19 12 18 
19 20 18 
19 4 18 
19 15 18 
19 11 18 
19 22 18 
19 10 18 
19 8 18 
19 21 18 
19 7 18 
19 6 18 
19 18 18 
19 5 18 
19 9 18 
20 19 18 
20 1 18 
20 15 18 
20 12 18 
20 10 18 
20 11 18 
20 5 18 
20 2 18 
20 8 18 
20 22 18 
20 17 18 
20 13 18 
20 14 18 
20 7 18 
20 21 18 
20 4 18 
20 18 18 
20 9 18 
20 6 18 
20 16 18 
21 10 18 
21 11 18 
21 7 18 
21 18 18 
21 19 18 
21 15 18 
21 13 18 
21 20 18 
21 12 18 
21 14 18 
22 11 18 
22 19 18 
22 14 18 
22 20 18 
22 2 18 
22 12 18 
22 15 18 
22 5 18 
22 10 18 
22 8 18 
22 13 18 
22 1 18 
22 21 18 
22 7 18 
22 18 18 
22 4 18 
22 9 18 
22 17 18 
1 2 19 
1 22 19 
1 10 19 
1 18 19 
2 13 19 
2 18 19 
2 19 19 
2 12 19 
2 1 19 
2 10 19 
2 17 19 
2 5 19 
2 22 19 
2 15 19 
2 14 19 
2 20 19 
2 4 19 
2 7 19 
2 11 19 
2 16 19 
2 6 19 
2 21 19 
4 19 19 
4 14 19 
4 12 19 
4 2 19 
4 15 19 
4 9 19 
4 5 19 
4 8 19 
4 20 19 
4 22 19 
4 11 19 
4 13 19 
4 18 19 
4 7 19 
4 10 19 
5 14 19 
5 2 19 
5 20 19 
5 15 19 
5 12 19 
5 7 19 
5 21 19 
5 10 19 
5 22 19 
5 4 19 
5 8 19 
5 19 19 
5 11 19 
5 18 19 
6 19 19 
6 2 19 
6 20 19 
6 22 19 
7 9 19 
7 14 19 
7 15 19 
7 20 19 
7 8 19 
7 13 19 
7 19 19 
7 12 19 
7 5 19 
7 2 19 
7 21 19 
7 22 19 
7 1 19 
7 11 19 
7 10 19 
7 17 19 
7 18 19 
7 4 19 
7 6 19 
7 16 19 
7 3 19 
8 18 19 
8 20 19 
8 19 19 
8 14 19 
8 12 19 
8 5 19 
8 4 19 
8 13 19 
8 17 19 
8 16 19 
8 6 19 
8 11 19 
9 7 19 
9 4 19 
9 22 19 
9 20 19 
9 19 19 
9 12 19 
9 15 19 
9 18 19 
10 15 19 
10 2 19 
10 20 19 
10 21 19 
10 19 19 
10 14 19 
10 12 19 
10 5 19 
10 22 19 
10 13 19 
10 7 19 
10 11 19 
10 1 19 
10 8 19 
10 4 19 
10 18 19 
11 20 19 
11 22 19 
11 12 19 
11 19 19 
11 13 19 
11 15 19 
11 21 19 
11 2 19 
11 14 19 
11 5 19 
11 10 19 
11 7 19 
11 18 19 
11 4 19 
11 8 19 
12 13 19 
12 19 19 
12 2 19 
12 15 19 
12 14 19 
12 20 19 
12 11 19 
12 5 19 
12 4 19 
12 22 19 
12 21 19 
12 10 19 
12 7 19 
12 8 19 
12 17 19 
12 6 19 
12 18 19 
12 9 19 
13 12 19 
13 2 19 
13 19 19 
13 15 19 
13 14 19 
13 20 19 
13 11 19 
13 22 19 
13 10 19 
13 7 19 
13 18 19 
13 4 19 
13 8 19 
13 21 19 
14 7 19 
14 19 19 
14 15 19 
14 4 19 
14 21 19 
14 22 19 
14 5 19 
14 10 19 
14 12 19 
14 8 19 
14 13 19 
14 2 19 
14 20 19 
14 11 19 
14 18 19 
14 17 19 
14 1 19 
15 20 19 
15 10 19 
15 12 19 
15 14 19 
15 1 19 
15 13 19 
15 19 19 
15 5 19 
15 2 19 
15 22 19 
15 4 19 
15 11 19 
15 7 19 
15 21 19 
15 16 19 
16 2 19 
16 15 19 
16 7 19 
17 14 19 
17 2 19 
17 20 19 
17 5 19 
17 12 19 
17 22 19 
17 18 19 
18 2 19 
18 8 19 
18 1 19 
18 17 19 
18 20 19 
18 22 19 
18 12 19 
18 19 19 
18 13 19 
18 7 19 
18 11 19 
18 4 19 
18 10 19 
18 9 19 
18 15 19 
18 6 19 
19 14 19 
19 2 19 
19 13 19 
19 12 19 
19 20 19 
19 4 19 
19 15 19 
19 11 19 
19 22 19 
19 10 19 
19 8 19 
19 21 19 
19 7 19 
19 6 19 
19 18 19 
19 5 19 
19 9 19 
19 3 19 
19 16 19 
20 19 19 
20 1 19 
20 15 19 
20 12 19 
20 10 19 
20 11 19 
20 5 19 
20 2 19 
20 8 19 
20 22 19 
20 17 19 
20 13 19 
20 14 19 
20 7 19 
20 21 19 
20 4 19 
20 18 19 
20 9 19 
20 6 19 
20 16 19 
20 3 19 
21 10 19 
21 11 19 
21 7 19 
21 18 19 
21 19 19 
21 15 19 
21 13 19 
21 20 19 
21 14 19 
21 3 19 
22 11 19 
22 19 19 
22 14 19 
22 20 19 
22 2 19 
22 12 19 
22 15 19 
22 5 19 
22 10 19 
22 13 19 
22 1 19 
22 7 19 
22 18 19 
22 4 19 
22 9 19 
22 17 19 
1 2 20 
1 10 20 
1 18 20 
1 7 20 
2 13 20 
2 18 20 
2 19 20 
2 12 20 
2 1 20 
2 10 20 
2 17 20 
2 5 20 
2 22 20 
2 15 20 
2 14 20 
2 20 20 
2 4 20 
2 7 20 
2 11 20 
2 16 20 
2 6 20 
2 8 20 
3 13 20 
3 1 20 
4 19 20 
4 14 20 
4 12 20 
4 2 20 
4 15 20 
4 9 20 
4 5 20 
4 8 20 
4 20 20 
4 22 20 
4 11 20 
4 13 20 
4 18 20 
4 7 20 
4 10 20 
5 14 20 
5 2 20 
5 20 20 
5 15 20 
5 12 20 
5 7 20 
5 21 20 
5 10 20 
5 22 20 
5 4 20 
5 8 20 
5 19 20 
5 11 20 
5 18 20 
5 13 20 
5 9 20 
6 19 20 
6 20 20 
6 22 20 
6 18 20 
7 9 20 
7 14 20 
7 15 20 
7 20 20 
7 8 20 
7 13 20 
7 19 20 
7 12 20 
7 5 20 
7 2 20 
7 21 20 
7 22 20 
7 1 20 
7 11 20 
7 10 20 
7 17 20 
7 18 20 
7 4 20 
7 6 20 
7 16 20 
7 3 20 
8 18 20 
8 20 20 
8 19 20 
8 14 20 
8 12 20 
8 5 20 
8 4 20 
8 13 20 
8 17 20 
8 16 20 
8 11 20 
8 10 20 
9 7 20 
9 4 20 
9 22 20 
9 20 20 
9 19 20 
9 12 20 
9 15 20 
9 18 20 
9 5 20 
9 11 20 
10 15 20 
10 2 20 
10 20 20 
10 21 20 
10 19 20 
10 14 20 
10 12 20 
10 5 20 
10 22 20 
10 13 20 
10 7 20 
10 11 20 
10 1 20 
10 8 20 
10 4 20 
10 18 20 
10 9 20 
10 17 20 
11 20 20 
11 22 20 
11 12 20 
11 19 20 
11 13 20 
11 15 20 
11 21 20 
11 2 20 
11 14 20 
11 5 20 
11 10 20 
11 7 20 
11 18 20 
11 4 20 
11 8 20 
11 9 20 
11 17 20 
12 13 20 
12 19 20 
12 2 20 
12 15 20 
12 14 20 
12 20 20 
12 11 20 
12 5 20 
12 4 20 
12 22 20 
12 21 20 
12 10 20 
12 7 20 
12 8 20 
12 17 20 
12 18 20 
12 9 20 
12 1 20 
13 12 20 
13 2 20 
13 19 20 
13 15 20 
13 14 20 
13 20 20 
13 11 20 
13 22 20 
13 10 20 
13 7 20 
13 18 20 
13 4 20 
13 8 20 
13 5 20 
14 7 20 
14 15 20 
14 4 20 
14 21 20 
14 22 20 
14 5 20 
14 10 20 
14 8 20 
14 13 20 
14 2 20 
14 20 20 
14 11 20 
14 18 20 
14 17 20 
14 1 20 
15 20 20 
15 10 20 
15 12 20 
15 14 20 
15 1 20 
15 13 20 
15 19 20 
15 5 20 
15 2 20 
15 22 20 
15 4 20 
15 11 20 
15 7 20 
15 21 20 
15 16 20 
15 18 20 
15 9 20 
16 15 20 
16 7 20 
16 14 20 
17 14 20 
17 2 20 
17 20 20 
17 5 20 
17 12 20 
17 22 20 
17 18 20 
17 15 20 
18 2 20 
18 8 20 
18 1 20 
18 17 20 
18 20 20 
18 22 20 
18 12 20 
18 19 20 
18 13 20 
18 7 20 
18 11 20 
18 4 20 
18 10 20 
18 9 20 
18 15 20 
18 6 20 
18 3 20 
18 16 20 
19 14 20 
19 2 20 
19 13 20 
19 12 20 
19 20 20 
19 4 20 
19 15 20 
19 11 20 
19 22 20 
19 10 20 
19 8 20 
19 21 20 
19 7 20 
19 6 20 
19 18 20 
19 5 20 
19 9 20 
19 3 20 
19 16 20 
20 19 20 
20 1 20 
20 15 20 
20 12 20 
20 10 20 
20 11 20 
20 5 20 
20 2 20 
20 8 20 
20 22 20 
20 17 20 
20 13 20 
20 14 20 
20 7 20 
20 21 20 
20 4 20 
20 18 20 
20 9 20 
20 6 20 
21 10 20 
21 11 20 
21 7 20 
21 18 20 
21 19 20 
21 15 20 
21 13 20 
21 20 20 
21 14 20 
21 5 20 
22 11 20 
22 19 20 
22 14 20 
22 20 20 
22 2 20 
22 12 20 
22 15 20 
22 5 20 
22 10 20 
22 13 20 
22 1 20 
22 7 20 
22 18 20 
22 4 20 
22 9 20 
22 17 20 
1 2 21 
1 10 21 
1 18 21 
1 7 21 
1 12 21 
2 13 21 
2 18 21 
2 19 21 
2 12 21 
2 1 21 
2 10 21 
2 17 21 
2 5 21 
2 22 21 
2 15 21 
2 14 21 
2 20 21 
2 4 21 
2 7 21 
2 11 21 
2 16 21 
2 6 21 
2 8 21 
2 21 21 
2 9 21 
3 1 21 
3 8 21 
4 19 21 
4 14 21 
4 12 21 
4 2 21 
4 15 21 
4 9 21 
4 5 21 
4 8 21 
4 20 21 
4 22 21 
4 11 21 
4 13 21 
4 18 21 
4 7 21 
4 10 21 
5 14 21 
5 2 21 
5 20 21 
5 15 21 
5 12 21 
5 7 21 
5 21 21 
5 10 21 
5 22 21 
5 4 21 
5 8 21 
5 19 21 
5 11 21 
5 18 21 
5 13 21 
5 9 21 
6 19 21 
6 20 21 
6 18 21 
6 2 21 
7 9 21 
7 14 21 
7 15 21 
7 20 21 
7 8 21 
7 13 21 
7 19 21 
7 12 21 
7 5 21 
7 2 21 
7 21 21 
7 22 21 
7 1 21 
7 11 21 
7 10 21 
7 17 21 
7 18 21 
7 4 21 
7 6 21 
7 16 21 
7 3 21 
8 18 21 
8 20 21 
8 19 21 
8 14 21 
8 12 21 
8 5 21 
8 4 21 
8 13 21 
8 16 21 
8 11 21 
8 10 21 
8 7 21 
9 7 21 
9 4 21 
9 22 21 
9 20 21 
9 19 21 
9 12 21 
9 15 21 
9 18 21 
9 5 21 
9 11 21 
9 14 21 
9 10 21 
10 15 21 
10 2 21 
10 20 21 
10 21 21 
10 19 21 
10 14 21 
10 12 21 
10 5 21 
10 22 21 
10 13 21 
10 7 21 
10 11 21 
10 1 21 
10 8 21 
10 4 21 
10 18 21 
10 9 21 
10 17 21 
10 6 21 
11 20 21 
11 22 21 
11 12 21 
11 19 21 
11 13 21 
11 15 21 
11 21 21 
11 2 21 
11 14 21 
11 5 21 
11 10 21 
11 7 21 
11 18 21 
11 4 21 
11 8 21 
11 9 21 
11 17 21 
11 6 21 
12 13 21 
12 19 21 
12 2 21 
12 15 21 
12 14 21 
12 20 21 
12 11 21 
12 5 21 
12 4 21 
12 22 21 
12 21 21 
12 10 21 
12 7 21 
12 8 21 
12 17 21 
12 18 21 
12 9 21 
12 1 21 
13 12 21 
13 2 21 
13 19 21 
13 15 21 
13 14 21 
13 20 21 
13 11 21 
13 22 21 
13 10 21 
13 7 21 
13 18 21 
13 4 21 
13 5 21 
13 21 21 
14 7 21 
14 15 21 
14 4 21 
14 21 21 
14 22 21 
14 5 21 
14 10 21 
14 8 21 
14 13 21 
14 2 21 
14 11 21 
14 18 21 
14 17 21 
14 1 21 
14 6 21 
15 20 21 
15 10 21 
15 12 21 
15 14 21 
15 1 21 
15 13 21 
15 19 21 
15 5 21 
15 2 21 
15 22 21 
15 4 21 
15 11 21 
15 7 21 
15 21 21 
15 16 21 
15 18 21 
15 9 21 
15 17 21 
16 15 21 
16 7 21 
16 10 21 
17 14 21 
17 2 21 
17 20 21 
17 5 21 
17 22 21 
17 18 21 
17 15 21 
17 7 21 
18 2 21 
18 8 21 
18 1 21 
18 17 21 
18 20 21 
18 22 21 
18 12 21 
18 19 21 
18 13 21 
18 7 21 
18 11 21 
18 4 21 
18 10 21 
18 9 21 
18 15 21 
18 6 21 
18 3 21 
18 16 21 
19 2 21 
19 13 21 
19 12 21 
19 20 21 
19 4 21 
19 15 21 
19 11 21 
19 22 21 
19 10 21 
19 8 21 
19 21 21 
19 7 21 
19 6 21 
19 18 21 
19 5 21 
19 9 21 
19 16 21 
20 19 21 
20 15 21 
20 12 21 
20 10 21 
20 11 21 
20 5 21 
20 2 21 
20 8 21 
20 22 21 
20 17 21 
20 13 21 
20 14 21 
20 7 21 
20 21 21 
20 4 21 
20 18 21 
20 9 21 
20 6 21 
21 10 21 
21 11 21 
21 7 21 
21 19 21 
21 13 21 
21 20 21 
21 14 21 
21 5 21 
22 11 21 
22 19 21 
22 14 21 
22 20 21 
22 2 21 
22 12 21 
22 15 21 
22 5 21 
22 10 21 
22 13 21 
22 7 21 
22 18 21 
22 4 21 
22 9 21 
22 17 21 
22 6 21 
1 2 22 
1 10 22 
1 18 22 
1 7 22 
1 12 22 
1 14 22 
1 4 22 
2 13 22 
2 18 22 
2 19 22 
2 12 22 
2 1 22 
2 10 22 
2 17 22 
2 5 22 
2 22 22 
2 15 22 
2 14 22 
2 20 22 
2 4 22 
2 7 22 
2 11 22 
2 16 22 
2 6 22 
2 8 22 
2 21 22 
2 9 22 
2 3 22 
3 8 22 
3 11 22 
4 19 22 
4 14 22 
4 12 22 
4 2 22 
4 15 22 
4 9 22 
4 5 22 
4 8 22 
4 20 22 
4 22 22 
4 11 22 
4 13 22 
4 18 22 
4 7 22 
4 10 22 
4 21 22 
5 14 22 
5 2 22 
5 20 22 
5 15 22 
5 12 22 
5 7 22 
5 21 22 
5 10 22 
5 22 22 
5 4 22 
5 8 22 
5 19 22 
5 11 22 
5 18 22 
5 13 22 
5 9 22 
6 20 22 
6 18 22 
6 2 22 
6 10 22 
7 9 22 
7 14 22 
7 15 22 
7 20 22 
7 8 22 
7 13 22 
7 19 22 
7 12 22 
7 5 22 
7 2 22 
7 21 22 
7 22 22 
7 1 22 
7 11 22 
7 10 22 
7 17 22 
7 18 22 
7 4 22 
7 6 22 
7 16 22 
7 3 22 
8 18 22 
8 20 22 
8 19 22 
8 14 22 
8 12 22 
8 5 22 
8 4 22 
8 13 22 
8 16 22 
8 11 22 
8 10 22 
8 7 22 
8 2 22 
8 1 22 
9 7 22 
9 4 22 
9 22 22 
9 20 22 
9 19 22 
9 12 22 
9 15 22 
9 18 22 
9 5 22 
9 11 22 
9 14 22 
9 10 22 
9 2 22 
10 15 22 
10 2 22 
10 20 22 
10 21 22 
10 19 22 
10 14 22 
10 12 22 
10 5 22 
10 22 22 
10 13 22 
10 7 22 
10 11 22 
10 1 22 
10 8 22 
10 4 22 
10 18 22 
10 9 22 
10 17 22 
10 16 22 
11 20 22 
11 22 22 
11 12 22 
11 19 22 
11 13 22 
11 15 22 
11 21 22 
11 2 22 
11 14 22 
11 5 22 
11 10 22 
11 7 22 
11 18 22 
11 4 22 
11 8 22 
11 9 22 
11 17 22 
11 6 22 
12 13 22 
12 19 22 
12 2 22 
12 15 22 
12 14 22 
12 20 22 
12 11 22 
12 5 22 
12 4 22 
12 22 22 
12 21 22 
12 10 22 
12 7 22 
12 8 22 
12 17 22 
12 18 22 
12 9 22 
12 1 22 
13 12 22 
13 2 22 
13 19 22 
13 15 22 
13 14 22 
13 20 22 
13 11 22 
13 22 22 
13 10 22 
13 7 22 
13 18 22 
13 4 22 
13 5 22 
13 8 22 
14 7 22 
14 15 22 
14 4 22 
14 21 22 
14 22 22 
14 5 22 
14 10 22 
14 8 22 
14 13 22 
14 2 22 
14 11 22 
14 18 22 
14 17 22 
15 20 22 
15 10 22 
15 12 22 
15 14 22 
15 1 22 
15 13 22 
15 19 22 
15 5 22 
15 2 22 
15 22 22 
15 4 22 
15 11 22 
15 7 22 
15 21 22 
15 16 22 
15 18 22 
15 9 22 
15 17 22 
15 6 22 
15 8 22 
16 15 22 
16 7 22 
17 14 22 
17 2 22 
17 20 22 
17 5 22 
17 22 22 
17 18 22 
17 15 22 
17 7 22 
17 10 22 
18 2 22 
18 8 22 
18 1 22 
18 17 22 
18 20 22 
18 22 22 
18 12 22 
18 19 22 
18 13 22 
18 7 22 
18 11 22 
18 4 22 
18 10 22 
18 9 22 
18 15 22 
18 6 22 
18 3 22 
18 16 22 
18 21 22 
19 2 22 
19 13 22 
19 12 22 
19 20 22 
19 4 22 
19 15 22 
19 11 22 
19 22 22 
19 10 22 
19 8 22 
19 21 22 
19 7 22 
19 6 22 
19 18 22 
19 5 22 
19 9 22 
19 16 22 
19 14 22 
20 19 22 
20 15 22 
20 12 22 
20 10 22 
20 11 22 
20 5 22 
20 2 22 
20 8 22 
20 22 22 
20 17 22 
20 13 22 
20 14 22 
20 7 22 
20 21 22 
20 4 22 
20 18 22 
20 9 22 
20 6 22 
21 10 22 
21 11 22 
21 7 22 
21 19 22 
21 13 22 
21 20 22 
21 14 22 
21 5 22 
21 12 22 
21 2 22 
22 11 22 
22 19 22 
22 14 22 
22 20 22 
22 2 22 
22 12 22 
22 15 22 
22 5 22 
22 10 22 
22 13 22 
22 7 22 
22 18 22 
22 4 22 
22 9 22 
22 17 22 
1 2 23 
1 10 23 
1 18 23 
1 7 23 
1 12 23 
1 14 23 
1 15 23 
2 13 23 
2 18 23 
2 19 23 
2 12 23 
2 1 23 
2 10 23 
2 17 23 
2 5 23 
2 22 23 
2 15 23 
2 14 23 
2 20 23 
2 4 23 
2 7 23 
2 11 23 
2 16 23 
2 6 23 
2 8 23 
2 21 23 
2 9 23 
2 3 23 
3 11 23 
3 21 23 
4 19 23 
4 14 23 
4 12 23 
4 2 23 
4 15 23 
4 9 23 
4 5 23 
4 8 23 
4 20 23 
4 22 23 
4 11 23 
4 13 23 
4 18 23 
4 7 23 
4 10 23 
4 21 23 
4 1 23 
5 14 23 
5 2 23 
5 20 23 
5 15 23 
5 12 23 
5 7 23 
5 21 23 
5 10 23 
5 22 23 
5 4 23 
5 8 23 
5 19 23 
5 11 23 
5 13 23 
5 9 23 
5 1 23 
6 20 23 
6 18 23 
6 2 23 
6 7 23 
7 9 23 
7 14 23 
7 15 23 
7 20 23 
7 8 23 
7 13 23 
7 19 23 
7 12 23 
7 5 23 
7 2 23 
7 21 23 
7 22 23 
7 1 23 
7 11 23 
7 10 23 
7 17 23 
7 18 23 
7 4 23 
7 6 23 
7 16 23 
7 3 23 
8 18 23 
8 20 23 
8 19 23 
8 14 23 
8 5 23 
8 4 23 
8 13 23 
8 16 23 
8 11 23 
8 10 23 
8 7 23 
8 2 23 
9 7 23 
9 4 23 
9 22 23 
9 20 23 
9 19 23 
9 12 23 
9 15 23 
9 18 23 
9 5 23 
9 11 23 
9 14 23 
9 10 23 
9 2 23 
9 13 23 
10 15 23 
10 2 23 
10 20 23 
10 21 23 
10 19 23 
10 14 23 
10 12 23 
10 5 23 
10 22 23 
10 13 23 
10 7 23 
10 11 23 
10 1 23 
10 8 23 
10 4 23 
10 18 23 
10 9 23 
10 17 23 
10 16 23 
10 6 23 
10 3 23 
11 20 23 
11 22 23 
11 12 23 
11 19 23 
11 13 23 
11 15 23 
11 21 23 
11 2 23 
11 14 23 
11 5 23 
11 10 23 
11 7 23 
11 18 23 
11 4 23 
11 8 23 
11 9 23 
11 6 23 
11 3 23 
12 13 23 
12 19 23 
12 2 23 
12 15 23 
12 20 23 
12 11 23 
12 5 23 
12 4 23 
12 22 23 
12 21 23 
12 10 23 
12 7 23 
12 8 23 
12 17 23 
12 18 23 
12 9 23 
12 1 23 
13 12 23 
13 2 23 
13 19 23 
13 15 23 
13 14 23 
13 20 23 
13 11 23 
13 22 23 
13 10 23 
13 7 23 
13 18 23 
13 4 23 
13 5 23 
13 8 23 
13 9 23 
14 15 23 
14 4 23 
14 21 23 
14 22 23 
14 5 23 
14 10 23 
14 8 23 
14 13 23 
14 2 23 
14 11 23 
14 18 23 
14 17 23 
14 1 23 
15 20 23 
15 10 23 
15 12 23 
15 14 23 
15 1 23 
15 13 23 
15 19 23 
15 5 23 
15 2 23 
15 22 23 
15 4 23 
15 11 23 
15 7 23 
15 21 23 
15 16 23 
15 18 23 
15 9 23 
15 17 23 
15 6 23 
15 8 23 
15 3 23 
16 15 23 
16 7 23 
16 19 23 
17 2 23 
17 20 23 
17 5 23 
17 22 23 
17 18 23 
17 15 23 
17 7 23 
18 2 23 
18 8 23 
18 1 23 
18 17 23 
18 20 23 
18 22 23 
18 12 23 
18 19 23 
18 13 23 
18 7 23 
18 11 23 
18 4 23 
18 10 23 
18 9 23 
18 15 23 
18 6 23 
18 16 23 
18 21 23 
19 2 23 
19 13 23 
19 12 23 
19 20 23 
19 4 23 
19 15 23 
19 11 23 
19 22 23 
19 10 23 
19 8 23 
19 21 23 
19 7 23 
19 6 23 
19 18 23 
19 5 23 
19 9 23 
20 19 23 
20 15 23 
20 12 23 
20 10 23 
20 11 23 
20 5 23 
20 2 23 
20 8 23 
20 22 23 
20 17 23 
20 13 23 
20 14 23 
20 7 23 
20 21 23 
20 4 23 
20 18 23 
20 9 23 
20 6 23 
20 1 23 
21 10 23 
21 11 23 
21 7 23 
21 19 23 
21 20 23 
21 14 23 
21 5 23 
21 12 23 
21 2 23 
21 15 23 
22 11 23 
22 19 23 
22 14 23 
22 20 23 
22 2 23 
22 12 23 
22 15 23 
22 5 23 
22 10 23 
22 13 23 
22 7 23 
22 18 23 
22 4 23 
22 9 23 
22 17 23 
22 6 23 
22 8 23 
1 2 24 
1 10 24 
1 18 24 
1 7 24 
1 12 24 
1 14 24 
1 15 24 
1 20 24 
1 4 24 
2 13 24 
2 18 24 
2 19 24 
2 12 24 
2 1 24 
2 10 24 
2 17 24 
2 5 24 
2 22 24 
2 15 24 
2 14 24 
2 20 24 
2 4 24 
2 7 24 
2 11 24 
2 16 24 
2 6 24 
2 8 24 
2 21 24 
2 9 24 
2 3 24 
3 21 24 
3 10 24 
4 19 24 
4 14 24 
4 12 24 
4 2 24 
4 15 24 
4 9 24 
4 5 24 
4 8 24 
4 20 24 
4 22 24 
4 11 24 
4 13 24 
4 18 24 
4 7 24 
4 10 24 
5 14 24 
5 20 24 
5 15 24 
5 12 24 
5 7 24 
5 21 24 
5 10 24 
5 22 24 
5 4 24 
5 8 24 
5 19 24 
5 11 24 
5 13 24 
5 9 24 
5 1 24 
5 17 24 
6 18 24 
6 2 24 
6 7 24 
6 15 24 
7 9 24 
7 14 24 
7 15 24 
7 20 24 
7 8 24 
7 13 24 
7 19 24 
7 12 24 
7 5 24 
7 2 24 
7 21 24 
7 22 24 
7 1 24 
7 11 24 
7 10 24 
7 17 24 
7 18 24 
7 4 24 
7 6 24 
7 16 24 
7 3 24 
8 18 24 
8 20 24 
8 19 24 
8 14 24 
8 5 24 
8 4 24 
8 13 24 
8 11 24 
8 10 24 
8 7 24 
8 2 24 
8 15 24 
9 7 24 
9 4 24 
9 22 24 
9 20 24 
9 19 24 
9 12 24 
9 15 24 
9 18 24 
9 5 24 
9 11 24 
9 10 24 
9 2 24 
9 13 24 
9 21 24 
10 15 24 
10 2 24 
10 20 24 
10 21 24 
10 19 24 
10 14 24 
10 12 24 
10 5 24 
10 22 24 
10 13 24 
10 7 24 
10 11 24 
10 1 24 
10 8 24 
10 4 24 
10 18 24 
10 9 24 
10 17 24 
10 6 24 
11 20 24 
11 22 24 
11 12 24 
11 19 24 
11 13 24 
11 15 24 
11 21 24 
11 2 24 
11 14 24 
11 5 24 
11 10 24 
11 7 24 
11 18 24 
11 4 24 
11 8 24 
11 9 24 
11 3 24 
12 13 24 
12 19 24 
12 2 24 
12 15 24 
12 20 24 
12 11 24 
12 5 24 
12 4 24 
12 22 24 
12 21 24 
12 10 24 
12 7 24 
12 8 24 
12 18 24 
12 9 24 
12 1 24 
13 12 24 
13 2 24 
13 19 24 
13 15 24 
13 20 24 
13 11 24 
13 22 24 
13 10 24 
13 7 24 
13 18 24 
13 4 24 
13 5 24 
13 9 24 
14 15 24 
14 4 24 
14 21 24 
14 22 24 
14 5 24 
14 10 24 
14 8 24 
14 13 24 
14 2 24 
14 11 24 
14 18 24 
14 1 24 
14 16 24 
15 20 24 
15 10 24 
15 12 24 
15 14 24 
15 1 24 
15 13 24 
15 19 24 
15 5 24 
15 2 24 
15 22 24 
15 4 24 
15 11 24 
15 7 24 
15 21 24 
15 16 24 
15 18 24 
15 9 24 
15 17 24 
15 6 24 
15 8 24 
15 3 24 
16 15 24 
16 7 24 
16 10 24 
17 20 24 
17 5 24 
17 22 24 
17 18 24 
17 15 24 
18 2 24 
18 8 24 
18 1 24 
18 17 24 
18 20 24 
18 22 24 
18 12 24 
18 19 24 
18 13 24 
18 7 24 
18 11 24 
18 4 24 
18 10 24 
18 9 24 
18 15 24 
18 6 24 
18 16 24 
18 21 24 
18 5 24 
19 2 24 
19 13 24 
19 12 24 
19 20 24 
19 4 24 
19 15 24 
19 11 24 
19 22 24 
19 10 24 
19 8 24 
19 21 24 
19 7 24 
19 6 24 
19 18 24 
19 5 24 
19 9 24 
19 16 24 
20 19 24 
20 15 24 
20 12 24 
20 10 24 
20 11 24 
20 5 24 
20 2 24 
20 8 24 
20 22 24 
20 17 24 
20 13 24 
20 14 24 
20 7 24 
20 21 24 
20 4 24 
20 18 24 
20 9 24 
20 6 24 
20 1 24 
20 3 24 
20 16 24 
21 10 24 
21 11 24 
21 7 24 
21 19 24 
21 20 24 
21 14 24 
21 5 24 
21 12 24 
21 2 24 
21 15 24 
21 3 24 
21 4 24 
22 11 24 
22 19 24 
22 14 24 
22 20 24 
22 2 24 
22 12 24 
22 15 24 
22 5 24 
22 10 24 
22 13 24 
22 7 24 
22 18 24 
22 4 24 
22 9 24 
22 17 24 
22 6 24 
22 8 24 
22 3 24 
22 21 24 
1 2 25 
1 10 25 
1 18 25 
1 7 25 
1 12 25 
1 14 25 
1 15 25 
1 20 25 
1 11 25 
2 13 25 
2 18 25 
2 19 25 
2 12 25 
2 1 25 
2 10 25 
2 17 25 
2 5 25 
2 22 25 
2 15 25 
2 14 25 
2 20 25 
2 4 25 
2 7 25 
2 11 25 
2 6 25 
2 8 25 
2 21 25 
2 9 25 
3 21 25 
3 22 25 
4 19 25 
4 14 25 
4 12 25 
4 2 25 
4 15 25 
4 9 25 
4 5 25 
4 8 25 
4 20 25 
4 22 25 
4 11 25 
4 13 25 
4 18 25 
4 7 25 
4 10 25 
5 14 25 
5 20 25 
5 15 25 
5 12 25 
5 7 25 
5 21 25 
5 10 25 
5 22 25 
5 8 25 
5 19 25 
5 11 25 
5 13 25 
5 9 25 
5 1 25 
5 17 25 
5 2 25 
6 18 25 
6 7 25 
6 15 25 
6 10 25 
7 9 25 
7 14 25 
7 15 25 
7 20 25 
7 8 25 
7 13 25 
7 19 25 
7 12 25 
7 5 25 
7 2 25 
7 21 25 
7 22 25 
7 1 25 
7 11 25 
7 10 25 
7 17 25 
7 18 25 
7 4 25 
7 6 25 
7 16 25 
7 3 25 
8 18 25 
8 20 25 
8 19 25 
8 14 25 
8 5 25 
8 4 25 
8 11 25 
8 10 25 
8 7 25 
8 2 25 
8 15 25 
8 17 25 
9 7 25 
9 4 25 
9 22 25 
9 20 25 
9 19 25 
9 12 25 
9 15 25 
9 18 25 
9 5 25 
9 11 25 
9 10 25 
9 2 25 
9 13 25 
9 21 25 
9 8 25 
10 15 25 
10 2 25 
10 20 25 
10 21 25 
10 19 25 
10 14 25 
10 12 25 
10 5 25 
10 22 25 
10 13 25 
10 7 25 
10 11 25 
10 1 25 
10 8 25 
10 4 25 
10 18 25 
10 9 25 
10 17 25 
10 6 25 
10 3 25 
10 16 25 
11 20 25 
11 22 25 
11 12 25 
11 19 25 
11 13 25 
11 15 25 
11 21 25 
11 2 25 
11 14 25 
11 5 25 
11 10 25 
11 7 25 
11 18 25 
11 4 25 
11 8 25 
11 9 25 
11 1 25 
12 13 25 
12 19 25 
12 2 25 
12 15 25 
12 20 25 
12 11 25 
12 5 25 
12 4 25 
12 22 25 
12 21 25 
12 10 25 
12 7 25 
12 8 25 
12 18 25 
12 9 25 
12 1 25 
13 12 25 
13 2 25 
13 19 25 
13 15 25 
13 20 25 
13 11 25 
13 22 25 
13 10 25 
13 7 25 
13 18 25 
13 4 25 
13 5 25 
13 14 25 
14 15 25 
14 4 25 
14 21 25 
14 22 25 
14 5 25 
14 10 25 
14 8 25 
14 13 25 
14 2 25 
14 11 25 
14 18 25 
14 1 25 
14 16 25 
14 20 25 
14 9 25 
15 20 25 
15 10 25 
15 12 25 
15 14 25 
15 1 25 
15 13 25 
15 19 25 
15 5 25 
15 2 25 
15 22 25 
15 4 25 
15 11 25 
15 7 25 
15 21 25 
15 16 25 
15 18 25 
15 9 25 
15 17 25 
15 6 25 
15 8 25 
15 3 25 
16 15 25 
16 7 25 
17 20 25 
17 5 25 
17 22 25 
17 18 25 
17 21 25 
18 2 25 
18 8 25 
18 1 25 
18 17 25 
18 20 25 
18 22 25 
18 12 25 
18 19 25 
18 13 25 
18 7 25 
18 11 25 
18 4 25 
18 10 25 
18 9 25 
18 15 25 
18 6 25 
18 16 25 
18 21 25 
18 5 25 
18 3 25 
19 2 25 
19 13 25 
19 12 25 
19 20 25 
19 4 25 
19 15 25 
19 11 25 
19 22 25 
19 10 25 
19 8 25 
19 21 25 
19 7 25 
19 18 25 
19 5 25 
19 9 25 
20 19 25 
20 15 25 
20 12 25 
20 10 25 
20 11 25 
20 5 25 
20 2 25 
20 8 25 
20 22 25 
20 17 25 
20 13 25 
20 7 25 
20 21 25 
20 4 25 
20 18 25 
20 9 25 
20 1 25 
20 3 25 
20 16 25 
21 10 25 
21 11 25 
21 7 25 
21 19 25 
21 20 25 
21 14 25 
21 5 25 
21 12 25 
21 2 25 
21 15 25 
21 3 25 
21 22 25 
22 11 25 
22 19 25 
22 14 25 
22 20 25 
22 2 25 
22 12 25 
22 15 25 
22 5 25 
22 10 25 
22 13 25 
22 7 25 
22 18 25 
22 4 25 
22 9 25 
22 17 25 
22 8 25 
22 21 25 
1 2 26 
1 10 26 
1 18 26 
1 7 26 
1 12 26 
1 14 26 
1 15 26 
1 20 26 
1 11 26 
1 5 26 
1 22 26 
2 13 26 
2 18 26 
2 19 26 
2 12 26 
2 1 26 
2 10 26 
2 17 26 
2 5 26 
2 22 26 
2 15 26 
2 14 26 
2 20 26 
2 4 26 
2 7 26 
2 11 26 
2 6 26 
2 8 26 
2 21 26 
2 9 26 
3 21 26 
3 7 26 
4 19 26 
4 14 26 
4 12 26 
4 2 26 
4 15 26 
4 9 26 
4 8 26 
4 20 26 
4 22 26 
4 11 26 
4 13 26 
4 18 26 
4 7 26 
4 10 26 
5 14 26 
5 20 26 
5 15 26 
5 12 26 
5 7 26 
5 10 26 
5 22 26 
5 8 26 
5 19 26 
5 11 26 
5 13 26 
5 9 26 
5 1 26 
5 17 26 
5 2 26 
5 4 26 
6 7 26 
6 15 26 
6 10 26 
6 2 26 
7 9 26 
7 14 26 
7 15 26 
7 20 26 
7 8 26 
7 13 26 
7 19 26 
7 12 26 
7 5 26 
7 2 26 
7 21 26 
7 22 26 
7 1 26 
7 11 26 
7 10 26 
7 17 26 
7 18 26 
7 4 26 
7 6 26 
7 16 26 
7 3 26 
8 18 26 
8 20 26 
8 19 26 
8 14 26 
8 5 26 
8 4 26 
8 11 26 
8 10 26 
8 7 26 
8 2 26 
8 15 26 
8 17 26 
8 13 26 
8 22 26 
9 7 26 
9 4 26 
9 22 26 
9 20 26 
9 19 26 
9 12 26 
9 15 26 
9 18 26 
9 5 26 
9 11 26 
9 10 26 
9 2 26 
9 13 26 
9 8 26 
9 14 26 
10 15 26 
10 2 26 
10 20 26 
10 21 26 
10 19 26 
10 14 26 
10 12 26 
10 5 26 
10 22 26 
10 13 26 
10 7 26 
10 11 26 
10 1 26 
10 8 26 
10 4 26 
10 18 26 
10 9 26 
10 6 26 
10 3 26 
10 16 26 
11 20 26 
11 22 26 
11 12 26 
11 19 26 
11 13 26 
11 15 26 
11 21 26 
11 2 26 
11 14 26 
11 5 26 
11 10 26 
11 7 26 
11 18 26 
11 4 26 
11 8 26 
11 9 26 
11 1 26 
12 13 26 
12 19 26 
12 2 26 
12 15 26 
12 20 26 
12 11 26 
12 5 26 
12 4 26 
12 22 26 
12 21 26 
12 10 26 
12 7 26 
12 18 26 
12 9 26 
12 1 26 
13 12 26 
13 2 26 
13 19 26 
13 15 26 
13 20 26 
13 11 26 
13 22 26 
13 10 26 
13 7 26 
13 18 26 
13 4 26 
13 5 26 
13 9 26 
14 15 26 
14 4 26 
14 21 26 
14 22 26 
14 5 26 
14 10 26 
14 8 26 
14 13 26 
14 2 26 
14 11 26 
14 18 26 
14 1 26 
14 20 26 
14 9 26 
14 7 26 
15 20 26 
15 10 26 
15 12 26 
15 14 26 
15 1 26 
15 13 26 
15 19 26 
15 5 26 
15 2 26 
15 22 26 
15 4 26 
15 11 26 
15 7 26 
15 21 26 
15 16 26 
15 18 26 
15 9 26 
15 17 26 
15 6 26 
15 8 26 
15 3 26 
16 7 26 
17 20 26 
17 22 26 
17 18 26 
17 21 26 
17 11 26 
18 2 26 
18 8 26 
18 1 26 
18 17 26 
18 20 26 
18 22 26 
18 12 26 
18 19 26 
18 13 26 
18 7 26 
18 11 26 
18 4 26 
18 10 26 
18 9 26 
18 15 26 
18 6 26 
18 16 26 
18 21 26 
18 5 26 
18 3 26 
19 2 26 
19 13 26 
19 12 26 
19 20 26 
19 4 26 
19 15 26 
19 11 26 
19 22 26 
19 10 26 
19 8 26 
19 21 26 
19 7 26 
19 18 26 
19 5 26 
19 9 26 
19 14 26 
20 19 26 
20 15 26 
20 12 26 
20 10 26 
20 11 26 
20 5 26 
20 2 26 
20 8 26 
20 22 26 
20 17 26 
20 13 26 
20 7 26 
20 21 26 
20 4 26 
20 18 26 
20 9 26 
20 1 26 
20 3 26 
20 14 26 
21 10 26 
21 11 26 
21 7 26 
21 19 26 
21 20 26 
21 14 26 
21 5 26 
21 12 26 
21 2 26 
21 15 26 
21 3 26 
21 22 26 
21 4 26 
21 9 26 
22 11 26 
22 19 26 
22 14 26 
22 20 26 
22 2 26 
22 12 26 
22 15 26 
22 5 26 
22 10 26 
22 13 26 
22 7 26 
22 18 26 
22 4 26 
22 9 26 
22 17 26 
22 21 26 
22 3 26 
1 2 27 
1 10 27 
1 18 27 
1 7 27 
1 12 27 
1 14 27 
1 15 27 
1 20 27 
1 11 27 
1 5 27 
1 9 27 
2 13 27 
2 18 27 
2 19 27 
2 12 27 
2 1 27 
2 10 27 
2 17 27 
2 5 27 
2 22 27 
2 15 27 
2 14 27 
2 20 27 
2 4 27 
2 7 27 
2 11 27 
2 6 27 
2 8 27 
2 21 27 
2 9 27 
3 21 27 
3 7 27 
3 15 27 
3 18 27 
4 19 27 
4 14 27 
4 12 27 
4 2 27 
4 15 27 
4 9 27 
4 8 27 
4 20 27 
4 22 27 
4 11 27 
4 13 27 
4 18 27 
4 7 27 
4 10 27 
4 5 27 
4 21 27 
5 14 27 
5 20 27 
5 15 27 
5 12 27 
5 7 27 
5 10 27 
5 22 27 
5 8 27 
5 19 27 
5 11 27 
5 13 27 
5 9 27 
5 1 27 
5 17 27 
5 2 27 
5 18 27 
6 7 27 
6 10 27 
6 2 27 
6 18 27 
7 9 27 
7 14 27 
7 15 27 
7 20 27 
7 8 27 
7 13 27 
7 19 27 
7 12 27 
7 5 27 
7 2 27 
7 21 27 
7 22 27 
7 1 27 
7 11 27 
7 10 27 
7 17 27 
7 18 27 
7 4 27 
7 6 27 
7 16 27 
7 3 27 
8 18 27 
8 20 27 
8 14 27 
8 5 27 
8 4 27 
8 11 27 
8 10 27 
8 7 27 
8 2 27 
8 15 27 
8 13 27 
8 22 27 
9 7 27 
9 4 27 
9 22 27 
9 20 27 
9 19 27 
9 12 27 
9 15 27 
9 18 27 
9 5 27 
9 11 27 
9 10 27 
9 2 27 
9 13 27 
9 14 27 
9 21 27 
10 15 27 
10 2 27 
10 20 27 
10 21 27 
10 19 27 
10 14 27 
10 12 27 
10 5 27 
10 22 27 
10 13 27 
10 7 27 
10 11 27 
10 1 27 
10 8 27 
10 4 27 
10 18 27 
10 9 27 
10 6 27 
10 16 27 
11 20 27 
11 22 27 
11 12 27 
11 19 27 
11 13 27 
11 15 27 
11 21 27 
11 2 27 
11 14 27 
11 5 27 
11 10 27 
11 7 27 
11 18 27 
11 4 27 
11 8 27 
11 9 27 
11 1 27 
11 17 27 
12 13 27 
12 19 27 
12 2 27 
12 15 27 
12 20 27 
12 11 27 
12 5 27 
12 4 27 
12 22 27 
12 21 27 
12 10 27 
12 7 27 
12 18 27 
12 9 27 
12 1 27 
13 12 27 
13 2 27 
13 19 27 
13 15 27 
13 20 27 
13 11 27 
13 22 27 
13 10 27 
13 7 27 
13 18 27 
13 4 27 
13 5 27 
13 9 27 
13 14 27 
13 8 27 
14 15 27 
14 4 27 
14 21 27 
14 22 27 
14 5 27 
14 10 27 
14 8 27 
14 13 27 
14 2 27 
14 11 27 
14 18 27 
14 1 27 
14 20 27 
14 9 27 
14 7 27 
14 12 27 
14 19 27 
15 20 27 
15 10 27 
15 12 27 
15 14 27 
15 1 27 
15 13 27 
15 19 27 
15 5 27 
15 2 27 
15 22 27 
15 4 27 
15 11 27 
15 7 27 
15 21 27 
15 16 27 
15 18 27 
15 9 27 
15 8 27 
15 3 27 
16 7 27 
16 18 27 
17 20 27 
17 22 27 
17 18 27 
17 21 27 
17 11 27 
17 13 27 
17 4 27 
18 2 27 
18 8 27 
18 1 27 
18 17 27 
18 20 27 
18 22 27 
18 12 27 
18 19 27 
18 13 27 
18 7 27 
18 11 27 
18 4 27 
18 10 27 
18 9 27 
18 15 27 
18 21 27 
18 5 27 
18 3 27 
19 2 27 
19 13 27 
19 12 27 
19 20 27 
19 4 27 
19 15 27 
19 11 27 
19 22 27 
19 10 27 
19 8 27 
19 21 27 
19 7 27 
19 18 27 
19 5 27 
19 9 27 
19 14 27 
20 19 27 
20 15 27 
20 12 27 
20 10 27 
20 11 27 
20 5 27 
20 2 27 
20 8 27 
20 22 27 
20 17 27 
20 13 27 
20 7 27 
20 21 27 
20 4 27 
20 18 27 
20 9 27 
20 1 27 
20 14 27 
20 6 27 
21 10 27 
21 11 27 
21 7 27 
21 19 27 
21 20 27 
21 14 27 
21 5 27 
21 12 27 
21 2 27 
21 15 27 
21 3 27 
21 22 27 
21 4 27 
21 9 27 
21 13 27 
21 18 27 
22 11 27 
22 19 27 
22 14 27 
22 20 27 
22 2 27 
22 12 27 
22 15 27 
22 5 27 
22 10 27 
22 13 27 
22 7 27 
22 18 27 
22 4 27 
22 9 27 
22 17 27 
22 21 27 
22 3 27 
22 1 27 
22 8 27 
1 2 28 
1 10 28 
1 18 28 
1 7 28 
1 12 28 
1 14 28 
1 15 28 
1 20 28 
1 11 28 
1 5 28 
1 22 28 
2 13 28 
2 18 28 
2 19 28 
2 12 28 
2 1 28 
2 10 28 
2 17 28 
2 5 28 
2 22 28 
2 15 28 
2 14 28 
2 20 28 
2 4 28 
2 7 28 
2 11 28 
2 6 28 
2 8 28 
2 21 28 
2 9 28 
3 21 28 
3 7 28 
3 18 28 
3 22 28 
4 19 28 
4 14 28 
4 12 28 
4 2 28 
4 15 28 
4 9 28 
4 8 28 
4 20 28 
4 22 28 
4 11 28 
4 13 28 
4 18 28 
4 7 28 
4 10 28 
4 21 28 
5 14 28 
5 20 28 
5 15 28 
5 12 28 
5 7 28 
5 10 28 
5 22 28 
5 8 28 
5 19 28 
5 11 28 
5 13 28 
5 9 28 
5 1 28 
5 2 28 
5 18 28 
5 21 28 
6 7 28 
6 10 28 
6 2 28 
6 20 28 
7 9 28 
7 14 28 
7 15 28 
7 20 28 
7 8 28 
7 13 28 
7 19 28 
7 12 28 
7 5 28 
7 2 28 
7 21 28 
7 22 28 
7 1 28 
7 11 28 
7 10 28 
7 17 28 
7 18 28 
7 4 28 
7 6 28 
7 16 28 
7 3 28 
8 20 28 
8 14 28 
8 5 28 
8 4 28 
8 11 28 
8 7 28 
8 2 28 
8 15 28 
8 13 28 
8 22 28 
9 7 28 
9 4 28 
9 22 28 
9 20 28 
9 19 28 
9 12 28 
9 15 28 
9 18 28 
9 5 28 
9 11 28 
9 10 28 
9 2 28 
9 13 28 
9 14 28 
9 21 28 
9 1 28 
10 15 28 
10 2 28 
10 20 28 
10 21 28 
10 19 28 
10 14 28 
10 12 28 
10 5 28 
10 22 28 
10 13 28 
10 7 28 
10 11 28 
10 1 28 
10 8 28 
10 4 28 
10 18 28 
10 9 28 
10 6 28 
10 17 28 
11 20 28 
11 22 28 
11 12 28 
11 19 28 
11 13 28 
11 15 28 
11 21 28 
11 2 28 
11 14 28 
11 5 28 
11 10 28 
11 7 28 
11 18 28 
11 4 28 
11 8 28 
11 9 28 
11 1 28 
11 17 28 
12 13 28 
12 19 28 
12 2 28 
12 15 28 
12 20 28 
12 11 28 
12 5 28 
12 4 28 
12 22 28 
12 21 28 
12 10 28 
12 7 28 
12 18 28 
12 9 28 
12 1 28 
12 6 28 
13 12 28 
13 2 28 
13 19 28 
13 15 28 
13 20 28 
13 11 28 
13 22 28 
13 10 28 
13 7 28 
13 18 28 
13 4 28 
13 5 28 
13 9 28 
13 14 28 
13 21 28 
14 15 28 
14 4 28 
14 21 28 
14 22 28 
14 5 28 
14 10 28 
14 8 28 
14 13 28 
14 2 28 
14 11 28 
14 18 28 
14 1 28 
14 20 28 
14 9 28 
14 7 28 
14 12 28 
14 19 28 
15 20 28 
15 10 28 
15 12 28 
15 14 28 
15 1 28 
15 13 28 
15 19 28 
15 5 28 
15 2 28 
15 22 28 
15 4 28 
15 11 28 
15 7 28 
15 21 28 
15 16 28 
15 18 28 
15 9 28 
15 8 28 
15 3 28 
16 7 28 
17 20 28 
17 22 28 
17 11 28 
17 13 28 
17 4 28 
18 2 28 
18 8 28 
18 1 28 
18 17 28 
18 20 28 
18 22 28 
18 12 28 
18 19 28 
18 13 28 
18 7 28 
18 11 28 
18 4 28 
18 10 28 
18 9 28 
18 15 28 
18 21 28 
18 5 28 
18 3 28 
19 2 28 
19 13 28 
19 12 28 
19 20 28 
19 4 28 
19 15 28 
19 11 28 
19 22 28 
19 10 28 
19 21 28 
19 7 28 
19 18 28 
19 5 28 
19 9 28 
19 14 28 
19 1 28 
20 19 28 
20 15 28 
20 12 28 
20 10 28 
20 11 28 
20 5 28 
20 2 28 
20 8 28 
20 22 28 
20 17 28 
20 13 28 
20 7 28 
20 21 28 
20 4 28 
20 18 28 
20 9 28 
20 1 28 
20 14 28 
21 10 28 
21 11 28 
21 7 28 
21 19 28 
21 20 28 
21 14 28 
21 5 28 
21 12 28 
21 2 28 
21 15 28 
21 3 28 
21 22 28 
21 4 28 
21 9 28 
21 13 28 
21 18 28 
21 1 28 
21 17 28 
22 11 28 
22 19 28 
22 14 28 
22 20 28 
22 2 28 
22 12 28 
22 15 28 
22 5 28 
22 10 28 
22 13 28 
22 7 28 
22 18 28 
22 4 28 
22 9 28 
22 17 28 
22 21 28 
22 8 28 
1 2 29 
1 10 29 
1 18 29 
1 7 29 
1 12 29 
1 14 29 
1 15 29 
1 20 29 
1 11 29 
1 5 29 
1 22 29 
1 21 29 
1 9 29 
2 13 29 
2 18 29 
2 19 29 
2 12 29 
2 1 29 
2 10 29 
2 5 29 
2 22 29 
2 15 29 
2 14 29 
2 20 29 
2 4 29 
2 7 29 
2 11 29 
2 6 29 
2 8 29 
2 21 29 
2 9 29 
3 18 29 
3 22 29 
4 19 29 
4 14 29 
4 12 29 
4 2 29 
4 15 29 
4 9 29 
4 8 29 
4 20 29 
4 22 29 
4 11 29 
4 13 29 
4 18 29 
4 7 29 
4 10 29 
4 21 29 
5 14 29 
5 20 29 
5 15 29 
5 12 29 
5 7 29 
5 10 29 
5 22 29 
5 8 29 
5 19 29 
5 11 29 
5 13 29 
5 9 29 
5 2 29 
5 18 29 
5 21 29 
5 4 29 
6 7 29 
6 10 29 
6 2 29 
6 12 29 
7 9 29 
7 14 29 
7 15 29 
7 20 29 
7 8 29 
7 13 29 
7 19 29 
7 12 29 
7 5 29 
7 2 29 
7 21 29 
7 22 29 
7 1 29 
7 11 29 
7 10 29 
7 17 29 
7 18 29 
7 4 29 
7 6 29 
7 16 29 
7 3 29 
8 20 29 
8 14 29 
8 5 29 
8 4 29 
8 11 29 
8 7 29 
8 15 29 
8 13 29 
8 22 29 
8 21 29 
9 7 29 
9 4 29 
9 22 29 
9 20 29 
9 19 29 
9 12 29 
9 15 29 
9 18 29 
9 5 29 
9 11 29 
9 10 29 
9 2 29 
9 13 29 
9 14 29 
9 21 29 
10 15 29 
10 2 29 
10 20 29 
10 21 29 
10 19 29 
10 14 29 
10 12 29 
10 5 29 
10 22 29 
10 13 29 
10 7 29 
10 11 29 
10 1 29 
10 4 29 
10 18 29 
10 9 29 
10 6 29 
11 20 29 
11 22 29 
11 12 29 
11 19 29 
11 13 29 
11 15 29 
11 21 29 
11 2 29 
11 14 29 
11 5 29 
11 10 29 
11 7 29 
11 18 29 
11 4 29 
11 9 29 
11 1 29 
11 17 29 
12 13 29 
12 19 29 
12 2 29 
12 15 29 
12 20 29 
12 11 29 
12 5 29 
12 4 29 
12 22 29 
12 21 29 
12 10 29 
12 7 29 
12 18 29 
12 9 29 
12 1 29 
12 6 29 
12 14 29 
12 8 29 
13 12 29 
13 2 29 
13 19 29 
13 15 29 
13 20 29 
13 11 29 
13 22 29 
13 10 29 
13 7 29 
13 18 29 
13 4 29 
13 5 29 
13 9 29 
13 14 29 
13 21 29 
14 15 29 
14 4 29 
14 21 29 
14 22 29 
14 5 29 
14 10 29 
14 8 29 
14 13 29 
14 2 29 
14 11 29 
14 18 29 
14 1 29 
14 20 29 
14 9 29 
14 7 29 
14 12 29 
14 19 29 
15 20 29 
15 10 29 
15 12 29 
15 14 29 
15 1 29 
15 13 29 
15 19 29 
15 5 29 
15 2 29 
15 22 29 
15 4 29 
15 11 29 
15 7 29 
15 21 29 
15 16 29 
15 18 29 
15 9 29 
15 8 29 
15 3 29 
15 6 29 
15 17 29 
16 7 29 
17 20 29 
17 22 29 
17 11 29 
17 13 29 
17 4 29 
18 2 29 
18 8 29 
18 1 29 
18 17 29 
18 20 29 
18 22 29 
18 12 29 
18 19 29 
18 13 29 
18 7 29 
18 11 29 
18 4 29 
18 10 29 
18 9 29 
18 15 29 
18 21 29 
18 5 29 
18 3 29 
19 2 29 
19 13 29 
19 12 29 
19 20 29 
19 4 29 
19 15 29 
19 11 29 
19 22 29 
19 10 29 
19 21 29 
19 7 29 
19 18 29 
19 5 29 
19 9 29 
19 14 29 
19 1 29 
20 19 29 
20 15 29 
20 12 29 
20 10 29 
20 11 29 
20 5 29 
20 2 29 
20 8 29 
20 22 29 
20 17 29 
20 13 29 
20 7 29 
20 21 29 
20 4 29 
20 18 29 
20 9 29 
20 1 29 
20 14 29 
20 6 29 
21 10 29 
21 11 29 
21 7 29 
21 19 29 
21 20 29 
21 14 29 
21 5 29 
21 12 29 
21 2 29 
21 15 29 
21 3 29 
21 22 29 
21 4 29 
21 9 29 
21 13 29 
21 18 29 
21 1 29 
21 17 29 
21 8 29 
22 11 29 
22 19 29 
22 14 29 
22 20 29 
22 2 29 
22 12 29 
22 15 29 
22 5 29 
22 10 29 
22 13 29 
22 7 29 
22 18 29 
22 4 29 
22 9 29 
22 17 29 
22 21 29 
22 8 29 
22 3 29 
22 1 29 
1 2 30 
1 10 30 
1 18 30 
1 7 30 
1 12 30 
1 14 30 
1 15 30 
1 20 30 
1 11 30 
1 22 30 
1 21 30 
1 9 30 
1 19 30 
2 13 30 
2 18 30 
2 19 30 
2 12 30 
2 1 30 
2 10 30 
2 5 30 
2 22 30 
2 15 30 
2 14 30 
2 20 30 
2 4 30 
2 7 30 
2 11 30 
2 6 30 
2 21 30 
2 9 30 
3 22 30 
3 19 30 
4 19 30 
4 14 30 
4 12 30 
4 2 30 
4 15 30 
4 9 30 
4 8 30 
4 20 30 
4 22 30 
4 11 30 
4 13 30 
4 18 30 
4 7 30 
4 10 30 
4 21 30 
4 17 30 
5 14 30 
5 20 30 
5 15 30 
5 12 30 
5 7 30 
5 10 30 
5 22 30 
5 19 30 
5 11 30 
5 13 30 
5 9 30 
5 2 30 
5 18 30 
5 21 30 
5 4 30 
5 1 30 
6 7 30 
6 2 30 
6 12 30 
6 20 30 
7 9 30 
7 14 30 
7 15 30 
7 20 30 
7 8 30 
7 13 30 
7 19 30 
7 12 30 
7 5 30 
7 2 30 
7 21 30 
7 22 30 
7 1 30 
7 11 30 
7 10 30 
7 17 30 
7 18 30 
7 4 30 
7 6 30 
7 16 30 
7 3 30 
8 20 30 
8 14 30 
8 5 30 
8 4 30 
8 11 30 
8 7 30 
8 15 30 
8 22 30 
8 21 30 
8 18 30 
9 7 30 
9 4 30 
9 22 30 
9 20 30 
9 19 30 
9 12 30 
9 15 30 
9 18 30 
9 5 30 
9 11 30 
9 10 30 
9 2 30 
9 13 30 
9 14 30 
9 21 30 
9 1 30 
10 15 30 
10 2 30 
10 20 30 
10 21 30 
10 19 30 
10 14 30 
10 12 30 
10 5 30 
10 22 30 
10 13 30 
10 7 30 
10 11 30 
10 1 30 
10 4 30 
10 18 30 
10 9 30 
10 6 30 
10 8 30 
11 20 30 
11 22 30 
11 12 30 
11 19 30 
11 13 30 
11 15 30 
11 21 30 
11 2 30 
11 14 30 
11 5 30 
11 10 30 
11 7 30 
11 18 30 
11 4 30 
11 9 30 
11 1 30 
11 17 30 
11 8 30 
12 13 30 
12 19 30 
12 2 30 
12 15 30 
12 20 30 
12 11 30 
12 5 30 
12 4 30 
12 22 30 
12 21 30 
12 10 30 
12 7 30 
12 18 30 
12 9 30 
12 1 30 
12 6 30 
12 14 30 
12 8 30 
12 17 30 
13 12 30 
13 2 30 
13 19 30 
13 15 30 
13 20 30 
13 11 30 
13 22 30 
13 10 30 
13 7 30 
13 18 30 
13 4 30 
13 5 30 
13 9 30 
13 14 30 
13 21 30 
13 8 30 
14 15 30 
14 4 30 
14 21 30 
14 22 30 
14 5 30 
14 10 30 
14 8 30 
14 13 30 
14 2 30 
14 11 30 
14 18 30 
14 1 30 
14 20 30 
14 9 30 
14 7 30 
14 12 30 
14 19 30 
15 20 30 
15 10 30 
15 12 30 
15 14 30 
15 1 30 
15 13 30 
15 19 30 
15 5 30 
15 2 30 
15 22 30 
15 4 30 
15 11 30 
15 7 30 
15 21 30 
15 16 30 
15 18 30 
15 9 30 
15 8 30 
15 3 30 
15 6 30 
15 17 30 
17 20 30 
17 22 30 
17 11 30 
17 4 30 
17 15 30 
18 2 30 
18 8 30 
18 1 30 
18 17 30 
18 20 30 
18 22 30 
18 12 30 
18 19 30 
18 13 30 
18 7 30 
18 11 30 
18 4 30 
18 10 30 
18 9 30 
18 15 30 
18 21 30 
18 5 30 
18 3 30 
18 6 30 
19 2 30 
19 13 30 
19 12 30 
19 20 30 
19 4 30 
19 15 30 
19 11 30 
19 22 30 
19 10 30 
19 21 30 
19 7 30 
19 18 30 
19 5 30 
19 9 30 
19 14 30 
19 8 30 
20 19 30 
20 15 30 
20 12 30 
20 10 30 
20 11 30 
20 5 30 
20 2 30 
20 8 30 
20 22 30 
20 17 30 
20 13 30 
20 7 30 
20 21 30 
20 4 30 
20 18 30 
20 9 30 
20 1 30 
20 14 30 
20 6 30 
20 16 30 
21 10 30 
21 11 30 
21 7 30 
21 19 30 
21 20 30 
21 14 30 
21 5 30 
21 12 30 
21 2 30 
21 15 30 
21 3 30 
21 22 30 
21 4 30 
21 9 30 
21 13 30 
21 18 30 
21 1 30 
21 8 30 
21 16 30 
22 11 30 
22 19 30 
22 14 30 
22 20 30 
22 2 30 
22 12 30 
22 15 30 
22 5 30 
22 10 30 
22 13 30 
22 7 30 
22 18 30 
22 4 30 
22 9 30 
22 17 30 
22 21 30 
22 8 30 
22 3 30 
22 1 30 
1 2 31 
1 10 31 
1 18 31 
1 7 31 
1 12 31 
1 14 31 
1 15 31 
1 20 31 
1 11 31 
1 22 31 
1 21 31 
1 9 31 
1 19 31 
1 13 31 
1 5 31 
2 13 31 
2 18 31 
2 19 31 
2 12 31 
2 1 31 
2 10 31 
2 5 31 
2 22 31 
2 15 31 
2 14 31 
2 20 31 
2 4 31 
2 7 31 
2 11 31 
2 6 31 
2 21 31 
2 9 31 
2 8 31 
2 17 31 
4 19 31 
4 14 31 
4 12 31 
4 2 31 
4 15 31 
4 9 31 
4 8 31 
4 20 31 
4 22 31 
4 11 31 
4 13 31 
4 18 31 
4 7 31 
4 10 31 
4 21 31 
4 17 31 
5 14 31 
5 20 31 
5 15 31 
5 12 31 
5 7 31 
5 10 31 
5 22 31 
5 19 31 
5 11 31 
5 13 31 
5 9 31 
5 2 31 
5 18 31 
5 21 31 
5 1 31 
5 8 31 
6 7 31 
6 12 31 
6 20 31 
6 18 31 
7 9 31 
7 14 31 
7 15 31 
7 20 31 
7 8 31 
7 13 31 
7 19 31 
7 12 31 
7 5 31 
7 2 31 
7 21 31 
7 22 31 
7 1 31 
7 11 31 
7 10 31 
7 17 31 
7 18 31 
7 4 31 
7 6 31 
7 16 31 
7 3 31 
8 20 31 
8 14 31 
8 5 31 
8 4 31 
8 11 31 
8 7 31 
8 15 31 
8 22 31 
8 21 31 
8 18 31 
8 19 31 
8 9 31 
9 7 31 
9 4 31 
9 22 31 
9 20 31 
9 19 31 
9 12 31 
9 15 31 
9 18 31 
9 5 31 
9 11 31 
9 10 31 
9 2 31 
9 13 31 
9 14 31 
9 21 31 
9 1 31 
10 15 31 
10 2 31 
10 20 31 
10 21 31 
10 19 31 
10 14 31 
10 12 31 
10 5 31 
10 22 31 
10 13 31 
10 7 31 
10 11 31 
10 1 31 
10 4 31 
10 18 31 
10 9 31 
10 8 31 
11 20 31 
11 22 31 
11 19 31 
11 13 31 
11 15 31 
11 21 31 
11 2 31 
11 14 31 
11 5 31 
11 10 31 
11 7 31 
11 18 31 
11 4 31 
11 9 31 
11 17 31 
11 8 31 
12 13 31 
12 19 31 
12 2 31 
12 15 31 
12 20 31 
12 11 31 
12 5 31 
12 4 31 
12 22 31 
12 21 31 
12 10 31 
12 7 31 
12 18 31 
12 9 31 
12 1 31 
12 6 31 
12 14 31 
12 8 31 
12 17 31 
13 12 31 
13 2 31 
13 19 31 
13 15 31 
13 20 31 
13 11 31 
13 22 31 
13 10 31 
13 7 31 
13 18 31 
13 4 31 
13 5 31 
13 9 31 
13 14 31 
13 21 31 
14 15 31 
14 4 31 
14 21 31 
14 22 31 
14 5 31 
14 10 31 
14 8 31 
14 13 31 
14 2 31 
14 11 31 
14 18 31 
14 1 31 
14 20 31 
14 9 31 
14 7 31 
14 12 31 
14 19 31 
14 17 31 
15 20 31 
15 10 31 
15 12 31 
15 14 31 
15 1 31 
15 13 31 
15 19 31 
15 5 31 
15 2 31 
15 22 31 
15 4 31 
15 11 31 
15 7 31 
15 21 31 
15 18 31 
15 9 31 
15 8 31 
15 3 31 
15 17 31 
16 7 31 
16 15 31 
17 20 31 
17 4 31 
17 15 31 
18 2 31 
18 8 31 
18 1 31 
18 17 31 
18 20 31 
18 22 31 
18 12 31 
18 19 31 
18 13 31 
18 7 31 
18 11 31 
18 4 31 
18 10 31 
18 9 31 
18 15 31 
18 21 31 
18 5 31 
18 6 31 
19 2 31 
19 13 31 
19 12 31 
19 20 31 
19 4 31 
19 15 31 
19 11 31 
19 22 31 
19 10 31 
19 21 31 
19 7 31 
19 18 31 
19 5 31 
19 9 31 
19 14 31 
19 8 31 
19 3 31 
19 1 31 
20 19 31 
20 15 31 
20 12 31 
20 10 31 
20 11 31 
20 5 31 
20 2 31 
20 8 31 
20 22 31 
20 17 31 
20 13 31 
20 7 31 
20 21 31 
20 4 31 
20 18 31 
20 9 31 
20 1 31 
20 14 31 
20 6 31 
20 16 31 
21 10 31 
21 11 31 
21 7 31 
21 19 31 
21 20 31 
21 14 31 
21 5 31 
21 12 31 
21 2 31 
21 15 31 
21 3 31 
21 22 31 
21 4 31 
21 9 31 
21 13 31 
21 18 31 
21 1 31 
21 8 31 
21 17 31 
22 11 31 
22 19 31 
22 14 31 
22 20 31 
22 2 31 
22 12 31 
22 15 31 
22 5 31 
22 10 31 
22 13 31 
22 7 31 
22 18 31 
22 4 31 
22 9 31 
22 17 31 
22 21 31 
22 8 31 
22 3 31 
22 1 31 
1 2 32 
1 10 32 
1 18 32 
1 7 32 
1 12 32 
1 14 32 
1 15 32 
1 20 32 
1 22 32 
1 21 32 
1 9 32 
1 19 32 
1 13 32 
1 5 32 
1 4 32 
2 13 32 
2 18 32 
2 19 32 
2 12 32 
2 1 32 
2 10 32 
2 5 32 
2 22 32 
2 15 32 
2 14 32 
2 20 32 
2 4 32 
2 7 32 
2 11 32 
2 6 32 
2 21 32 
2 9 32 
2 8 32 
2 16 32 
3 21 32 
3 22 32 
4 19 32 
4 14 32 
4 12 32 
4 2 32 
4 15 32 
4 9 32 
4 8 32 
4 20 32 
4 22 32 
4 11 32 
4 13 32 
4 18 32 
4 7 32 
4 10 32 
4 21 32 
4 17 32 
5 14 32 
5 20 32 
5 15 32 
5 12 32 
5 7 32 
5 10 32 
5 22 32 
5 19 32 
5 11 32 
5 13 32 
5 9 32 
5 2 32 
5 18 32 
5 21 32 
5 1 32 
5 8 32 
6 7 32 
6 20 32 
6 18 32 
6 2 32 
7 9 32 
7 14 32 
7 15 32 
7 20 32 
7 8 32 
7 13 32 
7 19 32 
7 12 32 
7 5 32 
7 2 32 
7 21 32 
7 22 32 
7 1 32 
7 11 32 
7 10 32 
7 17 32 
7 18 32 
7 4 32 
7 6 32 
7 16 32 
7 3 32 
8 20 32 
8 14 32 
8 5 32 
8 4 32 
8 11 32 
8 7 32 
8 15 32 
8 22 32 
8 21 32 
8 19 32 
8 9 32 
8 17 32 
9 7 32 
9 4 32 
9 22 32 
9 20 32 
9 19 32 
9 12 32 
9 15 32 
9 18 32 
9 5 32 
9 11 32 
9 10 32 
9 2 32 
9 13 32 
9 14 32 
9 21 32 
9 1 32 
9 8 32 
10 15 32 
10 2 32 
10 20 32 
10 21 32 
10 19 32 
10 14 32 
10 12 32 
10 5 32 
10 22 32 
10 13 32 
10 7 32 
10 11 32 
10 1 32 
10 4 32 
10 18 32 
10 9 32 
10 8 32 
10 6 32 
11 20 32 
11 22 32 
11 19 32 
11 13 32 
11 15 32 
11 21 32 
11 2 32 
11 14 32 
11 5 32 
11 10 32 
11 7 32 
11 18 32 
11 4 32 
11 9 32 
11 17 32 
11 8 32 
11 12 32 
11 1 32 
12 13 32 
12 19 32 
12 2 32 
12 15 32 
12 20 32 
12 5 32 
12 4 32 
12 22 32 
12 21 32 
12 10 32 
12 7 32 
12 18 32 
12 9 32 
12 1 32 
12 6 32 
12 14 32 
12 17 32 
13 12 32 
13 2 32 
13 19 32 
13 15 32 
13 20 32 
13 11 32 
13 22 32 
13 10 32 
13 7 32 
13 18 32 
13 4 32 
13 5 32 
13 9 32 
13 14 32 
13 21 32 
14 15 32 
14 4 32 
14 21 32 
14 22 32 
14 5 32 
14 10 32 
14 8 32 
14 13 32 
14 2 32 
14 11 32 
14 1 32 
14 20 32 
14 9 32 
14 7 32 
14 12 32 
14 19 32 
14 17 32 
14 16 32 
15 20 32 
15 10 32 
15 12 32 
15 14 32 
15 1 32 
15 13 32 
15 19 32 
15 5 32 
15 2 32 
15 22 32 
15 4 32 
15 11 32 
15 7 32 
15 21 32 
15 18 32 
15 9 32 
15 8 32 
15 17 32 
15 16 32 
16 7 32 
16 20 32 
17 20 32 
18 2 32 
18 8 32 
18 1 32 
18 17 32 
18 20 32 
18 22 32 
18 12 32 
18 19 32 
18 13 32 
18 7 32 
18 11 32 
18 4 32 
18 10 32 
18 9 32 
18 15 32 
18 21 32 
18 5 32 
18 6 32 
19 2 32 
19 13 32 
19 12 32 
19 20 32 
19 4 32 
19 15 32 
19 11 32 
19 22 32 
19 10 32 
19 21 32 
19 7 32 
19 18 32 
19 5 32 
19 9 32 
19 14 32 
19 8 32 
19 1 32 
19 6 32 
20 19 32 
20 15 32 
20 12 32 
20 10 32 
20 11 32 
20 5 32 
20 2 32 
20 8 32 
20 22 32 
20 17 32 
20 13 32 
20 7 32 
20 21 32 
20 4 32 
20 18 32 
20 9 32 
20 1 32 
20 14 32 
20 6 32 
20 16 32 
21 10 32 
21 11 32 
21 7 32 
21 19 32 
21 20 32 
21 14 32 
21 5 32 
21 12 32 
21 2 32 
21 3 32 
21 22 32 
21 4 32 
21 9 32 
21 13 32 
21 18 32 
21 1 32 
21 8 32 
22 11 32 
22 19 32 
22 14 32 
22 20 32 
22 2 32 
22 12 32 
22 15 32 
22 5 32 
22 10 32 
22 13 32 
22 7 32 
22 18 32 
22 4 32 
22 9 32 
22 21 32 
22 8 32 
22 1 32 
1 2 33 
1 10 33 
1 18 33 
1 7 33 
1 12 33 
1 14 33 
1 15 33 
1 20 33 
1 22 33 
1 21 33 
1 9 33 
1 19 33 
1 13 33 
1 5 33 
1 11 33 
2 13 33 
2 18 33 
2 19 33 
2 12 33 
2 1 33 
2 10 33 
2 5 33 
2 22 33 
2 15 33 
2 14 33 
2 20 33 
2 4 33 
2 7 33 
2 11 33 
2 6 33 
2 21 33 
2 9 33 
2 8 33 
2 16 33 
2 3 33 
4 19 33 
4 14 33 
4 12 33 
4 2 33 
4 15 33 
4 9 33 
4 8 33 
4 20 33 
4 22 33 
4 11 33 
4 13 33 
4 18 33 
4 7 33 
4 10 33 
4 21 33 
4 1 33 
5 14 33 
5 20 33 
5 15 33 
5 12 33 
5 7 33 
5 10 33 
5 22 33 
5 19 33 
5 11 33 
5 13 33 
5 9 33 
5 2 33 
5 18 33 
5 21 33 
5 1 33 
5 8 33 
6 7 33 
6 20 33 
6 2 33 
6 19 33 
7 9 33 
7 14 33 
7 15 33 
7 20 33 
7 8 33 
7 13 33 
7 19 33 
7 12 33 
7 5 33 
7 2 33 
7 21 33 
7 22 33 
7 1 33 
7 11 33 
7 10 33 
7 17 33 
7 18 33 
7 4 33 
7 6 33 
7 16 33 
7 3 33 
8 20 33 
8 14 33 
8 5 33 
8 4 33 
8 11 33 
8 7 33 
8 15 33 
8 22 33 
8 21 33 
8 19 33 
8 9 33 
8 16 33 
9 7 33 
9 4 33 
9 22 33 
9 20 33 
9 19 33 
9 12 33 
9 15 33 
9 18 33 
9 5 33 
9 11 33 
9 10 33 
9 2 33 
9 13 33 
9 14 33 
9 21 33 
9 1 33 
9 8 33 
10 15 33 
10 2 33 
10 20 33 
10 21 33 
10 19 33 
10 14 33 
10 12 33 
10 5 33 
10 22 33 
10 13 33 
10 7 33 
10 11 33 
10 1 33 
10 4 33 
10 18 33 
10 9 33 
10 8 33 
10 3 33 
11 20 33 
11 22 33 
11 19 33 
11 13 33 
11 15 33 
11 21 33 
11 2 33 
11 14 33 
11 5 33 
11 10 33 
11 7 33 
11 18 33 
11 4 33 
11 9 33 
11 8 33 
11 12 33 
11 1 33 
12 13 33 
12 19 33 
12 2 33 
12 15 33 
12 20 33 
12 5 33 
12 4 33 
12 22 33 
12 21 33 
12 10 33 
12 7 33 
12 18 33 
12 9 33 
12 1 33 
12 14 33 
13 12 33 
13 2 33 
13 19 33 
13 15 33 
13 20 33 
13 11 33 
13 22 33 
13 10 33 
13 7 33 
13 18 33 
13 4 33 
13 5 33 
13 9 33 
13 14 33 
13 21 33 
13 1 33 
14 4 33 
14 21 33 
14 22 33 
14 5 33 
14 10 33 
14 8 33 
14 13 33 
14 2 33 
14 11 33 
14 1 33 
14 9 33 
14 7 33 
14 12 33 
14 19 33 
14 17 33 
14 16 33 
15 20 33 
15 10 33 
15 12 33 
15 14 33 
15 1 33 
15 13 33 
15 19 33 
15 5 33 
15 2 33 
15 22 33 
15 4 33 
15 11 33 
15 7 33 
15 21 33 
15 18 33 
15 9 33 
15 8 33 
15 17 33 
15 16 33 
16 7 33 
16 20 33 
16 2 33 
17 20 33 
17 13 33 
17 21 33 
18 2 33 
18 8 33 
18 1 33 
18 20 33 
18 22 33 
18 12 33 
18 19 33 
18 13 33 
18 7 33 
18 11 33 
18 4 33 
18 10 33 
18 9 33 
18 15 33 
18 21 33 
18 5 33 
18 6 33 
18 14 33 
19 2 33 
19 13 33 
19 12 33 
19 20 33 
19 4 33 
19 15 33 
19 11 33 
19 22 33 
19 10 33 
19 21 33 
19 7 33 
19 18 33 
19 5 33 
19 9 33 
19 14 33 
19 8 33 
19 1 33 
19 6 33 
19 3 33 
19 16 33 
20 19 33 
20 15 33 
20 12 33 
20 10 33 
20 11 33 
20 5 33 
20 2 33 
20 8 33 
20 22 33 
20 17 33 
20 13 33 
20 7 33 
20 21 33 
20 4 33 
20 18 33 
20 9 33 
20 1 33 
20 14 33 
20 6 33 
20 16 33 
20 3 33 
21 10 33 
21 11 33 
21 7 33 
21 19 33 
21 14 33 
21 5 33 
21 12 33 
21 2 33 
21 3 33 
21 22 33 
21 4 33 
21 9 33 
21 13 33 
21 18 33 
21 1 33 
21 8 33 
21 15 33 
22 11 33 
22 19 33 
22 14 33 
22 20 33 
22 2 33 
22 12 33 
22 15 33 
22 5 33 
22 10 33 
22 13 33 
22 7 33 
22 18 33 
22 4 33 
22 9 33 
22 21 33 
22 8 33 
22 1 33 
22 3 33 
1 2 34 
1 10 34 
1 18 34 
1 7 34 
1 12 34 
1 14 34 
1 15 34 
1 20 34 
1 22 34 
1 21 34 
1 9 34 
1 19 34 
1 13 34 
1 5 34 
1 11 34 
1 8 34 
1 4 34 
2 13 34 
2 18 34 
2 19 34 
2 12 34 
2 1 34 
2 10 34 
2 5 34 
2 22 34 
2 15 34 
2 14 34 
2 20 34 
2 4 34 
2 7 34 
2 11 34 
2 6 34 
2 21 34 
2 9 34 
2 8 34 
2 16 34 
2 3 34 
2 17 34 
3 12 34 
3 7 34 
4 19 34 
4 14 34 
4 12 34 
4 2 34 
4 15 34 
4 9 34 
4 8 34 
4 20 34 
4 22 34 
4 11 34 
4 13 34 
4 18 34 
4 7 34 
4 10 34 
4 21 34 
5 14 34 
5 20 34 
5 15 34 
5 12 34 
5 7 34 
5 10 34 
5 22 34 
5 19 34 
5 11 34 
5 13 34 
5 2 34 
5 18 34 
5 21 34 
5 1 34 
5 8 34 
5 6 34 
6 7 34 
6 2 34 
6 19 34 
6 18 34 
7 9 34 
7 14 34 
7 15 34 
7 20 34 
7 8 34 
7 13 34 
7 19 34 
7 12 34 
7 5 34 
7 2 34 
7 21 34 
7 22 34 
7 1 34 
7 11 34 
7 10 34 
7 17 34 
7 18 34 
7 4 34 
7 6 34 
7 16 34 
7 3 34 
8 20 34 
8 14 34 
8 5 34 
8 4 34 
8 11 34 
8 7 34 
8 15 34 
8 22 34 
8 21 34 
8 9 34 
8 16 34 
8 3 34 
9 7 34 
9 4 34 
9 22 34 
9 20 34 
9 19 34 
9 12 34 
9 15 34 
9 18 34 
9 5 34 
9 11 34 
9 10 34 
9 2 34 
9 13 34 
9 14 34 
9 21 34 
9 1 34 
9 8 34 
10 15 34 
10 2 34 
10 20 34 
10 21 34 
10 19 34 
10 14 34 
10 12 34 
10 5 34 
10 22 34 
10 13 34 
10 7 34 
10 11 34 
10 1 34 
10 4 34 
10 18 34 
10 9 34 
10 8 34 
10 17 34 
11 20 34 
11 22 34 
11 19 34 
11 13 34 
11 15 34 
11 21 34 
11 2 34 
11 14 34 
11 5 34 
11 10 34 
11 7 34 
11 18 34 
11 4 34 
11 9 34 
11 8 34 
11 12 34 
11 1 34 
12 13 34 
12 19 34 
12 2 34 
12 15 34 
12 20 34 
12 5 34 
12 4 34 
12 22 34 
12 21 34 
12 10 34 
12 7 34 
12 18 34 
12 9 34 
12 1 34 
12 14 34 
12 11 34 
13 12 34 
13 2 34 
13 19 34 
13 15 34 
13 20 34 
13 11 34 
13 22 34 
13 10 34 
13 7 34 
13 18 34 
13 4 34 
13 5 34 
13 9 34 
13 14 34 
13 21 34 
13 1 34 
14 4 34 
14 21 34 
14 22 34 
14 5 34 
14 10 34 
14 8 34 
14 13 34 
14 2 34 
14 11 34 
14 1 34 
14 9 34 
14 7 34 
14 12 34 
14 19 34 
15 20 34 
15 10 34 
15 12 34 
15 14 34 
15 1 34 
15 13 34 
15 19 34 
15 5 34 
15 2 34 
15 22 34 
15 4 34 
15 11 34 
15 7 34 
15 21 34 
15 18 34 
15 9 34 
15 8 34 
15 17 34 
15 16 34 
16 7 34 
16 20 34 
16 2 34 
16 15 34 
17 20 34 
17 13 34 
17 21 34 
17 14 34 
17 7 34 
18 2 34 
18 8 34 
18 1 34 
18 20 34 
18 22 34 
18 12 34 
18 19 34 
18 13 34 
18 7 34 
18 11 34 
18 4 34 
18 10 34 
18 9 34 
18 15 34 
18 21 34 
18 5 34 
18 14 34 
19 2 34 
19 13 34 
19 12 34 
19 20 34 
19 4 34 
19 15 34 
19 11 34 
19 22 34 
19 10 34 
19 21 34 
19 7 34 
19 18 34 
19 5 34 
19 9 34 
19 14 34 
19 8 34 
19 1 34 
19 6 34 
19 3 34 
19 16 34 
20 19 34 
20 15 34 
20 12 34 
20 10 34 
20 11 34 
20 5 34 
20 2 34 
20 8 34 
20 22 34 
20 17 34 
20 13 34 
20 7 34 
20 21 34 
20 4 34 
20 18 34 
20 9 34 
20 1 34 
20 14 34 
20 6 34 
20 16 34 
20 3 34 
21 10 34 
21 11 34 
21 7 34 
21 19 34 
21 14 34 
21 5 34 
21 12 34 
21 2 34 
21 22 34 
21 4 34 
21 9 34 
21 13 34 
21 18 34 
21 1 34 
21 8 34 
21 15 34 
21 17 34 
22 11 34 
22 19 34 
22 14 34 
22 20 34 
22 2 34 
22 12 34 
22 15 34 
22 5 34 
22 10 34 
22 13 34 
22 7 34 
22 18 34 
22 4 34 
22 9 34 
22 21 34 
22 8 34 
22 1 34 
22 3 34 
1 2 35 
1 10 35 
1 18 35 
1 7 35 
1 12 35 
1 14 35 
1 15 35 
1 20 35 
1 22 35 
1 21 35 
1 9 35 
1 19 35 
1 13 35 
1 5 35 
1 11 35 
1 4 35 
2 13 35 
2 18 35 
2 19 35 
2 12 35 
2 1 35 
2 10 35 
2 5 35 
2 22 35 
2 15 35 
2 14 35 
2 20 35 
2 4 35 
2 7 35 
2 11 35 
2 6 35 
2 21 35 
2 9 35 
2 8 35 
2 16 35 
2 17 35 
4 19 35 
4 14 35 
4 12 35 
4 2 35 
4 15 35 
4 9 35 
4 8 35 
4 20 35 
4 22 35 
4 11 35 
4 13 35 
4 18 35 
4 7 35 
4 10 35 
4 21 35 
4 1 35 
5 14 35 
5 20 35 
5 15 35 
5 12 35 
5 7 35 
5 10 35 
5 22 35 
5 19 35 
5 11 35 
5 13 35 
5 2 35 
5 18 35 
5 21 35 
5 1 35 
5 8 35 
6 7 35 
6 2 35 
6 19 35 
6 18 35 
6 20 35 
6 5 35 
7 9 35 
7 14 35 
7 15 35 
7 20 35 
7 8 35 
7 13 35 
7 19 35 
7 12 35 
7 5 35 
7 2 35 
7 21 35 
7 22 35 
7 1 35 
7 11 35 
7 10 35 
7 17 35 
7 18 35 
7 4 35 
7 6 35 
7 16 35 
7 3 35 
8 20 35 
8 14 35 
8 5 35 
8 4 35 
8 11 35 
8 7 35 
8 15 35 
8 22 35 
8 21 35 
8 9 35 
8 3 35 
8 18 35 
9 7 35 
9 4 35 
9 22 35 
9 20 35 
9 19 35 
9 12 35 
9 15 35 
9 18 35 
9 11 35 
9 10 35 
9 2 35 
9 13 35 
9 14 35 
9 21 35 
9 1 35 
9 8 35 
10 15 35 
10 2 35 
10 20 35 
10 21 35 
10 19 35 
10 14 35 
10 12 35 
10 5 35 
10 22 35 
10 13 35 
10 7 35 
10 11 35 
10 1 35 
10 4 35 
10 18 35 
10 9 35 
10 17 35 
11 20 35 
11 22 35 
11 19 35 
11 13 35 
11 15 35 
11 21 35 
11 2 35 
11 14 35 
11 5 35 
11 10 35 
11 7 35 
11 18 35 
11 4 35 
11 9 35 
11 8 35 
11 12 35 
11 1 35 
12 13 35 
12 19 35 
12 2 35 
12 15 35 
12 20 35 
12 5 35 
12 4 35 
12 22 35 
12 21 35 
12 10 35 
12 7 35 
12 18 35 
12 9 35 
12 1 35 
12 14 35 
12 11 35 
13 12 35 
13 2 35 
13 19 35 
13 15 35 
13 20 35 
13 11 35 
13 22 35 
13 10 35 
13 7 35 
13 18 35 
13 4 35 
13 5 35 
13 9 35 
13 21 35 
13 1 35 
14 4 35 
14 21 35 
14 22 35 
14 5 35 
14 10 35 
14 8 35 
14 13 35 
14 2 35 
14 11 35 
14 1 35 
14 9 35 
14 7 35 
14 12 35 
14 19 35 
14 15 35 
15 20 35 
15 10 35 
15 12 35 
15 14 35 
15 1 35 
15 13 35 
15 19 35 
15 5 35 
15 2 35 
15 22 35 
15 4 35 
15 11 35 
15 7 35 
15 21 35 
15 18 35 
15 9 35 
15 8 35 
15 17 35 
15 16 35 
16 20 35 
16 2 35 
16 15 35 
17 20 35 
17 13 35 
17 21 35 
17 14 35 
17 7 35 
17 2 35 
17 10 35 
18 2 35 
18 8 35 
18 1 35 
18 20 35 
18 22 35 
18 12 35 
18 19 35 
18 13 35 
18 7 35 
18 11 35 
18 4 35 
18 10 35 
18 9 35 
18 15 35 
18 21 35 
18 5 35 
18 14 35 
19 2 35 
19 13 35 
19 12 35 
19 20 35 
19 4 35 
19 15 35 
19 11 35 
19 22 35 
19 10 35 
19 21 35 
19 7 35 
19 18 35 
19 5 35 
19 9 35 
19 14 35 
19 1 35 
19 6 35 
19 16 35 
20 19 35 
20 15 35 
20 12 35 
20 10 35 
20 11 35 
20 5 35 
20 2 35 
20 8 35 
20 22 35 
20 17 35 
20 13 35 
20 7 35 
20 21 35 
20 4 35 
20 18 35 
20 9 35 
20 1 35 
20 14 35 
20 6 35 
20 16 35 
21 10 35 
21 11 35 
21 19 35 
21 5 35 
21 12 35 
21 2 35 
21 22 35 
21 4 35 
21 9 35 
21 13 35 
21 18 35 
21 1 35 
21 8 35 
21 15 35 
21 17 35 
22 11 35 
22 19 35 
22 20 35 
22 2 35 
22 12 35 
22 15 35 
22 5 35 
22 10 35 
22 13 35 
22 7 35 
22 18 35 
22 4 35 
22 9 35 
22 21 35 
22 8 35 
22 1 35 
1 2 36 
1 10 36 
1 18 36 
1 7 36 
1 12 36 
1 14 36 
1 15 36 
1 20 36 
1 22 36 
1 21 36 
1 9 36 
1 19 36 
1 13 36 
1 5 36 
1 11 36 
1 4 36 
1 8 36 
2 13 36 
2 18 36 
2 19 36 
2 12 36 
2 1 36 
2 10 36 
2 5 36 
2 22 36 
2 15 36 
2 14 36 
2 20 36 
2 4 36 
2 7 36 
2 11 36 
2 6 36 
2 21 36 
2 9 36 
2 8 36 
2 16 36 
2 17 36 
3 13 36 
3 21 36 
4 19 36 
4 14 36 
4 12 36 
4 2 36 
4 15 36 
4 9 36 
4 8 36 
4 20 36 
4 22 36 
4 11 36 
4 13 36 
4 18 36 
4 7 36 
4 10 36 
4 21 36 
4 1 36 
5 14 36 
5 20 36 
5 15 36 
5 12 36 
5 7 36 
5 10 36 
5 22 36 
5 19 36 
5 11 36 
5 13 36 
5 2 36 
5 18 36 
5 21 36 
5 1 36 
5 8 36 
5 6 36 
6 7 36 
6 2 36 
6 19 36 
6 18 36 
6 20 36 
6 15 36 
7 9 36 
7 14 36 
7 15 36 
7 20 36 
7 8 36 
7 13 36 
7 19 36 
7 12 36 
7 5 36 
7 2 36 
7 21 36 
7 22 36 
7 1 36 
7 11 36 
7 10 36 
7 17 36 
7 18 36 
7 4 36 
7 6 36 
7 16 36 
7 3 36 
8 20 36 
8 14 36 
8 5 36 
8 4 36 
8 11 36 
8 7 36 
8 15 36 
8 21 36 
8 9 36 
8 3 36 
9 7 36 
9 4 36 
9 22 36 
9 20 36 
9 19 36 
9 12 36 
9 15 36 
9 18 36 
9 11 36 
9 10 36 
9 2 36 
9 13 36 
9 14 36 
9 21 36 
9 1 36 
9 8 36 
9 5 36 
10 15 36 
10 2 36 
10 20 36 
10 21 36 
10 19 36 
10 14 36 
10 12 36 
10 5 36 
10 22 36 
10 13 36 
10 7 36 
10 11 36 
10 1 36 
10 4 36 
10 18 36 
10 9 36 
10 17 36 
11 20 36 
11 22 36 
11 19 36 
11 13 36 
11 15 36 
11 21 36 
11 2 36 
11 14 36 
11 5 36 
11 10 36 
11 7 36 
11 18 36 
11 4 36 
11 9 36 
11 8 36 
11 12 36 
11 1 36 
11 6 36 
11 17 36 
12 13 36 
12 19 36 
12 2 36 
12 15 36 
12 20 36 
12 5 36 
12 4 36 
12 22 36 
12 21 36 
12 10 36 
12 7 36 
12 18 36 
12 9 36 
12 1 36 
12 14 36 
12 11 36 
13 12 36 
13 2 36 
13 19 36 
13 15 36 
13 20 36 
13 11 36 
13 22 36 
13 10 36 
13 7 36 
13 18 36 
13 4 36 
13 5 36 
13 9 36 
13 21 36 
13 1 36 
13 14 36 
14 4 36 
14 21 36 
14 10 36 
14 8 36 
14 13 36 
14 2 36 
14 11 36 
14 1 36 
14 9 36 
14 7 36 
14 12 36 
14 19 36 
14 15 36 
15 20 36 
15 10 36 
15 12 36 
15 14 36 
15 1 36 
15 13 36 
15 19 36 
15 5 36 
15 2 36 
15 22 36 
15 4 36 
15 11 36 
15 7 36 
15 21 36 
15 18 36 
15 9 36 
15 8 36 
15 17 36 
15 16 36 
16 20 36 
16 2 36 
16 15 36 
17 20 36 
17 21 36 
17 14 36 
17 7 36 
17 2 36 
17 10 36 
17 12 36 
18 2 36 
18 8 36 
18 1 36 
18 20 36 
18 22 36 
18 12 36 
18 19 36 
18 13 36 
18 7 36 
18 11 36 
18 4 36 
18 10 36 
18 9 36 
18 15 36 
18 21 36 
18 5 36 
18 14 36 
19 2 36 
19 13 36 
19 12 36 
19 20 36 
19 4 36 
19 15 36 
19 11 36 
19 22 36 
19 10 36 
19 21 36 
19 7 36 
19 18 36 
19 5 36 
19 9 36 
19 14 36 
19 1 36 
19 6 36 
19 16 36 
20 19 36 
20 15 36 
20 12 36 
20 10 36 
20 11 36 
20 5 36 
20 2 36 
20 8 36 
20 22 36 
20 17 36 
20 13 36 
20 7 36 
20 4 36 
20 18 36 
20 9 36 
20 1 36 
20 6 36 
20 16 36 
21 11 36 
21 19 36 
21 5 36 
21 12 36 
21 2 36 
21 22 36 
21 4 36 
21 9 36 
21 13 36 
21 18 36 
21 1 36 
21 8 36 
21 15 36 
21 17 36 
21 20 36 
22 11 36 
22 19 36 
22 20 36 
22 2 36 
22 12 36 
22 15 36 
22 5 36 
22 10 36 
22 13 36 
22 7 36 
22 18 36 
22 4 36 
22 9 36 
22 21 36 
22 8 36 
22 1 36 
22 14 36 
1 2 37 
1 10 37 
1 18 37 
1 7 37 
1 12 37 
1 14 37 
1 15 37 
1 20 37 
1 22 37 
1 21 37 
1 9 37 
1 19 37 
1 13 37 
1 5 37 
1 11 37 
1 4 37 
1 8 37 
2 13 37 
2 18 37 
2 19 37 
2 12 37 
2 1 37 
2 10 37 
2 5 37 
2 22 37 
2 15 37 
2 14 37 
2 20 37 
2 4 37 
2 7 37 
2 11 37 
2 6 37 
2 21 37 
2 9 37 
2 8 37 
2 16 37 
2 17 37 
3 13 37 
3 12 37 
4 19 37 
4 14 37 
4 12 37 
4 2 37 
4 15 37 
4 9 37 
4 8 37 
4 20 37 
4 22 37 
4 11 37 
4 13 37 
4 18 37 
4 7 37 
4 10 37 
4 21 37 
4 1 37 
5 20 37 
5 15 37 
5 12 37 
5 7 37 
5 10 37 
5 22 37 
5 19 37 
5 11 37 
5 13 37 
5 2 37 
5 18 37 
5 21 37 
5 1 37 
5 8 37 
5 6 37 
5 9 37 
6 7 37 
6 2 37 
6 19 37 
6 18 37 
6 20 37 
6 13 37 
7 9 37 
7 14 37 
7 15 37 
7 20 37 
7 8 37 
7 13 37 
7 19 37 
7 12 37 
7 5 37 
7 2 37 
7 21 37 
7 22 37 
7 1 37 
7 11 37 
7 10 37 
7 17 37 
7 18 37 
7 4 37 
7 6 37 
7 16 37 
7 3 37 
8 20 37 
8 14 37 
8 5 37 
8 4 37 
8 11 37 
8 7 37 
8 21 37 
8 9 37 
8 3 37 
8 2 37 
9 7 37 
9 4 37 
9 22 37 
9 20 37 
9 19 37 
9 12 37 
9 15 37 
9 18 37 
9 11 37 
9 10 37 
9 2 37 
9 13 37 
9 14 37 
9 21 37 
9 1 37 
9 8 37 
10 15 37 
10 2 37 
10 20 37 
10 19 37 
10 14 37 
10 12 37 
10 5 37 
10 22 37 
10 13 37 
10 7 37 
10 11 37 
10 1 37 
10 4 37 
10 18 37 
10 9 37 
10 17 37 
10 8 37 
11 20 37 
11 22 37 
11 19 37 
11 13 37 
11 15 37 
11 21 37 
11 2 37 
11 14 37 
11 5 37 
11 10 37 
11 7 37 
11 18 37 
11 4 37 
11 9 37 
11 8 37 
11 12 37 
11 1 37 
11 6 37 
11 17 37 
12 13 37 
12 19 37 
12 2 37 
12 15 37 
12 20 37 
12 5 37 
12 4 37 
12 22 37 
12 21 37 
12 10 37 
12 7 37 
12 18 37 
12 9 37 
12 1 37 
12 14 37 
12 11 37 
13 12 37 
13 2 37 
13 19 37 
13 15 37 
13 20 37 
13 11 37 
13 22 37 
13 10 37 
13 7 37 
13 18 37 
13 4 37 
13 5 37 
13 9 37 
13 21 37 
13 1 37 
14 4 37 
14 21 37 
14 10 37 
14 13 37 
14 2 37 
14 11 37 
14 1 37 
14 9 37 
14 7 37 
14 12 37 
14 19 37 
14 15 37 
14 17 37 
15 20 37 
15 10 37 
15 12 37 
15 14 37 
15 1 37 
15 13 37 
15 19 37 
15 5 37 
15 2 37 
15 22 37 
15 4 37 
15 11 37 
15 7 37 
15 21 37 
15 18 37 
15 9 37 
15 8 37 
15 17 37 
15 16 37 
15 6 37 
16 20 37 
16 2 37 
16 15 37 
17 20 37 
17 21 37 
17 7 37 
17 2 37 
17 10 37 
17 12 37 
17 15 37 
18 2 37 
18 8 37 
18 1 37 
18 20 37 
18 22 37 
18 12 37 
18 19 37 
18 13 37 
18 7 37 
18 11 37 
18 4 37 
18 10 37 
18 9 37 
18 15 37 
18 21 37 
18 5 37 
18 14 37 
18 17 37 
19 2 37 
19 13 37 
19 12 37 
19 20 37 
19 4 37 
19 15 37 
19 11 37 
19 22 37 
19 10 37 
19 21 37 
19 7 37 
19 18 37 
19 5 37 
19 9 37 
19 14 37 
19 1 37 
19 6 37 
19 17 37 
20 19 37 
20 15 37 
20 12 37 
20 10 37 
20 11 37 
20 5 37 
20 2 37 
20 8 37 
20 22 37 
20 17 37 
20 13 37 
20 7 37 
20 4 37 
20 18 37 
20 9 37 
20 1 37 
20 6 37 
20 16 37 
20 14 37 
20 21 37 
21 11 37 
21 19 37 
21 5 37 
21 12 37 
21 2 37 
21 22 37 
21 4 37 
21 9 37 
21 13 37 
21 18 37 
21 1 37 
21 8 37 
21 15 37 
21 17 37 
21 14 37 
22 11 37 
22 19 37 
22 20 37 
22 2 37 
22 12 37 
22 15 37 
22 5 37 
22 10 37 
22 13 37 
22 7 37 
22 18 37 
22 4 37 
22 9 37 
22 21 37 
22 8 37 
22 1 37 
22 14 37 
1 2 38 
1 10 38 
1 18 38 
1 7 38 
1 12 38 
1 14 38 
1 15 38 
1 20 38 
1 22 38 
1 21 38 
1 9 38 
1 19 38 
1 13 38 
1 5 38 
1 11 38 
1 4 38 
2 13 38 
2 18 38 
2 19 38 
2 12 38 
2 1 38 
2 10 38 
2 5 38 
2 22 38 
2 15 38 
2 14 38 
2 20 38 
2 4 38 
2 7 38 
2 11 38 
2 6 38 
2 21 38 
2 9 38 
2 8 38 
2 16 38 
2 17 38 
4 19 38 
4 14 38 
4 12 38 
4 2 38 
4 15 38 
4 9 38 
4 8 38 
4 20 38 
4 22 38 
4 11 38 
4 13 38 
4 18 38 
4 7 38 
4 10 38 
4 21 38 
4 1 38 
5 20 38 
5 15 38 
5 12 38 
5 7 38 
5 10 38 
5 22 38 
5 19 38 
5 11 38 
5 13 38 
5 2 38 
5 18 38 
5 21 38 
5 1 38 
5 8 38 
6 7 38 
6 2 38 
6 19 38 
6 18 38 
6 20 38 
6 10 38 
7 9 38 
7 14 38 
7 15 38 
7 20 38 
7 8 38 
7 13 38 
7 19 38 
7 12 38 
7 5 38 
7 2 38 
7 21 38 
7 22 38 
7 1 38 
7 11 38 
7 10 38 
7 17 38 
7 18 38 
7 4 38 
7 6 38 
7 16 38 
7 3 38 
8 20 38 
8 14 38 
8 5 38 
8 4 38 
8 11 38 
8 7 38 
8 21 38 
8 9 38 
8 2 38 
8 19 38 
9 7 38 
9 4 38 
9 22 38 
9 20 38 
9 19 38 
9 12 38 
9 15 38 
9 18 38 
9 11 38 
9 10 38 
9 2 38 
9 13 38 
9 14 38 
9 21 38 
9 1 38 
9 8 38 
9 5 38 
10 15 38 
10 2 38 
10 20 38 
10 19 38 
10 14 38 
10 12 38 
10 5 38 
10 22 38 
10 13 38 
10 7 38 
10 11 38 
10 1 38 
10 4 38 
10 18 38 
10 9 38 
10 17 38 
10 21 38 
11 20 38 
11 22 38 
11 19 38 
11 13 38 
11 15 38 
11 21 38 
11 2 38 
11 14 38 
11 5 38 
11 10 38 
11 7 38 
11 18 38 
11 4 38 
11 9 38 
11 8 38 
11 12 38 
11 1 38 
12 13 38 
12 19 38 
12 2 38 
12 15 38 
12 20 38 
12 5 38 
12 4 38 
12 22 38 
12 21 38 
12 10 38 
12 7 38 
12 18 38 
12 9 38 
12 1 38 
12 14 38 
12 11 38 
12 17 38 
13 12 38 
13 2 38 
13 19 38 
13 15 38 
13 20 38 
13 11 38 
13 22 38 
13 10 38 
13 7 38 
13 18 38 
13 4 38 
13 5 38 
13 9 38 
13 21 38 
13 1 38 
13 14 38 
14 4 38 
14 21 38 
14 10 38 
14 2 38 
14 11 38 
14 1 38 
14 9 38 
14 7 38 
14 12 38 
14 19 38 
14 15 38 
15 20 38 
15 10 38 
15 12 38 
15 14 38 
15 1 38 
15 13 38 
15 19 38 
15 5 38 
15 2 38 
15 22 38 
15 4 38 
15 11 38 
15 7 38 
15 21 38 
15 18 38 
15 9 38 
15 8 38 
15 17 38 
15 16 38 
15 6 38 
16 20 38 
16 2 38 
16 15 38 
16 7 38 
17 20 38 
17 21 38 
17 7 38 
17 2 38 
17 10 38 
17 15 38 
17 1 38 
18 2 38 
18 8 38 
18 1 38 
18 20 38 
18 22 38 
18 12 38 
18 19 38 
18 13 38 
18 7 38 
18 11 38 
18 4 38 
18 10 38 
18 9 38 
18 15 38 
18 21 38 
18 5 38 
18 14 38 
18 17 38 
18 3 38 
18 16 38 
19 2 38 
19 13 38 
19 12 38 
19 20 38 
19 4 38 
19 15 38 
19 11 38 
19 22 38 
19 10 38 
19 21 38 
19 7 38 
19 18 38 
19 5 38 
19 9 38 
19 14 38 
19 1 38 
19 6 38 
19 17 38 
20 19 38 
20 15 38 
20 12 38 
20 10 38 
20 11 38 
20 5 38 
20 2 38 
20 8 38 
20 22 38 
20 17 38 
20 13 38 
20 7 38 
20 4 38 
20 18 38 
20 9 38 
20 1 38 
20 6 38 
20 16 38 
20 14 38 
20 21 38 
21 11 38 
21 19 38 
21 5 38 
21 12 38 
21 22 38 
21 4 38 
21 9 38 
21 13 38 
21 18 38 
21 1 38 
21 8 38 
21 15 38 
21 17 38 
21 14 38 
21 10 38 
22 11 38 
22 19 38 
22 20 38 
22 2 38 
22 12 38 
22 15 38 
22 5 38 
22 10 38 
22 13 38 
22 7 38 
22 18 38 
22 4 38 
22 9 38 
22 21 38 
22 1 38 
22 14 38 
1 2 39 
1 10 39 
1 18 39 
1 7 39 
1 12 39 
1 14 39 
1 15 39 
1 20 39 
1 22 39 
1 21 39 
1 9 39 
1 19 39 
1 13 39 
1 5 39 
1 11 39 
1 4 39 
1 17 39 
2 13 39 
2 18 39 
2 19 39 
2 12 39 
2 1 39 
2 10 39 
2 5 39 
2 22 39 
2 15 39 
2 14 39 
2 20 39 
2 4 39 
2 7 39 
2 11 39 
2 6 39 
2 21 39 
2 9 39 
2 8 39 
2 16 39 
2 17 39 
3 18 39 
3 16 39 
4 19 39 
4 14 39 
4 12 39 
4 2 39 
4 15 39 
4 9 39 
4 8 39 
4 20 39 
4 22 39 
4 11 39 
4 13 39 
4 18 39 
4 7 39 
4 10 39 
4 21 39 
4 1 39 
5 20 39 
5 15 39 
5 12 39 
5 7 39 
5 10 39 
5 22 39 
5 19 39 
5 11 39 
5 13 39 
5 2 39 
5 18 39 
5 21 39 
5 1 39 
5 8 39 
5 9 39 
5 17 39 
6 7 39 
6 2 39 
6 19 39 
6 18 39 
6 20 39 
6 15 39 
7 9 39 
7 14 39 
7 15 39 
7 20 39 
7 8 39 
7 13 39 
7 19 39 
7 12 39 
7 5 39 
7 2 39 
7 21 39 
7 22 39 
7 1 39 
7 11 39 
7 10 39 
7 17 39 
7 18 39 
7 4 39 
7 6 39 
7 16 39 
7 3 39 
8 20 39 
8 5 39 
8 4 39 
8 11 39 
8 7 39 
8 21 39 
8 9 39 
8 2 39 
8 19 39 
8 18 39 
9 7 39 
9 4 39 
9 22 39 
9 20 39 
9 19 39 
9 12 39 
9 15 39 
9 18 39 
9 11 39 
9 10 39 
9 2 39 
9 13 39 
9 14 39 
9 21 39 
9 1 39 
9 8 39 
9 5 39 
10 15 39 
10 2 39 
10 20 39 
10 19 39 
10 14 39 
10 12 39 
10 5 39 
10 22 39 
10 13 39 
10 7 39 
10 11 39 
10 1 39 
10 4 39 
10 18 39 
10 9 39 
10 17 39 
10 21 39 
10 6 39 
11 20 39 
11 22 39 
11 19 39 
11 13 39 
11 15 39 
11 2 39 
11 14 39 
11 5 39 
11 10 39 
11 7 39 
11 18 39 
11 4 39 
11 9 39 
11 8 39 
11 12 39 
11 1 39 
12 13 39 
12 19 39 
12 2 39 
12 15 39 
12 20 39 
12 5 39 
12 4 39 
12 22 39 
12 21 39 
12 10 39 
12 7 39 
12 18 39 
12 9 39 
12 1 39 
12 14 39 
12 11 39 
13 12 39 
13 2 39 
13 19 39 
13 15 39 
13 20 39 
13 11 39 
13 22 39 
13 10 39 
13 7 39 
13 18 39 
13 4 39 
13 5 39 
13 9 39 
13 21 39 
13 1 39 
13 14 39 
14 4 39 
14 21 39 
14 10 39 
14 2 39 
14 11 39 
14 1 39 
14 9 39 
14 7 39 
14 12 39 
14 15 39 
14 22 39 
15 20 39 
15 10 39 
15 12 39 
15 14 39 
15 1 39 
15 13 39 
15 19 39 
15 5 39 
15 2 39 
15 22 39 
15 4 39 
15 11 39 
15 7 39 
15 21 39 
15 18 39 
15 9 39 
15 8 39 
15 17 39 
15 16 39 
15 6 39 
16 20 39 
16 15 39 
16 7 39 
17 20 39 
17 21 39 
17 7 39 
17 2 39 
17 10 39 
17 15 39 
17 1 39 
17 19 39 
18 2 39 
18 8 39 
18 1 39 
18 20 39 
18 22 39 
18 12 39 
18 19 39 
18 13 39 
18 7 39 
18 11 39 
18 4 39 
18 10 39 
18 9 39 
18 15 39 
18 21 39 
18 5 39 
18 14 39 
18 17 39 
19 2 39 
19 13 39 
19 12 39 
19 20 39 
19 4 39 
19 15 39 
19 11 39 
19 22 39 
19 10 39 
19 21 39 
19 7 39 
19 18 39 
19 5 39 
19 9 39 
19 14 39 
19 1 39 
19 6 39 
19 17 39 
19 8 39 
20 19 39 
20 15 39 
20 12 39 
20 10 39 
20 11 39 
20 5 39 
20 2 39 
20 8 39 
20 22 39 
20 17 39 
20 13 39 
20 7 39 
20 4 39 
20 18 39 
20 9 39 
20 1 39 
20 6 39 
20 16 39 
21 11 39 
21 19 39 
21 5 39 
21 12 39 
21 22 39 
21 4 39 
21 9 39 
21 13 39 
21 18 39 
21 1 39 
21 8 39 
21 15 39 
21 17 39 
21 14 39 
21 10 39 
21 20 39 
22 11 39 
22 19 39 
22 20 39 
22 2 39 
22 12 39 
22 15 39 
22 5 39 
22 10 39 
22 13 39 
22 7 39 
22 18 39 
22 4 39 
22 9 39 
22 21 39 
22 1 39 
1 2 40 
1 10 40 
1 18 40 
1 7 40 
1 12 40 
1 14 40 
1 15 40 
1 20 40 
1 22 40 
1 21 40 
1 9 40 
1 19 40 
1 13 40 
1 5 40 
1 11 40 
1 4 40 
1 17 40 
1 8 40 
2 13 40 
2 18 40 
2 19 40 
2 12 40 
2 1 40 
2 10 40 
2 5 40 
2 22 40 
2 15 40 
2 14 40 
2 20 40 
2 4 40 
2 7 40 
2 11 40 
2 6 40 
2 21 40 
2 9 40 
2 8 40 
2 16 40 
2 17 40 
3 18 40 
4 19 40 
4 14 40 
4 12 40 
4 2 40 
4 15 40 
4 9 40 
4 8 40 
4 20 40 
4 22 40 
4 11 40 
4 13 40 
4 18 40 
4 7 40 
4 10 40 
4 21 40 
4 1 40 
4 6 40 
5 20 40 
5 15 40 
5 12 40 
5 7 40 
5 10 40 
5 22 40 
5 19 40 
5 11 40 
5 13 40 
5 2 40 
5 18 40 
5 21 40 
5 1 40 
5 9 40 
5 17 40 
5 6 40 
6 7 40 
6 2 40 
6 19 40 
6 20 40 
6 15 40 
6 10 40 
7 9 40 
7 14 40 
7 15 40 
7 20 40 
7 8 40 
7 13 40 
7 19 40 
7 12 40 
7 5 40 
7 2 40 
7 21 40 
7 22 40 
7 1 40 
7 11 40 
7 10 40 
7 17 40 
7 18 40 
7 4 40 
7 6 40 
7 16 40 
7 3 40 
8 20 40 
8 5 40 
8 4 40 
8 11 40 
8 7 40 
8 21 40 
8 9 40 
8 19 40 
8 18 40 
8 6 40 
9 7 40 
9 4 40 
9 22 40 
9 20 40 
9 19 40 
9 12 40 
9 15 40 
9 18 40 
9 11 40 
9 10 40 
9 2 40 
9 13 40 
9 14 40 
9 21 40 
9 1 40 
9 8 40 
9 5 40 
9 17 40 
10 15 40 
10 2 40 
10 20 40 
10 19 40 
10 14 40 
10 12 40 
10 5 40 
10 22 40 
10 13 40 
10 7 40 
10 11 40 
10 1 40 
10 4 40 
10 18 40 
10 9 40 
10 17 40 
10 21 40 
10 6 40 
11 20 40 
11 22 40 
11 19 40 
11 13 40 
11 15 40 
11 2 40 
11 14 40 
11 5 40 
11 10 40 
11 7 40 
11 18 40 
11 4 40 
11 9 40 
11 8 40 
11 12 40 
11 1 40 
11 21 40 
12 13 40 
12 19 40 
12 2 40 
12 15 40 
12 20 40 
12 5 40 
12 4 40 
12 22 40 
12 21 40 
12 10 40 
12 7 40 
12 18 40 
12 9 40 
12 1 40 
12 14 40 
12 11 40 
13 12 40 
13 2 40 
13 19 40 
13 15 40 
13 20 40 
13 11 40 
13 22 40 
13 10 40 
13 7 40 
13 18 40 
13 4 40 
13 5 40 
13 9 40 
13 21 40 
13 1 40 
14 4 40 
14 21 40 
14 10 40 
14 2 40 
14 11 40 
14 9 40 
14 7 40 
14 12 40 
14 15 40 
15 20 40 
15 10 40 
15 12 40 
15 14 40 
15 1 40 
15 13 40 
15 19 40 
15 5 40 
15 2 40 
15 22 40 
15 4 40 
15 11 40 
15 7 40 
15 21 40 
15 18 40 
15 9 40 
15 8 40 
15 17 40 
15 16 40 
15 6 40 
16 20 40 
16 15 40 
16 7 40 
17 20 40 
17 21 40 
17 7 40 
17 2 40 
17 10 40 
17 15 40 
17 1 40 
17 19 40 
17 5 40 
17 18 40 
18 2 40 
18 8 40 
18 1 40 
18 20 40 
18 22 40 
18 12 40 
18 19 40 
18 13 40 
18 7 40 
18 11 40 
18 4 40 
18 10 40 
18 9 40 
18 15 40 
18 21 40 
18 5 40 
19 2 40 
19 13 40 
19 12 40 
19 20 40 
19 4 40 
19 15 40 
19 11 40 
19 22 40 
19 10 40 
19 21 40 
19 7 40 
19 18 40 
19 5 40 
19 9 40 
19 1 40 
19 6 40 
19 17 40 
19 8 40 
20 19 40 
20 15 40 
20 12 40 
20 10 40 
20 11 40 
20 5 40 
20 2 40 
20 8 40 
20 22 40 
20 17 40 
20 13 40 
20 7 40 
20 4 40 
20 18 40 
20 9 40 
20 1 40 
20 6 40 
20 16 40 
20 21 40 
20 3 40 
21 19 40 
21 5 40 
21 12 40 
21 22 40 
21 4 40 
21 9 40 
21 13 40 
21 18 40 
21 1 40 
21 8 40 
21 15 40 
21 17 40 
21 14 40 
21 10 40 
22 11 40 
22 19 40 
22 20 40 
22 2 40 
22 12 40 
22 15 40 
22 5 40 
22 10 40 
22 13 40 
22 7 40 
22 18 40 
22 4 40 
22 9 40 
22 21 40 
22 1 40 
22 14 40 
22 17 40 
1 2 41 
1 10 41 
1 18 41 
1 7 41 
1 12 41 
1 14 41 
1 15 41 
1 20 41 
1 22 41 
1 21 41 
1 9 41 
1 19 41 
1 13 41 
1 5 41 
1 11 41 
1 4 41 
1 17 41 
1 8 41 
2 13 41 
2 18 41 
2 19 41 
2 12 41 
2 1 41 
2 10 41 
2 5 41 
2 22 41 
2 15 41 
2 14 41 
2 20 41 
2 4 41 
2 7 41 
2 11 41 
2 6 41 
2 9 41 
2 8 41 
2 16 41 
2 17 41 
3 10 41 
4 19 41 
4 14 41 
4 12 41 
4 2 41 
4 15 41 
4 9 41 
4 8 41 
4 20 41 
4 22 41 
4 11 41 
4 13 41 
4 18 41 
4 7 41 
4 10 41 
4 21 41 
4 1 41 
4 6 41 
5 20 41 
5 15 41 
5 12 41 
5 7 41 
5 10 41 
5 22 41 
5 19 41 
5 11 41 
5 13 41 
5 2 41 
5 18 41 
5 21 41 
5 1 41 
5 9 41 
5 17 41 
5 8 41 
6 7 41 
6 19 41 
6 20 41 
6 15 41 
6 10 41 
6 1 41 
7 9 41 
7 14 41 
7 15 41 
7 20 41 
7 8 41 
7 13 41 
7 19 41 
7 12 41 
7 5 41 
7 2 41 
7 21 41 
7 22 41 
7 1 41 
7 11 41 
7 10 41 
7 17 41 
7 18 41 
7 4 41 
7 6 41 
7 16 41 
7 3 41 
8 20 41 
8 5 41 
8 4 41 
8 11 41 
8 7 41 
8 9 41 
8 19 41 
8 18 41 
9 7 41 
9 4 41 
9 22 41 
9 20 41 
9 19 41 
9 12 41 
9 15 41 
9 18 41 
9 11 41 
9 10 41 
9 2 41 
9 13 41 
9 14 41 
9 21 41 
9 1 41 
9 8 41 
9 5 41 
9 17 41 
10 15 41 
10 2 41 
10 20 41 
10 19 41 
10 14 41 
10 12 41 
10 5 41 
10 22 41 
10 13 41 
10 7 41 
10 11 41 
10 1 41 
10 4 41 
10 18 41 
10 9 41 
10 17 41 
10 21 41 
10 6 41 
11 20 41 
11 22 41 
11 19 41 
11 13 41 
11 15 41 
11 2 41 
11 14 41 
11 5 41 
11 10 41 
11 7 41 
11 18 41 
11 4 41 
11 9 41 
11 8 41 
11 12 41 
11 1 41 
11 21 41 
12 13 41 
12 19 41 
12 2 41 
12 15 41 
12 20 41 
12 5 41 
12 4 41 
12 22 41 
12 21 41 
12 10 41 
12 7 41 
12 18 41 
12 9 41 
12 1 41 
12 14 41 
12 11 41 
13 12 41 
13 2 41 
13 19 41 
13 15 41 
13 20 41 
13 11 41 
13 22 41 
13 10 41 
13 7 41 
13 18 41 
13 4 41 
13 5 41 
13 9 41 
13 1 41 
13 17 41 
14 4 41 
14 21 41 
14 10 41 
14 2 41 
14 11 41 
14 9 41 
14 7 41 
14 12 41 
14 15 41 
14 19 41 
14 5 41 
15 20 41 
15 10 41 
15 12 41 
15 14 41 
15 1 41 
15 13 41 
15 19 41 
15 5 41 
15 2 41 
15 22 41 
15 4 41 
15 11 41 
15 7 41 
15 21 41 
15 18 41 
15 9 41 
15 8 41 
15 17 41 
15 16 41 
15 6 41 
15 3 41 
16 20 41 
16 7 41 
16 2 41 
17 20 41 
17 21 41 
17 7 41 
17 15 41 
17 1 41 
17 19 41 
17 5 41 
17 18 41 
18 2 41 
18 8 41 
18 1 41 
18 20 41 
18 22 41 
18 12 41 
18 19 41 
18 13 41 
18 7 41 
18 11 41 
18 4 41 
18 10 41 
18 9 41 
18 15 41 
18 21 41 
18 5 41 
19 2 41 
19 13 41 
19 12 41 
19 20 41 
19 4 41 
19 15 41 
19 11 41 
19 22 41 
19 10 41 
19 21 41 
19 7 41 
19 18 41 
19 5 41 
19 9 41 
19 1 41 
19 6 41 
19 17 41 
19 8 41 
20 19 41 
20 15 41 
20 12 41 
20 10 41 
20 11 41 
20 5 41 
20 2 41 
20 8 41 
20 22 41 
20 17 41 
20 13 41 
20 7 41 
20 4 41 
20 18 41 
20 9 41 
20 1 41 
20 6 41 
20 16 41 
20 21 41 
20 3 41 
20 14 41 
21 19 41 
21 5 41 
21 12 41 
21 22 41 
21 4 41 
21 9 41 
21 13 41 
21 1 41 
21 8 41 
21 15 41 
21 17 41 
21 14 41 
21 10 41 
21 20 41 
22 11 41 
22 19 41 
22 20 41 
22 2 41 
22 12 41 
22 15 41 
22 5 41 
22 10 41 
22 13 41 
22 7 41 
22 18 41 
22 4 41 
22 9 41 
22 21 41 
22 1 41 
22 14 41 
22 17 41 
22 3 41 
1 2 42 
1 10 42 
1 18 42 
1 7 42 
1 12 42 
1 14 42 
1 15 42 
1 20 42 
1 22 42 
1 21 42 
1 9 42 
1 19 42 
1 13 42 
1 5 42 
1 11 42 
1 4 42 
1 17 42 
1 6 42 
2 13 42 
2 18 42 
2 19 42 
2 12 42 
2 1 42 
2 10 42 
2 5 42 
2 22 42 
2 15 42 
2 14 42 
2 20 42 
2 4 42 
2 7 42 
2 11 42 
2 6 42 
2 9 42 
2 8 42 
2 16 42 
2 17 42 
3 10 42 
3 20 42 
3 22 42 
4 19 42 
4 14 42 
4 12 42 
4 2 42 
4 15 42 
4 9 42 
4 8 42 
4 20 42 
4 22 42 
4 11 42 
4 13 42 
4 18 42 
4 7 42 
4 10 42 
4 21 42 
4 1 42 
5 20 42 
5 15 42 
5 12 42 
5 7 42 
5 10 42 
5 22 42 
5 19 42 
5 11 42 
5 13 42 
5 2 42 
5 18 42 
5 21 42 
5 1 42 
5 9 42 
5 17 42 
5 8 42 
5 14 42 
6 7 42 
6 19 42 
6 20 42 
6 15 42 
6 10 42 
6 4 42 
7 9 42 
7 14 42 
7 15 42 
7 20 42 
7 8 42 
7 13 42 
7 19 42 
7 12 42 
7 5 42 
7 2 42 
7 21 42 
7 22 42 
7 1 42 
7 11 42 
7 10 42 
7 17 42 
7 18 42 
7 4 42 
7 6 42 
7 16 42 
7 3 42 
8 20 42 
8 5 42 
8 4 42 
8 11 42 
8 7 42 
8 9 42 
8 18 42 
8 1 42 
9 7 42 
9 4 42 
9 22 42 
9 20 42 
9 19 42 
9 12 42 
9 15 42 
9 18 42 
9 11 42 
9 10 42 
9 2 42 
9 13 42 
9 14 42 
9 21 42 
9 1 42 
9 8 42 
9 5 42 
9 17 42 
10 15 42 
10 2 42 
10 20 42 
10 19 42 
10 14 42 
10 12 42 
10 5 42 
10 22 42 
10 13 42 
10 7 42 
10 11 42 
10 1 42 
10 4 42 
10 18 42 
10 9 42 
10 17 42 
10 21 42 
10 6 42 
10 3 42 
10 8 42 
11 20 42 
11 22 42 
11 19 42 
11 13 42 
11 15 42 
11 2 42 
11 14 42 
11 5 42 
11 10 42 
11 7 42 
11 18 42 
11 4 42 
11 9 42 
11 8 42 
11 12 42 
11 1 42 
11 21 42 
12 13 42 
12 19 42 
12 2 42 
12 15 42 
12 20 42 
12 5 42 
12 4 42 
12 22 42 
12 21 42 
12 10 42 
12 7 42 
12 18 42 
12 9 42 
12 1 42 
12 14 42 
12 11 42 
13 12 42 
13 2 42 
13 19 42 
13 15 42 
13 20 42 
13 11 42 
13 22 42 
13 10 42 
13 7 42 
13 18 42 
13 4 42 
13 5 42 
13 9 42 
13 1 42 
13 21 42 
14 4 42 
14 21 42 
14 10 42 
14 2 42 
14 11 42 
14 9 42 
14 7 42 
14 12 42 
14 15 42 
14 5 42 
14 22 42 
15 20 42 
15 10 42 
15 12 42 
15 14 42 
15 1 42 
15 13 42 
15 19 42 
15 5 42 
15 2 42 
15 22 42 
15 4 42 
15 11 42 
15 7 42 
15 21 42 
15 18 42 
15 9 42 
15 8 42 
15 17 42 
15 16 42 
15 6 42 
15 3 42 
16 20 42 
16 7 42 
16 2 42 
17 20 42 
17 21 42 
17 7 42 
17 15 42 
17 1 42 
17 19 42 
17 5 42 
17 12 42 
18 2 42 
18 8 42 
18 1 42 
18 20 42 
18 22 42 
18 12 42 
18 19 42 
18 13 42 
18 7 42 
18 11 42 
18 4 42 
18 10 42 
18 9 42 
18 15 42 
18 21 42 
18 5 42 
18 14 42 
19 2 42 
19 13 42 
19 12 42 
19 20 42 
19 4 42 
19 15 42 
19 11 42 
19 22 42 
19 10 42 
19 21 42 
19 7 42 
19 18 42 
19 5 42 
19 9 42 
19 1 42 
19 6 42 
19 17 42 
19 8 42 
20 19 42 
20 15 42 
20 12 42 
20 10 42 
20 11 42 
20 5 42 
20 2 42 
20 8 42 
20 22 42 
20 17 42 
20 13 42 
20 7 42 
20 4 42 
20 18 42 
20 9 42 
20 1 42 
20 6 42 
20 16 42 
20 21 42 
20 14 42 
21 19 42 
21 5 42 
21 12 42 
21 22 42 
21 4 42 
21 9 42 
21 13 42 
21 1 42 
21 8 42 
21 15 42 
21 17 42 
21 14 42 
21 10 42 
21 20 42 
21 2 42 
21 11 42 
22 11 42 
22 19 42 
22 20 42 
22 2 42 
22 12 42 
22 15 42 
22 5 42 
22 10 42 
22 13 42 
22 7 42 
22 18 42 
22 4 42 
22 9 42 
22 21 42 
22 1 42 
22 14 42 
22 17 42 
22 3 42 
1 2 43 
1 10 43 
1 18 43 
1 7 43 
1 12 43 
1 14 43 
1 15 43 
1 20 43 
1 22 43 
1 21 43 
1 9 43 
1 19 43 
1 13 43 
1 5 43 
1 11 43 
1 4 43 
1 17 43 
1 6 43 
1 8 43 
2 13 43 
2 18 43 
2 19 43 
2 12 43 
2 1 43 
2 10 43 
2 5 43 
2 22 43 
2 15 43 
2 14 43 
2 20 43 
2 4 43 
2 7 43 
2 11 43 
2 6 43 
2 9 43 
2 16 43 
2 17 43 
2 21 43 
3 10 43 
3 22 43 
3 12 43 
4 19 43 
4 14 43 
4 12 43 
4 2 43 
4 15 43 
4 9 43 
4 8 43 
4 20 43 
4 22 43 
4 11 43 
4 13 43 
4 18 43 
4 7 43 
4 10 43 
4 21 43 
4 1 43 
4 6 43 
5 20 43 
5 15 43 
5 12 43 
5 7 43 
5 10 43 
5 22 43 
5 19 43 
5 11 43 
5 13 43 
5 2 43 
5 18 43 
5 21 43 
5 1 43 
5 9 43 
5 17 43 
5 8 43 
5 14 43 
6 7 43 
6 19 43 
6 20 43 
6 15 43 
6 10 43 
6 2 43 
7 9 43 
7 14 43 
7 15 43 
7 20 43 
7 8 43 
7 13 43 
7 19 43 
7 12 43 
7 5 43 
7 2 43 
7 21 43 
7 22 43 
7 1 43 
7 11 43 
7 10 43 
7 17 43 
7 18 43 
7 4 43 
7 6 43 
7 16 43 
7 3 43 
8 20 43 
8 11 43 
8 7 43 
8 9 43 
8 18 43 
8 1 43 
9 7 43 
9 4 43 
9 22 43 
9 20 43 
9 19 43 
9 12 43 
9 15 43 
9 18 43 
9 11 43 
9 10 43 
9 2 43 
9 13 43 
9 14 43 
9 21 43 
9 1 43 
9 8 43 
9 5 43 
10 15 43 
10 2 43 
10 20 43 
10 19 43 
10 14 43 
10 12 43 
10 5 43 
10 22 43 
10 13 43 
10 7 43 
10 11 43 
10 1 43 
10 4 43 
10 18 43 
10 9 43 
10 17 43 
10 21 43 
10 6 43 
10 3 43 
11 20 43 
11 22 43 
11 19 43 
11 13 43 
11 15 43 
11 2 43 
11 14 43 
11 5 43 
11 10 43 
11 7 43 
11 18 43 
11 4 43 
11 9 43 
11 8 43 
11 12 43 
11 1 43 
11 21 43 
12 13 43 
12 19 43 
12 2 43 
12 15 43 
12 20 43 
12 5 43 
12 4 43 
12 22 43 
12 21 43 
12 10 43 
12 7 43 
12 18 43 
12 9 43 
12 1 43 
12 14 43 
12 11 43 
13 12 43 
13 2 43 
13 19 43 
13 15 43 
13 20 43 
13 11 43 
13 22 43 
13 10 43 
13 7 43 
13 18 43 
13 4 43 
13 5 43 
13 9 43 
13 1 43 
13 21 43 
13 14 43 
14 4 43 
14 21 43 
14 10 43 
14 2 43 
14 11 43 
14 9 43 
14 7 43 
14 12 43 
14 15 43 
14 5 43 
14 22 43 
14 20 43 
14 18 43 
15 10 43 
15 12 43 
15 14 43 
15 1 43 
15 13 43 
15 19 43 
15 5 43 
15 2 43 
15 22 43 
15 4 43 
15 11 43 
15 7 43 
15 21 43 
15 18 43 
15 9 43 
15 8 43 
15 17 43 
15 16 43 
15 6 43 
15 3 43 
16 7 43 
16 2 43 
16 15 43 
17 20 43 
17 21 43 
17 7 43 
17 15 43 
17 1 43 
17 19 43 
17 5 43 
17 12 43 
17 11 43 
17 9 43 
18 2 43 
18 8 43 
18 1 43 
18 20 43 
18 22 43 
18 12 43 
18 19 43 
18 13 43 
18 7 43 
18 11 43 
18 4 43 
18 10 43 
18 9 43 
18 15 43 
18 21 43 
18 5 43 
18 14 43 
18 6 43 
18 17 43 
19 2 43 
19 13 43 
19 12 43 
19 20 43 
19 4 43 
19 15 43 
19 11 43 
19 22 43 
19 10 43 
19 21 43 
19 7 43 
19 18 43 
19 5 43 
19 9 43 
19 1 43 
19 6 43 
19 17 43 
19 8 43 
20 19 43 
20 15 43 
20 12 43 
20 10 43 
20 11 43 
20 5 43 
20 2 43 
20 8 43 
20 22 43 
20 17 43 
20 13 43 
20 7 43 
20 4 43 
20 18 43 
20 9 43 
20 1 43 
20 6 43 
20 16 43 
20 21 43 
20 3 43 
21 19 43 
21 5 43 
21 12 43 
21 22 43 
21 4 43 
21 9 43 
21 13 43 
21 1 43 
21 8 43 
21 15 43 
21 17 43 
21 14 43 
21 10 43 
21 20 43 
21 2 43 
21 11 43 
21 7 43 
21 18 43 
22 11 43 
22 19 43 
22 20 43 
22 2 43 
22 12 43 
22 15 43 
22 5 43 
22 10 43 
22 13 43 
22 7 43 
22 18 43 
22 4 43 
22 9 43 
22 21 43 
22 1 43 
22 14 43 
22 3 43 
22 8 43 
1 2 44 
1 10 44 
1 18 44 
1 7 44 
1 12 44 
1 14 44 
1 15 44 
1 20 44 
1 22 44 
1 21 44 
1 9 44 
1 19 44 
1 13 44 
1 5 44 
1 11 44 
1 4 44 
1 17 44 
1 8 44 
2 13 44 
2 18 44 
2 19 44 
2 12 44 
2 1 44 
2 10 44 
2 5 44 
2 22 44 
2 15 44 
2 14 44 
2 20 44 
2 4 44 
2 7 44 
2 11 44 
2 6 44 
2 9 44 
2 16 44 
2 17 44 
2 21 44 
3 10 44 
4 19 44 
4 14 44 
4 12 44 
4 2 44 
4 15 44 
4 9 44 
4 20 44 
4 22 44 
4 11 44 
4 13 44 
4 18 44 
4 7 44 
4 10 44 
4 21 44 
4 1 44 
4 6 44 
5 20 44 
5 15 44 
5 12 44 
5 7 44 
5 10 44 
5 22 44 
5 19 44 
5 11 44 
5 13 44 
5 2 44 
5 18 44 
5 21 44 
5 1 44 
5 9 44 
5 17 44 
5 14 44 
5 4 44 
6 7 44 
6 20 44 
6 15 44 
6 10 44 
6 2 44 
6 18 44 
7 9 44 
7 14 44 
7 15 44 
7 20 44 
7 8 44 
7 13 44 
7 19 44 
7 12 44 
7 5 44 
7 2 44 
7 21 44 
7 22 44 
7 1 44 
7 11 44 
7 10 44 
7 17 44 
7 18 44 
7 4 44 
7 6 44 
7 16 44 
7 3 44 
8 20 44 
8 11 44 
8 7 44 
8 9 44 
8 18 44 
8 1 44 
8 13 44 
8 19 44 
9 7 44 
9 4 44 
9 22 44 
9 20 44 
9 19 44 
9 12 44 
9 15 44 
9 18 44 
9 11 44 
9 10 44 
9 2 44 
9 13 44 
9 14 44 
9 21 44 
9 1 44 
9 8 44 
9 5 44 
9 17 44 
10 15 44 
10 2 44 
10 20 44 
10 19 44 
10 14 44 
10 12 44 
10 5 44 
10 22 44 
10 13 44 
10 7 44 
10 11 44 
10 1 44 
10 4 44 
10 18 44 
10 9 44 
10 17 44 
10 21 44 
10 6 44 
10 3 44 
11 20 44 
11 22 44 
11 19 44 
11 13 44 
11 15 44 
11 2 44 
11 14 44 
11 5 44 
11 10 44 
11 7 44 
11 18 44 
11 4 44 
11 9 44 
11 8 44 
11 12 44 
11 1 44 
11 21 44 
11 17 44 
12 13 44 
12 19 44 
12 2 44 
12 15 44 
12 20 44 
12 5 44 
12 4 44 
12 22 44 
12 21 44 
12 10 44 
12 7 44 
12 18 44 
12 9 44 
12 1 44 
12 14 44 
12 11 44 
12 17 44 
13 12 44 
13 2 44 
13 19 44 
13 15 44 
13 20 44 
13 11 44 
13 22 44 
13 10 44 
13 7 44 
13 18 44 
13 4 44 
13 5 44 
13 9 44 
13 1 44 
13 21 44 
13 17 44 
14 4 44 
14 21 44 
14 10 44 
14 2 44 
14 11 44 
14 9 44 
14 7 44 
14 12 44 
14 15 44 
14 5 44 
14 22 44 
14 20 44 
14 18 44 
14 19 44 
14 16 44 
15 10 44 
15 12 44 
15 14 44 
15 1 44 
15 13 44 
15 19 44 
15 5 44 
15 2 44 
15 22 44 
15 4 44 
15 11 44 
15 21 44 
15 18 44 
15 9 44 
15 8 44 
15 17 44 
15 16 44 
15 6 44 
15 3 44 
16 2 44 
16 15 44 
16 20 44 
17 20 44 
17 21 44 
17 7 44 
17 15 44 
17 1 44 
17 19 44 
17 5 44 
17 11 44 
18 2 44 
18 8 44 
18 1 44 
18 20 44 
18 22 44 
18 12 44 
18 19 44 
18 13 44 
18 7 44 
18 11 44 
18 4 44 
18 10 44 
18 9 44 
18 15 44 
18 21 44 
18 5 44 
18 14 44 
18 6 44 
18 17 44 
19 2 44 
19 13 44 
19 12 44 
19 20 44 
19 4 44 
19 15 44 
19 11 44 
19 22 44 
19 10 44 
19 21 44 
19 7 44 
19 18 44 
19 5 44 
19 9 44 
19 1 44 
19 6 44 
19 17 44 
19 14 44 
20 19 44 
20 15 44 
20 12 44 
20 10 44 
20 11 44 
20 5 44 
20 2 44 
20 8 44 
20 22 44 
20 17 44 
20 13 44 
20 7 44 
20 4 44 
20 18 44 
20 9 44 
20 1 44 
20 6 44 
20 16 44 
20 21 44 
20 3 44 
20 14 44 
21 19 44 
21 5 44 
21 22 44 
21 4 44 
21 9 44 
21 13 44 
21 1 44 
21 8 44 
21 15 44 
21 17 44 
21 14 44 
21 10 44 
21 20 44 
21 2 44 
21 11 44 
21 18 44 
22 11 44 
22 19 44 
22 20 44 
22 2 44 
22 12 44 
22 15 44 
22 5 44 
22 10 44 
22 13 44 
22 7 44 
22 18 44 
22 4 44 
22 9 44 
22 21 44 
22 1 44 
22 14 44 
22 3 44 
22 8 44 
1 2 45 
1 10 45 
1 18 45 
1 7 45 
1 12 45 
1 14 45 
1 15 45 
1 20 45 
1 22 45 
1 21 45 
1 9 45 
1 19 45 
1 13 45 
1 5 45 
1 11 45 
1 4 45 
1 17 45 
1 8 45 
2 13 45 
2 18 45 
2 19 45 
2 12 45 
2 1 45 
2 10 45 
2 5 45 
2 22 45 
2 15 45 
2 14 45 
2 20 45 
2 4 45 
2 7 45 
2 11 45 
2 6 45 
2 9 45 
2 16 45 
2 21 45 
2 3 45 
3 10 45 
3 17 45 
3 4 45 
4 19 45 
4 14 45 
4 12 45 
4 2 45 
4 15 45 
4 9 45 
4 20 45 
4 22 45 
4 11 45 
4 13 45 
4 18 45 
4 7 45 
4 10 45 
4 21 45 
4 1 45 
5 20 45 
5 15 45 
5 12 45 
5 7 45 
5 10 45 
5 22 45 
5 19 45 
5 11 45 
5 13 45 
5 2 45 
5 18 45 
5 21 45 
5 1 45 
5 9 45 
5 17 45 
5 14 45 
5 4 45 
6 20 45 
6 15 45 
6 10 45 
6 2 45 
6 18 45 
6 19 45 
7 9 45 
7 14 45 
7 15 45 
7 20 45 
7 8 45 
7 13 45 
7 19 45 
7 12 45 
7 5 45 
7 2 45 
7 21 45 
7 22 45 
7 1 45 
7 11 45 
7 10 45 
7 17 45 
7 18 45 
7 4 45 
7 6 45 
7 16 45 
7 3 45 
8 11 45 
8 7 45 
8 9 45 
8 18 45 
8 1 45 
8 13 45 
8 19 45 
8 21 45 
9 7 45 
9 4 45 
9 22 45 
9 20 45 
9 19 45 
9 12 45 
9 15 45 
9 18 45 
9 11 45 
9 10 45 
9 2 45 
9 13 45 
9 14 45 
9 21 45 
9 1 45 
9 8 45 
9 5 45 
9 17 45 
9 6 45 
10 15 45 
10 2 45 
10 20 45 
10 19 45 
10 14 45 
10 12 45 
10 5 45 
10 22 45 
10 13 45 
10 7 45 
10 11 45 
10 1 45 
10 4 45 
10 18 45 
10 9 45 
10 21 45 
10 6 45 
10 3 45 
11 20 45 
11 22 45 
11 19 45 
11 13 45 
11 15 45 
11 2 45 
11 14 45 
11 5 45 
11 10 45 
11 7 45 
11 18 45 
11 4 45 
11 9 45 
11 8 45 
11 12 45 
11 1 45 
11 21 45 
11 17 45 
12 13 45 
12 19 45 
12 2 45 
12 15 45 
12 20 45 
12 5 45 
12 4 45 
12 22 45 
12 10 45 
12 7 45 
12 18 45 
12 9 45 
12 1 45 
12 14 45 
12 11 45 
13 12 45 
13 2 45 
13 19 45 
13 15 45 
13 20 45 
13 11 45 
13 22 45 
13 10 45 
13 7 45 
13 18 45 
13 4 45 
13 5 45 
13 9 45 
13 1 45 
13 21 45 
13 8 45 
14 4 45 
14 21 45 
14 10 45 
14 2 45 
14 11 45 
14 9 45 
14 7 45 
14 12 45 
14 15 45 
14 5 45 
14 22 45 
14 20 45 
14 18 45 
14 19 45 
14 16 45 
14 13 45 
14 1 45 
15 10 45 
15 12 45 
15 14 45 
15 1 45 
15 13 45 
15 19 45 
15 5 45 
15 2 45 
15 22 45 
15 4 45 
15 11 45 
15 21 45 
15 18 45 
15 9 45 
15 17 45 
15 16 45 
15 6 45 
16 2 45 
16 20 45 
16 7 45 
17 20 45 
17 21 45 
17 7 45 
17 1 45 
17 19 45 
17 5 45 
17 11 45 
17 10 45 
18 2 45 
18 8 45 
18 1 45 
18 20 45 
18 22 45 
18 12 45 
18 19 45 
18 13 45 
18 7 45 
18 11 45 
18 4 45 
18 10 45 
18 9 45 
18 15 45 
18 21 45 
18 5 45 
18 14 45 
18 6 45 
19 2 45 
19 13 45 
19 12 45 
19 20 45 
19 4 45 
19 15 45 
19 11 45 
19 22 45 
19 10 45 
19 21 45 
19 7 45 
19 18 45 
19 5 45 
19 9 45 
19 1 45 
19 17 45 
19 14 45 
19 8 45 
20 19 45 
20 15 45 
20 12 45 
20 10 45 
20 11 45 
20 5 45 
20 2 45 
20 8 45 
20 22 45 
20 17 45 
20 13 45 
20 7 45 
20 4 45 
20 18 45 
20 9 45 
20 1 45 
20 6 45 
20 16 45 
20 21 45 
20 3 45 
20 14 45 
21 19 45 
21 5 45 
21 22 45 
21 4 45 
21 9 45 
21 13 45 
21 1 45 
21 8 45 
21 15 45 
21 14 45 
21 10 45 
21 20 45 
21 2 45 
21 11 45 
21 18 45 
21 12 45 
22 11 45 
22 19 45 
22 20 45 
22 2 45 
22 12 45 
22 15 45 
22 5 45 
22 10 45 
22 13 45 
22 7 45 
22 18 45 
22 4 45 
22 9 45 
22 21 45 
22 1 45 
22 14 45 
1 2 46 
1 10 46 
1 18 46 
1 7 46 
1 12 46 
1 14 46 
1 15 46 
1 20 46 
1 22 46 
1 21 46 
1 9 46 
1 19 46 
1 13 46 
1 5 46 
1 11 46 
1 4 46 
1 17 46 
1 8 46 
1 6 46 
2 13 46 
2 18 46 
2 19 46 
2 12 46 
2 1 46 
2 10 46 
2 5 46 
2 22 46 
2 15 46 
2 14 46 
2 20 46 
2 4 46 
2 7 46 
2 11 46 
2 6 46 
2 9 46 
2 16 46 
2 21 46 
2 3 46 
3 17 46 
4 19 46 
4 14 46 
4 12 46 
4 2 46 
4 15 46 
4 9 46 
4 20 46 
4 22 46 
4 11 46 
4 13 46 
4 18 46 
4 7 46 
4 10 46 
4 21 46 
4 1 46 
4 5 46 
4 3 46 
5 20 46 
5 15 46 
5 12 46 
5 7 46 
5 10 46 
5 22 46 
5 19 46 
5 11 46 
5 13 46 
5 2 46 
5 18 46 
5 21 46 
5 1 46 
5 9 46 
5 17 46 
5 14 46 
5 4 46 
6 20 46 
6 15 46 
6 10 46 
6 2 46 
6 18 46 
6 4 46 
7 9 46 
7 14 46 
7 15 46 
7 20 46 
7 8 46 
7 13 46 
7 19 46 
7 12 46 
7 5 46 
7 2 46 
7 21 46 
7 22 46 
7 1 46 
7 11 46 
7 10 46 
7 17 46 
7 18 46 
7 4 46 
7 6 46 
7 16 46 
7 3 46 
8 11 46 
8 7 46 
8 9 46 
8 18 46 
8 1 46 
8 13 46 
8 19 46 
8 20 46 
9 7 46 
9 4 46 
9 22 46 
9 20 46 
9 19 46 
9 12 46 
9 15 46 
9 18 46 
9 11 46 
9 10 46 
9 2 46 
9 13 46 
9 14 46 
9 21 46 
9 1 46 
9 8 46 
9 5 46 
9 17 46 
9 6 46 
10 15 46 
10 2 46 
10 20 46 
10 19 46 
10 14 46 
10 12 46 
10 5 46 
10 22 46 
10 13 46 
10 7 46 
10 11 46 
10 1 46 
10 4 46 
10 18 46 
10 9 46 
10 21 46 
10 6 46 
10 3 46 
10 17 46 
11 20 46 
11 22 46 
11 19 46 
11 13 46 
11 15 46 
11 2 46 
11 14 46 
11 5 46 
11 10 46 
11 7 46 
11 18 46 
11 4 46 
11 9 46 
11 8 46 
11 12 46 
11 1 46 
11 21 46 
11 17 46 
12 13 46 
12 19 46 
12 2 46 
12 15 46 
12 20 46 
12 5 46 
12 4 46 
12 22 46 
12 10 46 
12 7 46 
12 18 46 
12 9 46 
12 1 46 
12 14 46 
12 11 46 
12 21 46 
13 12 46 
13 2 46 
13 19 46 
13 15 46 
13 20 46 
13 11 46 
13 22 46 
13 10 46 
13 7 46 
13 18 46 
13 4 46 
13 5 46 
13 9 46 
13 1 46 
13 21 46 
13 8 46 
14 4 46 
14 21 46 
14 10 46 
14 2 46 
14 11 46 
14 9 46 
14 7 46 
14 12 46 
14 15 46 
14 5 46 
14 22 46 
14 20 46 
14 18 46 
14 19 46 
14 16 46 
14 1 46 
14 8 46 
15 10 46 
15 12 46 
15 14 46 
15 1 46 
15 13 46 
15 19 46 
15 5 46 
15 2 46 
15 22 46 
15 4 46 
15 11 46 
15 21 46 
15 18 46 
15 9 46 
15 17 46 
15 16 46 
15 6 46 
16 20 46 
16 7 46 
17 20 46 
17 21 46 
17 7 46 
17 1 46 
17 19 46 
17 5 46 
17 11 46 
17 2 46 
18 2 46 
18 8 46 
18 1 46 
18 20 46 
18 22 46 
18 12 46 
18 19 46 
18 13 46 
18 7 46 
18 11 46 
18 4 46 
18 10 46 
18 9 46 
18 15 46 
18 21 46 
18 5 46 
18 14 46 
18 6 46 
19 2 46 
19 13 46 
19 12 46 
19 20 46 
19 4 46 
19 15 46 
19 11 46 
19 22 46 
19 10 46 
19 21 46 
19 7 46 
19 18 46 
19 5 46 
19 9 46 
19 1 46 
19 17 46 
19 14 46 
19 8 46 
20 19 46 
20 15 46 
20 12 46 
20 10 46 
20 11 46 
20 5 46 
20 2 46 
20 8 46 
20 22 46 
20 17 46 
20 13 46 
20 7 46 
20 4 46 
20 18 46 
20 9 46 
20 1 46 
20 6 46 
20 16 46 
20 21 46 
20 14 46 
21 19 46 
21 5 46 
21 22 46 
21 4 46 
21 9 46 
21 13 46 
21 1 46 
21 8 46 
21 15 46 
21 14 46 
21 20 46 
21 2 46 
21 11 46 
21 18 46 
21 12 46 
21 7 46 
22 11 46 
22 19 46 
22 20 46 
22 2 46 
22 12 46 
22 15 46 
22 5 46 
22 13 46 
22 7 46 
22 18 46 
22 4 46 
22 9 46 
22 21 46 
22 1 46 
22 14 46 
22 6 46 
1 2 47 
1 10 47 
1 18 47 
1 7 47 
1 12 47 
1 14 47 
1 15 47 
1 20 47 
1 22 47 
1 21 47 
1 9 47 
1 19 47 
1 13 47 
1 5 47 
1 11 47 
1 4 47 
1 17 47 
1 8 47 
1 6 47 
2 13 47 
2 18 47 
2 19 47 
2 12 47 
2 1 47 
2 10 47 
2 5 47 
2 22 47 
2 15 47 
2 14 47 
2 20 47 
2 4 47 
2 7 47 
2 11 47 
2 6 47 
2 9 47 
2 16 47 
2 21 47 
2 3 47 
2 17 47 
3 17 47 
3 18 47 
3 4 47 
4 19 47 
4 14 47 
4 12 47 
4 2 47 
4 15 47 
4 9 47 
4 20 47 
4 22 47 
4 11 47 
4 13 47 
4 18 47 
4 7 47 
4 10 47 
4 21 47 
4 1 47 
4 5 47 
5 20 47 
5 15 47 
5 12 47 
5 7 47 
5 10 47 
5 22 47 
5 19 47 
5 11 47 
5 13 47 
5 2 47 
5 18 47 
5 21 47 
5 1 47 
5 9 47 
5 17 47 
5 14 47 
5 4 47 
6 20 47 
6 15 47 
6 10 47 
6 2 47 
6 18 47 
6 11 47 
7 9 47 
7 14 47 
7 15 47 
7 20 47 
7 8 47 
7 13 47 
7 19 47 
7 12 47 
7 5 47 
7 2 47 
7 21 47 
7 22 47 
7 1 47 
7 11 47 
7 10 47 
7 17 47 
7 18 47 
7 4 47 
7 6 47 
7 16 47 
7 3 47 
8 11 47 
8 7 47 
8 9 47 
8 18 47 
8 1 47 
8 13 47 
8 19 47 
8 20 47 
8 5 47 
8 4 47 
9 7 47 
9 4 47 
9 22 47 
9 20 47 
9 19 47 
9 12 47 
9 15 47 
9 18 47 
9 11 47 
9 10 47 
9 2 47 
9 13 47 
9 14 47 
9 21 47 
9 1 47 
9 8 47 
9 5 47 
9 17 47 
9 6 47 
10 15 47 
10 2 47 
10 20 47 
10 19 47 
10 14 47 
10 12 47 
10 5 47 
10 22 47 
10 13 47 
10 7 47 
10 11 47 
10 1 47 
10 4 47 
10 18 47 
10 9 47 
10 21 47 
10 6 47 
11 20 47 
11 22 47 
11 19 47 
11 13 47 
11 15 47 
11 2 47 
11 14 47 
11 5 47 
11 10 47 
11 7 47 
11 18 47 
11 4 47 
11 9 47 
11 8 47 
11 12 47 
11 1 47 
11 21 47 
11 17 47 
12 13 47 
12 19 47 
12 2 47 
12 15 47 
12 20 47 
12 5 47 
12 4 47 
12 22 47 
12 10 47 
12 7 47 
12 18 47 
12 9 47 
12 1 47 
12 14 47 
12 11 47 
12 21 47 
13 12 47 
13 2 47 
13 19 47 
13 15 47 
13 20 47 
13 11 47 
13 22 47 
13 10 47 
13 7 47 
13 18 47 
13 4 47 
13 5 47 
13 9 47 
13 1 47 
13 21 47 
14 4 47 
14 21 47 
14 10 47 
14 2 47 
14 11 47 
14 9 47 
14 7 47 
14 12 47 
14 5 47 
14 22 47 
14 20 47 
14 18 47 
14 19 47 
14 16 47 
14 1 47 
15 10 47 
15 12 47 
15 14 47 
15 1 47 
15 13 47 
15 19 47 
15 5 47 
15 2 47 
15 22 47 
15 4 47 
15 11 47 
15 21 47 
15 18 47 
15 9 47 
15 6 47 
16 7 47 
16 14 47 
17 20 47 
17 21 47 
17 7 47 
17 1 47 
17 19 47 
17 5 47 
17 11 47 
17 2 47 
17 3 47 
17 18 47 
18 2 47 
18 8 47 
18 1 47 
18 20 47 
18 22 47 
18 12 47 
18 19 47 
18 13 47 
18 7 47 
18 11 47 
18 4 47 
18 10 47 
18 9 47 
18 15 47 
18 21 47 
18 5 47 
18 14 47 
18 6 47 
19 2 47 
19 13 47 
19 12 47 
19 20 47 
19 4 47 
19 15 47 
19 11 47 
19 22 47 
19 10 47 
19 21 47 
19 7 47 
19 18 47 
19 5 47 
19 9 47 
19 1 47 
19 17 47 
19 14 47 
19 8 47 
20 19 47 
20 12 47 
20 10 47 
20 11 47 
20 5 47 
20 2 47 
20 8 47 
20 22 47 
20 17 47 
20 13 47 
20 7 47 
20 4 47 
20 18 47 
20 9 47 
20 1 47 
20 6 47 
20 16 47 
20 21 47 
20 14 47 
21 5 47 
21 22 47 
21 4 47 
21 9 47 
21 13 47 
21 1 47 
21 8 47 
21 15 47 
21 14 47 
21 20 47 
21 2 47 
21 11 47 
21 18 47 
21 12 47 
21 7 47 
21 10 47 
22 11 47 
22 19 47 
22 20 47 
22 2 47 
22 12 47 
22 15 47 
22 5 47 
22 13 47 
22 7 47 
22 18 47 
22 4 47 
22 9 47 
22 21 47 
22 1 47 
22 14 47 
22 6 47 
22 10 47 
22 16 47 
1 2 48 
1 10 48 
1 18 48 
1 7 48 
1 12 48 
1 14 48 
1 15 48 
1 20 48 
1 22 48 
1 21 48 
1 9 48 
1 19 48 
1 13 48 
1 5 48 
1 11 48 
1 4 48 
1 17 48 
1 8 48 
2 13 48 
2 18 48 
2 19 48 
2 12 48 
2 1 48 
2 10 48 
2 5 48 
2 22 48 
2 15 48 
2 14 48 
2 20 48 
2 4 48 
2 7 48 
2 11 48 
2 6 48 
2 9 48 
2 16 48 
2 21 48 
2 3 48 
2 17 48 
3 17 48 
3 4 48 
3 11 48 
4 19 48 
4 14 48 
4 12 48 
4 2 48 
4 15 48 
4 9 48 
4 20 48 
4 22 48 
4 11 48 
4 13 48 
4 18 48 
4 7 48 
4 10 48 
4 21 48 
4 1 48 
4 5 48 
4 8 48 
5 20 48 
5 15 48 
5 12 48 
5 7 48 
5 10 48 
5 22 48 
5 19 48 
5 11 48 
5 13 48 
5 2 48 
5 18 48 
5 21 48 
5 1 48 
5 9 48 
5 17 48 
5 14 48 
5 4 48 
5 8 48 
6 20 48 
6 15 48 
6 10 48 
6 2 48 
6 18 48 
6 19 48 
7 9 48 
7 14 48 
7 15 48 
7 20 48 
7 8 48 
7 13 48 
7 19 48 
7 12 48 
7 5 48 
7 2 48 
7 21 48 
7 22 48 
7 1 48 
7 11 48 
7 10 48 
7 17 48 
7 18 48 
7 4 48 
7 6 48 
7 16 48 
7 3 48 
8 11 48 
8 9 48 
8 18 48 
8 1 48 
8 13 48 
8 19 48 
8 20 48 
8 5 48 
8 4 48 
8 21 48 
9 7 48 
9 4 48 
9 22 48 
9 20 48 
9 19 48 
9 12 48 
9 15 48 
9 18 48 
9 11 48 
9 10 48 
9 2 48 
9 13 48 
9 14 48 
9 21 48 
9 1 48 
9 8 48 
9 5 48 
9 17 48 
9 6 48 
10 15 48 
10 2 48 
10 20 48 
10 19 48 
10 14 48 
10 12 48 
10 5 48 
10 22 48 
10 13 48 
10 7 48 
10 11 48 
10 1 48 
10 4 48 
10 18 48 
10 9 48 
10 21 48 
10 6 48 
10 8 48 
10 17 48 
11 20 48 
11 22 48 
11 19 48 
11 13 48 
11 15 48 
11 2 48 
11 14 48 
11 5 48 
11 10 48 
11 7 48 
11 18 48 
11 4 48 
11 9 48 
11 8 48 
11 12 48 
11 1 48 
11 21 48 
11 17 48 
11 6 48 
12 13 48 
12 19 48 
12 2 48 
12 15 48 
12 20 48 
12 5 48 
12 4 48 
12 22 48 
12 10 48 
12 7 48 
12 18 48 
12 9 48 
12 1 48 
12 14 48 
12 11 48 
12 21 48 
13 12 48 
13 2 48 
13 19 48 
13 15 48 
13 20 48 
13 11 48 
13 22 48 
13 10 48 
13 7 48 
13 18 48 
13 4 48 
13 5 48 
13 9 48 
13 1 48 
13 21 48 
14 4 48 
14 21 48 
14 10 48 
14 2 48 
14 11 48 
14 9 48 
14 7 48 
14 12 48 
14 5 48 
14 22 48 
14 20 48 
14 18 48 
14 19 48 
14 16 48 
14 1 48 
14 15 48 
14 3 48 
15 10 48 
15 12 48 
15 1 48 
15 13 48 
15 19 48 
15 5 48 
15 2 48 
15 22 48 
15 4 48 
15 11 48 
15 21 48 
15 18 48 
15 9 48 
15 6 48 
15 20 48 
16 7 48 
17 20 48 
17 7 48 
17 1 48 
17 19 48 
17 5 48 
17 11 48 
17 2 48 
17 3 48 
18 2 48 
18 8 48 
18 1 48 
18 20 48 
18 22 48 
18 12 48 
18 19 48 
18 13 48 
18 7 48 
18 11 48 
18 4 48 
18 10 48 
18 9 48 
18 15 48 
18 21 48 
18 5 48 
18 14 48 
18 6 48 
19 2 48 
19 13 48 
19 12 48 
19 20 48 
19 4 48 
19 15 48 
19 11 48 
19 22 48 
19 10 48 
19 7 48 
19 18 48 
19 5 48 
19 9 48 
19 1 48 
19 17 48 
19 14 48 
19 8 48 
20 19 48 
20 12 48 
20 10 48 
20 11 48 
20 5 48 
20 2 48 
20 8 48 
20 22 48 
20 17 48 
20 13 48 
20 7 48 
20 4 48 
20 18 48 
20 9 48 
20 1 48 
20 6 48 
20 21 48 
20 14 48 
20 15 48 
21 5 48 
21 22 48 
21 4 48 
21 9 48 
21 13 48 
21 1 48 
21 8 48 
21 15 48 
21 14 48 
21 20 48 
21 2 48 
21 12 48 
21 7 48 
21 10 48 
22 11 48 
22 19 48 
22 20 48 
22 2 48 
22 12 48 
22 15 48 
22 5 48 
22 13 48 
22 7 48 
22 18 48 
22 4 48 
22 9 48 
22 21 48 
22 1 48 
22 14 48 
22 6 48 
22 10 48 
22 16 48 
22 3 48 
1 2 49 
1 10 49 
1 18 49 
1 7 49 
1 12 49 
1 14 49 
1 15 49 
1 20 49 
1 22 49 
1 21 49 
1 9 49 
1 19 49 
1 13 49 
1 5 49 
1 11 49 
1 4 49 
1 17 49 
1 8 49 
2 13 49 
2 18 49 
2 19 49 
2 12 49 
2 1 49 
2 10 49 
2 5 49 
2 22 49 
2 15 49 
2 14 49 
2 20 49 
2 4 49 
2 7 49 
2 11 49 
2 6 49 
2 9 49 
2 21 49 
2 17 49 
3 17 49 
3 4 49 
3 11 49 
3 12 49 
3 19 49 
4 19 49 
4 14 49 
4 12 49 
4 2 49 
4 15 49 
4 9 49 
4 20 49 
4 22 49 
4 11 49 
4 13 49 
4 18 49 
4 7 49 
4 10 49 
4 21 49 
4 1 49 
4 5 49 
4 8 49 
5 20 49 
5 15 49 
5 12 49 
5 7 49 
5 10 49 
5 22 49 
5 19 49 
5 11 49 
5 13 49 
5 2 49 
5 18 49 
5 21 49 
5 1 49 
5 9 49 
5 17 49 
5 14 49 
5 4 49 
5 8 49 
6 20 49 
6 15 49 
6 10 49 
6 2 49 
6 18 49 
6 5 49 
7 9 49 
7 14 49 
7 15 49 
7 20 49 
7 8 49 
7 13 49 
7 19 49 
7 12 49 
7 5 49 
7 2 49 
7 21 49 
7 22 49 
7 1 49 
7 11 49 
7 10 49 
7 17 49 
7 18 49 
7 4 49 
7 6 49 
7 16 49 
7 3 49 
8 11 49 
8 9 49 
8 18 49 
8 1 49 
8 20 49 
8 5 49 
8 4 49 
8 21 49 
9 7 49 
9 4 49 
9 22 49 
9 20 49 
9 19 49 
9 12 49 
9 15 49 
9 18 49 
9 11 49 
9 10 49 
9 2 49 
9 13 49 
9 14 49 
9 21 49 
9 1 49 
9 8 49 
9 5 49 
9 17 49 
9 6 49 
10 15 49 
10 2 49 
10 20 49 
10 19 49 
10 14 49 
10 12 49 
10 5 49 
10 22 49 
10 13 49 
10 7 49 
10 11 49 
10 1 49 
10 4 49 
10 18 49 
10 9 49 
10 21 49 
10 6 49 
10 8 49 
11 20 49 
11 22 49 
11 19 49 
11 13 49 
11 15 49 
11 2 49 
11 14 49 
11 5 49 
11 10 49 
11 7 49 
11 18 49 
11 4 49 
11 9 49 
11 8 49 
11 12 49 
11 1 49 
11 21 49 
11 17 49 
11 3 49 
12 13 49 
12 19 49 
12 2 49 
12 15 49 
12 20 49 
12 5 49 
12 4 49 
12 22 49 
12 10 49 
12 7 49 
12 18 49 
12 9 49 
12 1 49 
12 14 49 
12 11 49 
12 21 49 
13 12 49 
13 2 49 
13 19 49 
13 15 49 
13 20 49 
13 11 49 
13 22 49 
13 10 49 
13 7 49 
13 18 49 
13 4 49 
13 5 49 
13 9 49 
13 1 49 
13 14 49 
14 4 49 
14 21 49 
14 10 49 
14 2 49 
14 11 49 
14 9 49 
14 7 49 
14 12 49 
14 5 49 
14 22 49 
14 20 49 
14 18 49 
14 19 49 
14 1 49 
14 15 49 
15 10 49 
15 12 49 
15 1 49 
15 13 49 
15 19 49 
15 2 49 
15 22 49 
15 4 49 
15 11 49 
15 21 49 
15 9 49 
15 6 49 
15 20 49 
16 7 49 
16 22 49 
17 7 49 
17 1 49 
17 19 49 
17 5 49 
17 11 49 
17 2 49 
17 3 49 
17 15 49 
18 2 49 
18 8 49 
18 1 49 
18 20 49 
18 22 49 
18 12 49 
18 19 49 
18 13 49 
18 7 49 
18 11 49 
18 4 49 
18 10 49 
18 9 49 
18 15 49 
18 21 49 
18 5 49 
18 14 49 
18 6 49 
19 2 49 
19 13 49 
19 12 49 
19 20 49 
19 4 49 
19 15 49 
19 11 49 
19 22 49 
19 10 49 
19 7 49 
19 18 49 
19 5 49 
19 9 49 
19 1 49 
19 17 49 
19 14 49 
19 8 49 
19 6 49 
20 19 49 
20 12 49 
20 10 49 
20 11 49 
20 5 49 
20 2 49 
20 8 49 
20 22 49 
20 17 49 
20 13 49 
20 7 49 
20 4 49 
20 18 49 
20 9 49 
20 1 49 
20 6 49 
20 21 49 
20 14 49 
20 15 49 
21 5 49 
21 22 49 
21 9 49 
21 13 49 
21 1 49 
21 8 49 
21 15 49 
21 14 49 
21 20 49 
21 2 49 
21 12 49 
21 7 49 
21 10 49 
21 18 49 
22 11 49 
22 19 49 
22 20 49 
22 2 49 
22 12 49 
22 15 49 
22 5 49 
22 13 49 
22 7 49 
22 18 49 
22 4 49 
22 9 49 
22 21 49 
22 1 49 
22 14 49 
22 10 49 
22 16 49 
1 2 50 
1 10 50 
1 18 50 
1 7 50 
1 12 50 
1 14 50 
1 15 50 
1 20 50 
1 22 50 
1 21 50 
1 9 50 
1 19 50 
1 13 50 
1 5 50 
1 11 50 
1 4 50 
1 17 50 
1 8 50 
1 3 50 
2 13 50 
2 18 50 
2 19 50 
2 12 50 
2 1 50 
2 10 50 
2 5 50 
2 22 50 
2 15 50 
2 14 50 
2 20 50 
2 4 50 
2 7 50 
2 11 50 
2 6 50 
2 9 50 
2 21 50 
2 17 50 
3 17 50 
3 11 50 
3 12 50 
3 19 50 
3 7 50 
4 19 50 
4 14 50 
4 12 50 
4 2 50 
4 15 50 
4 9 50 
4 20 50 
4 22 50 
4 11 50 
4 13 50 
4 18 50 
4 7 50 
4 10 50 
4 1 50 
4 5 50 
4 8 50 
5 20 50 
5 12 50 
5 7 50 
5 10 50 
5 22 50 
5 19 50 
5 11 50 
5 13 50 
5 2 50 
5 18 50 
5 21 50 
5 1 50 
5 9 50 
5 17 50 
5 14 50 
5 4 50 
5 8 50 
5 6 50 
6 20 50 
6 15 50 
6 10 50 
6 2 50 
6 18 50 
6 9 50 
7 9 50 
7 14 50 
7 15 50 
7 20 50 
7 8 50 
7 13 50 
7 19 50 
7 12 50 
7 5 50 
7 2 50 
7 21 50 
7 22 50 
7 1 50 
7 11 50 
7 10 50 
7 17 50 
7 18 50 
7 4 50 
7 6 50 
7 16 50 
7 3 50 
8 11 50 
8 9 50 
8 18 50 
8 5 50 
8 4 50 
8 21 50 
9 7 50 
9 4 50 
9 22 50 
9 20 50 
9 19 50 
9 12 50 
9 15 50 
9 18 50 
9 11 50 
9 10 50 
9 2 50 
9 13 50 
9 14 50 
9 21 50 
9 1 50 
9 8 50 
9 5 50 
9 6 50 
10 15 50 
10 2 50 
10 20 50 
10 19 50 
10 14 50 
10 12 50 
10 5 50 
10 22 50 
10 13 50 
10 7 50 
10 11 50 
10 1 50 
10 4 50 
10 18 50 
10 9 50 
10 21 50 
10 6 50 
11 20 50 
11 22 50 
11 19 50 
11 13 50 
11 15 50 
11 2 50 
11 14 50 
11 5 50 
11 10 50 
11 7 50 
11 18 50 
11 4 50 
11 9 50 
11 8 50 
11 12 50 
11 1 50 
11 17 50 
11 3 50 
12 13 50 
12 19 50 
12 2 50 
12 15 50 
12 20 50 
12 5 50 
12 4 50 
12 22 50 
12 10 50 
12 7 50 
12 18 50 
12 9 50 
12 1 50 
12 14 50 
12 11 50 
12 21 50 
12 3 50 
13 12 50 
13 2 50 
13 19 50 
13 20 50 
13 11 50 
13 22 50 
13 10 50 
13 7 50 
13 18 50 
13 4 50 
13 5 50 
13 9 50 
13 1 50 
13 14 50 
13 21 50 
14 4 50 
14 21 50 
14 10 50 
14 2 50 
14 11 50 
14 9 50 
14 7 50 
14 12 50 
14 5 50 
14 22 50 
14 20 50 
14 18 50 
14 19 50 
14 1 50 
14 15 50 
15 10 50 
15 12 50 
15 1 50 
15 13 50 
15 19 50 
15 2 50 
15 22 50 
15 4 50 
15 11 50 
15 21 50 
15 9 50 
15 6 50 
15 20 50 
16 7 50 
16 22 50 
17 7 50 
17 1 50 
17 19 50 
17 5 50 
17 11 50 
17 3 50 
17 15 50 
17 22 50 
18 2 50 
18 8 50 
18 1 50 
18 20 50 
18 22 50 
18 12 50 
18 19 50 
18 13 50 
18 7 50 
18 11 50 
18 4 50 
18 10 50 
18 9 50 
18 15 50 
18 21 50 
18 5 50 
18 14 50 
18 6 50 
19 2 50 
19 13 50 
19 12 50 
19 20 50 
19 4 50 
19 15 50 
19 11 50 
19 22 50 
19 10 50 
19 7 50 
19 18 50 
19 5 50 
19 9 50 
19 1 50 
19 17 50 
19 14 50 
20 19 50 
20 12 50 
20 10 50 
20 11 50 
20 5 50 
20 2 50 
20 8 50 
20 22 50 
20 17 50 
20 13 50 
20 7 50 
20 4 50 
20 18 50 
20 9 50 
20 1 50 
20 6 50 
20 21 50 
20 14 50 
20 15 50 
21 5 50 
21 22 50 
21 9 50 
21 13 50 
21 1 50 
21 8 50 
21 15 50 
21 14 50 
21 20 50 
21 2 50 
21 12 50 
21 7 50 
21 10 50 
21 18 50 
21 19 50 
21 4 50 
22 11 50 
22 19 50 
22 20 50 
22 2 50 
22 12 50 
22 15 50 
22 5 50 
22 13 50 
22 7 50 
22 18 50 
22 4 50 
22 9 50 
22 21 50 
22 1 50 
22 14 50 
22 10 50 
22 16 50 
22 8 50 
1 2 51 
1 10 51 
1 18 51 
1 7 51 
1 12 51 
1 14 51 
1 15 51 
1 20 51 
1 22 51 
1 21 51 
1 9 51 
1 19 51 
1 13 51 
1 5 51 
1 11 51 
1 4 51 
1 17 51 
1 8 51 
1 6 51 
2 13 51 
2 18 51 
2 19 51 
2 12 51 
2 1 51 
2 10 51 
2 5 51 
2 22 51 
2 15 51 
2 14 51 
2 20 51 
2 4 51 
2 7 51 
2 11 51 
2 6 51 
2 9 51 
2 21 51 
2 17 51 
3 17 51 
3 12 51 
3 19 51 
3 7 51 
3 22 51 
4 19 51 
4 14 51 
4 12 51 
4 2 51 
4 15 51 
4 9 51 
4 20 51 
4 22 51 
4 11 51 
4 13 51 
4 18 51 
4 7 51 
4 10 51 
4 1 51 
4 5 51 
4 8 51 
5 20 51 
5 12 51 
5 7 51 
5 10 51 
5 22 51 
5 19 51 
5 11 51 
5 13 51 
5 2 51 
5 18 51 
5 21 51 
5 1 51 
5 9 51 
5 17 51 
5 14 51 
5 4 51 
5 8 51 
6 20 51 
6 10 51 
6 2 51 
6 18 51 
6 9 51 
6 5 51 
7 9 51 
7 14 51 
7 20 51 
7 13 51 
7 19 51 
7 12 51 
7 5 51 
7 2 51 
7 21 51 
7 22 51 
7 1 51 
7 11 51 
7 10 51 
7 17 51 
7 18 51 
7 4 51 
7 6 51 
7 16 51 
7 3 51 
8 11 51 
8 9 51 
8 18 51 
8 5 51 
8 4 51 
8 21 51 
8 7 51 
8 22 51 
9 7 51 
9 4 51 
9 22 51 
9 20 51 
9 19 51 
9 12 51 
9 15 51 
9 18 51 
9 11 51 
9 10 51 
9 2 51 
9 13 51 
9 14 51 
9 21 51 
9 1 51 
9 8 51 
9 5 51 
9 6 51 
10 15 51 
10 2 51 
10 20 51 
10 19 51 
10 14 51 
10 12 51 
10 5 51 
10 22 51 
10 13 51 
10 7 51 
10 11 51 
10 1 51 
10 4 51 
10 18 51 
10 9 51 
10 21 51 
10 6 51 
11 20 51 
11 22 51 
11 19 51 
11 13 51 
11 15 51 
11 2 51 
11 14 51 
11 5 51 
11 10 51 
11 7 51 
11 18 51 
11 4 51 
11 9 51 
11 8 51 
11 12 51 
11 1 51 
11 17 51 
11 3 51 
12 13 51 
12 19 51 
12 2 51 
12 15 51 
12 20 51 
12 5 51 
12 4 51 
12 22 51 
12 10 51 
12 7 51 
12 18 51 
12 9 51 
12 1 51 
12 14 51 
12 11 51 
12 21 51 
12 3 51 
13 12 51 
13 2 51 
13 19 51 
13 20 51 
13 11 51 
13 22 51 
13 10 51 
13 7 51 
13 18 51 
13 5 51 
13 9 51 
13 1 51 
13 21 51 
14 4 51 
14 21 51 
14 10 51 
14 2 51 
14 11 51 
14 9 51 
14 7 51 
14 12 51 
14 5 51 
14 22 51 
14 20 51 
14 18 51 
14 19 51 
14 1 51 
14 13 51 
15 10 51 
15 12 51 
15 1 51 
15 13 51 
15 19 51 
15 2 51 
15 22 51 
15 4 51 
15 11 51 
15 21 51 
15 9 51 
15 6 51 
15 20 51 
15 5 51 
16 7 51 
17 7 51 
17 1 51 
17 5 51 
17 11 51 
17 3 51 
17 15 51 
17 22 51 
17 16 51 
18 2 51 
18 8 51 
18 1 51 
18 20 51 
18 22 51 
18 12 51 
18 19 51 
18 13 51 
18 7 51 
18 11 51 
18 4 51 
18 10 51 
18 9 51 
18 15 51 
18 21 51 
18 5 51 
18 14 51 
18 6 51 
19 2 51 
19 13 51 
19 12 51 
19 20 51 
19 4 51 
19 15 51 
19 11 51 
19 22 51 
19 10 51 
19 7 51 
19 18 51 
19 5 51 
19 9 51 
19 1 51 
19 17 51 
19 14 51 
19 21 51 
20 19 51 
20 12 51 
20 10 51 
20 11 51 
20 5 51 
20 2 51 
20 22 51 
20 13 51 
20 7 51 
20 4 51 
20 18 51 
20 9 51 
20 1 51 
20 6 51 
20 21 51 
20 14 51 
20 15 51 
21 5 51 
21 9 51 
21 13 51 
21 1 51 
21 8 51 
21 15 51 
21 14 51 
21 20 51 
21 2 51 
21 12 51 
21 7 51 
21 10 51 
21 18 51 
21 19 51 
21 4 51 
21 11 51 
22 11 51 
22 19 51 
22 20 51 
22 2 51 
22 12 51 
22 15 51 
22 5 51 
22 13 51 
22 7 51 
22 18 51 
22 4 51 
22 9 51 
22 21 51 
22 1 51 
22 14 51 
22 10 51 
22 16 51 
22 8 51 
22 17 51 
1 2 52 
1 10 52 
1 18 52 
1 7 52 
1 12 52 
1 14 52 
1 15 52 
1 20 52 
1 22 52 
1 21 52 
1 9 52 
1 19 52 
1 13 52 
1 5 52 
1 11 52 
1 4 52 
1 17 52 
2 13 52 
2 18 52 
2 19 52 
2 12 52 
2 1 52 
2 10 52 
2 5 52 
2 22 52 
2 15 52 
2 14 52 
2 20 52 
2 4 52 
2 7 52 
2 11 52 
2 6 52 
2 9 52 
2 21 52 
2 17 52 
3 17 52 
3 12 52 
3 7 52 
3 22 52 
3 16 52 
4 19 52 
4 14 52 
4 12 52 
4 2 52 
4 15 52 
4 9 52 
4 20 52 
4 22 52 
4 11 52 
4 18 52 
4 7 52 
4 10 52 
4 1 52 
4 5 52 
4 8 52 
4 21 52 
5 20 52 
5 12 52 
5 7 52 
5 10 52 
5 22 52 
5 19 52 
5 11 52 
5 13 52 
5 2 52 
5 18 52 
5 21 52 
5 1 52 
5 9 52 
5 17 52 
5 14 52 
5 4 52 
5 8 52 
5 6 52 
5 15 52 
6 20 52 
6 10 52 
6 2 52 
6 18 52 
6 9 52 
6 16 52 
7 9 52 
7 14 52 
7 20 52 
7 13 52 
7 19 52 
7 12 52 
7 5 52 
7 2 52 
7 21 52 
7 22 52 
7 1 52 
7 11 52 
7 10 52 
7 17 52 
7 18 52 
7 4 52 
7 6 52 
7 16 52 
7 3 52 
7 15 52 
7 8 52 
8 11 52 
8 9 52 
8 18 52 
8 5 52 
8 4 52 
8 21 52 
8 22 52 
8 1 52 
9 7 52 
9 4 52 
9 22 52 
9 20 52 
9 19 52 
9 12 52 
9 15 52 
9 18 52 
9 11 52 
9 10 52 
9 2 52 
9 13 52 
9 14 52 
9 21 52 
9 1 52 
9 8 52 
9 5 52 
9 6 52 
10 15 52 
10 2 52 
10 20 52 
10 19 52 
10 14 52 
10 12 52 
10 5 52 
10 22 52 
10 13 52 
10 7 52 
10 11 52 
10 1 52 
10 4 52 
10 18 52 
10 9 52 
10 21 52 
10 6 52 
10 3 52 
11 20 52 
11 22 52 
11 19 52 
11 13 52 
11 15 52 
11 2 52 
11 14 52 
11 5 52 
11 10 52 
11 7 52 
11 18 52 
11 4 52 
11 9 52 
11 8 52 
11 12 52 
11 1 52 
11 17 52 
11 21 52 
12 13 52 
12 19 52 
12 2 52 
12 15 52 
12 20 52 
12 5 52 
12 4 52 
12 22 52 
12 10 52 
12 7 52 
12 18 52 
12 9 52 
12 1 52 
12 14 52 
12 11 52 
12 21 52 
12 3 52 
13 12 52 
13 2 52 
13 19 52 
13 20 52 
13 11 52 
13 22 52 
13 10 52 
13 7 52 
13 18 52 
13 5 52 
13 9 52 
13 1 52 
13 21 52 
13 14 52 
13 4 52 
14 4 52 
14 21 52 
14 10 52 
14 2 52 
14 11 52 
14 9 52 
14 7 52 
14 12 52 
14 5 52 
14 22 52 
14 20 52 
14 18 52 
14 19 52 
14 1 52 
14 13 52 
14 3 52 
15 10 52 
15 12 52 
15 1 52 
15 13 52 
15 19 52 
15 2 52 
15 22 52 
15 4 52 
15 11 52 
15 21 52 
15 9 52 
15 6 52 
15 20 52 
15 5 52 
15 18 52 
15 17 52 
16 7 52 
16 17 52 
17 7 52 
17 1 52 
17 5 52 
17 11 52 
17 3 52 
17 15 52 
17 22 52 
17 16 52 
17 10 52 
17 18 52 
18 2 52 
18 8 52 
18 1 52 
18 20 52 
18 22 52 
18 12 52 
18 19 52 
18 13 52 
18 7 52 
18 11 52 
18 4 52 
18 10 52 
18 9 52 
18 15 52 
18 21 52 
18 5 52 
18 14 52 
18 6 52 
19 2 52 
19 13 52 
19 12 52 
19 20 52 
19 4 52 
19 15 52 
19 11 52 
19 22 52 
19 10 52 
19 7 52 
19 18 52 
19 5 52 
19 9 52 
19 1 52 
19 14 52 
19 21 52 
19 3 52 
20 19 52 
20 12 52 
20 10 52 
20 11 52 
20 5 52 
20 2 52 
20 22 52 
20 13 52 
20 7 52 
20 4 52 
20 18 52 
20 9 52 
20 1 52 
20 6 52 
20 21 52 
20 14 52 
20 15 52 
20 8 52 
20 17 52 
21 5 52 
21 9 52 
21 13 52 
21 1 52 
21 8 52 
21 15 52 
21 14 52 
21 20 52 
21 2 52 
21 12 52 
21 7 52 
21 10 52 
21 18 52 
21 19 52 
21 4 52 
21 11 52 
21 22 52 
22 11 52 
22 19 52 
22 20 52 
22 2 52 
22 12 52 
22 15 52 
22 5 52 
22 13 52 
22 7 52 
22 18 52 
22 4 52 
22 9 52 
22 21 52 
22 1 52 
22 14 52 
22 10 52 
22 16 52 
22 8 52 
22 17 52 
22 3 52 
22 6 52 
1 2 53 
1 10 53 
1 18 53 
1 7 53 
1 12 53 
1 14 53 
1 15 53 
1 20 53 
1 22 53 
1 21 53 
1 9 53 
1 19 53 
1 13 53 
1 5 53 
1 11 53 
1 4 53 
1 17 53 
1 6 53 
1 8 53 
2 13 53 
2 18 53 
2 19 53 
2 12 53 
2 1 53 
2 10 53 
2 5 53 
2 22 53 
2 15 53 
2 14 53 
2 20 53 
2 4 53 
2 7 53 
2 11 53 
2 6 53 
2 9 53 
2 21 53 
3 17 53 
3 12 53 
3 7 53 
3 22 53 
3 16 53 
3 10 53 
3 1 53 
4 19 53 
4 14 53 
4 12 53 
4 2 53 
4 15 53 
4 9 53 
4 20 53 
4 22 53 
4 11 53 
4 18 53 
4 7 53 
4 10 53 
4 1 53 
4 5 53 
4 8 53 
4 21 53 
5 20 53 
5 12 53 
5 7 53 
5 10 53 
5 22 53 
5 19 53 
5 11 53 
5 13 53 
5 2 53 
5 18 53 
5 21 53 
5 1 53 
5 9 53 
5 17 53 
5 14 53 
5 4 53 
5 8 53 
5 6 53 
5 15 53 
6 20 53 
6 10 53 
6 2 53 
6 18 53 
6 9 53 
6 5 53 
7 9 53 
7 14 53 
7 20 53 
7 13 53 
7 19 53 
7 12 53 
7 5 53 
7 2 53 
7 21 53 
7 22 53 
7 1 53 
7 11 53 
7 10 53 
7 17 53 
7 18 53 
7 4 53 
7 16 53 
7 3 53 
7 15 53 
7 8 53 
8 11 53 
8 9 53 
8 18 53 
8 5 53 
8 4 53 
8 21 53 
8 22 53 
8 1 53 
8 7 53 
8 20 53 
9 7 53 
9 4 53 
9 22 53 
9 20 53 
9 19 53 
9 12 53 
9 15 53 
9 18 53 
9 11 53 
9 10 53 
9 2 53 
9 13 53 
9 14 53 
9 21 53 
9 1 53 
9 8 53 
9 5 53 
9 6 53 
10 15 53 
10 2 53 
10 20 53 
10 19 53 
10 14 53 
10 12 53 
10 5 53 
10 22 53 
10 13 53 
10 7 53 
10 11 53 
10 1 53 
10 4 53 
10 18 53 
10 9 53 
10 21 53 
10 6 53 
10 3 53 
11 20 53 
11 22 53 
11 19 53 
11 13 53 
11 15 53 
11 2 53 
11 14 53 
11 5 53 
11 10 53 
11 7 53 
11 18 53 
11 4 53 
11 9 53 
11 8 53 
11 12 53 
11 1 53 
11 17 53 
11 21 53 
12 13 53 
12 19 53 
12 2 53 
12 15 53 
12 20 53 
12 5 53 
12 4 53 
12 22 53 
12 10 53 
12 7 53 
12 18 53 
12 9 53 
12 1 53 
12 14 53 
12 11 53 
12 21 53 
12 3 53 
13 12 53 
13 2 53 
13 19 53 
13 20 53 
13 11 53 
13 22 53 
13 10 53 
13 7 53 
13 18 53 
13 5 53 
13 9 53 
13 1 53 
13 21 53 
13 14 53 
13 15 53 
14 4 53 
14 21 53 
14 10 53 
14 2 53 
14 11 53 
14 9 53 
14 7 53 
14 12 53 
14 5 53 
14 22 53 
14 20 53 
14 18 53 
14 19 53 
14 1 53 
14 13 53 
14 15 53 
15 10 53 
15 12 53 
15 1 53 
15 13 53 
15 19 53 
15 2 53 
15 22 53 
15 4 53 
15 11 53 
15 21 53 
15 9 53 
15 6 53 
15 20 53 
15 5 53 
15 18 53 
15 17 53 
15 7 53 
15 14 53 
16 7 53 
16 17 53 
16 3 53 
17 7 53 
17 5 53 
17 3 53 
17 15 53 
17 22 53 
17 16 53 
17 10 53 
17 18 53 
18 2 53 
18 8 53 
18 1 53 
18 20 53 
18 22 53 
18 12 53 
18 19 53 
18 13 53 
18 7 53 
18 11 53 
18 4 53 
18 10 53 
18 9 53 
18 15 53 
18 21 53 
18 5 53 
18 14 53 
18 6 53 
19 2 53 
19 13 53 
19 12 53 
19 20 53 
19 4 53 
19 15 53 
19 11 53 
19 22 53 
19 10 53 
19 7 53 
19 18 53 
19 5 53 
19 9 53 
19 1 53 
19 14 53 
19 21 53 
20 19 53 
20 12 53 
20 10 53 
20 11 53 
20 5 53 
20 2 53 
20 22 53 
20 13 53 
20 7 53 
20 4 53 
20 18 53 
20 9 53 
20 1 53 
20 6 53 
20 21 53 
20 14 53 
20 15 53 
20 8 53 
20 17 53 
21 5 53 
21 9 53 
21 13 53 
21 1 53 
21 8 53 
21 15 53 
21 14 53 
21 20 53 
21 2 53 
21 12 53 
21 7 53 
21 18 53 
21 19 53 
21 4 53 
21 11 53 
21 22 53 
22 11 53 
22 19 53 
22 20 53 
22 2 53 
22 12 53 
22 15 53 
22 5 53 
22 13 53 
22 7 53 
22 18 53 
22 4 53 
22 9 53 
22 21 53 
22 1 53 
22 14 53 
22 10 53 
22 16 53 
22 8 53 
22 17 53 
22 3 53 
22 6 53 
1 2 54 
1 10 54 
1 18 54 
1 7 54 
1 12 54 
1 14 54 
1 15 54 
1 20 54 
1 22 54 
1 21 54 
1 9 54 
1 19 54 
1 13 54 
1 5 54 
1 11 54 
1 4 54 
1 17 54 
1 8 54 
1 3 54 
2 13 54 
2 18 54 
2 19 54 
2 12 54 
2 1 54 
2 10 54 
2 5 54 
2 22 54 
2 15 54 
2 14 54 
2 20 54 
2 4 54 
2 7 54 
2 11 54 
2 6 54 
2 9 54 
2 21 54 
3 17 54 
3 12 54 
3 7 54 
3 22 54 
3 16 54 
3 1 54 
3 20 54 
4 19 54 
4 14 54 
4 12 54 
4 2 54 
4 15 54 
4 9 54 
4 20 54 
4 22 54 
4 11 54 
4 18 54 
4 7 54 
4 10 54 
4 1 54 
4 5 54 
4 8 54 
4 21 54 
5 20 54 
5 12 54 
5 7 54 
5 10 54 
5 22 54 
5 19 54 
5 11 54 
5 13 54 
5 2 54 
5 18 54 
5 21 54 
5 1 54 
5 9 54 
5 17 54 
5 14 54 
5 4 54 
5 8 54 
5 6 54 
5 15 54 
5 3 54 
6 20 54 
6 10 54 
6 2 54 
6 18 54 
6 9 54 
6 5 54 
6 3 54 
6 1 54 
7 9 54 
7 14 54 
7 20 54 
7 13 54 
7 19 54 
7 12 54 
7 5 54 
7 2 54 
7 21 54 
7 22 54 
7 1 54 
7 11 54 
7 10 54 
7 17 54 
7 18 54 
7 4 54 
7 15 54 
7 8 54 
8 11 54 
8 9 54 
8 18 54 
8 5 54 
8 4 54 
8 21 54 
8 22 54 
8 1 54 
8 7 54 
8 20 54 
8 12 54 
8 17 54 
9 7 54 
9 4 54 
9 22 54 
9 20 54 
9 19 54 
9 12 54 
9 15 54 
9 18 54 
9 11 54 
9 10 54 
9 2 54 
9 13 54 
9 14 54 
9 21 54 
9 1 54 
9 8 54 
9 5 54 
9 6 54 
10 15 54 
10 2 54 
10 20 54 
10 19 54 
10 14 54 
10 12 54 
10 5 54 
10 22 54 
10 13 54 
10 7 54 
10 11 54 
10 1 54 
10 4 54 
10 18 54 
10 9 54 
10 21 54 
10 6 54 
10 3 54 
10 17 54 
11 20 54 
11 22 54 
11 19 54 
11 13 54 
11 15 54 
11 2 54 
11 14 54 
11 5 54 
11 10 54 
11 7 54 
11 18 54 
11 4 54 
11 9 54 
11 8 54 
11 12 54 
11 1 54 
11 21 54 
12 13 54 
12 19 54 
12 2 54 
12 15 54 
12 20 54 
12 5 54 
12 4 54 
12 22 54 
12 10 54 
12 7 54 
12 18 54 
12 9 54 
12 1 54 
12 14 54 
12 11 54 
12 21 54 
12 3 54 
13 12 54 
13 2 54 
13 20 54 
13 11 54 
13 22 54 
13 10 54 
13 7 54 
13 18 54 
13 5 54 
13 9 54 
13 1 54 
13 14 54 
13 15 54 
14 4 54 
14 21 54 
14 10 54 
14 2 54 
14 11 54 
14 9 54 
14 7 54 
14 12 54 
14 5 54 
14 22 54 
14 20 54 
14 18 54 
14 19 54 
14 1 54 
14 13 54 
14 15 54 
14 3 54 
14 8 54 
15 10 54 
15 12 54 
15 1 54 
15 13 54 
15 19 54 
15 2 54 
15 22 54 
15 4 54 
15 11 54 
15 21 54 
15 9 54 
15 6 54 
15 20 54 
15 5 54 
15 18 54 
15 17 54 
15 7 54 
15 14 54 
16 3 54 
17 7 54 
17 5 54 
17 3 54 
17 15 54 
17 22 54 
17 16 54 
18 2 54 
18 8 54 
18 1 54 
18 20 54 
18 22 54 
18 12 54 
18 19 54 
18 13 54 
18 7 54 
18 11 54 
18 4 54 
18 10 54 
18 9 54 
18 15 54 
18 21 54 
18 5 54 
18 14 54 
18 6 54 
19 2 54 
19 13 54 
19 12 54 
19 20 54 
19 4 54 
19 15 54 
19 11 54 
19 22 54 
19 10 54 
19 7 54 
19 18 54 
19 5 54 
19 9 54 
19 1 54 
19 14 54 
19 21 54 
20 19 54 
20 12 54 
20 10 54 
20 11 54 
20 5 54 
20 2 54 
20 22 54 
20 13 54 
20 7 54 
20 4 54 
20 18 54 
20 9 54 
20 1 54 
20 6 54 
20 21 54 
20 14 54 
20 15 54 
20 8 54 
20 17 54 
20 3 54 
21 5 54 
21 9 54 
21 13 54 
21 1 54 
21 8 54 
21 15 54 
21 14 54 
21 20 54 
21 2 54 
21 12 54 
21 7 54 
21 19 54 
21 4 54 
21 11 54 
21 22 54 
21 10 54 
22 11 54 
22 19 54 
22 20 54 
22 2 54 
22 12 54 
22 15 54 
22 5 54 
22 13 54 
22 7 54 
22 18 54 
22 4 54 
22 9 54 
22 21 54 
22 1 54 
22 14 54 
22 10 54 
22 8 54 
22 17 54 
22 3 54 
1 2 55 
1 10 55 
1 18 55 
1 7 55 
1 12 55 
1 14 55 
1 15 55 
1 20 55 
1 22 55 
1 21 55 
1 9 55 
1 19 55 
1 13 55 
1 5 55 
1 11 55 
1 4 55 
1 17 55 
1 8 55 
1 3 55 
1 6 55 
2 13 55 
2 18 55 
2 19 55 
2 12 55 
2 1 55 
2 10 55 
2 5 55 
2 22 55 
2 15 55 
2 14 55 
2 20 55 
2 4 55 
2 7 55 
2 11 55 
2 6 55 
2 9 55 
2 21 55 
2 3 55 
2 8 55 
3 17 55 
3 12 55 
3 7 55 
3 22 55 
3 16 55 
3 1 55 
3 20 55 
3 19 55 
3 5 55 
4 19 55 
4 14 55 
4 12 55 
4 2 55 
4 15 55 
4 9 55 
4 20 55 
4 22 55 
4 11 55 
4 18 55 
4 7 55 
4 10 55 
4 1 55 
4 5 55 
4 8 55 
4 21 55 
5 20 55 
5 12 55 
5 7 55 
5 10 55 
5 22 55 
5 19 55 
5 11 55 
5 13 55 
5 2 55 
5 18 55 
5 21 55 
5 1 55 
5 9 55 
5 17 55 
5 14 55 
5 4 55 
5 8 55 
5 6 55 
5 15 55 
5 3 55 
6 20 55 
6 10 55 
6 2 55 
6 18 55 
6 9 55 
6 5 55 
6 3 55 
6 1 55 
6 15 55 
6 16 55 
7 9 55 
7 14 55 
7 20 55 
7 13 55 
7 19 55 
7 12 55 
7 5 55 
7 2 55 
7 21 55 
7 22 55 
7 1 55 
7 11 55 
7 10 55 
7 18 55 
7 4 55 
7 15 55 
7 8 55 
7 3 55 
8 11 55 
8 9 55 
8 18 55 
8 5 55 
8 4 55 
8 21 55 
8 22 55 
8 1 55 
8 7 55 
8 20 55 
8 12 55 
8 17 55 
8 14 55 
8 10 55 
9 7 55 
9 4 55 
9 22 55 
9 20 55 
9 19 55 
9 12 55 
9 15 55 
9 18 55 
9 11 55 
9 10 55 
9 2 55 
9 13 55 
9 14 55 
9 21 55 
9 1 55 
9 8 55 
9 5 55 
9 6 55 
10 15 55 
10 2 55 
10 20 55 
10 19 55 
10 14 55 
10 12 55 
10 5 55 
10 22 55 
10 13 55 
10 7 55 
10 11 55 
10 1 55 
10 4 55 
10 18 55 
10 9 55 
10 21 55 
10 6 55 
11 20 55 
11 22 55 
11 19 55 
11 13 55 
11 15 55 
11 2 55 
11 14 55 
11 5 55 
11 10 55 
11 7 55 
11 18 55 
11 4 55 
11 9 55 
11 8 55 
11 12 55 
11 1 55 
11 21 55 
11 3 55 
11 6 55 
12 13 55 
12 19 55 
12 2 55 
12 15 55 
12 20 55 
12 5 55 
12 4 55 
12 22 55 
12 10 55 
12 7 55 
12 18 55 
12 9 55 
12 1 55 
12 14 55 
12 11 55 
12 21 55 
12 3 55 
12 8 55 
13 2 55 
13 20 55 
13 11 55 
13 22 55 
13 10 55 
13 7 55 
13 18 55 
13 5 55 
13 9 55 
13 1 55 
13 14 55 
13 15 55 
13 21 55 
14 4 55 
14 21 55 
14 10 55 
14 2 55 
14 11 55 
14 9 55 
14 7 55 
14 12 55 
14 5 55 
14 22 55 
14 20 55 
14 18 55 
14 19 55 
14 1 55 
14 13 55 
14 15 55 
14 3 55 
14 8 55 
14 6 55 
15 10 55 
15 12 55 
15 1 55 
15 13 55 
15 19 55 
15 2 55 
15 22 55 
15 4 55 
15 11 55 
15 21 55 
15 9 55 
15 20 55 
15 5 55 
15 18 55 
15 17 55 
15 7 55 
15 14 55 
16 3 55 
16 14 55 
17 7 55 
17 5 55 
17 3 55 
17 15 55 
17 22 55 
17 2 55 
18 2 55 
18 8 55 
18 1 55 
18 20 55 
18 22 55 
18 12 55 
18 19 55 
18 13 55 
18 7 55 
18 11 55 
18 4 55 
18 10 55 
18 9 55 
18 15 55 
18 21 55 
18 5 55 
18 14 55 
18 6 55 
19 2 55 
19 12 55 
19 20 55 
19 4 55 
19 15 55 
19 11 55 
19 22 55 
19 10 55 
19 7 55 
19 18 55 
19 5 55 
19 9 55 
19 1 55 
19 14 55 
19 21 55 
20 19 55 
20 12 55 
20 10 55 
20 11 55 
20 5 55 
20 2 55 
20 22 55 
20 13 55 
20 7 55 
20 4 55 
20 18 55 
20 9 55 
20 1 55 
20 6 55 
20 21 55 
20 14 55 
20 15 55 
20 8 55 
20 3 55 
20 16 55 
21 5 55 
21 9 55 
21 13 55 
21 1 55 
21 8 55 
21 15 55 
21 14 55 
21 20 55 
21 2 55 
21 12 55 
21 7 55 
21 19 55 
21 4 55 
21 11 55 
21 10 55 
21 18 55 
22 11 55 
22 19 55 
22 20 55 
22 2 55 
22 15 55 
22 5 55 
22 13 55 
22 7 55 
22 18 55 
22 4 55 
22 21 55 
22 1 55 
22 14 55 
22 10 55 
22 8 55 
22 17 55 
22 3 55 
1 2 56 
1 10 56 
1 18 56 
1 7 56 
1 12 56 
1 14 56 
1 15 56 
1 20 56 
1 22 56 
1 21 56 
1 9 56 
1 19 56 
1 13 56 
1 5 56 
1 11 56 
1 4 56 
1 17 56 
1 8 56 
1 3 56 
1 6 56 
2 13 56 
2 18 56 
2 19 56 
2 12 56 
2 1 56 
2 10 56 
2 5 56 
2 22 56 
2 15 56 
2 14 56 
2 20 56 
2 4 56 
2 7 56 
2 11 56 
2 6 56 
2 9 56 
2 21 56 
2 3 56 
2 8 56 
2 17 56 
3 17 56 
3 12 56 
3 7 56 
3 16 56 
3 1 56 
3 20 56 
3 5 56 
4 19 56 
4 14 56 
4 12 56 
4 2 56 
4 15 56 
4 9 56 
4 20 56 
4 22 56 
4 11 56 
4 18 56 
4 7 56 
4 10 56 
4 1 56 
4 5 56 
4 8 56 
4 21 56 
5 20 56 
5 12 56 
5 7 56 
5 10 56 
5 22 56 
5 19 56 
5 11 56 
5 13 56 
5 2 56 
5 18 56 
5 21 56 
5 1 56 
5 9 56 
5 17 56 
5 14 56 
5 4 56 
5 8 56 
5 6 56 
5 15 56 
5 3 56 
5 16 56 
6 20 56 
6 10 56 
6 2 56 
6 18 56 
6 9 56 
6 5 56 
6 3 56 
6 1 56 
6 16 56 
6 12 56 
7 9 56 
7 14 56 
7 20 56 
7 13 56 
7 19 56 
7 12 56 
7 5 56 
7 2 56 
7 21 56 
7 22 56 
7 1 56 
7 11 56 
7 10 56 
7 18 56 
7 4 56 
7 15 56 
7 8 56 
7 3 56 
7 17 56 
8 11 56 
8 9 56 
8 18 56 
8 5 56 
8 4 56 
8 21 56 
8 22 56 
8 1 56 
8 7 56 
8 20 56 
8 12 56 
8 17 56 
8 14 56 
8 10 56 
8 2 56 
8 15 56 
9 7 56 
9 4 56 
9 20 56 
9 19 56 
9 12 56 
9 15 56 
9 18 56 
9 11 56 
9 10 56 
9 2 56 
9 13 56 
9 14 56 
9 21 56 
9 1 56 
9 8 56 
9 5 56 
9 6 56 
10 15 56 
10 2 56 
10 20 56 
10 19 56 
10 14 56 
10 12 56 
10 5 56 
10 22 56 
10 13 56 
10 7 56 
10 11 56 
10 1 56 
10 4 56 
10 18 56 
10 9 56 
10 21 56 
10 6 56 
11 20 56 
11 22 56 
11 19 56 
11 13 56 
11 15 56 
11 2 56 
11 14 56 
11 5 56 
11 10 56 
11 7 56 
11 18 56 
11 4 56 
11 9 56 
11 8 56 
11 12 56 
11 1 56 
11 21 56 
11 3 56 
11 6 56 
12 19 56 
12 2 56 
12 15 56 
12 20 56 
12 5 56 
12 4 56 
12 10 56 
12 7 56 
12 18 56 
12 9 56 
12 1 56 
12 14 56 
12 11 56 
12 21 56 
12 3 56 
12 8 56 
13 2 56 
13 20 56 
13 11 56 
13 22 56 
13 10 56 
13 7 56 
13 18 56 
13 5 56 
13 9 56 
13 1 56 
13 14 56 
13 15 56 
13 21 56 
13 19 56 
14 4 56 
14 21 56 
14 10 56 
14 2 56 
14 11 56 
14 9 56 
14 7 56 
14 12 56 
14 5 56 
14 22 56 
14 20 56 
14 18 56 
14 19 56 
14 1 56 
14 13 56 
14 15 56 
14 3 56 
14 8 56 
14 6 56 
14 16 56 
14 17 56 
15 10 56 
15 12 56 
15 1 56 
15 13 56 
15 19 56 
15 2 56 
15 22 56 
15 4 56 
15 11 56 
15 21 56 
15 9 56 
15 20 56 
15 5 56 
15 17 56 
15 14 56 
16 3 56 
16 20 56 
17 7 56 
17 5 56 
17 3 56 
17 15 56 
17 22 56 
17 2 56 
17 10 56 
18 2 56 
18 8 56 
18 1 56 
18 20 56 
18 22 56 
18 12 56 
18 19 56 
18 13 56 
18 7 56 
18 11 56 
18 4 56 
18 10 56 
18 9 56 
18 15 56 
18 21 56 
18 5 56 
18 14 56 
18 6 56 
19 2 56 
19 12 56 
19 20 56 
19 4 56 
19 15 56 
19 11 56 
19 22 56 
19 10 56 
19 7 56 
19 18 56 
19 5 56 
19 9 56 
19 1 56 
19 14 56 
19 21 56 
20 19 56 
20 12 56 
20 10 56 
20 11 56 
20 5 56 
20 2 56 
20 22 56 
20 13 56 
20 7 56 
20 4 56 
20 18 56 
20 9 56 
20 1 56 
20 6 56 
20 21 56 
20 14 56 
20 15 56 
20 8 56 
20 3 56 
20 16 56 
21 5 56 
21 9 56 
21 13 56 
21 1 56 
21 8 56 
21 15 56 
21 14 56 
21 20 56 
21 2 56 
21 12 56 
21 19 56 
21 4 56 
21 11 56 
21 10 56 
21 18 56 
21 22 56 
22 11 56 
22 19 56 
22 20 56 
22 2 56 
22 15 56 
22 5 56 
22 13 56 
22 7 56 
22 18 56 
22 4 56 
22 21 56 
22 1 56 
22 14 56 
22 10 56 
22 8 56 
22 17 56 
22 3 56 
22 12 56 
22 9 56 
1 2 57 
1 10 57 
1 18 57 
1 7 57 
1 12 57 
1 14 57 
1 15 57 
1 20 57 
1 22 57 
1 21 57 
1 9 57 
1 19 57 
1 13 57 
1 5 57 
1 11 57 
1 4 57 
1 8 57 
1 3 57 
1 6 57 
1 16 57 
2 13 57 
2 18 57 
2 19 57 
2 12 57 
2 1 57 
2 10 57 
2 5 57 
2 22 57 
2 15 57 
2 14 57 
2 20 57 
2 4 57 
2 7 57 
2 11 57 
2 6 57 
2 9 57 
2 21 57 
2 3 57 
2 8 57 
2 17 57 
3 17 57 
3 12 57 
3 7 57 
3 16 57 
3 20 57 
4 19 57 
4 14 57 
4 12 57 
4 2 57 
4 15 57 
4 9 57 
4 20 57 
4 22 57 
4 11 57 
4 18 57 
4 7 57 
4 10 57 
4 1 57 
4 5 57 
4 8 57 
4 21 57 
5 20 57 
5 12 57 
5 7 57 
5 10 57 
5 22 57 
5 19 57 
5 11 57 
5 13 57 
5 2 57 
5 18 57 
5 21 57 
5 1 57 
5 9 57 
5 17 57 
5 14 57 
5 4 57 
5 8 57 
5 6 57 
5 15 57 
5 3 57 
5 16 57 
6 20 57 
6 10 57 
6 2 57 
6 18 57 
6 9 57 
6 5 57 
6 3 57 
6 1 57 
6 12 57 
6 22 57 
7 9 57 
7 14 57 
7 20 57 
7 13 57 
7 19 57 
7 12 57 
7 5 57 
7 2 57 
7 21 57 
7 22 57 
7 1 57 
7 11 57 
7 10 57 
7 18 57 
7 4 57 
7 15 57 
7 8 57 
7 3 57 
7 6 57 
8 11 57 
8 9 57 
8 18 57 
8 5 57 
8 21 57 
8 22 57 
8 1 57 
8 7 57 
8 20 57 
8 12 57 
8 17 57 
8 14 57 
8 10 57 
8 2 57 
8 15 57 
8 19 57 
9 7 57 
9 4 57 
9 20 57 
9 19 57 
9 12 57 
9 15 57 
9 18 57 
9 11 57 
9 10 57 
9 2 57 
9 13 57 
9 14 57 
9 21 57 
9 1 57 
9 8 57 
9 5 57 
9 6 57 
9 22 57 
10 15 57 
10 2 57 
10 20 57 
10 19 57 
10 14 57 
10 12 57 
10 5 57 
10 22 57 
10 13 57 
10 7 57 
10 11 57 
10 1 57 
10 4 57 
10 18 57 
10 9 57 
10 21 57 
10 6 57 
10 8 57 
10 17 57 
11 20 57 
11 22 57 
11 19 57 
11 13 57 
11 15 57 
11 2 57 
11 14 57 
11 5 57 
11 10 57 
11 7 57 
11 18 57 
11 4 57 
11 9 57 
11 8 57 
11 12 57 
11 1 57 
11 21 57 
11 6 57 
12 19 57 
12 2 57 
12 15 57 
12 20 57 
12 5 57 
12 4 57 
12 10 57 
12 7 57 
12 18 57 
12 9 57 
12 1 57 
12 14 57 
12 11 57 
12 21 57 
12 3 57 
12 8 57 
12 6 57 
12 22 57 
13 2 57 
13 20 57 
13 11 57 
13 22 57 
13 10 57 
13 7 57 
13 18 57 
13 5 57 
13 9 57 
13 1 57 
13 14 57 
13 15 57 
13 21 57 
13 19 57 
13 12 57 
13 4 57 
14 4 57 
14 21 57 
14 10 57 
14 2 57 
14 11 57 
14 9 57 
14 7 57 
14 12 57 
14 5 57 
14 22 57 
14 20 57 
14 18 57 
14 19 57 
14 1 57 
14 13 57 
14 15 57 
14 3 57 
14 8 57 
14 6 57 
14 16 57 
14 17 57 
15 10 57 
15 12 57 
15 1 57 
15 13 57 
15 19 57 
15 2 57 
15 22 57 
15 4 57 
15 11 57 
15 21 57 
15 9 57 
15 20 57 
15 5 57 
15 17 57 
15 14 57 
15 7 57 
15 18 57 
16 3 57 
16 14 57 
17 7 57 
17 5 57 
17 3 57 
17 15 57 
17 22 57 
17 2 57 
17 12 57 
18 2 57 
18 8 57 
18 1 57 
18 20 57 
18 22 57 
18 12 57 
18 19 57 
18 13 57 
18 7 57 
18 11 57 
18 4 57 
18 10 57 
18 9 57 
18 15 57 
18 21 57 
18 5 57 
18 14 57 
18 6 57 
19 2 57 
19 12 57 
19 20 57 
19 4 57 
19 15 57 
19 11 57 
19 22 57 
19 10 57 
19 7 57 
19 18 57 
19 5 57 
19 9 57 
19 1 57 
19 14 57 
19 21 57 
20 19 57 
20 12 57 
20 10 57 
20 11 57 
20 5 57 
20 2 57 
20 22 57 
20 13 57 
20 7 57 
20 4 57 
20 18 57 
20 9 57 
20 1 57 
20 6 57 
20 21 57 
20 14 57 
20 15 57 
20 8 57 
20 3 57 
20 16 57 
20 17 57 
21 5 57 
21 9 57 
21 13 57 
21 1 57 
21 8 57 
21 15 57 
21 14 57 
21 2 57 
21 12 57 
21 19 57 
21 4 57 
21 11 57 
21 10 57 
21 18 57 
21 22 57 
21 7 57 
22 11 57 
22 19 57 
22 20 57 
22 2 57 
22 15 57 
22 5 57 
22 13 57 
22 7 57 
22 18 57 
22 4 57 
22 21 57 
22 1 57 
22 14 57 
22 10 57 
22 8 57 
22 17 57 
22 12 57 
22 9 57 
1 2 58 
1 10 58 
1 18 58 
1 7 58 
1 12 58 
1 14 58 
1 15 58 
1 20 58 
1 22 58 
1 21 58 
1 9 58 
1 19 58 
1 13 58 
1 5 58 
1 11 58 
1 4 58 
1 8 58 
1 6 58 
2 13 58 
2 18 58 
2 19 58 
2 12 58 
2 1 58 
2 10 58 
2 5 58 
2 22 58 
2 15 58 
2 14 58 
2 20 58 
2 4 58 
2 7 58 
2 11 58 
2 6 58 
2 9 58 
2 21 58 
2 8 58 
2 17 58 
3 17 58 
3 12 58 
3 7 58 
3 16 58 
3 20 58 
3 2 58 
4 19 58 
4 14 58 
4 12 58 
4 2 58 
4 15 58 
4 9 58 
4 20 58 
4 22 58 
4 11 58 
4 18 58 
4 7 58 
4 10 58 
4 1 58 
4 5 58 
4 21 58 
5 20 58 
5 12 58 
5 7 58 
5 10 58 
5 22 58 
5 19 58 
5 11 58 
5 13 58 
5 2 58 
5 18 58 
5 21 58 
5 1 58 
5 9 58 
5 17 58 
5 14 58 
5 4 58 
5 8 58 
5 6 58 
5 15 58 
5 3 58 
5 16 58 
6 20 58 
6 10 58 
6 2 58 
6 18 58 
6 9 58 
6 5 58 
6 1 58 
6 12 58 
6 22 58 
6 15 58 
7 9 58 
7 14 58 
7 20 58 
7 13 58 
7 19 58 
7 12 58 
7 5 58 
7 2 58 
7 21 58 
7 22 58 
7 1 58 
7 11 58 
7 10 58 
7 18 58 
7 4 58 
7 15 58 
7 8 58 
8 11 58 
8 9 58 
8 18 58 
8 5 58 
8 21 58 
8 22 58 
8 1 58 
8 7 58 
8 20 58 
8 17 58 
8 14 58 
8 10 58 
8 2 58 
8 15 58 
8 19 58 
8 4 58 
9 7 58 
9 4 58 
9 20 58 
9 19 58 
9 12 58 
9 15 58 
9 18 58 
9 11 58 
9 10 58 
9 2 58 
9 13 58 
9 14 58 
9 21 58 
9 1 58 
9 8 58 
9 5 58 
9 6 58 
9 22 58 
10 15 58 
10 2 58 
10 20 58 
10 19 58 
10 14 58 
10 12 58 
10 5 58 
10 22 58 
10 13 58 
10 7 58 
10 11 58 
10 1 58 
10 4 58 
10 18 58 
10 9 58 
10 21 58 
10 6 58 
10 8 58 
10 17 58 
11 20 58 
11 22 58 
11 19 58 
11 13 58 
11 15 58 
11 2 58 
11 14 58 
11 5 58 
11 10 58 
11 7 58 
11 18 58 
11 4 58 
11 9 58 
11 8 58 
11 12 58 
11 1 58 
11 21 58 
12 19 58 
12 2 58 
12 15 58 
12 20 58 
12 5 58 
12 4 58 
12 10 58 
12 7 58 
12 18 58 
12 9 58 
12 1 58 
12 14 58 
12 11 58 
12 21 58 
12 3 58 
12 8 58 
12 6 58 
12 22 58 
12 13 58 
12 17 58 
13 2 58 
13 20 58 
13 11 58 
13 22 58 
13 10 58 
13 7 58 
13 18 58 
13 5 58 
13 9 58 
13 1 58 
13 14 58 
13 15 58 
13 19 58 
13 12 58 
13 4 58 
14 4 58 
14 21 58 
14 10 58 
14 2 58 
14 11 58 
14 9 58 
14 7 58 
14 12 58 
14 5 58 
14 22 58 
14 20 58 
14 18 58 
14 19 58 
14 1 58 
14 13 58 
14 15 58 
14 3 58 
14 8 58 
14 6 58 
14 16 58 
14 17 58 
15 10 58 
15 12 58 
15 1 58 
15 13 58 
15 19 58 
15 2 58 
15 4 58 
15 11 58 
15 21 58 
15 9 58 
15 20 58 
15 5 58 
15 17 58 
15 14 58 
15 7 58 
15 18 58 
15 8 58 
16 3 58 
16 14 58 
17 7 58 
17 5 58 
17 3 58 
17 15 58 
17 2 58 
17 12 58 
17 9 58 
18 2 58 
18 8 58 
18 1 58 
18 20 58 
18 22 58 
18 12 58 
18 19 58 
18 13 58 
18 7 58 
18 11 58 
18 4 58 
18 10 58 
18 9 58 
18 15 58 
18 21 58 
18 5 58 
18 14 58 
18 6 58 
19 2 58 
19 12 58 
19 20 58 
19 4 58 
19 15 58 
19 11 58 
19 22 58 
19 10 58 
19 7 58 
19 18 58 
19 5 58 
19 9 58 
19 1 58 
19 14 58 
19 21 58 
19 13 58 
20 19 58 
20 12 58 
20 10 58 
20 11 58 
20 5 58 
20 2 58 
20 22 58 
20 13 58 
20 7 58 
20 4 58 
20 18 58 
20 9 58 
20 1 58 
20 6 58 
20 21 58 
20 14 58 
20 15 58 
20 8 58 
20 3 58 
20 16 58 
20 17 58 
21 5 58 
21 9 58 
21 13 58 
21 1 58 
21 8 58 
21 15 58 
21 14 58 
21 2 58 
21 19 58 
21 4 58 
21 11 58 
21 10 58 
21 18 58 
21 22 58 
21 7 58 
21 20 58 
22 11 58 
22 19 58 
22 20 58 
22 2 58 
22 15 58 
22 5 58 
22 13 58 
22 7 58 
22 18 58 
22 4 58 
22 21 58 
22 1 58 
22 14 58 
22 10 58 
22 8 58 
22 17 58 
22 12 58 
22 9 58 
22 6 58 
1 2 59 
1 10 59 
1 18 59 
1 7 59 
1 12 59 
1 14 59 
1 15 59 
1 20 59 
1 22 59 
1 21 59 
1 9 59 
1 19 59 
1 13 59 
1 5 59 
1 11 59 
1 4 59 
1 8 59 
1 6 59 
2 13 59 
2 18 59 
2 19 59 
2 12 59 
2 1 59 
2 10 59 
2 5 59 
2 22 59 
2 15 59 
2 14 59 
2 20 59 
2 4 59 
2 7 59 
2 11 59 
2 6 59 
2 9 59 
2 21 59 
2 8 59 
2 17 59 
2 3 59 
3 12 59 
3 7 59 
3 16 59 
3 20 59 
3 2 59 
4 19 59 
4 14 59 
4 12 59 
4 2 59 
4 15 59 
4 9 59 
4 20 59 
4 22 59 
4 11 59 
4 18 59 
4 7 59 
4 10 59 
4 1 59 
4 5 59 
4 21 59 
4 13 59 
4 8 59 
5 20 59 
5 12 59 
5 7 59 
5 10 59 
5 22 59 
5 19 59 
5 11 59 
5 13 59 
5 2 59 
5 18 59 
5 21 59 
5 1 59 
5 9 59 
5 17 59 
5 14 59 
5 4 59 
5 8 59 
5 6 59 
5 15 59 
6 20 59 
6 10 59 
6 2 59 
6 18 59 
6 9 59 
6 5 59 
6 1 59 
6 12 59 
6 22 59 
6 15 59 
6 7 59 
6 16 59 
7 9 59 
7 14 59 
7 20 59 
7 13 59 
7 19 59 
7 12 59 
7 5 59 
7 2 59 
7 21 59 
7 22 59 
7 1 59 
7 11 59 
7 10 59 
7 18 59 
7 4 59 
7 15 59 
7 8 59 
8 11 59 
8 9 59 
8 18 59 
8 5 59 
8 21 59 
8 22 59 
8 1 59 
8 7 59 
8 20 59 
8 17 59 
8 14 59 
8 10 59 
8 2 59 
8 15 59 
8 19 59 
8 12 59 
9 7 59 
9 4 59 
9 20 59 
9 19 59 
9 12 59 
9 15 59 
9 18 59 
9 11 59 
9 10 59 
9 2 59 
9 13 59 
9 14 59 
9 21 59 
9 1 59 
9 8 59 
9 5 59 
9 6 59 
9 22 59 
10 15 59 
10 2 59 
10 20 59 
10 19 59 
10 14 59 
10 12 59 
10 5 59 
10 22 59 
10 13 59 
10 7 59 
10 11 59 
10 1 59 
10 4 59 
10 18 59 
10 9 59 
10 21 59 
10 6 59 
10 8 59 
11 20 59 
11 22 59 
11 19 59 
11 13 59 
11 15 59 
11 14 59 
11 5 59 
11 10 59 
11 7 59 
11 18 59 
11 4 59 
11 9 59 
11 8 59 
11 12 59 
11 1 59 
11 21 59 
12 19 59 
12 2 59 
12 15 59 
12 20 59 
12 5 59 
12 4 59 
12 10 59 
12 7 59 
12 18 59 
12 9 59 
12 1 59 
12 14 59 
12 11 59 
12 3 59 
12 6 59 
12 22 59 
12 13 59 
12 17 59 
13 2 59 
13 20 59 
13 11 59 
13 22 59 
13 10 59 
13 7 59 
13 18 59 
13 5 59 
13 9 59 
13 1 59 
13 14 59 
13 15 59 
13 19 59 
13 12 59 
14 4 59 
14 21 59 
14 10 59 
14 2 59 
14 11 59 
14 9 59 
14 7 59 
14 22 59 
14 20 59 
14 18 59 
14 19 59 
14 1 59 
14 13 59 
14 15 59 
14 3 59 
14 8 59 
14 6 59 
14 16 59 
14 17 59 
15 10 59 
15 12 59 
15 1 59 
15 13 59 
15 19 59 
15 2 59 
15 4 59 
15 11 59 
15 21 59 
15 9 59 
15 20 59 
15 5 59 
15 17 59 
15 14 59 
15 7 59 
15 18 59 
15 8 59 
15 6 59 
15 22 59 
16 3 59 
16 14 59 
17 7 59 
17 5 59 
17 3 59 
17 12 59 
17 9 59 
18 2 59 
18 8 59 
18 1 59 
18 20 59 
18 22 59 
18 12 59 
18 19 59 
18 13 59 
18 7 59 
18 11 59 
18 4 59 
18 10 59 
18 9 59 
18 15 59 
18 21 59 
18 5 59 
18 14 59 
18 6 59 
19 2 59 
19 12 59 
19 20 59 
19 4 59 
19 15 59 
19 11 59 
19 22 59 
19 10 59 
19 7 59 
19 18 59 
19 5 59 
19 9 59 
19 1 59 
19 14 59 
19 21 59 
19 13 59 
20 19 59 
20 12 59 
20 10 59 
20 11 59 
20 5 59 
20 2 59 
20 22 59 
20 13 59 
20 7 59 
20 4 59 
20 18 59 
20 9 59 
20 1 59 
20 6 59 
20 21 59 
20 14 59 
20 15 59 
20 8 59 
20 3 59 
20 16 59 
21 5 59 
21 9 59 
21 1 59 
21 8 59 
21 15 59 
21 14 59 
21 2 59 
21 19 59 
21 4 59 
21 11 59 
21 10 59 
21 18 59 
21 22 59 
21 7 59 
21 20 59 
21 12 59 
22 11 59 
22 19 59 
22 20 59 
22 2 59 
22 15 59 
22 5 59 
22 13 59 
22 7 59 
22 18 59 
22 4 59 
22 21 59 
22 1 59 
22 14 59 
22 10 59 
22 8 59 
22 12 59 
22 9 59 
22 6 59 
1 2 60 
1 10 60 
1 18 60 
1 7 60 
1 12 60 
1 14 60 
1 15 60 
1 20 60 
1 22 60 
1 21 60 
1 9 60 
1 19 60 
1 13 60 
1 5 60 
1 11 60 
1 4 60 
1 8 60 
1 6 60 
1 17 60 
2 13 60 
2 18 60 
2 19 60 
2 12 60 
2 1 60 
2 10 60 
2 5 60 
2 22 60 
2 15 60 
2 14 60 
2 20 60 
2 4 60 
2 7 60 
2 6 60 
2 9 60 
2 21 60 
2 8 60 
2 3 60 
3 7 60 
3 16 60 
3 2 60 
4 19 60 
4 14 60 
4 12 60 
4 2 60 
4 15 60 
4 9 60 
4 20 60 
4 22 60 
4 11 60 
4 18 60 
4 7 60 
4 10 60 
4 1 60 
4 5 60 
4 21 60 
5 20 60 
5 12 60 
5 7 60 
5 10 60 
5 22 60 
5 19 60 
5 11 60 
5 13 60 
5 2 60 
5 18 60 
5 21 60 
5 1 60 
5 9 60 
5 17 60 
5 14 60 
5 4 60 
5 8 60 
5 6 60 
5 15 60 
6 20 60 
6 10 60 
6 2 60 
6 18 60 
6 9 60 
6 5 60 
6 1 60 
6 12 60 
6 22 60 
6 15 60 
6 7 60 
6 19 60 
7 9 60 
7 14 60 
7 20 60 
7 13 60 
7 19 60 
7 12 60 
7 5 60 
7 2 60 
7 21 60 
7 22 60 
7 1 60 
7 11 60 
7 10 60 
7 18 60 
7 4 60 
7 15 60 
7 8 60 
7 6 60 
8 11 60 
8 9 60 
8 18 60 
8 5 60 
8 21 60 
8 22 60 
8 1 60 
8 7 60 
8 20 60 
8 17 60 
8 14 60 
8 10 60 
8 2 60 
8 15 60 
8 19 60 
8 4 60 
9 7 60 
9 4 60 
9 20 60 
9 19 60 
9 12 60 
9 15 60 
9 18 60 
9 11 60 
9 10 60 
9 2 60 
9 13 60 
9 14 60 
9 21 60 
9 1 60 
9 8 60 
9 5 60 
9 6 60 
9 22 60 
9 17 60 
10 15 60 
10 2 60 
10 20 60 
10 19 60 
10 14 60 
10 12 60 
10 5 60 
10 22 60 
10 13 60 
10 7 60 
10 11 60 
10 1 60 
10 4 60 
10 18 60 
10 9 60 
10 21 60 
10 6 60 
10 8 60 
11 20 60 
11 22 60 
11 19 60 
11 13 60 
11 15 60 
11 14 60 
11 5 60 
11 10 60 
11 7 60 
11 18 60 
11 4 60 
11 9 60 
11 8 60 
11 12 60 
11 1 60 
11 21 60 
11 2 60 
12 19 60 
12 2 60 
12 15 60 
12 20 60 
12 5 60 
12 4 60 
12 10 60 
12 7 60 
12 18 60 
12 9 60 
12 1 60 
12 14 60 
12 11 60 
12 3 60 
12 6 60 
12 22 60 
12 13 60 
12 17 60 
12 21 60 
12 8 60 
13 2 60 
13 20 60 
13 11 60 
13 22 60 
13 10 60 
13 7 60 
13 18 60 
13 5 60 
13 9 60 
13 1 60 
13 14 60 
13 15 60 
13 19 60 
13 12 60 
14 4 60 
14 21 60 
14 10 60 
14 2 60 
14 9 60 
14 7 60 
14 22 60 
14 20 60 
14 18 60 
14 19 60 
14 1 60 
14 13 60 
14 15 60 
14 3 60 
14 6 60 
14 16 60 
14 17 60 
15 10 60 
15 12 60 
15 1 60 
15 13 60 
15 2 60 
15 4 60 
15 11 60 
15 21 60 
15 9 60 
15 20 60 
15 5 60 
15 17 60 
15 14 60 
15 7 60 
15 18 60 
15 8 60 
15 22 60 
16 3 60 
16 14 60 
17 7 60 
17 12 60 
17 9 60 
18 2 60 
18 8 60 
18 1 60 
18 20 60 
18 22 60 
18 12 60 
18 19 60 
18 13 60 
18 7 60 
18 11 60 
18 4 60 
18 10 60 
18 9 60 
18 15 60 
18 21 60 
18 5 60 
18 14 60 
18 6 60 
19 2 60 
19 12 60 
19 20 60 
19 4 60 
19 15 60 
19 11 60 
19 22 60 
19 10 60 
19 7 60 
19 18 60 
19 5 60 
19 9 60 
19 1 60 
19 14 60 
19 21 60 
19 13 60 
20 19 60 
20 12 60 
20 10 60 
20 11 60 
20 5 60 
20 2 60 
20 22 60 
20 13 60 
20 7 60 
20 4 60 
20 18 60 
20 9 60 
20 1 60 
20 6 60 
20 21 60 
20 14 60 
20 15 60 
20 8 60 
20 3 60 
20 16 60 
21 5 60 
21 9 60 
21 1 60 
21 8 60 
21 15 60 
21 14 60 
21 2 60 
21 19 60 
21 4 60 
21 11 60 
21 10 60 
21 18 60 
21 22 60 
21 20 60 
22 11 60 
22 19 60 
22 20 60 
22 2 60 
22 15 60 
22 5 60 
22 13 60 
22 7 60 
22 18 60 
22 4 60 
22 21 60 
22 1 60 
22 14 60 
22 10 60 
22 8 60 
22 12 60 
22 9 60 
22 6 60 
