# Supplementary material for: Targeted Cooperative Actions Shape Social Networks
Source: PLoS One. 2016 Jan 29;11(1):e0147850. doi: 10.1371/journal.pone.0147850 (PMC4733057; doi:10.1371/journal.pone.0147850)
Supplement: S1 Dataset — The S1 Dataset is a zip file archive containing anonymized data of each session in separate sub-files. Sessions in the recipient-only treatment are in the subfiles B, C, D, and E and sessions in the reciprocal treatment are in the sub-files F, G, H, I, and J. The sub-file A describes data format. (ZIP) [file pone.0147850.s002.zip › S1Dataset/G.txt]

from to round
2 3 1 
2 13 1 
3 2 1 
4 30 1 
4 34 1 
5 4 1 
5 1 1 
6 33 1 
6 20 1 
7 24 1 
7 19 1 
9 23 1 
9 7 1 
10 15 1 
10 32 1 
11 29 1 
11 30 1 
12 23 1 
12 19 1 
13 15 1 
13 10 1 
14 19 1 
14 32 1 
15 3 1 
15 26 1 
16 5 1 
16 18 1 
17 29 1 
17 34 1 
18 34 1 
18 6 1 
19 24 1 
19 30 1 
21 18 1 
21 25 1 
22 14 1 
22 9 1 
23 5 1 
23 10 1 
24 28 1 
24 29 1 
25 3 1 
25 10 1 
26 23 1 
26 12 1 
27 35 1 
27 30 1 
28 2 1 
28 31 1 
29 8 1 
29 32 1 
30 29 1 
32 23 1 
32 16 1 
33 9 1 
33 20 1 
35 17 1 
35 18 1 
2 3 2 
2 13 2 
2 10 2 
2 32 2 
3 2 2 
3 15 2 
3 25 2 
4 30 2 
4 5 2 
5 4 2 
5 1 2 
5 16 2 
5 2 2 
6 33 2 
6 20 2 
6 18 2 
7 24 2 
7 19 2 
7 23 2 
7 6 2 
9 23 2 
9 7 2 
9 33 2 
9 22 2 
10 15 2 
10 32 2 
10 23 2 
10 30 2 
12 23 2 
12 19 2 
12 26 2 
12 6 2 
13 15 2 
13 10 2 
13 24 2 
13 2 2 
14 19 2 
14 32 2 
14 22 2 
14 11 2 
15 26 2 
15 35 2 
16 5 2 
16 18 2 
16 31 2 
17 29 2 
17 9 2 
19 24 2 
19 30 2 
19 15 2 
19 14 2 
20 33 2 
20 6 2 
21 18 2 
21 25 2 
21 17 2 
21 7 2 
22 14 2 
22 9 2 
22 26 2 
22 18 2 
23 5 2 
23 10 2 
23 32 2 
23 13 2 
24 28 2 
24 29 2 
24 19 2 
24 7 2 
25 3 2 
25 10 2 
25 16 2 
25 19 2 
26 23 2 
26 12 2 
26 15 2 
26 7 2 
27 35 2 
27 30 2 
27 17 2 
27 13 2 
28 2 2 
28 31 2 
28 4 2 
28 32 2 
29 8 2 
29 32 2 
29 24 2 
29 17 2 
30 34 2 
31 28 2 
32 16 2 
32 14 2 
33 9 2 
33 18 2 
34 27 2 
35 17 2 
35 24 2 
1 28 3 
1 5 3 
2 3 3 
2 13 3 
2 10 3 
2 32 3 
2 29 3 
2 21 3 
3 2 3 
3 15 3 
3 25 3 
3 23 3 
4 5 3 
4 28 3 
5 4 3 
5 1 3 
5 16 3 
5 2 3 
5 23 3 
5 27 3 
6 33 3 
6 20 3 
6 18 3 
6 12 3 
7 24 3 
7 19 3 
7 23 3 
7 6 3 
7 2 3 
9 23 3 
9 7 3 
9 33 3 
9 22 3 
9 29 3 
9 17 3 
10 15 3 
10 32 3 
10 23 3 
10 21 3 
11 14 3 
11 31 3 
12 23 3 
12 19 3 
12 26 3 
12 6 3 
12 30 3 
12 33 3 
13 15 3 
13 10 3 
13 24 3 
13 2 3 
13 23 3 
13 27 3 
14 19 3 
14 32 3 
14 22 3 
14 25 3 
15 26 3 
15 35 3 
15 3 3 
15 13 3 
16 5 3 
16 18 3 
16 31 3 
17 9 3 
17 16 3 
18 21 3 
18 22 3 
19 24 3 
19 30 3 
19 15 3 
19 14 3 
19 22 3 
19 7 3 
20 6 3 
21 18 3 
21 25 3 
21 7 3 
21 24 3 
22 14 3 
22 9 3 
22 26 3 
22 18 3 
22 2 3 
22 6 3 
23 10 3 
23 32 3 
23 13 3 
23 35 3 
24 28 3 
24 29 3 
24 19 3 
24 7 3 
24 16 3 
24 6 3 
25 3 3 
25 16 3 
26 23 3 
26 12 3 
26 15 3 
26 7 3 
26 22 3 
26 19 3 
27 35 3 
27 30 3 
27 17 3 
27 13 3 
27 14 3 
27 21 3 
28 2 3 
28 31 3 
28 4 3 
28 32 3 
28 24 3 
28 9 3 
29 32 3 
29 24 3 
29 17 3 
30 8 3 
31 28 3 
31 16 3 
31 27 3 
32 16 3 
32 14 3 
32 29 3 
33 9 3 
33 12 3 
34 27 3 
34 26 3 
34 32 3 
35 17 3 
35 24 3 
35 29 3 
35 27 3 
2 3 4 
2 13 4 
2 10 4 
2 32 4 
2 29 4 
2 12 4 
3 2 4 
3 15 4 
3 25 4 
3 5 4 
4 5 4 
4 28 4 
4 22 4 
4 13 4 
5 1 4 
5 16 4 
5 2 4 
5 23 4 
5 27 4 
5 24 4 
6 20 4 
6 18 4 
6 12 4 
6 7 4 
7 24 4 
7 19 4 
7 23 4 
7 6 4 
7 2 4 
7 17 4 
7 22 4 
9 23 4 
9 7 4 
9 33 4 
9 22 4 
9 29 4 
9 17 4 
9 28 4 
9 26 4 
10 15 4 
10 32 4 
10 23 4 
10 21 4 
10 2 4 
10 13 4 
11 14 4 
11 18 4 
12 23 4 
12 19 4 
12 26 4 
12 6 4 
12 30 4 
12 33 4 
12 5 4 
12 22 4 
13 15 4 
13 10 4 
13 24 4 
13 2 4 
13 23 4 
13 27 4 
13 26 4 
13 31 4 
14 19 4 
14 32 4 
14 22 4 
14 25 4 
14 28 4 
14 24 4 
15 26 4 
15 35 4 
15 3 4 
15 13 4 
15 10 4 
15 2 4 
16 5 4 
16 31 4 
17 9 4 
17 16 4 
17 26 4 
18 22 4 
18 6 4 
19 24 4 
19 30 4 
19 14 4 
19 22 4 
19 7 4 
19 26 4 
20 6 4 
21 18 4 
21 25 4 
21 7 4 
21 24 4 
21 2 4 
21 27 4 
22 14 4 
22 9 4 
22 26 4 
22 18 4 
22 2 4 
22 6 4 
22 19 4 
22 25 4 
23 10 4 
23 32 4 
23 35 4 
23 22 4 
24 28 4 
24 29 4 
24 19 4 
24 7 4 
24 16 4 
24 6 4 
24 35 4 
24 13 4 
25 3 4 
26 12 4 
26 15 4 
26 7 4 
26 22 4 
26 19 4 
26 34 4 
27 35 4 
27 17 4 
27 13 4 
27 14 4 
27 21 4 
27 12 4 
28 2 4 
28 31 4 
28 4 4 
28 32 4 
28 24 4 
28 9 4 
28 5 4 
28 1 4 
29 32 4 
29 24 4 
29 17 4 
29 35 4 
30 20 4 
31 28 4 
31 16 4 
31 11 4 
32 14 4 
33 9 4 
33 12 4 
33 5 4 
33 24 4 
34 27 4 
34 26 4 
34 32 4 
34 12 4 
34 20 4 
35 17 4 
35 24 4 
35 29 4 
35 27 4 
35 22 4 
35 13 4 
1 28 5 
1 2 5 
2 3 5 
2 13 5 
2 10 5 
2 29 5 
2 12 5 
2 22 5 
3 2 5 
3 15 5 
3 25 5 
3 5 5 
3 24 5 
3 9 5 
4 5 5 
4 28 5 
4 22 5 
4 13 5 
5 1 5 
5 16 5 
5 2 5 
5 23 5 
5 27 5 
5 24 5 
5 28 5 
5 7 5 
6 20 5 
6 18 5 
6 12 5 
6 7 5 
6 24 5 
6 22 5 
7 24 5 
7 19 5 
7 23 5 
7 6 5 
7 2 5 
7 17 5 
7 22 5 
7 34 5 
9 7 5 
9 33 5 
9 22 5 
9 29 5 
9 17 5 
9 28 5 
9 26 5 
9 4 5 
10 15 5 
10 23 5 
10 21 5 
10 2 5 
10 13 5 
10 35 5 
11 14 5 
11 18 5 
11 30 5 
11 31 5 
12 23 5 
12 19 5 
12 26 5 
12 6 5 
12 30 5 
12 33 5 
12 5 5 
12 22 5 
12 21 5 
12 34 5 
13 15 5 
13 10 5 
13 24 5 
13 2 5 
13 23 5 
13 27 5 
13 26 5 
13 31 5 
13 35 5 
13 4 5 
14 19 5 
14 32 5 
14 22 5 
14 25 5 
14 28 5 
14 24 5 
14 7 5 
14 12 5 
15 26 5 
15 3 5 
15 13 5 
15 10 5 
16 5 5 
16 31 5 
17 9 5 
17 26 5 
17 22 5 
18 22 5 
18 6 5 
18 21 5 
19 24 5 
19 22 5 
19 7 5 
19 26 5 
20 6 5 
20 34 5 
21 18 5 
21 7 5 
21 24 5 
21 2 5 
21 27 5 
21 10 5 
22 14 5 
22 9 5 
22 26 5 
22 18 5 
22 2 5 
22 6 5 
22 19 5 
22 25 5 
22 35 5 
22 12 5 
23 10 5 
23 32 5 
23 35 5 
23 22 5 
23 8 5 
23 29 5 
24 28 5 
24 29 5 
24 19 5 
24 7 5 
24 16 5 
24 6 5 
24 35 5 
24 13 5 
24 14 5 
24 12 5 
25 3 5 
25 21 5 
25 22 5 
26 12 5 
26 15 5 
26 7 5 
26 22 5 
26 19 5 
26 34 5 
26 9 5 
26 13 5 
27 35 5 
27 17 5 
27 13 5 
27 14 5 
27 21 5 
27 12 5 
27 15 5 
27 5 5 
28 2 5 
28 31 5 
28 4 5 
28 24 5 
28 9 5 
28 5 5 
28 1 5 
28 35 5 
29 32 5 
29 24 5 
29 35 5 
29 1 5 
30 20 5 
30 23 5 
30 17 5 
31 28 5 
31 16 5 
31 13 5 
32 14 5 
32 23 5 
32 10 5 
33 9 5 
33 12 5 
33 24 5 
33 13 5 
34 27 5 
34 26 5 
34 12 5 
34 20 5 
34 3 5 
35 24 5 
35 29 5 
35 27 5 
35 22 5 
35 13 5 
35 33 5 
1 28 6 
1 24 6 
2 3 6 
2 13 6 
2 10 6 
2 29 6 
2 12 6 
2 22 6 
2 21 6 
2 7 6 
3 2 6 
3 15 6 
3 25 6 
3 5 6 
3 24 6 
3 34 6 
4 28 6 
4 22 6 
4 13 6 
4 9 6 
5 1 6 
5 16 6 
5 2 6 
5 23 6 
5 27 6 
5 24 6 
5 28 6 
5 7 6 
5 32 6 
5 31 6 
6 20 6 
6 18 6 
6 12 6 
6 7 6 
6 24 6 
6 22 6 
6 10 6 
7 24 6 
7 19 6 
7 23 6 
7 6 6 
7 2 6 
7 17 6 
7 22 6 
7 34 6 
7 35 6 
7 29 6 
9 7 6 
9 33 6 
9 22 6 
9 29 6 
9 17 6 
9 28 6 
9 26 6 
9 4 6 
9 3 6 
9 21 6 
10 15 6 
10 21 6 
10 2 6 
10 13 6 
10 35 6 
10 32 6 
11 18 6 
11 30 6 
11 31 6 
11 4 6 
12 23 6 
12 19 6 
12 26 6 
12 6 6 
12 30 6 
12 33 6 
12 5 6 
12 22 6 
12 21 6 
12 34 6 
12 32 6 
12 27 6 
13 15 6 
13 10 6 
13 24 6 
13 2 6 
13 23 6 
13 27 6 
13 26 6 
13 31 6 
13 35 6 
13 4 6 
13 33 6 
13 12 6 
14 19 6 
14 32 6 
14 22 6 
14 25 6 
14 28 6 
14 24 6 
14 7 6 
14 12 6 
14 11 6 
14 27 6 
15 26 6 
15 3 6 
15 13 6 
15 10 6 
15 32 6 
15 27 6 
16 5 6 
16 31 6 
17 26 6 
17 22 6 
17 5 6 
18 22 6 
18 6 6 
18 21 6 
18 14 6 
18 11 6 
19 24 6 
19 7 6 
19 26 6 
19 32 6 
20 6 6 
20 34 6 
20 30 6 
20 12 6 
21 18 6 
21 7 6 
21 24 6 
21 2 6 
21 27 6 
21 10 6 
21 12 6 
21 25 6 
22 14 6 
22 9 6 
22 26 6 
22 18 6 
22 2 6 
22 6 6 
22 19 6 
22 25 6 
22 35 6 
22 12 6 
22 4 6 
22 17 6 
23 10 6 
23 32 6 
23 35 6 
23 22 6 
23 8 6 
23 29 6 
23 24 6 
23 7 6 
24 28 6 
24 29 6 
24 19 6 
24 7 6 
24 6 6 
24 35 6 
24 13 6 
24 14 6 
24 12 6 
24 5 6 
25 21 6 
25 22 6 
25 14 6 
26 12 6 
26 15 6 
26 7 6 
26 22 6 
26 19 6 
26 34 6 
26 9 6 
26 13 6 
26 10 6 
26 17 6 
27 35 6 
27 17 6 
27 13 6 
27 14 6 
27 21 6 
27 15 6 
27 5 6 
27 2 6 
28 2 6 
28 31 6 
28 24 6 
28 9 6 
28 5 6 
28 1 6 
28 35 6 
28 14 6 
29 32 6 
29 24 6 
29 35 6 
29 1 6 
29 23 6 
29 2 6 
30 23 6 
30 17 6 
30 28 6 
31 28 6 
31 16 6 
31 13 6 
31 3 6 
31 11 6 
32 14 6 
32 23 6 
32 10 6 
32 29 6 
32 7 6 
33 9 6 
33 12 6 
33 24 6 
33 13 6 
33 22 6 
34 27 6 
34 26 6 
34 12 6 
34 20 6 
34 3 6 
34 28 6 
34 19 6 
35 24 6 
35 29 6 
35 27 6 
35 22 6 
35 13 6 
35 33 6 
35 28 6 
35 10 6 
1 28 7 
1 24 7 
1 12 7 
1 13 7 
2 3 7 
2 13 7 
2 10 7 
2 29 7 
2 12 7 
2 22 7 
2 21 7 
2 7 7 
2 27 7 
2 9 7 
3 2 7 
3 15 7 
3 25 7 
3 5 7 
3 24 7 
3 34 7 
3 23 7 
3 28 7 
4 22 7 
4 13 7 
4 9 7 
4 11 7 
5 1 7 
5 16 7 
5 2 7 
5 23 7 
5 27 7 
5 24 7 
5 28 7 
5 7 7 
5 32 7 
5 31 7 
5 14 7 
6 20 7 
6 18 7 
6 12 7 
6 7 7 
6 24 7 
6 22 7 
6 3 7 
7 24 7 
7 19 7 
7 23 7 
7 6 7 
7 2 7 
7 17 7 
7 22 7 
7 34 7 
7 35 7 
7 29 7 
7 3 7 
7 13 7 
9 7 7 
9 33 7 
9 22 7 
9 29 7 
9 17 7 
9 28 7 
9 26 7 
9 4 7 
9 3 7 
9 21 7 
9 23 7 
9 5 7 
10 15 7 
10 21 7 
10 2 7 
10 13 7 
10 35 7 
10 32 7 
10 26 7 
10 7 7 
11 18 7 
11 30 7 
11 31 7 
11 17 7 
12 23 7 
12 19 7 
12 26 7 
12 6 7 
12 30 7 
12 33 7 
12 5 7 
12 22 7 
12 21 7 
12 34 7 
12 32 7 
12 27 7 
12 25 7 
12 20 7 
13 15 7 
13 10 7 
13 24 7 
13 2 7 
13 23 7 
13 27 7 
13 26 7 
13 31 7 
13 35 7 
13 4 7 
13 33 7 
13 12 7 
13 14 7 
13 9 7 
14 19 7 
14 32 7 
14 22 7 
14 25 7 
14 28 7 
14 24 7 
14 7 7 
14 12 7 
14 11 7 
14 27 7 
14 18 7 
14 13 7 
15 26 7 
15 3 7 
15 13 7 
15 10 7 
15 27 7 
15 31 7 
16 5 7 
16 31 7 
16 20 7 
17 22 7 
17 5 7 
17 27 7 
18 22 7 
18 6 7 
18 21 7 
18 11 7 
18 28 7 
19 24 7 
19 7 7 
19 26 7 
19 22 7 
20 6 7 
20 34 7 
20 12 7 
20 7 7 
21 18 7 
21 7 7 
21 24 7 
21 2 7 
21 27 7 
21 10 7 
21 12 7 
21 25 7 
21 14 7 
21 9 7 
22 14 7 
22 9 7 
22 26 7 
22 18 7 
22 2 7 
22 6 7 
22 19 7 
22 25 7 
22 35 7 
22 12 7 
22 4 7 
22 17 7 
22 23 7 
22 33 7 
23 10 7 
23 32 7 
23 35 7 
23 22 7 
23 8 7 
23 29 7 
23 24 7 
23 7 7 
24 28 7 
24 29 7 
24 19 7 
24 7 7 
24 6 7 
24 35 7 
24 13 7 
24 14 7 
24 5 7 
24 21 7 
25 21 7 
25 22 7 
25 14 7 
25 3 7 
25 12 7 
26 12 7 
26 15 7 
26 7 7 
26 22 7 
26 19 7 
26 34 7 
26 9 7 
26 13 7 
26 10 7 
26 17 7 
26 5 7 
26 6 7 
27 35 7 
27 17 7 
27 14 7 
27 21 7 
27 15 7 
27 5 7 
27 2 7 
27 3 7 
28 2 7 
28 31 7 
28 24 7 
28 9 7 
28 5 7 
28 1 7 
28 35 7 
28 14 7 
28 30 7 
28 12 7 
29 32 7 
29 24 7 
29 35 7 
29 1 7 
29 23 7 
29 2 7 
29 7 7 
29 9 7 
30 23 7 
30 17 7 
30 22 7 
31 28 7 
31 16 7 
31 13 7 
31 11 7 
31 5 7 
32 14 7 
32 23 7 
32 10 7 
32 29 7 
32 7 7 
32 5 7 
32 12 7 
33 9 7 
33 12 7 
33 24 7 
33 13 7 
33 22 7 
33 35 7 
33 26 7 
34 27 7 
34 26 7 
34 12 7 
34 20 7 
34 3 7 
34 28 7 
34 30 7 
35 24 7 
35 29 7 
35 27 7 
35 22 7 
35 13 7 
35 28 7 
35 10 7 
35 7 7 
1 28 8 
1 24 8 
1 12 8 
1 13 8 
1 7 8 
2 3 8 
2 13 8 
2 10 8 
2 29 8 
2 12 8 
2 22 8 
2 21 8 
2 7 8 
2 27 8 
2 9 8 
2 24 8 
2 26 8 
3 2 8 
3 15 8 
3 25 8 
3 5 8 
3 24 8 
3 34 8 
3 23 8 
3 28 8 
3 22 8 
3 18 8 
4 22 8 
4 13 8 
4 9 8 
4 11 8 
4 2 8 
4 32 8 
5 1 8 
5 16 8 
5 2 8 
5 23 8 
5 27 8 
5 24 8 
5 28 8 
5 32 8 
5 31 8 
5 14 8 
5 4 8 
6 20 8 
6 18 8 
6 12 8 
6 7 8 
6 24 8 
6 22 8 
6 3 8 
6 26 8 
7 24 8 
7 19 8 
7 23 8 
7 6 8 
7 2 8 
7 17 8 
7 22 8 
7 34 8 
7 35 8 
7 29 8 
7 3 8 
7 13 8 
7 28 8 
7 12 8 
9 7 8 
9 33 8 
9 22 8 
9 29 8 
9 17 8 
9 28 8 
9 26 8 
9 4 8 
9 3 8 
9 21 8 
9 23 8 
9 5 8 
9 2 8 
9 13 8 
10 15 8 
10 21 8 
10 2 8 
10 13 8 
10 35 8 
10 32 8 
10 26 8 
10 23 8 
11 30 8 
11 31 8 
11 17 8 
11 19 8 
12 23 8 
12 19 8 
12 26 8 
12 6 8 
12 30 8 
12 33 8 
12 5 8 
12 22 8 
12 21 8 
12 34 8 
12 32 8 
12 27 8 
12 25 8 
12 20 8 
12 8 8 
12 13 8 
13 15 8 
13 10 8 
13 24 8 
13 2 8 
13 23 8 
13 27 8 
13 26 8 
13 31 8 
13 35 8 
13 4 8 
13 33 8 
13 12 8 
13 14 8 
13 9 8 
13 28 8 
13 7 8 
14 19 8 
14 32 8 
14 22 8 
14 25 8 
14 28 8 
14 24 8 
14 7 8 
14 12 8 
14 11 8 
14 27 8 
14 18 8 
14 13 8 
14 5 8 
14 26 8 
15 26 8 
15 10 8 
15 27 8 
15 31 8 
16 5 8 
16 31 8 
16 13 8 
17 5 8 
17 27 8 
17 9 8 
18 22 8 
18 6 8 
18 21 8 
18 11 8 
18 28 8 
18 14 8 
18 34 8 
19 24 8 
19 7 8 
19 26 8 
19 22 8 
19 8 8 
19 4 8 
20 34 8 
20 12 8 
20 7 8 
20 9 8 
21 18 8 
21 7 8 
21 24 8 
21 2 8 
21 27 8 
21 10 8 
21 12 8 
21 25 8 
21 14 8 
21 9 8 
21 29 8 
21 22 8 
22 14 8 
22 9 8 
22 26 8 
22 18 8 
22 2 8 
22 6 8 
22 19 8 
22 25 8 
22 35 8 
22 12 8 
22 4 8 
22 17 8 
22 23 8 
22 33 8 
22 30 8 
22 7 8 
23 10 8 
23 32 8 
23 35 8 
23 22 8 
23 29 8 
23 24 8 
23 7 8 
23 28 8 
24 28 8 
24 29 8 
24 19 8 
24 7 8 
24 6 8 
24 35 8 
24 13 8 
24 14 8 
24 5 8 
24 21 8 
24 23 8 
24 26 8 
25 21 8 
25 22 8 
25 14 8 
25 3 8 
25 12 8 
25 5 8 
25 9 8 
26 12 8 
26 15 8 
26 7 8 
26 22 8 
26 19 8 
26 34 8 
26 9 8 
26 13 8 
26 10 8 
26 17 8 
26 5 8 
26 6 8 
26 33 8 
26 21 8 
27 35 8 
27 17 8 
27 14 8 
27 21 8 
27 15 8 
27 5 8 
27 2 8 
27 3 8 
27 30 8 
27 11 8 
28 2 8 
28 31 8 
28 24 8 
28 9 8 
28 5 8 
28 35 8 
28 14 8 
28 30 8 
28 12 8 
28 7 8 
29 32 8 
29 24 8 
29 35 8 
29 23 8 
29 2 8 
29 7 8 
29 9 8 
29 6 8 
30 23 8 
30 22 8 
30 5 8 
31 28 8 
31 16 8 
31 13 8 
31 11 8 
31 5 8 
31 15 8 
31 14 8 
32 14 8 
32 23 8 
32 10 8 
32 29 8 
32 7 8 
32 5 8 
32 12 8 
32 2 8 
33 9 8 
33 12 8 
33 24 8 
33 13 8 
33 22 8 
33 35 8 
33 26 8 
33 5 8 
34 27 8 
34 26 8 
34 12 8 
34 20 8 
34 3 8 
34 30 8 
34 18 8 
35 24 8 
35 29 8 
35 27 8 
35 22 8 
35 13 8 
35 28 8 
35 10 8 
35 7 8 
35 23 8 
35 33 8 
1 12 9 
1 13 9 
1 7 9 
2 3 9 
2 13 9 
2 10 9 
2 29 9 
2 12 9 
2 22 9 
2 21 9 
2 7 9 
2 27 9 
2 9 9 
2 24 9 
2 26 9 
2 28 9 
2 5 9 
3 2 9 
3 15 9 
3 25 9 
3 5 9 
3 24 9 
3 34 9 
3 23 9 
3 28 9 
3 22 9 
3 18 9 
3 27 9 
3 9 9 
4 22 9 
4 13 9 
4 9 9 
4 11 9 
4 2 9 
4 32 9 
4 5 9 
4 19 9 
5 1 9 
5 16 9 
5 2 9 
5 23 9 
5 27 9 
5 24 9 
5 28 9 
5 32 9 
5 31 9 
5 14 9 
5 4 9 
5 26 9 
5 18 9 
6 20 9 
6 18 9 
6 12 9 
6 7 9 
6 24 9 
6 22 9 
6 3 9 
6 26 9 
6 29 9 
6 9 9 
7 24 9 
7 19 9 
7 23 9 
7 6 9 
7 2 9 
7 22 9 
7 34 9 
7 35 9 
7 29 9 
7 13 9 
7 28 9 
7 12 9 
9 7 9 
9 33 9 
9 22 9 
9 29 9 
9 17 9 
9 28 9 
9 26 9 
9 4 9 
9 3 9 
9 21 9 
9 23 9 
9 5 9 
9 2 9 
9 13 9 
9 25 9 
9 20 9 
10 15 9 
10 21 9 
10 2 9 
10 13 9 
10 35 9 
10 32 9 
10 26 9 
10 23 9 
10 7 9 
10 12 9 
11 30 9 
11 31 9 
11 17 9 
11 15 9 
12 23 9 
12 19 9 
12 26 9 
12 6 9 
12 30 9 
12 33 9 
12 5 9 
12 22 9 
12 21 9 
12 34 9 
12 32 9 
12 27 9 
12 25 9 
12 20 9 
12 8 9 
12 13 9 
12 18 9 
12 1 9 
13 15 9 
13 10 9 
13 24 9 
13 2 9 
13 23 9 
13 27 9 
13 26 9 
13 31 9 
13 35 9 
13 4 9 
13 33 9 
13 12 9 
13 14 9 
13 9 9 
13 28 9 
13 7 9 
13 3 9 
13 22 9 
14 19 9 
14 32 9 
14 22 9 
14 25 9 
14 28 9 
14 24 9 
14 7 9 
14 12 9 
14 11 9 
14 27 9 
14 18 9 
14 13 9 
14 5 9 
14 26 9 
14 2 9 
14 9 9 
15 26 9 
15 27 9 
16 5 9 
16 31 9 
16 23 9 
17 5 9 
17 27 9 
17 34 9 
18 22 9 
18 6 9 
18 21 9 
18 11 9 
18 28 9 
18 14 9 
18 34 9 
18 3 9 
18 12 9 
19 7 9 
19 26 9 
19 22 9 
19 8 9 
19 4 9 
19 13 9 
20 12 9 
20 7 9 
20 9 9 
20 6 9 
21 18 9 
21 7 9 
21 24 9 
21 2 9 
21 27 9 
21 10 9 
21 12 9 
21 25 9 
21 14 9 
21 9 9 
21 29 9 
21 22 9 
21 26 9 
21 13 9 
22 14 9 
22 9 9 
22 26 9 
22 18 9 
22 2 9 
22 6 9 
22 19 9 
22 25 9 
22 35 9 
22 12 9 
22 4 9 
22 17 9 
22 23 9 
22 33 9 
22 30 9 
22 7 9 
22 3 9 
22 21 9 
23 10 9 
23 32 9 
23 22 9 
23 29 9 
23 24 9 
23 7 9 
23 28 9 
23 26 9 
24 28 9 
24 29 9 
24 19 9 
24 7 9 
24 6 9 
24 35 9 
24 13 9 
24 14 9 
24 5 9 
24 21 9 
24 23 9 
24 26 9 
24 3 9 
24 2 9 
25 21 9 
25 22 9 
25 14 9 
25 3 9 
25 12 9 
25 5 9 
25 9 9 
25 6 9 
25 13 9 
26 12 9 
26 15 9 
26 7 9 
26 22 9 
26 19 9 
26 34 9 
26 9 9 
26 13 9 
26 10 9 
26 17 9 
26 5 9 
26 6 9 
26 33 9 
26 21 9 
26 14 9 
26 24 9 
27 35 9 
27 17 9 
27 14 9 
27 21 9 
27 15 9 
27 5 9 
27 2 9 
27 3 9 
27 30 9 
27 11 9 
27 24 9 
27 9 9 
28 2 9 
28 31 9 
28 24 9 
28 9 9 
28 5 9 
28 35 9 
28 14 9 
28 12 9 
28 7 9 
28 13 9 
29 32 9 
29 24 9 
29 35 9 
29 23 9 
29 2 9 
29 7 9 
29 9 9 
29 6 9 
29 21 9 
29 22 9 
30 23 9 
30 22 9 
30 5 9 
30 12 9 
31 28 9 
31 16 9 
31 13 9 
31 11 9 
31 5 9 
31 15 9 
31 25 9 
32 14 9 
32 23 9 
32 10 9 
32 29 9 
32 7 9 
32 5 9 
32 12 9 
32 2 9 
32 35 9 
32 4 9 
33 9 9 
33 12 9 
33 24 9 
33 13 9 
33 22 9 
33 35 9 
33 26 9 
33 5 9 
33 14 9 
33 29 9 
34 26 9 
34 20 9 
34 3 9 
34 30 9 
34 18 9 
35 24 9 
35 29 9 
35 27 9 
35 22 9 
35 13 9 
35 28 9 
35 10 9 
35 7 9 
35 23 9 
35 33 9 
35 21 9 
35 9 9 
1 7 10 
2 3 10 
2 13 10 
2 10 10 
2 29 10 
2 12 10 
2 22 10 
2 21 10 
2 7 10 
2 27 10 
2 9 10 
2 24 10 
2 26 10 
2 28 10 
2 5 10 
2 14 10 
2 32 10 
3 2 10 
3 15 10 
3 25 10 
3 5 10 
3 24 10 
3 34 10 
3 23 10 
3 28 10 
3 22 10 
3 18 10 
3 27 10 
3 9 10 
3 6 10 
3 13 10 
4 22 10 
4 13 10 
4 9 10 
4 11 10 
4 2 10 
4 32 10 
4 5 10 
4 19 10 
4 33 10 
4 7 10 
5 1 10 
5 16 10 
5 2 10 
5 23 10 
5 27 10 
5 24 10 
5 28 10 
5 32 10 
5 31 10 
5 14 10 
5 4 10 
5 26 10 
5 18 10 
5 35 10 
5 20 10 
6 20 10 
6 18 10 
6 12 10 
6 7 10 
6 24 10 
6 22 10 
6 3 10 
6 26 10 
6 29 10 
6 25 10 
7 24 10 
7 19 10 
7 23 10 
7 6 10 
7 2 10 
7 34 10 
7 35 10 
7 29 10 
7 13 10 
7 28 10 
7 12 10 
9 7 10 
9 33 10 
9 22 10 
9 29 10 
9 17 10 
9 28 10 
9 26 10 
9 4 10 
9 3 10 
9 21 10 
9 23 10 
9 5 10 
9 2 10 
9 13 10 
9 25 10 
9 20 10 
9 14 10 
9 27 10 
10 21 10 
10 2 10 
10 13 10 
10 35 10 
10 32 10 
10 26 10 
10 23 10 
10 7 10 
10 12 10 
10 9 10 
11 30 10 
11 17 10 
11 15 10 
11 34 10 
12 23 10 
12 19 10 
12 26 10 
12 6 10 
12 30 10 
12 33 10 
12 22 10 
12 21 10 
12 34 10 
12 32 10 
12 27 10 
12 25 10 
12 20 10 
12 8 10 
12 13 10 
12 18 10 
12 1 10 
12 11 10 
13 15 10 
13 10 10 
13 24 10 
13 2 10 
13 23 10 
13 27 10 
13 26 10 
13 31 10 
13 35 10 
13 4 10 
13 33 10 
13 12 10 
13 14 10 
13 9 10 
13 28 10 
13 7 10 
13 3 10 
13 22 10 
13 21 10 
13 25 10 
14 19 10 
14 32 10 
14 22 10 
14 25 10 
14 28 10 
14 24 10 
14 7 10 
14 12 10 
14 11 10 
14 27 10 
14 18 10 
14 13 10 
14 5 10 
14 26 10 
14 2 10 
14 9 10 
14 3 10 
14 35 10 
15 26 10 
15 27 10 
15 31 10 
15 25 10 
16 5 10 
17 5 10 
17 27 10 
17 34 10 
17 11 10 
18 22 10 
18 6 10 
18 21 10 
18 11 10 
18 28 10 
18 14 10 
18 34 10 
18 3 10 
18 12 10 
18 5 10 
18 9 10 
19 7 10 
19 26 10 
19 22 10 
19 13 10 
20 12 10 
20 9 10 
20 6 10 
20 22 10 
21 18 10 
21 7 10 
21 24 10 
21 2 10 
21 27 10 
21 10 10 
21 12 10 
21 25 10 
21 14 10 
21 9 10 
21 29 10 
21 22 10 
21 26 10 
21 13 10 
21 23 10 
21 35 10 
22 14 10 
22 9 10 
22 26 10 
22 18 10 
22 2 10 
22 6 10 
22 19 10 
22 25 10 
22 35 10 
22 12 10 
22 4 10 
22 17 10 
22 23 10 
22 33 10 
22 30 10 
22 7 10 
22 3 10 
22 21 10 
22 29 10 
22 13 10 
23 32 10 
23 22 10 
23 29 10 
23 24 10 
23 7 10 
23 28 10 
23 26 10 
23 3 10 
24 28 10 
24 29 10 
24 19 10 
24 7 10 
24 6 10 
24 35 10 
24 13 10 
24 14 10 
24 5 10 
24 21 10 
24 23 10 
24 26 10 
24 3 10 
24 2 10 
24 22 10 
24 27 10 
25 21 10 
25 22 10 
25 14 10 
25 12 10 
25 5 10 
25 9 10 
25 13 10 
26 12 10 
26 15 10 
26 7 10 
26 22 10 
26 19 10 
26 34 10 
26 9 10 
26 13 10 
26 10 10 
26 17 10 
26 5 10 
26 6 10 
26 33 10 
26 21 10 
26 14 10 
26 24 10 
26 23 10 
26 2 10 
27 35 10 
27 14 10 
27 21 10 
27 5 10 
27 2 10 
27 3 10 
27 30 10 
27 11 10 
27 24 10 
27 9 10 
28 2 10 
28 31 10 
28 24 10 
28 9 10 
28 5 10 
28 35 10 
28 14 10 
28 12 10 
28 7 10 
28 13 10 
28 23 10 
28 3 10 
29 32 10 
29 24 10 
29 35 10 
29 23 10 
29 2 10 
29 7 10 
29 9 10 
29 6 10 
29 21 10 
29 22 10 
29 14 10 
29 33 10 
30 23 10 
30 22 10 
30 5 10 
30 12 10 
30 34 10 
30 11 10 
31 28 10 
31 16 10 
31 13 10 
31 11 10 
31 5 10 
32 14 10 
32 23 10 
32 10 10 
32 29 10 
32 7 10 
32 5 10 
32 12 10 
32 2 10 
32 35 10 
32 4 10 
33 9 10 
33 12 10 
33 24 10 
33 13 10 
33 22 10 
33 35 10 
33 26 10 
33 5 10 
33 14 10 
33 29 10 
33 2 10 
33 27 10 
34 26 10 
34 20 10 
34 3 10 
34 30 10 
34 18 10 
34 4 10 
34 13 10 
35 24 10 
35 29 10 
35 27 10 
35 22 10 
35 13 10 
35 28 10 
35 10 10 
35 7 10 
35 33 10 
35 21 10 
35 9 10 
35 32 10 
2 3 11 
2 13 11 
2 10 11 
2 29 11 
2 12 11 
2 22 11 
2 21 11 
2 7 11 
2 27 11 
2 9 11 
2 24 11 
2 26 11 
2 28 11 
2 5 11 
2 14 11 
2 32 11 
2 23 11 
2 4 11 
3 2 11 
3 15 11 
3 25 11 
3 24 11 
3 34 11 
3 23 11 
3 28 11 
3 22 11 
3 18 11 
3 27 11 
3 9 11 
3 6 11 
3 13 11 
3 14 11 
4 22 11 
4 13 11 
4 9 11 
4 11 11 
4 32 11 
4 5 11 
4 19 11 
4 33 11 
4 7 11 
4 34 11 
5 1 11 
5 16 11 
5 2 11 
5 23 11 
5 27 11 
5 24 11 
5 28 11 
5 32 11 
5 31 11 
5 14 11 
5 4 11 
5 26 11 
5 18 11 
5 35 11 
5 20 11 
5 33 11 
5 11 11 
6 20 11 
6 18 11 
6 12 11 
6 7 11 
6 24 11 
6 22 11 
6 3 11 
6 26 11 
6 29 11 
6 25 11 
6 14 11 
7 24 11 
7 19 11 
7 23 11 
7 6 11 
7 2 11 
7 35 11 
7 29 11 
7 13 11 
7 28 11 
9 7 11 
9 33 11 
9 22 11 
9 29 11 
9 17 11 
9 28 11 
9 26 11 
9 4 11 
9 3 11 
9 21 11 
9 23 11 
9 5 11 
9 2 11 
9 13 11 
9 25 11 
9 20 11 
9 14 11 
9 27 11 
9 10 11 
9 18 11 
10 21 11 
10 2 11 
10 13 11 
10 35 11 
10 32 11 
10 26 11 
10 23 11 
10 7 11 
10 12 11 
10 9 11 
10 5 11 
10 24 11 
11 30 11 
11 17 11 
11 15 11 
11 16 11 
12 23 11 
12 19 11 
12 26 11 
12 6 11 
12 30 11 
12 33 11 
12 22 11 
12 21 11 
12 34 11 
12 32 11 
12 27 11 
12 25 11 
12 20 11 
12 8 11 
12 13 11 
12 18 11 
12 11 11 
12 10 11 
13 15 11 
13 10 11 
13 24 11 
13 2 11 
13 23 11 
13 27 11 
13 26 11 
13 31 11 
13 35 11 
13 4 11 
13 33 11 
13 12 11 
13 14 11 
13 9 11 
13 28 11 
13 7 11 
13 3 11 
13 22 11 
13 21 11 
13 25 11 
13 18 11 
13 6 11 
14 19 11 
14 32 11 
14 22 11 
14 25 11 
14 28 11 
14 24 11 
14 7 11 
14 12 11 
14 11 11 
14 27 11 
14 18 11 
14 13 11 
14 5 11 
14 26 11 
14 2 11 
14 9 11 
14 3 11 
14 35 11 
14 29 11 
14 21 11 
15 27 11 
15 31 11 
15 25 11 
16 7 11 
17 5 11 
17 27 11 
17 34 11 
17 11 11 
17 22 11 
17 9 11 
18 22 11 
18 6 11 
18 21 11 
18 28 11 
18 14 11 
18 34 11 
18 3 11 
18 12 11 
18 5 11 
18 9 11 
18 13 11 
19 7 11 
19 26 11 
19 22 11 
19 13 11 
19 5 11 
19 27 11 
20 12 11 
20 9 11 
20 6 11 
20 22 11 
20 21 11 
20 13 11 
21 18 11 
21 7 11 
21 24 11 
21 2 11 
21 27 11 
21 10 11 
21 12 11 
21 25 11 
21 14 11 
21 9 11 
21 29 11 
21 22 11 
21 26 11 
21 13 11 
21 23 11 
21 35 11 
21 5 11 
21 6 11 
22 14 11 
22 9 11 
22 26 11 
22 18 11 
22 2 11 
22 6 11 
22 19 11 
22 25 11 
22 35 11 
22 12 11 
22 4 11 
22 17 11 
22 23 11 
22 33 11 
22 30 11 
22 7 11 
22 3 11 
22 21 11 
22 29 11 
22 13 11 
22 24 11 
22 20 11 
23 32 11 
23 22 11 
23 24 11 
23 7 11 
23 28 11 
23 26 11 
23 3 11 
23 21 11 
24 28 11 
24 29 11 
24 7 11 
24 6 11 
24 35 11 
24 13 11 
24 14 11 
24 5 11 
24 21 11 
24 23 11 
24 26 11 
24 3 11 
24 2 11 
24 22 11 
24 27 11 
24 33 11 
25 22 11 
25 14 11 
25 12 11 
25 5 11 
25 9 11 
25 13 11 
25 26 11 
26 12 11 
26 15 11 
26 22 11 
26 19 11 
26 34 11 
26 9 11 
26 13 11 
26 10 11 
26 17 11 
26 5 11 
26 6 11 
26 33 11 
26 21 11 
26 14 11 
26 24 11 
26 23 11 
26 2 11 
26 35 11 
27 35 11 
27 14 11 
27 21 11 
27 5 11 
27 2 11 
27 3 11 
27 30 11 
27 11 11 
27 24 11 
27 9 11 
27 29 11 
27 26 11 
28 2 11 
28 24 11 
28 9 11 
28 5 11 
28 35 11 
28 14 11 
28 12 11 
28 7 11 
28 13 11 
28 23 11 
28 3 11 
28 26 11 
29 32 11 
29 24 11 
29 35 11 
29 23 11 
29 2 11 
29 7 11 
29 9 11 
29 6 11 
29 21 11 
29 22 11 
29 14 11 
29 33 11 
29 34 11 
29 12 11 
30 22 11 
30 5 11 
30 12 11 
30 34 11 
30 11 11 
30 27 11 
31 28 11 
31 16 11 
31 13 11 
31 11 11 
31 5 11 
31 15 11 
31 34 11 
32 14 11 
32 23 11 
32 10 11 
32 29 11 
32 7 11 
32 5 11 
32 12 11 
32 2 11 
32 35 11 
32 4 11 
32 26 11 
32 21 11 
33 9 11 
33 12 11 
33 24 11 
33 13 11 
33 22 11 
33 35 11 
33 26 11 
33 5 11 
33 14 11 
33 29 11 
33 2 11 
33 3 11 
34 26 11 
34 20 11 
34 3 11 
34 30 11 
34 18 11 
34 4 11 
34 12 11 
35 24 11 
35 29 11 
35 27 11 
35 22 11 
35 13 11 
35 28 11 
35 10 11 
35 7 11 
35 33 11 
35 21 11 
35 9 11 
35 32 11 
35 14 11 
35 26 11 
1 26 12 
1 22 12 
2 3 12 
2 13 12 
2 10 12 
2 29 12 
2 12 12 
2 22 12 
2 21 12 
2 7 12 
2 27 12 
2 9 12 
2 24 12 
2 26 12 
2 28 12 
2 5 12 
2 14 12 
2 32 12 
2 4 12 
2 33 12 
3 2 12 
3 15 12 
3 25 12 
3 24 12 
3 34 12 
3 23 12 
3 28 12 
3 22 12 
3 18 12 
3 27 12 
3 9 12 
3 6 12 
3 13 12 
3 14 12 
3 33 12 
3 21 12 
4 22 12 
4 13 12 
4 9 12 
4 32 12 
4 5 12 
4 19 12 
4 33 12 
4 7 12 
4 34 12 
4 2 12 
5 1 12 
5 16 12 
5 2 12 
5 23 12 
5 27 12 
5 24 12 
5 28 12 
5 32 12 
5 31 12 
5 14 12 
5 4 12 
5 26 12 
5 18 12 
5 35 12 
5 20 12 
5 33 12 
5 11 12 
5 8 12 
5 30 12 
6 20 12 
6 18 12 
6 12 12 
6 7 12 
6 24 12 
6 22 12 
6 3 12 
6 26 12 
6 29 12 
6 14 12 
6 13 12 
7 24 12 
7 19 12 
7 23 12 
7 6 12 
7 2 12 
7 35 12 
7 29 12 
7 13 12 
7 28 12 
7 12 12 
9 7 12 
9 33 12 
9 22 12 
9 29 12 
9 17 12 
9 28 12 
9 26 12 
9 4 12 
9 3 12 
9 21 12 
9 23 12 
9 5 12 
9 2 12 
9 13 12 
9 25 12 
9 20 12 
9 14 12 
9 27 12 
9 10 12 
9 18 12 
9 8 12 
9 35 12 
10 21 12 
10 2 12 
10 13 12 
10 35 12 
10 32 12 
10 26 12 
10 23 12 
10 12 12 
10 9 12 
10 5 12 
10 24 12 
10 4 12 
11 30 12 
11 17 12 
11 15 12 
11 16 12 
11 19 12 
11 25 12 
12 23 12 
12 19 12 
12 26 12 
12 6 12 
12 30 12 
12 33 12 
12 22 12 
12 21 12 
12 34 12 
12 32 12 
12 27 12 
12 25 12 
12 20 12 
12 8 12 
12 13 12 
12 18 12 
12 11 12 
12 10 12 
12 29 12 
13 15 12 
13 10 12 
13 24 12 
13 2 12 
13 23 12 
13 27 12 
13 26 12 
13 31 12 
13 35 12 
13 4 12 
13 33 12 
13 12 12 
13 14 12 
13 9 12 
13 28 12 
13 7 12 
13 3 12 
13 22 12 
13 21 12 
13 25 12 
13 18 12 
13 6 12 
13 5 12 
13 19 12 
14 19 12 
14 32 12 
14 22 12 
14 25 12 
14 28 12 
14 24 12 
14 7 12 
14 12 12 
14 11 12 
14 27 12 
14 18 12 
14 13 12 
14 5 12 
14 26 12 
14 2 12 
14 9 12 
14 3 12 
14 35 12 
14 29 12 
14 21 12 
14 33 12 
14 6 12 
15 31 12 
16 29 12 
17 27 12 
17 34 12 
17 11 12 
17 22 12 
17 9 12 
17 23 12 
18 22 12 
18 6 12 
18 21 12 
18 28 12 
18 14 12 
18 34 12 
18 3 12 
18 12 12 
18 5 12 
18 9 12 
18 13 12 
18 29 12 
18 35 12 
19 7 12 
19 26 12 
19 22 12 
19 13 12 
20 12 12 
20 9 12 
20 22 12 
20 21 12 
20 13 12 
20 26 12 
21 18 12 
21 7 12 
21 24 12 
21 2 12 
21 27 12 
21 10 12 
21 12 12 
21 25 12 
21 14 12 
21 9 12 
21 29 12 
21 22 12 
21 26 12 
21 13 12 
21 23 12 
21 35 12 
21 5 12 
21 6 12 
21 32 12 
21 20 12 
22 14 12 
22 9 12 
22 26 12 
22 18 12 
22 2 12 
22 6 12 
22 19 12 
22 25 12 
22 35 12 
22 12 12 
22 4 12 
22 17 12 
22 23 12 
22 33 12 
22 30 12 
22 7 12 
22 3 12 
22 21 12 
22 29 12 
22 13 12 
22 24 12 
22 20 12 
22 5 12 
22 27 12 
23 32 12 
23 22 12 
23 24 12 
23 7 12 
23 28 12 
23 3 12 
23 21 12 
23 29 12 
24 28 12 
24 29 12 
24 7 12 
24 6 12 
24 35 12 
24 13 12 
24 14 12 
24 5 12 
24 21 12 
24 23 12 
24 26 12 
24 3 12 
24 2 12 
24 22 12 
24 27 12 
24 33 12 
24 9 12 
25 22 12 
25 14 12 
25 12 12 
25 9 12 
25 13 12 
26 12 12 
26 15 12 
26 22 12 
26 19 12 
26 34 12 
26 9 12 
26 13 12 
26 10 12 
26 17 12 
26 5 12 
26 6 12 
26 33 12 
26 21 12 
26 14 12 
26 24 12 
26 23 12 
26 2 12 
26 35 12 
26 25 12 
26 27 12 
27 35 12 
27 14 12 
27 21 12 
27 5 12 
27 2 12 
27 3 12 
27 30 12 
27 11 12 
27 24 12 
27 29 12 
27 26 12 
27 22 12 
28 2 12 
28 24 12 
28 9 12 
28 5 12 
28 35 12 
28 14 12 
28 12 12 
28 7 12 
28 13 12 
28 23 12 
28 3 12 
28 18 12 
29 32 12 
29 24 12 
29 35 12 
29 23 12 
29 2 12 
29 7 12 
29 9 12 
29 6 12 
29 21 12 
29 22 12 
29 14 12 
29 33 12 
29 34 12 
29 12 12 
29 3 12 
29 27 12 
30 22 12 
30 12 12 
30 34 12 
30 11 12 
30 27 12 
30 33 12 
31 28 12 
31 13 12 
31 5 12 
31 15 12 
31 34 12 
32 14 12 
32 23 12 
32 10 12 
32 29 12 
32 7 12 
32 5 12 
32 12 12 
32 2 12 
32 35 12 
32 4 12 
32 26 12 
32 21 12 
33 9 12 
33 12 12 
33 24 12 
33 13 12 
33 22 12 
33 35 12 
33 26 12 
33 5 12 
33 14 12 
33 29 12 
33 2 12 
33 3 12 
33 7 12 
34 20 12 
34 3 12 
34 30 12 
34 18 12 
34 4 12 
35 24 12 
35 29 12 
35 27 12 
35 22 12 
35 13 12 
35 28 12 
35 10 12 
35 7 12 
35 33 12 
35 21 12 
35 9 12 
35 32 12 
35 14 12 
35 26 12 
35 5 12 
35 2 12 
2 3 13 
2 13 13 
2 10 13 
2 29 13 
2 12 13 
2 22 13 
2 21 13 
2 7 13 
2 27 13 
2 9 13 
2 24 13 
2 26 13 
2 28 13 
2 5 13 
2 14 13 
2 32 13 
2 4 13 
2 33 13 
2 35 13 
3 2 13 
3 15 13 
3 25 13 
3 24 13 
3 34 13 
3 23 13 
3 28 13 
3 22 13 
3 18 13 
3 27 13 
3 9 13 
3 6 13 
3 13 13 
3 14 13 
3 33 13 
3 21 13 
3 29 13 
3 31 13 
4 22 13 
4 13 13 
4 9 13 
4 32 13 
4 5 13 
4 19 13 
4 33 13 
4 7 13 
4 34 13 
4 2 13 
4 14 13 
4 10 13 
5 1 13 
5 16 13 
5 2 13 
5 23 13 
5 27 13 
5 24 13 
5 28 13 
5 32 13 
5 31 13 
5 14 13 
5 4 13 
5 26 13 
5 18 13 
5 35 13 
5 20 13 
5 33 13 
5 11 13 
5 8 13 
5 30 13 
5 10 13 
5 17 13 
6 20 13 
6 18 13 
6 12 13 
6 7 13 
6 24 13 
6 22 13 
6 3 13 
6 26 13 
6 29 13 
6 14 13 
6 13 13 
6 21 13 
7 24 13 
7 19 13 
7 23 13 
7 6 13 
7 2 13 
7 35 13 
7 29 13 
7 13 13 
7 28 13 
7 12 13 
7 8 13 
9 7 13 
9 33 13 
9 22 13 
9 29 13 
9 17 13 
9 28 13 
9 26 13 
9 4 13 
9 3 13 
9 21 13 
9 23 13 
9 5 13 
9 2 13 
9 13 13 
9 25 13 
9 20 13 
9 14 13 
9 27 13 
9 10 13 
9 18 13 
9 8 13 
9 35 13 
9 24 13 
9 31 13 
10 21 13 
10 2 13 
10 13 13 
10 35 13 
10 32 13 
10 26 13 
10 12 13 
10 9 13 
10 5 13 
10 24 13 
10 4 13 
10 18 13 
11 30 13 
11 17 13 
11 15 13 
11 19 13 
11 25 13 
11 34 13 
12 23 13 
12 19 13 
12 26 13 
12 6 13 
12 30 13 
12 33 13 
12 22 13 
12 21 13 
12 34 13 
12 32 13 
12 27 13 
12 25 13 
12 20 13 
12 8 13 
12 13 13 
12 18 13 
12 11 13 
12 10 13 
12 29 13 
12 14 13 
12 31 13 
13 15 13 
13 10 13 
13 24 13 
13 2 13 
13 23 13 
13 27 13 
13 26 13 
13 31 13 
13 35 13 
13 4 13 
13 33 13 
13 12 13 
13 14 13 
13 9 13 
13 28 13 
13 7 13 
13 3 13 
13 22 13 
13 21 13 
13 25 13 
13 18 13 
13 6 13 
13 5 13 
13 19 13 
13 29 13 
13 32 13 
14 32 13 
14 22 13 
14 25 13 
14 28 13 
14 24 13 
14 7 13 
14 12 13 
14 11 13 
14 27 13 
14 18 13 
14 13 13 
14 5 13 
14 26 13 
14 2 13 
14 9 13 
14 3 13 
14 35 13 
14 29 13 
14 21 13 
14 33 13 
14 6 13 
14 4 13 
17 27 13 
17 34 13 
17 11 13 
17 9 13 
17 23 13 
17 10 13 
18 22 13 
18 21 13 
18 28 13 
18 14 13 
18 3 13 
18 12 13 
18 5 13 
18 9 13 
18 13 13 
18 29 13 
18 35 13 
19 7 13 
19 26 13 
19 22 13 
19 13 13 
19 3 13 
19 30 13 
20 12 13 
20 9 13 
20 21 13 
20 13 13 
20 26 13 
20 18 13 
21 18 13 
21 7 13 
21 24 13 
21 2 13 
21 27 13 
21 10 13 
21 12 13 
21 25 13 
21 14 13 
21 9 13 
21 29 13 
21 22 13 
21 26 13 
21 13 13 
21 23 13 
21 35 13 
21 5 13 
21 6 13 
21 32 13 
21 20 13 
21 3 13 
21 28 13 
22 14 13 
22 9 13 
22 26 13 
22 18 13 
22 2 13 
22 6 13 
22 19 13 
22 25 13 
22 35 13 
22 12 13 
22 4 13 
22 17 13 
22 23 13 
22 33 13 
22 30 13 
22 7 13 
22 3 13 
22 21 13 
22 29 13 
22 13 13 
22 24 13 
22 20 13 
22 5 13 
22 27 13 
22 32 13 
22 1 13 
23 32 13 
23 22 13 
23 7 13 
23 28 13 
23 3 13 
23 21 13 
23 29 13 
23 34 13 
24 28 13 
24 29 13 
24 7 13 
24 6 13 
24 35 13 
24 13 13 
24 14 13 
24 5 13 
24 21 13 
24 23 13 
24 26 13 
24 3 13 
24 2 13 
24 22 13 
24 27 13 
24 33 13 
24 10 13 
25 22 13 
25 14 13 
25 12 13 
25 9 13 
25 13 13 
25 3 13 
25 26 13 
26 12 13 
26 15 13 
26 22 13 
26 19 13 
26 34 13 
26 9 13 
26 13 13 
26 10 13 
26 17 13 
26 5 13 
26 6 13 
26 33 13 
26 21 13 
26 14 13 
26 24 13 
26 23 13 
26 2 13 
26 35 13 
26 25 13 
26 27 13 
26 32 13 
26 20 13 
27 35 13 
27 21 13 
27 5 13 
27 2 13 
27 3 13 
27 30 13 
27 11 13 
27 24 13 
27 29 13 
27 26 13 
28 2 13 
28 24 13 
28 9 13 
28 5 13 
28 35 13 
28 14 13 
28 12 13 
28 7 13 
28 13 13 
28 23 13 
28 3 13 
28 18 13 
28 22 13 
29 32 13 
29 24 13 
29 35 13 
29 23 13 
29 2 13 
29 7 13 
29 9 13 
29 6 13 
29 21 13 
29 22 13 
29 14 13 
29 33 13 
29 34 13 
29 12 13 
29 3 13 
29 27 13 
29 16 13 
29 18 13 
30 22 13 
30 12 13 
30 34 13 
30 11 13 
30 27 13 
30 33 13 
30 5 13 
31 13 13 
31 5 13 
31 15 13 
32 14 13 
32 23 13 
32 10 13 
32 29 13 
32 5 13 
32 12 13 
32 2 13 
32 35 13 
32 4 13 
32 26 13 
32 21 13 
32 24 13 
33 9 13 
33 12 13 
33 24 13 
33 13 13 
33 22 13 
33 35 13 
33 26 13 
33 5 13 
33 14 13 
33 29 13 
33 2 13 
33 3 13 
33 7 13 
33 28 13 
34 20 13 
34 3 13 
34 30 13 
34 18 13 
34 4 13 
34 7 13 
34 31 13 
35 24 13 
35 29 13 
35 27 13 
35 22 13 
35 13 13 
35 28 13 
35 10 13 
35 7 13 
35 33 13 
35 21 13 
35 9 13 
35 32 13 
35 14 13 
35 26 13 
35 5 13 
35 2 13 
35 18 13 
35 12 13 
1 5 14 
2 3 14 
2 13 14 
2 10 14 
2 29 14 
2 12 14 
2 22 14 
2 21 14 
2 7 14 
2 27 14 
2 9 14 
2 24 14 
2 26 14 
2 28 14 
2 5 14 
2 14 14 
2 32 14 
2 4 14 
2 33 14 
2 35 14 
2 23 14 
2 18 14 
3 2 14 
3 15 14 
3 25 14 
3 24 14 
3 34 14 
3 23 14 
3 28 14 
3 22 14 
3 18 14 
3 27 14 
3 9 14 
3 6 14 
3 13 14 
3 14 14 
3 33 14 
3 21 14 
3 29 14 
3 31 14 
3 26 14 
3 19 14 
4 22 14 
4 13 14 
4 9 14 
4 32 14 
4 5 14 
4 7 14 
4 34 14 
4 2 14 
4 14 14 
4 10 14 
5 1 14 
5 16 14 
5 2 14 
5 23 14 
5 27 14 
5 24 14 
5 28 14 
5 32 14 
5 14 14 
5 4 14 
5 26 14 
5 18 14 
5 35 14 
5 20 14 
5 33 14 
5 11 14 
5 8 14 
5 10 14 
5 17 14 
6 18 14 
6 12 14 
6 7 14 
6 24 14 
6 22 14 
6 3 14 
6 26 14 
6 29 14 
6 14 14 
6 13 14 
6 21 14 
7 24 14 
7 19 14 
7 23 14 
7 6 14 
7 2 14 
7 35 14 
7 29 14 
7 13 14 
7 28 14 
7 12 14 
7 8 14 
7 5 14 
9 7 14 
9 33 14 
9 22 14 
9 29 14 
9 17 14 
9 28 14 
9 26 14 
9 4 14 
9 3 14 
9 21 14 
9 23 14 
9 5 14 
9 2 14 
9 13 14 
9 25 14 
9 20 14 
9 14 14 
9 27 14 
9 10 14 
9 18 14 
9 8 14 
9 35 14 
9 24 14 
9 31 14 
9 12 14 
9 1 14 
10 21 14 
10 2 14 
10 13 14 
10 35 14 
10 32 14 
10 26 14 
10 12 14 
10 9 14 
10 5 14 
10 24 14 
10 4 14 
10 18 14 
10 29 14 
10 33 14 
11 30 14 
11 17 14 
11 15 14 
11 19 14 
11 25 14 
11 34 14 
11 16 14 
11 4 14 
12 23 14 
12 19 14 
12 26 14 
12 6 14 
12 33 14 
12 22 14 
12 21 14 
12 34 14 
12 32 14 
12 27 14 
12 25 14 
12 8 14 
12 13 14 
12 18 14 
12 11 14 
12 10 14 
12 29 14 
12 14 14 
12 31 14 
13 15 14 
13 10 14 
13 24 14 
13 2 14 
13 23 14 
13 27 14 
13 26 14 
13 31 14 
13 35 14 
13 4 14 
13 33 14 
13 12 14 
13 14 14 
13 9 14 
13 28 14 
13 7 14 
13 3 14 
13 22 14 
13 21 14 
13 25 14 
13 18 14 
13 6 14 
13 5 14 
13 19 14 
13 29 14 
13 32 14 
13 30 14 
13 20 14 
14 32 14 
14 22 14 
14 28 14 
14 24 14 
14 7 14 
14 12 14 
14 11 14 
14 27 14 
14 13 14 
14 5 14 
14 26 14 
14 2 14 
14 9 14 
14 3 14 
14 35 14 
14 29 14 
14 21 14 
14 33 14 
14 6 14 
14 4 14 
15 19 14 
16 14 14 
16 12 14 
17 34 14 
17 11 14 
17 23 14 
17 10 14 
18 22 14 
18 21 14 
18 28 14 
18 14 14 
18 3 14 
18 12 14 
18 5 14 
18 9 14 
18 29 14 
18 35 14 
18 2 14 
19 7 14 
19 26 14 
19 22 14 
19 13 14 
19 3 14 
19 30 14 
19 33 14 
19 18 14 
20 12 14 
20 9 14 
20 21 14 
20 26 14 
20 18 14 
20 6 14 
21 18 14 
21 7 14 
21 24 14 
21 2 14 
21 27 14 
21 10 14 
21 12 14 
21 25 14 
21 14 14 
21 9 14 
21 29 14 
21 22 14 
21 26 14 
21 13 14 
21 23 14 
21 35 14 
21 5 14 
21 6 14 
21 32 14 
21 20 14 
21 3 14 
21 28 14 
21 30 14 
21 33 14 
22 14 14 
22 9 14 
22 26 14 
22 18 14 
22 2 14 
22 6 14 
22 19 14 
22 25 14 
22 35 14 
22 12 14 
22 4 14 
22 17 14 
22 23 14 
22 33 14 
22 30 14 
22 3 14 
22 21 14 
22 29 14 
22 13 14 
22 24 14 
22 20 14 
22 5 14 
22 27 14 
22 32 14 
22 1 14 
22 28 14 
23 32 14 
23 22 14 
23 7 14 
23 28 14 
23 3 14 
23 21 14 
23 29 14 
23 34 14 
24 28 14 
24 29 14 
24 7 14 
24 6 14 
24 35 14 
24 13 14 
24 14 14 
24 5 14 
24 21 14 
24 26 14 
24 3 14 
24 2 14 
24 22 14 
24 27 14 
24 33 14 
24 10 14 
24 12 14 
25 22 14 
25 14 14 
25 9 14 
25 13 14 
25 3 14 
25 26 14 
25 18 14 
26 12 14 
26 22 14 
26 19 14 
26 34 14 
26 9 14 
26 13 14 
26 10 14 
26 17 14 
26 5 14 
26 6 14 
26 33 14 
26 21 14 
26 14 14 
26 24 14 
26 23 14 
26 2 14 
26 35 14 
26 25 14 
26 27 14 
26 32 14 
26 20 14 
26 3 14 
27 35 14 
27 21 14 
27 5 14 
27 2 14 
27 3 14 
27 30 14 
27 24 14 
27 29 14 
27 26 14 
27 7 14 
28 2 14 
28 24 14 
28 9 14 
28 5 14 
28 35 14 
28 14 14 
28 12 14 
28 7 14 
28 13 14 
28 23 14 
28 3 14 
28 18 14 
28 29 14 
29 32 14 
29 24 14 
29 35 14 
29 23 14 
29 2 14 
29 7 14 
29 9 14 
29 6 14 
29 21 14 
29 22 14 
29 14 14 
29 33 14 
29 34 14 
29 12 14 
29 3 14 
29 27 14 
29 16 14 
29 18 14 
29 26 14 
29 13 14 
30 22 14 
30 12 14 
30 34 14 
30 11 14 
30 27 14 
30 33 14 
30 5 14 
30 4 14 
30 17 14 
31 13 14 
31 5 14 
31 9 14 
32 14 14 
32 23 14 
32 10 14 
32 29 14 
32 5 14 
32 12 14 
32 2 14 
32 35 14 
32 4 14 
32 26 14 
32 21 14 
32 24 14 
32 22 14 
32 13 14 
33 9 14 
33 12 14 
33 24 14 
33 13 14 
33 22 14 
33 35 14 
33 26 14 
33 5 14 
33 14 14 
33 29 14 
33 2 14 
33 3 14 
33 7 14 
33 28 14 
33 32 14 
33 18 14 
34 20 14 
34 30 14 
34 18 14 
34 4 14 
34 7 14 
35 24 14 
35 29 14 
35 27 14 
35 22 14 
35 13 14 
35 28 14 
35 10 14 
35 7 14 
35 33 14 
35 21 14 
35 9 14 
35 32 14 
35 14 14 
35 26 14 
35 5 14 
35 2 14 
35 18 14 
35 12 14 
35 17 14 
1 5 15 
1 22 15 
1 9 15 
2 3 15 
2 13 15 
2 10 15 
2 29 15 
2 22 15 
2 21 15 
2 7 15 
2 27 15 
2 9 15 
2 24 15 
2 26 15 
2 28 15 
2 5 15 
2 14 15 
2 32 15 
2 4 15 
2 33 15 
2 35 15 
2 23 15 
2 18 15 
2 11 15 
3 2 15 
3 15 15 
3 25 15 
3 24 15 
3 34 15 
3 23 15 
3 28 15 
3 22 15 
3 18 15 
3 27 15 
3 9 15 
3 6 15 
3 13 15 
3 14 15 
3 33 15 
3 21 15 
3 29 15 
3 31 15 
3 26 15 
3 19 15 
3 32 15 
3 12 15 
4 22 15 
4 13 15 
4 9 15 
4 32 15 
4 5 15 
4 7 15 
4 34 15 
4 2 15 
4 14 15 
4 10 15 
4 30 15 
4 11 15 
5 1 15 
5 16 15 
5 2 15 
5 23 15 
5 27 15 
5 24 15 
5 28 15 
5 32 15 
5 14 15 
5 4 15 
5 26 15 
5 18 15 
5 35 15 
5 20 15 
5 33 15 
5 8 15 
5 10 15 
5 17 15 
5 25 15 
6 18 15 
6 12 15 
6 7 15 
6 24 15 
6 22 15 
6 3 15 
6 26 15 
6 29 15 
6 14 15 
6 13 15 
6 21 15 
6 20 15 
7 24 15 
7 19 15 
7 23 15 
7 6 15 
7 2 15 
7 35 15 
7 29 15 
7 13 15 
7 28 15 
7 12 15 
7 8 15 
7 5 15 
7 26 15 
7 32 15 
9 7 15 
9 33 15 
9 22 15 
9 29 15 
9 17 15 
9 28 15 
9 26 15 
9 4 15 
9 3 15 
9 21 15 
9 23 15 
9 5 15 
9 2 15 
9 13 15 
9 25 15 
9 20 15 
9 14 15 
9 27 15 
9 10 15 
9 18 15 
9 8 15 
9 35 15 
9 24 15 
9 31 15 
9 12 15 
9 1 15 
9 30 15 
9 11 15 
10 21 15 
10 2 15 
10 13 15 
10 35 15 
10 32 15 
10 26 15 
10 12 15 
10 9 15 
10 5 15 
10 24 15 
10 4 15 
10 29 15 
10 33 15 
10 22 15 
11 30 15 
11 17 15 
11 15 15 
11 19 15 
11 25 15 
11 34 15 
11 16 15 
11 4 15 
11 31 15 
12 23 15 
12 19 15 
12 26 15 
12 6 15 
12 33 15 
12 22 15 
12 21 15 
12 34 15 
12 32 15 
12 27 15 
12 25 15 
12 8 15 
12 13 15 
12 18 15 
12 11 15 
12 10 15 
12 29 15 
12 14 15 
12 31 15 
12 5 15 
12 35 15 
13 10 15 
13 24 15 
13 2 15 
13 23 15 
13 27 15 
13 26 15 
13 31 15 
13 35 15 
13 4 15 
13 33 15 
13 12 15 
13 14 15 
13 9 15 
13 28 15 
13 7 15 
13 3 15 
13 22 15 
13 21 15 
13 25 15 
13 18 15 
13 6 15 
13 5 15 
13 19 15 
13 29 15 
13 32 15 
13 30 15 
13 20 15 
13 11 15 
14 32 15 
14 22 15 
14 28 15 
14 24 15 
14 7 15 
14 12 15 
14 27 15 
14 13 15 
14 5 15 
14 26 15 
14 2 15 
14 9 15 
14 3 15 
14 35 15 
14 29 15 
14 21 15 
14 33 15 
14 6 15 
14 4 15 
14 23 15 
15 9 15 
16 14 15 
16 2 15 
17 34 15 
17 11 15 
17 23 15 
17 10 15 
17 30 15 
17 31 15 
18 22 15 
18 21 15 
18 28 15 
18 3 15 
18 12 15 
18 5 15 
18 9 15 
18 29 15 
18 35 15 
18 2 15 
18 30 15 
19 7 15 
19 26 15 
19 22 15 
19 13 15 
19 3 15 
19 30 15 
19 33 15 
19 18 15 
19 14 15 
19 12 15 
20 12 15 
20 9 15 
20 21 15 
20 26 15 
20 18 15 
20 6 15 
20 3 15 
20 5 15 
21 18 15 
21 7 15 
21 24 15 
21 2 15 
21 27 15 
21 10 15 
21 12 15 
21 25 15 
21 14 15 
21 9 15 
21 29 15 
21 22 15 
21 26 15 
21 13 15 
21 23 15 
21 35 15 
21 5 15 
21 6 15 
21 32 15 
21 20 15 
21 3 15 
21 28 15 
21 30 15 
21 33 15 
21 4 15 
21 17 15 
22 14 15 
22 9 15 
22 26 15 
22 18 15 
22 2 15 
22 6 15 
22 19 15 
22 25 15 
22 35 15 
22 12 15 
22 4 15 
22 17 15 
22 23 15 
22 33 15 
22 30 15 
22 3 15 
22 21 15 
22 29 15 
22 13 15 
22 24 15 
22 20 15 
22 5 15 
22 32 15 
22 1 15 
22 28 15 
22 10 15 
23 32 15 
23 22 15 
23 7 15 
23 28 15 
23 21 15 
23 29 15 
23 34 15 
23 35 15 
24 28 15 
24 29 15 
24 6 15 
24 35 15 
24 13 15 
24 14 15 
24 5 15 
24 21 15 
24 26 15 
24 3 15 
24 2 15 
24 22 15 
24 27 15 
24 33 15 
24 10 15 
25 22 15 
25 14 15 
25 9 15 
25 13 15 
25 3 15 
25 26 15 
25 2 15 
26 12 15 
26 22 15 
26 19 15 
26 34 15 
26 9 15 
26 13 15 
26 10 15 
26 17 15 
26 5 15 
26 6 15 
26 33 15 
26 21 15 
26 14 15 
26 24 15 
26 23 15 
26 2 15 
26 35 15 
26 25 15 
26 27 15 
26 32 15 
26 20 15 
26 3 15 
26 29 15 
26 7 15 
27 35 15 
27 5 15 
27 3 15 
27 30 15 
27 24 15 
27 29 15 
27 26 15 
27 7 15 
28 2 15 
28 24 15 
28 9 15 
28 5 15 
28 35 15 
28 14 15 
28 12 15 
28 7 15 
28 13 15 
28 23 15 
28 3 15 
28 29 15 
28 32 15 
29 32 15 
29 24 15 
29 35 15 
29 23 15 
29 2 15 
29 7 15 
29 9 15 
29 6 15 
29 21 15 
29 22 15 
29 14 15 
29 33 15 
29 34 15 
29 12 15 
29 3 15 
29 27 15 
29 16 15 
29 18 15 
29 26 15 
29 13 15 
29 28 15 
29 10 15 
30 22 15 
30 12 15 
30 34 15 
30 11 15 
30 27 15 
30 4 15 
30 17 15 
31 13 15 
31 5 15 
31 9 15 
31 3 15 
31 12 15 
32 14 15 
32 10 15 
32 29 15 
32 5 15 
32 12 15 
32 2 15 
32 35 15 
32 4 15 
32 26 15 
32 21 15 
32 24 15 
32 22 15 
32 13 15 
32 33 15 
33 9 15 
33 12 15 
33 24 15 
33 13 15 
33 22 15 
33 35 15 
33 26 15 
33 5 15 
33 14 15 
33 29 15 
33 2 15 
33 3 15 
33 7 15 
33 28 15 
33 32 15 
34 20 15 
34 30 15 
34 4 15 
34 7 15 
34 2 15 
35 24 15 
35 29 15 
35 27 15 
35 22 15 
35 13 15 
35 28 15 
35 10 15 
35 7 15 
35 33 15 
35 21 15 
35 9 15 
35 32 15 
35 14 15 
35 26 15 
35 5 15 
35 2 15 
35 18 15 
35 12 15 
35 4 15 
1 5 16 
1 9 16 
1 14 16 
2 3 16 
2 13 16 
2 10 16 
2 29 16 
2 22 16 
2 21 16 
2 7 16 
2 27 16 
2 9 16 
2 24 16 
2 26 16 
2 28 16 
2 5 16 
2 14 16 
2 32 16 
2 4 16 
2 33 16 
2 35 16 
2 23 16 
2 18 16 
2 11 16 
2 16 16 
2 25 16 
3 2 16 
3 15 16 
3 25 16 
3 24 16 
3 34 16 
3 23 16 
3 28 16 
3 22 16 
3 18 16 
3 27 16 
3 9 16 
3 6 16 
3 13 16 
3 14 16 
3 33 16 
3 21 16 
3 29 16 
3 31 16 
3 26 16 
3 19 16 
3 32 16 
3 12 16 
3 35 16 
3 20 16 
4 22 16 
4 13 16 
4 9 16 
4 32 16 
4 5 16 
4 7 16 
4 34 16 
4 2 16 
4 14 16 
4 10 16 
4 30 16 
4 11 16 
4 35 16 
4 21 16 
5 16 16 
5 2 16 
5 23 16 
5 27 16 
5 24 16 
5 28 16 
5 32 16 
5 14 16 
5 4 16 
5 26 16 
5 18 16 
5 35 16 
5 20 16 
5 33 16 
5 8 16 
5 10 16 
5 17 16 
5 25 16 
5 34 16 
6 18 16 
6 12 16 
6 7 16 
6 24 16 
6 22 16 
6 3 16 
6 26 16 
6 29 16 
6 14 16 
6 13 16 
6 21 16 
6 20 16 
6 9 16 
7 24 16 
7 23 16 
7 2 16 
7 35 16 
7 29 16 
7 13 16 
7 28 16 
7 12 16 
7 8 16 
7 5 16 
7 26 16 
7 32 16 
9 7 16 
9 33 16 
9 22 16 
9 29 16 
9 17 16 
9 28 16 
9 26 16 
9 4 16 
9 3 16 
9 21 16 
9 23 16 
9 5 16 
9 2 16 
9 13 16 
9 25 16 
9 20 16 
9 14 16 
9 27 16 
9 10 16 
9 18 16 
9 8 16 
9 35 16 
9 24 16 
9 31 16 
9 12 16 
9 1 16 
9 30 16 
9 11 16 
9 15 16 
9 16 16 
10 21 16 
10 2 16 
10 13 16 
10 35 16 
10 32 16 
10 26 16 
10 12 16 
10 9 16 
10 5 16 
10 24 16 
10 4 16 
10 29 16 
10 33 16 
10 22 16 
10 14 16 
10 17 16 
11 30 16 
11 17 16 
11 15 16 
11 25 16 
11 34 16 
11 16 16 
11 31 16 
12 23 16 
12 19 16 
12 26 16 
12 6 16 
12 33 16 
12 22 16 
12 21 16 
12 32 16 
12 27 16 
12 8 16 
12 13 16 
12 18 16 
12 11 16 
12 10 16 
12 29 16 
12 14 16 
12 31 16 
12 5 16 
12 35 16 
13 10 16 
13 24 16 
13 2 16 
13 23 16 
13 27 16 
13 26 16 
13 31 16 
13 35 16 
13 4 16 
13 33 16 
13 12 16 
13 14 16 
13 9 16 
13 28 16 
13 7 16 
13 3 16 
13 22 16 
13 21 16 
13 25 16 
13 18 16 
13 6 16 
13 5 16 
13 19 16 
13 29 16 
13 32 16 
13 20 16 
13 11 16 
13 17 16 
14 32 16 
14 22 16 
14 28 16 
14 24 16 
14 7 16 
14 12 16 
14 27 16 
14 13 16 
14 5 16 
14 26 16 
14 2 16 
14 9 16 
14 3 16 
14 35 16 
14 29 16 
14 21 16 
14 33 16 
14 6 16 
14 4 16 
14 23 16 
14 18 16 
14 20 16 
15 9 16 
15 8 16 
15 11 16 
16 14 16 
16 22 16 
17 34 16 
17 11 16 
17 23 16 
17 30 16 
17 31 16 
17 21 16 
18 22 16 
18 21 16 
18 28 16 
18 3 16 
18 12 16 
18 5 16 
18 9 16 
18 29 16 
18 35 16 
18 2 16 
18 25 16 
19 7 16 
19 26 16 
19 22 16 
19 13 16 
19 3 16 
19 30 16 
19 33 16 
19 18 16 
19 14 16 
19 12 16 
19 28 16 
19 2 16 
20 9 16 
20 21 16 
20 26 16 
20 18 16 
20 6 16 
20 3 16 
20 5 16 
20 22 16 
21 18 16 
21 7 16 
21 24 16 
21 2 16 
21 27 16 
21 10 16 
21 12 16 
21 25 16 
21 14 16 
21 9 16 
21 29 16 
21 22 16 
21 26 16 
21 13 16 
21 23 16 
21 35 16 
21 5 16 
21 6 16 
21 32 16 
21 20 16 
21 3 16 
21 28 16 
21 30 16 
21 33 16 
21 4 16 
21 17 16 
21 11 16 
21 34 16 
22 14 16 
22 9 16 
22 26 16 
22 18 16 
22 2 16 
22 6 16 
22 19 16 
22 25 16 
22 35 16 
22 12 16 
22 4 16 
22 17 16 
22 23 16 
22 33 16 
22 30 16 
22 3 16 
22 21 16 
22 29 16 
22 13 16 
22 24 16 
22 20 16 
22 32 16 
22 1 16 
22 28 16 
22 10 16 
22 27 16 
23 32 16 
23 22 16 
23 7 16 
23 28 16 
23 21 16 
23 29 16 
23 34 16 
23 35 16 
23 26 16 
23 25 16 
24 28 16 
24 29 16 
24 6 16 
24 35 16 
24 13 16 
24 14 16 
24 21 16 
24 26 16 
24 3 16 
24 2 16 
24 22 16 
24 27 16 
24 33 16 
24 10 16 
24 23 16 
25 22 16 
25 14 16 
25 9 16 
25 13 16 
25 3 16 
25 26 16 
25 2 16 
25 29 16 
25 11 16 
26 12 16 
26 22 16 
26 19 16 
26 34 16 
26 9 16 
26 13 16 
26 10 16 
26 17 16 
26 5 16 
26 6 16 
26 33 16 
26 21 16 
26 14 16 
26 24 16 
26 23 16 
26 2 16 
26 35 16 
26 25 16 
26 27 16 
26 32 16 
26 20 16 
26 3 16 
26 29 16 
26 7 16 
26 28 16 
26 18 16 
27 35 16 
27 5 16 
27 30 16 
27 24 16 
27 26 16 
27 7 16 
28 2 16 
28 24 16 
28 9 16 
28 5 16 
28 35 16 
28 14 16 
28 12 16 
28 7 16 
28 13 16 
28 23 16 
28 3 16 
28 29 16 
28 22 16 
29 32 16 
29 24 16 
29 35 16 
29 23 16 
29 2 16 
29 7 16 
29 9 16 
29 6 16 
29 21 16 
29 22 16 
29 14 16 
29 33 16 
29 34 16 
29 12 16 
29 3 16 
29 27 16 
29 16 16 
29 18 16 
29 26 16 
29 13 16 
29 28 16 
29 10 16 
29 30 16 
29 4 16 
30 22 16 
30 12 16 
30 34 16 
30 11 16 
30 27 16 
30 4 16 
30 17 16 
30 32 16 
30 13 16 
31 13 16 
31 5 16 
31 9 16 
31 3 16 
31 12 16 
31 17 16 
31 11 16 
32 14 16 
32 10 16 
32 29 16 
32 5 16 
32 12 16 
32 2 16 
32 35 16 
32 4 16 
32 26 16 
32 21 16 
32 24 16 
32 22 16 
32 13 16 
32 33 16 
32 3 16 
32 7 16 
33 9 16 
33 12 16 
33 24 16 
33 13 16 
33 22 16 
33 35 16 
33 26 16 
33 5 16 
33 14 16 
33 29 16 
33 2 16 
33 3 16 
33 7 16 
33 28 16 
33 32 16 
33 10 16 
33 21 16 
34 20 16 
34 30 16 
34 4 16 
34 7 16 
34 11 16 
35 24 16 
35 29 16 
35 27 16 
35 22 16 
35 13 16 
35 28 16 
35 10 16 
35 7 16 
35 33 16 
35 21 16 
35 9 16 
35 32 16 
35 14 16 
35 26 16 
35 5 16 
35 2 16 
35 18 16 
35 12 16 
35 4 16 
35 3 16 
1 5 17 
1 9 17 
1 29 17 
2 3 17 
2 13 17 
2 10 17 
2 29 17 
2 22 17 
2 21 17 
2 7 17 
2 27 17 
2 9 17 
2 24 17 
2 26 17 
2 28 17 
2 5 17 
2 14 17 
2 32 17 
2 4 17 
2 33 17 
2 35 17 
2 23 17 
2 18 17 
2 11 17 
2 16 17 
2 25 17 
2 19 17 
2 20 17 
3 2 17 
3 15 17 
3 25 17 
3 24 17 
3 34 17 
3 23 17 
3 28 17 
3 22 17 
3 18 17 
3 27 17 
3 9 17 
3 6 17 
3 13 17 
3 14 17 
3 33 17 
3 21 17 
3 29 17 
3 31 17 
3 26 17 
3 19 17 
3 32 17 
3 12 17 
3 35 17 
3 20 17 
3 5 17 
3 11 17 
4 22 17 
4 13 17 
4 9 17 
4 32 17 
4 5 17 
4 7 17 
4 34 17 
4 2 17 
4 14 17 
4 10 17 
4 30 17 
4 11 17 
4 35 17 
4 21 17 
4 29 17 
4 26 17 
5 2 17 
5 23 17 
5 27 17 
5 24 17 
5 28 17 
5 32 17 
5 14 17 
5 26 17 
5 18 17 
5 35 17 
5 20 17 
5 33 17 
5 8 17 
5 10 17 
5 17 17 
5 25 17 
5 34 17 
6 18 17 
6 12 17 
6 7 17 
6 24 17 
6 22 17 
6 3 17 
6 26 17 
6 29 17 
6 14 17 
6 13 17 
6 21 17 
6 20 17 
6 9 17 
7 24 17 
7 2 17 
7 35 17 
7 29 17 
7 13 17 
7 12 17 
7 8 17 
7 5 17 
7 26 17 
7 32 17 
9 7 17 
9 33 17 
9 22 17 
9 29 17 
9 17 17 
9 28 17 
9 26 17 
9 4 17 
9 3 17 
9 21 17 
9 23 17 
9 5 17 
9 2 17 
9 13 17 
9 25 17 
9 20 17 
9 14 17 
9 27 17 
9 10 17 
9 18 17 
9 8 17 
9 35 17 
9 24 17 
9 31 17 
9 12 17 
9 1 17 
9 30 17 
9 11 17 
9 15 17 
9 16 17 
9 19 17 
9 6 17 
10 21 17 
10 2 17 
10 13 17 
10 35 17 
10 32 17 
10 26 17 
10 12 17 
10 9 17 
10 5 17 
10 24 17 
10 4 17 
10 29 17 
10 33 17 
10 22 17 
10 14 17 
10 23 17 
11 30 17 
11 17 17 
11 15 17 
11 25 17 
11 34 17 
11 16 17 
11 31 17 
11 8 17 
11 27 17 
12 23 17 
12 19 17 
12 26 17 
12 6 17 
12 33 17 
12 22 17 
12 21 17 
12 32 17 
12 27 17 
12 8 17 
12 13 17 
12 18 17 
12 11 17 
12 10 17 
12 29 17 
12 14 17 
12 31 17 
12 5 17 
12 35 17 
12 3 17 
12 7 17 
13 10 17 
13 24 17 
13 2 17 
13 23 17 
13 27 17 
13 26 17 
13 31 17 
13 35 17 
13 4 17 
13 33 17 
13 12 17 
13 14 17 
13 9 17 
13 28 17 
13 7 17 
13 3 17 
13 22 17 
13 21 17 
13 25 17 
13 18 17 
13 6 17 
13 5 17 
13 19 17 
13 29 17 
13 32 17 
13 20 17 
13 11 17 
13 17 17 
13 30 17 
14 32 17 
14 22 17 
14 28 17 
14 24 17 
14 12 17 
14 27 17 
14 13 17 
14 5 17 
14 26 17 
14 2 17 
14 9 17 
14 3 17 
14 35 17 
14 29 17 
14 21 17 
14 33 17 
14 6 17 
14 4 17 
14 23 17 
14 18 17 
14 20 17 
14 30 17 
15 9 17 
15 8 17 
15 11 17 
15 3 17 
15 30 17 
16 14 17 
16 26 17 
17 34 17 
17 11 17 
17 23 17 
17 30 17 
17 31 17 
17 5 17 
18 22 17 
18 21 17 
18 28 17 
18 3 17 
18 12 17 
18 5 17 
18 9 17 
18 29 17 
18 35 17 
18 2 17 
18 25 17 
18 19 17 
18 6 17 
19 26 17 
19 22 17 
19 13 17 
19 3 17 
19 30 17 
19 33 17 
19 18 17 
19 12 17 
19 28 17 
19 2 17 
20 9 17 
20 21 17 
20 26 17 
20 18 17 
20 6 17 
20 3 17 
20 5 17 
20 22 17 
20 33 17 
20 13 17 
21 18 17 
21 7 17 
21 24 17 
21 2 17 
21 27 17 
21 10 17 
21 12 17 
21 25 17 
21 14 17 
21 9 17 
21 29 17 
21 22 17 
21 26 17 
21 13 17 
21 23 17 
21 35 17 
21 5 17 
21 6 17 
21 32 17 
21 20 17 
21 3 17 
21 28 17 
21 30 17 
21 33 17 
21 4 17 
21 17 17 
21 11 17 
21 34 17 
21 31 17 
22 14 17 
22 9 17 
22 26 17 
22 18 17 
22 2 17 
22 6 17 
22 19 17 
22 25 17 
22 35 17 
22 12 17 
22 4 17 
22 17 17 
22 23 17 
22 33 17 
22 30 17 
22 3 17 
22 21 17 
22 29 17 
22 13 17 
22 24 17 
22 20 17 
22 32 17 
22 1 17 
22 28 17 
22 10 17 
22 16 17 
23 32 17 
23 22 17 
23 7 17 
23 21 17 
23 29 17 
23 34 17 
23 26 17 
23 25 17 
24 28 17 
24 29 17 
24 6 17 
24 35 17 
24 13 17 
24 14 17 
24 21 17 
24 26 17 
24 3 17 
24 2 17 
24 22 17 
24 27 17 
24 33 17 
24 10 17 
24 23 17 
24 5 17 
24 9 17 
25 22 17 
25 9 17 
25 13 17 
25 3 17 
25 26 17 
25 2 17 
25 29 17 
25 11 17 
25 24 17 
26 12 17 
26 22 17 
26 19 17 
26 9 17 
26 13 17 
26 10 17 
26 17 17 
26 5 17 
26 6 17 
26 33 17 
26 21 17 
26 14 17 
26 24 17 
26 23 17 
26 2 17 
26 35 17 
26 25 17 
26 27 17 
26 32 17 
26 20 17 
26 3 17 
26 29 17 
26 7 17 
26 28 17 
26 18 17 
26 4 17 
27 35 17 
27 5 17 
27 30 17 
27 24 17 
27 26 17 
27 7 17 
27 29 17 
27 22 17 
28 2 17 
28 24 17 
28 9 17 
28 5 17 
28 35 17 
28 14 17 
28 12 17 
28 7 17 
28 13 17 
28 23 17 
28 3 17 
28 29 17 
28 22 17 
29 32 17 
29 24 17 
29 35 17 
29 23 17 
29 2 17 
29 7 17 
29 9 17 
29 6 17 
29 21 17 
29 22 17 
29 14 17 
29 33 17 
29 34 17 
29 12 17 
29 3 17 
29 27 17 
29 18 17 
29 26 17 
29 13 17 
29 28 17 
29 10 17 
29 30 17 
29 4 17 
29 25 17 
30 22 17 
30 34 17 
30 11 17 
30 27 17 
30 4 17 
30 17 17 
30 32 17 
30 13 17 
30 26 17 
31 13 17 
31 5 17 
31 9 17 
31 3 17 
31 12 17 
31 17 17 
31 11 17 
31 15 17 
31 14 17 
32 14 17 
32 10 17 
32 29 17 
32 5 17 
32 12 17 
32 2 17 
32 35 17 
32 4 17 
32 26 17 
32 21 17 
32 22 17 
32 13 17 
32 33 17 
32 3 17 
32 7 17 
32 6 17 
33 9 17 
33 12 17 
33 24 17 
33 13 17 
33 22 17 
33 35 17 
33 26 17 
33 5 17 
33 14 17 
33 29 17 
33 2 17 
33 3 17 
33 7 17 
33 28 17 
33 32 17 
33 10 17 
33 21 17 
33 4 17 
33 19 17 
34 20 17 
34 30 17 
34 4 17 
34 11 17 
34 9 17 
35 24 17 
35 29 17 
35 27 17 
35 22 17 
35 13 17 
35 28 17 
35 10 17 
35 7 17 
35 33 17 
35 21 17 
35 9 17 
35 32 17 
35 14 17 
35 26 17 
35 5 17 
35 2 17 
35 18 17 
35 12 17 
35 4 17 
35 3 17 
35 23 17 
35 19 17 
1 5 18 
1 9 18 
1 29 18 
1 14 18 
1 21 18 
2 3 18 
2 13 18 
2 10 18 
2 29 18 
2 22 18 
2 21 18 
2 7 18 
2 27 18 
2 9 18 
2 24 18 
2 26 18 
2 28 18 
2 5 18 
2 14 18 
2 32 18 
2 4 18 
2 33 18 
2 35 18 
2 23 18 
2 18 18 
2 11 18 
2 25 18 
2 19 18 
2 20 18 
2 31 18 
3 2 18 
3 15 18 
3 25 18 
3 24 18 
3 34 18 
3 23 18 
3 28 18 
3 22 18 
3 18 18 
3 27 18 
3 9 18 
3 6 18 
3 13 18 
3 14 18 
3 33 18 
3 21 18 
3 29 18 
3 31 18 
3 26 18 
3 19 18 
3 32 18 
3 12 18 
3 35 18 
3 20 18 
3 5 18 
3 11 18 
3 30 18 
3 7 18 
4 22 18 
4 13 18 
4 9 18 
4 32 18 
4 5 18 
4 7 18 
4 34 18 
4 2 18 
4 14 18 
4 10 18 
4 30 18 
4 11 18 
4 35 18 
4 21 18 
4 29 18 
4 26 18 
4 8 18 
4 33 18 
5 2 18 
5 23 18 
5 27 18 
5 24 18 
5 28 18 
5 32 18 
5 14 18 
5 26 18 
5 18 18 
5 35 18 
5 20 18 
5 33 18 
5 8 18 
5 10 18 
5 17 18 
5 25 18 
5 34 18 
5 15 18 
5 11 18 
6 18 18 
6 12 18 
6 7 18 
6 24 18 
6 22 18 
6 3 18 
6 26 18 
6 29 18 
6 14 18 
6 13 18 
6 21 18 
6 20 18 
6 9 18 
6 32 18 
7 24 18 
7 2 18 
7 35 18 
7 29 18 
7 12 18 
7 8 18 
7 5 18 
7 26 18 
7 32 18 
7 3 18 
9 7 18 
9 33 18 
9 22 18 
9 29 18 
9 17 18 
9 28 18 
9 26 18 
9 4 18 
9 3 18 
9 21 18 
9 23 18 
9 5 18 
9 2 18 
9 13 18 
9 25 18 
9 20 18 
9 14 18 
9 27 18 
9 10 18 
9 18 18 
9 8 18 
9 35 18 
9 24 18 
9 31 18 
9 12 18 
9 1 18 
9 30 18 
9 11 18 
9 15 18 
9 16 18 
9 19 18 
9 6 18 
9 34 18 
9 32 18 
10 21 18 
10 2 18 
10 13 18 
10 35 18 
10 32 18 
10 26 18 
10 12 18 
10 9 18 
10 5 18 
10 24 18 
10 4 18 
10 29 18 
10 33 18 
10 22 18 
11 30 18 
11 17 18 
11 15 18 
11 25 18 
11 34 18 
11 16 18 
11 31 18 
11 8 18 
11 27 18 
11 7 18 
11 20 18 
12 23 18 
12 19 18 
12 26 18 
12 6 18 
12 33 18 
12 22 18 
12 21 18 
12 32 18 
12 27 18 
12 8 18 
12 13 18 
12 18 18 
12 11 18 
12 10 18 
12 29 18 
12 14 18 
12 31 18 
12 35 18 
12 3 18 
12 7 18 
12 20 18 
13 10 18 
13 24 18 
13 2 18 
13 23 18 
13 27 18 
13 26 18 
13 31 18 
13 35 18 
13 4 18 
13 33 18 
13 12 18 
13 14 18 
13 9 18 
13 28 18 
13 7 18 
13 3 18 
13 22 18 
13 21 18 
13 25 18 
13 18 18 
13 6 18 
13 5 18 
13 19 18 
13 29 18 
13 32 18 
13 20 18 
13 11 18 
13 17 18 
13 30 18 
13 15 18 
13 1 18 
14 32 18 
14 22 18 
14 28 18 
14 24 18 
14 12 18 
14 27 18 
14 13 18 
14 5 18 
14 26 18 
14 2 18 
14 9 18 
14 3 18 
14 35 18 
14 29 18 
14 21 18 
14 33 18 
14 6 18 
14 4 18 
14 23 18 
14 18 18 
14 20 18 
14 30 18 
14 7 18 
14 25 18 
15 9 18 
15 8 18 
15 11 18 
15 3 18 
15 30 18 
15 21 18 
15 31 18 
17 34 18 
17 11 18 
17 23 18 
17 31 18 
18 22 18 
18 21 18 
18 28 18 
18 3 18 
18 12 18 
18 5 18 
18 9 18 
18 29 18 
18 35 18 
18 2 18 
18 25 18 
18 19 18 
18 6 18 
18 15 18 
18 1 18 
19 26 18 
19 22 18 
19 13 18 
19 3 18 
19 33 18 
19 18 18 
19 12 18 
19 28 18 
19 2 18 
19 5 18 
20 9 18 
20 21 18 
20 26 18 
20 18 18 
20 6 18 
20 3 18 
20 5 18 
20 22 18 
20 13 18 
20 34 18 
21 18 18 
21 7 18 
21 24 18 
21 2 18 
21 27 18 
21 10 18 
21 12 18 
21 25 18 
21 14 18 
21 9 18 
21 29 18 
21 22 18 
21 26 18 
21 13 18 
21 23 18 
21 35 18 
21 5 18 
21 6 18 
21 32 18 
21 20 18 
21 3 18 
21 28 18 
21 30 18 
21 33 18 
21 4 18 
21 17 18 
21 11 18 
21 34 18 
21 31 18 
21 15 18 
21 19 18 
22 14 18 
22 9 18 
22 26 18 
22 18 18 
22 2 18 
22 6 18 
22 19 18 
22 25 18 
22 35 18 
22 12 18 
22 4 18 
22 17 18 
22 23 18 
22 33 18 
22 30 18 
22 3 18 
22 21 18 
22 29 18 
22 13 18 
22 24 18 
22 20 18 
22 32 18 
22 1 18 
22 28 18 
22 10 18 
22 27 18 
23 32 18 
23 22 18 
23 7 18 
23 21 18 
23 29 18 
23 34 18 
23 26 18 
23 25 18 
23 5 18 
23 2 18 
24 28 18 
24 29 18 
24 6 18 
24 35 18 
24 13 18 
24 14 18 
24 21 18 
24 26 18 
24 3 18 
24 2 18 
24 22 18 
24 27 18 
24 33 18 
24 10 18 
24 23 18 
24 5 18 
24 9 18 
24 32 18 
24 7 18 
25 22 18 
25 9 18 
25 13 18 
25 3 18 
25 26 18 
25 2 18 
25 29 18 
25 11 18 
25 24 18 
25 28 18 
25 18 18 
26 12 18 
26 22 18 
26 19 18 
26 9 18 
26 13 18 
26 10 18 
26 17 18 
26 5 18 
26 6 18 
26 33 18 
26 21 18 
26 14 18 
26 24 18 
26 23 18 
26 2 18 
26 35 18 
26 25 18 
26 27 18 
26 32 18 
26 20 18 
26 3 18 
26 29 18 
26 7 18 
26 28 18 
26 18 18 
26 4 18 
26 30 18 
26 16 18 
27 35 18 
27 5 18 
27 24 18 
27 26 18 
27 7 18 
27 29 18 
27 22 18 
27 13 18 
28 2 18 
28 24 18 
28 9 18 
28 5 18 
28 35 18 
28 14 18 
28 12 18 
28 7 18 
28 13 18 
28 23 18 
28 3 18 
28 29 18 
28 22 18 
28 33 18 
28 21 18 
29 32 18 
29 24 18 
29 35 18 
29 23 18 
29 2 18 
29 7 18 
29 9 18 
29 6 18 
29 21 18 
29 22 18 
29 14 18 
29 33 18 
29 12 18 
29 3 18 
29 27 18 
29 18 18 
29 26 18 
29 13 18 
29 28 18 
29 10 18 
29 30 18 
29 4 18 
29 25 18 
29 1 18 
30 22 18 
30 34 18 
30 11 18 
30 27 18 
30 4 18 
30 17 18 
30 13 18 
30 26 18 
30 21 18 
31 13 18 
31 9 18 
31 3 18 
31 12 18 
31 17 18 
31 11 18 
31 15 18 
31 14 18 
31 21 18 
32 14 18 
32 10 18 
32 29 18 
32 5 18 
32 12 18 
32 2 18 
32 35 18 
32 4 18 
32 26 18 
32 21 18 
32 22 18 
32 13 18 
32 33 18 
32 3 18 
32 7 18 
32 6 18 
32 23 18 
32 30 18 
33 9 18 
33 12 18 
33 24 18 
33 13 18 
33 22 18 
33 35 18 
33 26 18 
33 5 18 
33 14 18 
33 29 18 
33 2 18 
33 3 18 
33 7 18 
33 28 18 
33 32 18 
33 10 18 
33 21 18 
33 4 18 
33 20 18 
34 20 18 
34 4 18 
34 11 18 
34 9 18 
34 2 18 
35 24 18 
35 29 18 
35 27 18 
35 22 18 
35 13 18 
35 28 18 
35 10 18 
35 7 18 
35 33 18 
35 21 18 
35 9 18 
35 32 18 
35 14 18 
35 26 18 
35 5 18 
35 2 18 
35 18 18 
35 12 18 
35 4 18 
35 3 18 
1 5 19 
1 9 19 
1 29 19 
1 14 19 
1 21 19 
1 3 19 
2 3 19 
2 13 19 
2 10 19 
2 29 19 
2 22 19 
2 21 19 
2 7 19 
2 27 19 
2 9 19 
2 24 19 
2 26 19 
2 28 19 
2 5 19 
2 14 19 
2 32 19 
2 4 19 
2 33 19 
2 35 19 
2 23 19 
2 18 19 
2 11 19 
2 25 19 
2 19 19 
2 20 19 
2 31 19 
2 34 19 
2 12 19 
3 2 19 
3 15 19 
3 25 19 
3 24 19 
3 23 19 
3 28 19 
3 22 19 
3 18 19 
3 27 19 
3 9 19 
3 6 19 
3 13 19 
3 14 19 
3 33 19 
3 21 19 
3 29 19 
3 31 19 
3 26 19 
3 19 19 
3 32 19 
3 12 19 
3 35 19 
3 20 19 
3 5 19 
3 30 19 
3 7 19 
4 22 19 
4 13 19 
4 9 19 
4 32 19 
4 5 19 
4 7 19 
4 34 19 
4 2 19 
4 14 19 
4 10 19 
4 30 19 
4 11 19 
4 35 19 
4 21 19 
4 29 19 
4 26 19 
4 8 19 
4 33 19 
4 3 19 
4 12 19 
5 2 19 
5 23 19 
5 27 19 
5 24 19 
5 28 19 
5 32 19 
5 14 19 
5 26 19 
5 35 19 
5 20 19 
5 33 19 
5 10 19 
5 17 19 
5 25 19 
5 34 19 
5 15 19 
5 11 19 
6 18 19 
6 12 19 
6 7 19 
6 24 19 
6 22 19 
6 3 19 
6 26 19 
6 29 19 
6 14 19 
6 13 19 
6 21 19 
6 20 19 
6 9 19 
6 32 19 
6 33 19 
7 24 19 
7 2 19 
7 35 19 
7 29 19 
7 12 19 
7 8 19 
7 5 19 
7 26 19 
7 32 19 
7 3 19 
9 33 19 
9 22 19 
9 29 19 
9 17 19 
9 28 19 
9 26 19 
9 4 19 
9 3 19 
9 21 19 
9 23 19 
9 5 19 
9 2 19 
9 13 19 
9 25 19 
9 20 19 
9 14 19 
9 27 19 
9 10 19 
9 18 19 
9 35 19 
9 24 19 
9 31 19 
9 12 19 
9 1 19 
9 30 19 
9 11 19 
9 15 19 
9 16 19 
9 19 19 
9 6 19 
9 34 19 
9 32 19 
10 21 19 
10 2 19 
10 13 19 
10 35 19 
10 32 19 
10 26 19 
10 12 19 
10 5 19 
10 24 19 
10 29 19 
10 33 19 
10 22 19 
11 30 19 
11 17 19 
11 15 19 
11 25 19 
11 34 19 
11 16 19 
11 31 19 
11 8 19 
11 27 19 
11 7 19 
11 20 19 
11 23 19 
11 18 19 
12 23 19 
12 19 19 
12 26 19 
12 6 19 
12 33 19 
12 22 19 
12 21 19 
12 32 19 
12 27 19 
12 8 19 
12 13 19 
12 18 19 
12 11 19 
12 10 19 
12 29 19 
12 14 19 
12 31 19 
12 35 19 
12 3 19 
12 7 19 
12 20 19 
12 9 19 
13 10 19 
13 24 19 
13 2 19 
13 23 19 
13 27 19 
13 26 19 
13 31 19 
13 35 19 
13 4 19 
13 33 19 
13 12 19 
13 14 19 
13 9 19 
13 28 19 
13 7 19 
13 3 19 
13 22 19 
13 21 19 
13 25 19 
13 18 19 
13 6 19 
13 19 19 
13 29 19 
13 32 19 
13 20 19 
13 11 19 
13 17 19 
13 30 19 
13 15 19 
13 1 19 
13 16 19 
14 32 19 
14 22 19 
14 28 19 
14 24 19 
14 12 19 
14 27 19 
14 13 19 
14 5 19 
14 26 19 
14 2 19 
14 9 19 
14 3 19 
14 35 19 
14 29 19 
14 21 19 
14 33 19 
14 6 19 
14 4 19 
14 23 19 
14 18 19 
14 20 19 
14 30 19 
14 25 19 
14 10 19 
15 9 19 
15 8 19 
15 11 19 
15 3 19 
15 30 19 
15 21 19 
15 31 19 
15 18 19 
15 13 19 
16 35 19 
16 20 19 
17 34 19 
17 23 19 
17 31 19 
17 21 19 
18 22 19 
18 21 19 
18 28 19 
18 3 19 
18 12 19 
18 5 19 
18 9 19 
18 29 19 
18 35 19 
18 2 19 
18 25 19 
18 19 19 
18 6 19 
19 26 19 
19 22 19 
19 13 19 
19 3 19 
19 33 19 
19 18 19 
19 12 19 
19 2 19 
20 9 19 
20 21 19 
20 26 19 
20 18 19 
20 6 19 
20 3 19 
20 5 19 
20 22 19 
20 13 19 
20 34 19 
20 29 19 
20 11 19 
21 18 19 
21 7 19 
21 24 19 
21 2 19 
21 27 19 
21 10 19 
21 12 19 
21 25 19 
21 14 19 
21 9 19 
21 29 19 
21 22 19 
21 26 19 
21 13 19 
21 23 19 
21 35 19 
21 5 19 
21 6 19 
21 32 19 
21 20 19 
21 3 19 
21 28 19 
21 30 19 
21 33 19 
21 4 19 
21 17 19 
21 11 19 
21 34 19 
21 31 19 
21 15 19 
21 19 19 
21 1 19 
22 14 19 
22 9 19 
22 26 19 
22 18 19 
22 2 19 
22 6 19 
22 19 19 
22 25 19 
22 35 19 
22 12 19 
22 4 19 
22 17 19 
22 23 19 
22 33 19 
22 30 19 
22 3 19 
22 21 19 
22 29 19 
22 13 19 
22 24 19 
22 20 19 
22 32 19 
22 28 19 
22 10 19 
22 27 19 
22 11 19 
23 22 19 
23 21 19 
23 29 19 
23 34 19 
23 26 19 
23 25 19 
23 5 19 
23 2 19 
24 28 19 
24 29 19 
24 6 19 
24 35 19 
24 13 19 
24 14 19 
24 21 19 
24 26 19 
24 3 19 
24 2 19 
24 22 19 
24 27 19 
24 33 19 
24 10 19 
24 23 19 
24 5 19 
24 9 19 
24 7 19 
24 25 19 
25 22 19 
25 9 19 
25 13 19 
25 3 19 
25 26 19 
25 2 19 
25 29 19 
25 11 19 
25 24 19 
25 28 19 
25 18 19 
25 14 19 
25 21 19 
26 12 19 
26 22 19 
26 19 19 
26 9 19 
26 13 19 
26 10 19 
26 5 19 
26 6 19 
26 33 19 
26 21 19 
26 14 19 
26 24 19 
26 23 19 
26 2 19 
26 35 19 
26 25 19 
26 27 19 
26 32 19 
26 20 19 
26 3 19 
26 29 19 
26 7 19 
26 28 19 
26 18 19 
26 4 19 
26 30 19 
27 35 19 
27 5 19 
27 24 19 
27 26 19 
27 7 19 
27 29 19 
27 22 19 
27 13 19 
27 3 19 
27 14 19 
28 2 19 
28 24 19 
28 9 19 
28 5 19 
28 35 19 
28 14 19 
28 12 19 
28 7 19 
28 13 19 
28 23 19 
28 3 19 
28 29 19 
28 22 19 
28 33 19 
28 21 19 
29 32 19 
29 24 19 
29 35 19 
29 23 19 
29 2 19 
29 7 19 
29 9 19 
29 6 19 
29 21 19 
29 22 19 
29 14 19 
29 33 19 
29 12 19 
29 3 19 
29 27 19 
29 18 19 
29 26 19 
29 13 19 
29 28 19 
29 10 19 
29 30 19 
29 4 19 
29 25 19 
29 1 19 
29 11 19 
29 19 19 
30 22 19 
30 34 19 
30 11 19 
30 27 19 
30 4 19 
30 13 19 
30 26 19 
30 21 19 
30 29 19 
31 13 19 
31 9 19 
31 3 19 
31 12 19 
31 17 19 
31 11 19 
31 15 19 
31 14 19 
31 21 19 
31 23 19 
31 2 19 
32 14 19 
32 10 19 
32 29 19 
32 5 19 
32 12 19 
32 2 19 
32 35 19 
32 4 19 
32 26 19 
32 21 19 
32 22 19 
32 13 19 
32 33 19 
32 3 19 
32 7 19 
32 6 19 
32 23 19 
32 30 19 
32 24 19 
32 9 19 
33 9 19 
33 12 19 
33 24 19 
33 13 19 
33 22 19 
33 35 19 
33 26 19 
33 5 19 
33 14 19 
33 29 19 
33 2 19 
33 3 19 
33 7 19 
33 28 19 
33 32 19 
33 10 19 
33 21 19 
33 4 19 
33 20 19 
33 19 19 
33 18 19 
34 4 19 
34 9 19 
34 2 19 
35 24 19 
35 29 19 
35 27 19 
35 22 19 
35 13 19 
35 28 19 
35 10 19 
35 7 19 
35 33 19 
35 21 19 
35 9 19 
35 32 19 
35 14 19 
35 26 19 
35 5 19 
35 2 19 
35 18 19 
35 12 19 
35 4 19 
35 3 19 
35 11 19 
35 20 19 
1 9 20 
1 29 20 
1 21 20 
1 3 20 
2 3 20 
2 13 20 
2 10 20 
2 29 20 
2 22 20 
2 21 20 
2 7 20 
2 27 20 
2 9 20 
2 24 20 
2 26 20 
2 28 20 
2 5 20 
2 14 20 
2 32 20 
2 4 20 
2 33 20 
2 35 20 
2 23 20 
2 18 20 
2 11 20 
2 25 20 
2 19 20 
2 20 20 
2 31 20 
2 34 20 
2 12 20 
2 30 20 
2 6 20 
3 2 20 
3 15 20 
3 25 20 
3 24 20 
3 23 20 
3 28 20 
3 22 20 
3 18 20 
3 27 20 
3 9 20 
3 6 20 
3 13 20 
3 14 20 
3 33 20 
3 21 20 
3 29 20 
3 31 20 
3 26 20 
3 19 20 
3 32 20 
3 12 20 
3 35 20 
3 20 20 
3 5 20 
3 30 20 
3 7 20 
3 10 20 
3 4 20 
4 22 20 
4 13 20 
4 9 20 
4 32 20 
4 5 20 
4 34 20 
4 2 20 
4 14 20 
4 10 20 
4 30 20 
4 11 20 
4 35 20 
4 21 20 
4 29 20 
4 26 20 
4 8 20 
4 33 20 
4 3 20 
4 12 20 
4 24 20 
5 2 20 
5 23 20 
5 27 20 
5 24 20 
5 28 20 
5 32 20 
5 14 20 
5 26 20 
5 35 20 
5 20 20 
5 33 20 
5 10 20 
5 17 20 
5 25 20 
5 34 20 
5 15 20 
5 11 20 
5 29 20 
5 6 20 
6 18 20 
6 12 20 
6 24 20 
6 22 20 
6 3 20 
6 26 20 
6 29 20 
6 14 20 
6 13 20 
6 21 20 
6 20 20 
6 9 20 
6 32 20 
6 33 20 
6 2 20 
7 24 20 
7 2 20 
7 35 20 
7 29 20 
7 12 20 
7 8 20 
7 5 20 
7 26 20 
7 32 20 
7 3 20 
7 23 20 
7 14 20 
9 33 20 
9 22 20 
9 29 20 
9 28 20 
9 26 20 
9 4 20 
9 3 20 
9 21 20 
9 23 20 
9 5 20 
9 2 20 
9 13 20 
9 25 20 
9 20 20 
9 14 20 
9 27 20 
9 10 20 
9 18 20 
9 35 20 
9 24 20 
9 31 20 
9 12 20 
9 1 20 
9 30 20 
9 11 20 
9 15 20 
9 19 20 
9 6 20 
9 34 20 
9 32 20 
10 21 20 
10 2 20 
10 13 20 
10 35 20 
10 32 20 
10 26 20 
10 12 20 
10 5 20 
10 24 20 
10 33 20 
10 22 20 
10 4 20 
11 30 20 
11 17 20 
11 15 20 
11 25 20 
11 34 20 
11 16 20 
11 31 20 
11 8 20 
11 27 20 
11 7 20 
11 20 20 
11 23 20 
11 1 20 
12 23 20 
12 19 20 
12 26 20 
12 6 20 
12 33 20 
12 22 20 
12 21 20 
12 32 20 
12 27 20 
12 13 20 
12 18 20 
12 11 20 
12 10 20 
12 29 20 
12 14 20 
12 31 20 
12 35 20 
12 3 20 
12 7 20 
12 20 20 
12 9 20 
12 28 20 
13 10 20 
13 24 20 
13 2 20 
13 23 20 
13 27 20 
13 26 20 
13 31 20 
13 35 20 
13 4 20 
13 33 20 
13 12 20 
13 14 20 
13 9 20 
13 28 20 
13 7 20 
13 3 20 
13 22 20 
13 21 20 
13 25 20 
13 6 20 
13 19 20 
13 29 20 
13 32 20 
13 20 20 
13 17 20 
13 30 20 
13 15 20 
13 1 20 
13 16 20 
14 32 20 
14 22 20 
14 28 20 
14 24 20 
14 12 20 
14 27 20 
14 13 20 
14 5 20 
14 26 20 
14 2 20 
14 9 20 
14 3 20 
14 35 20 
14 29 20 
14 21 20 
14 33 20 
14 6 20 
14 4 20 
14 23 20 
14 18 20 
14 20 20 
14 30 20 
14 25 20 
14 10 20 
14 15 20 
14 11 20 
15 9 20 
15 11 20 
15 3 20 
15 30 20 
15 21 20 
15 31 20 
15 18 20 
15 13 20 
15 12 20 
16 20 20 
16 22 20 
17 34 20 
17 23 20 
17 21 20 
17 11 20 
18 22 20 
18 21 20 
18 28 20 
18 3 20 
18 12 20 
18 9 20 
18 29 20 
18 35 20 
18 2 20 
18 25 20 
18 19 20 
18 6 20 
18 14 20 
19 26 20 
19 22 20 
19 13 20 
19 3 20 
19 33 20 
19 18 20 
19 12 20 
19 2 20 
19 14 20 
19 4 20 
20 9 20 
20 21 20 
20 26 20 
20 18 20 
20 6 20 
20 3 20 
20 5 20 
20 22 20 
20 13 20 
20 34 20 
20 29 20 
20 11 20 
20 24 20 
20 16 20 
21 18 20 
21 7 20 
21 24 20 
21 2 20 
21 27 20 
21 10 20 
21 12 20 
21 25 20 
21 14 20 
21 9 20 
21 29 20 
21 22 20 
21 26 20 
21 13 20 
21 23 20 
21 35 20 
21 5 20 
21 6 20 
21 32 20 
21 20 20 
21 3 20 
21 28 20 
21 30 20 
21 33 20 
21 4 20 
21 17 20 
21 11 20 
21 34 20 
21 31 20 
21 15 20 
21 19 20 
21 1 20 
21 16 20 
22 14 20 
22 9 20 
22 26 20 
22 18 20 
22 2 20 
22 6 20 
22 19 20 
22 25 20 
22 35 20 
22 12 20 
22 4 20 
22 17 20 
22 23 20 
22 33 20 
22 30 20 
22 3 20 
22 21 20 
22 29 20 
22 13 20 
22 24 20 
22 20 20 
22 32 20 
22 28 20 
22 10 20 
22 27 20 
22 11 20 
22 15 20 
22 34 20 
23 22 20 
23 29 20 
23 34 20 
23 26 20 
23 25 20 
23 5 20 
23 2 20 
23 3 20 
24 28 20 
24 29 20 
24 6 20 
24 35 20 
24 13 20 
24 14 20 
24 21 20 
24 26 20 
24 3 20 
24 2 20 
24 22 20 
24 27 20 
24 33 20 
24 10 20 
24 5 20 
24 9 20 
24 7 20 
24 25 20 
24 32 20 
25 22 20 
25 9 20 
25 13 20 
25 3 20 
25 26 20 
25 2 20 
25 29 20 
25 11 20 
25 24 20 
25 28 20 
25 18 20 
25 14 20 
25 21 20 
25 5 20 
25 32 20 
26 12 20 
26 22 20 
26 19 20 
26 9 20 
26 13 20 
26 10 20 
26 5 20 
26 6 20 
26 33 20 
26 21 20 
26 14 20 
26 24 20 
26 23 20 
26 2 20 
26 35 20 
26 25 20 
26 27 20 
26 32 20 
26 20 20 
26 3 20 
26 29 20 
26 7 20 
26 28 20 
26 18 20 
26 4 20 
26 30 20 
26 11 20 
26 31 20 
27 35 20 
27 5 20 
27 24 20 
27 26 20 
27 7 20 
27 29 20 
27 22 20 
27 13 20 
27 3 20 
27 14 20 
27 21 20 
27 2 20 
28 2 20 
28 24 20 
28 9 20 
28 5 20 
28 35 20 
28 14 20 
28 12 20 
28 7 20 
28 13 20 
28 23 20 
28 3 20 
28 29 20 
28 22 20 
28 33 20 
28 21 20 
28 26 20 
28 6 20 
29 32 20 
29 24 20 
29 35 20 
29 23 20 
29 2 20 
29 7 20 
29 9 20 
29 6 20 
29 21 20 
29 22 20 
29 14 20 
29 33 20 
29 12 20 
29 3 20 
29 27 20 
29 18 20 
29 26 20 
29 13 20 
29 28 20 
29 10 20 
29 30 20 
29 4 20 
29 25 20 
29 1 20 
29 11 20 
29 19 20 
29 5 20 
29 20 20 
30 22 20 
30 11 20 
30 27 20 
30 4 20 
30 13 20 
30 26 20 
30 21 20 
30 29 20 
30 15 20 
31 13 20 
31 9 20 
31 3 20 
31 12 20 
31 17 20 
31 11 20 
31 15 20 
31 14 20 
31 21 20 
31 23 20 
31 2 20 
31 5 20 
31 22 20 
32 14 20 
32 10 20 
32 29 20 
32 5 20 
32 12 20 
32 2 20 
32 35 20 
32 4 20 
32 26 20 
32 21 20 
32 22 20 
32 13 20 
32 33 20 
32 3 20 
32 7 20 
32 6 20 
32 30 20 
32 24 20 
32 9 20 
32 28 20 
33 9 20 
33 12 20 
33 24 20 
33 13 20 
33 22 20 
33 35 20 
33 26 20 
33 5 20 
33 14 20 
33 29 20 
33 2 20 
33 3 20 
33 28 20 
33 32 20 
33 10 20 
33 21 20 
33 4 20 
33 20 20 
33 19 20 
33 18 20 
33 6 20 
34 4 20 
34 9 20 
34 2 20 
35 24 20 
35 29 20 
35 27 20 
35 22 20 
35 13 20 
35 28 20 
35 10 20 
35 7 20 
35 33 20 
35 21 20 
35 9 20 
35 32 20 
35 14 20 
35 26 20 
35 5 20 
35 2 20 
35 18 20 
35 12 20 
35 4 20 
35 3 20 
35 11 20 
35 16 20 
1 9 21 
1 29 21 
1 21 21 
1 3 21 
1 28 21 
2 3 21 
2 13 21 
2 10 21 
2 29 21 
2 22 21 
2 21 21 
2 7 21 
2 27 21 
2 9 21 
2 24 21 
2 26 21 
2 28 21 
2 5 21 
2 14 21 
2 32 21 
2 4 21 
2 33 21 
2 35 21 
2 23 21 
2 18 21 
2 11 21 
2 25 21 
2 19 21 
2 20 21 
2 31 21 
2 34 21 
2 12 21 
2 30 21 
2 6 21 
2 15 21 
2 16 21 
3 2 21 
3 15 21 
3 25 21 
3 24 21 
3 23 21 
3 28 21 
3 22 21 
3 18 21 
3 27 21 
3 9 21 
3 6 21 
3 13 21 
3 14 21 
3 33 21 
3 21 21 
3 29 21 
3 31 21 
3 26 21 
3 19 21 
3 32 21 
3 12 21 
3 35 21 
3 20 21 
3 5 21 
3 30 21 
3 7 21 
3 10 21 
3 4 21 
3 11 21 
3 1 21 
4 22 21 
4 13 21 
4 9 21 
4 32 21 
4 5 21 
4 34 21 
4 2 21 
4 14 21 
4 10 21 
4 30 21 
4 11 21 
4 35 21 
4 21 21 
4 29 21 
4 26 21 
4 33 21 
4 3 21 
4 12 21 
4 24 21 
4 19 21 
5 2 21 
5 23 21 
5 27 21 
5 24 21 
5 28 21 
5 32 21 
5 14 21 
5 26 21 
5 35 21 
5 20 21 
5 33 21 
5 10 21 
5 17 21 
5 34 21 
5 15 21 
5 11 21 
5 29 21 
5 6 21 
5 18 21 
6 18 21 
6 12 21 
6 24 21 
6 22 21 
6 3 21 
6 26 21 
6 29 21 
6 14 21 
6 13 21 
6 21 21 
6 20 21 
6 9 21 
6 32 21 
6 33 21 
6 2 21 
6 5 21 
6 28 21 
7 24 21 
7 2 21 
7 35 21 
7 29 21 
7 12 21 
7 5 21 
7 26 21 
7 32 21 
7 3 21 
7 14 21 
9 33 21 
9 22 21 
9 29 21 
9 28 21 
9 26 21 
9 4 21 
9 3 21 
9 21 21 
9 5 21 
9 2 21 
9 13 21 
9 25 21 
9 20 21 
9 14 21 
9 27 21 
9 10 21 
9 18 21 
9 35 21 
9 24 21 
9 31 21 
9 12 21 
9 1 21 
9 30 21 
9 11 21 
9 15 21 
9 19 21 
9 6 21 
9 34 21 
9 32 21 
9 7 21 
10 21 21 
10 2 21 
10 13 21 
10 35 21 
10 32 21 
10 26 21 
10 12 21 
10 5 21 
10 33 21 
10 22 21 
10 4 21 
10 31 21 
11 30 21 
11 17 21 
11 15 21 
11 34 21 
11 16 21 
11 31 21 
11 8 21 
11 27 21 
11 7 21 
11 20 21 
11 23 21 
11 1 21 
11 19 21 
12 23 21 
12 19 21 
12 26 21 
12 6 21 
12 33 21 
12 22 21 
12 21 21 
12 32 21 
12 27 21 
12 13 21 
12 18 21 
12 11 21 
12 10 21 
12 29 21 
12 14 21 
12 31 21 
12 35 21 
12 3 21 
12 7 21 
12 20 21 
12 9 21 
12 28 21 
12 8 21 
13 10 21 
13 24 21 
13 2 21 
13 23 21 
13 27 21 
13 26 21 
13 31 21 
13 35 21 
13 4 21 
13 33 21 
13 12 21 
13 14 21 
13 9 21 
13 28 21 
13 7 21 
13 3 21 
13 22 21 
13 21 21 
13 25 21 
13 6 21 
13 19 21 
13 29 21 
13 32 21 
13 20 21 
13 17 21 
13 30 21 
13 15 21 
13 1 21 
13 16 21 
13 8 21 
13 34 21 
14 32 21 
14 22 21 
14 28 21 
14 24 21 
14 12 21 
14 13 21 
14 5 21 
14 26 21 
14 2 21 
14 9 21 
14 3 21 
14 35 21 
14 29 21 
14 21 21 
14 33 21 
14 6 21 
14 4 21 
14 23 21 
14 18 21 
14 20 21 
14 25 21 
14 10 21 
14 15 21 
14 11 21 
15 9 21 
15 11 21 
15 3 21 
15 30 21 
15 21 21 
15 31 21 
15 18 21 
15 13 21 
15 1 21 
16 20 21 
16 22 21 
16 5 21 
16 33 21 
17 34 21 
17 23 21 
17 21 21 
17 11 21 
17 5 21 
17 8 21 
18 22 21 
18 21 21 
18 28 21 
18 3 21 
18 12 21 
18 9 21 
18 29 21 
18 35 21 
18 2 21 
18 25 21 
18 19 21 
18 6 21 
18 14 21 
18 33 21 
18 26 21 
19 26 21 
19 22 21 
19 13 21 
19 3 21 
19 33 21 
19 18 21 
19 12 21 
19 2 21 
19 4 21 
19 32 21 
20 9 21 
20 21 21 
20 26 21 
20 18 21 
20 6 21 
20 3 21 
20 5 21 
20 22 21 
20 13 21 
20 34 21 
20 29 21 
20 11 21 
20 24 21 
20 16 21 
20 14 21 
20 32 21 
21 18 21 
21 7 21 
21 24 21 
21 2 21 
21 27 21 
21 10 21 
21 12 21 
21 25 21 
21 14 21 
21 9 21 
21 29 21 
21 22 21 
21 26 21 
21 13 21 
21 23 21 
21 35 21 
21 5 21 
21 6 21 
21 32 21 
21 20 21 
21 3 21 
21 28 21 
21 30 21 
21 33 21 
21 4 21 
21 17 21 
21 11 21 
21 34 21 
21 31 21 
21 15 21 
21 19 21 
21 1 21 
21 16 21 
22 14 21 
22 9 21 
22 26 21 
22 18 21 
22 2 21 
22 6 21 
22 19 21 
22 25 21 
22 35 21 
22 12 21 
22 4 21 
22 17 21 
22 23 21 
22 33 21 
22 30 21 
22 3 21 
22 21 21 
22 29 21 
22 13 21 
22 24 21 
22 20 21 
22 32 21 
22 28 21 
22 10 21 
22 27 21 
22 11 21 
22 15 21 
22 34 21 
22 16 21 
22 31 21 
23 22 21 
23 29 21 
23 34 21 
23 26 21 
23 25 21 
23 5 21 
23 2 21 
23 3 21 
23 14 21 
23 30 21 
24 28 21 
24 29 21 
24 6 21 
24 35 21 
24 13 21 
24 14 21 
24 21 21 
24 26 21 
24 3 21 
24 2 21 
24 22 21 
24 27 21 
24 33 21 
24 10 21 
24 5 21 
24 9 21 
24 7 21 
24 25 21 
24 32 21 
24 4 21 
24 20 21 
25 22 21 
25 9 21 
25 13 21 
25 3 21 
25 26 21 
25 2 21 
25 29 21 
25 11 21 
25 24 21 
25 28 21 
25 18 21 
25 14 21 
25 21 21 
25 5 21 
25 32 21 
25 23 21 
25 6 21 
26 12 21 
26 22 21 
26 19 21 
26 9 21 
26 13 21 
26 10 21 
26 5 21 
26 6 21 
26 33 21 
26 21 21 
26 14 21 
26 24 21 
26 23 21 
26 2 21 
26 35 21 
26 25 21 
26 27 21 
26 32 21 
26 20 21 
26 3 21 
26 29 21 
26 7 21 
26 28 21 
26 4 21 
26 30 21 
26 11 21 
26 31 21 
26 34 21 
27 35 21 
27 5 21 
27 24 21 
27 26 21 
27 7 21 
27 29 21 
27 22 21 
27 13 21 
27 3 21 
27 14 21 
27 21 21 
27 2 21 
27 32 21 
27 25 21 
28 2 21 
28 24 21 
28 9 21 
28 5 21 
28 35 21 
28 14 21 
28 12 21 
28 7 21 
28 13 21 
28 23 21 
28 3 21 
28 29 21 
28 22 21 
28 33 21 
28 21 21 
28 26 21 
28 6 21 
28 32 21 
28 25 21 
29 32 21 
29 24 21 
29 35 21 
29 23 21 
29 2 21 
29 7 21 
29 9 21 
29 6 21 
29 21 21 
29 22 21 
29 14 21 
29 33 21 
29 12 21 
29 3 21 
29 27 21 
29 18 21 
29 26 21 
29 13 21 
29 28 21 
29 10 21 
29 30 21 
29 4 21 
29 25 21 
29 1 21 
29 11 21 
29 19 21 
29 5 21 
29 20 21 
29 15 21 
29 17 21 
30 22 21 
30 11 21 
30 4 21 
30 13 21 
30 26 21 
30 21 21 
30 29 21 
30 15 21 
30 3 21 
31 13 21 
31 9 21 
31 3 21 
31 12 21 
31 11 21 
31 15 21 
31 14 21 
31 21 21 
31 2 21 
31 5 21 
31 22 21 
32 14 21 
32 10 21 
32 29 21 
32 5 21 
32 12 21 
32 2 21 
32 35 21 
32 4 21 
32 26 21 
32 21 21 
32 22 21 
32 13 21 
32 33 21 
32 3 21 
32 7 21 
32 6 21 
32 30 21 
32 24 21 
32 9 21 
32 28 21 
32 25 21 
33 9 21 
33 12 21 
33 24 21 
33 13 21 
33 22 21 
33 35 21 
33 26 21 
33 5 21 
33 14 21 
33 29 21 
33 2 21 
33 3 21 
33 28 21 
33 32 21 
33 10 21 
33 21 21 
33 4 21 
33 20 21 
33 19 21 
33 6 21 
33 25 21 
34 4 21 
35 24 21 
35 29 21 
35 27 21 
35 22 21 
35 13 21 
35 28 21 
35 10 21 
35 7 21 
35 33 21 
35 21 21 
35 9 21 
35 32 21 
35 14 21 
35 26 21 
35 5 21 
35 2 21 
35 18 21 
35 12 21 
35 4 21 
35 3 21 
1 9 22 
1 29 22 
1 21 22 
1 3 22 
1 28 22 
1 14 22 
1 2 22 
2 3 22 
2 13 22 
2 10 22 
2 29 22 
2 22 22 
2 21 22 
2 7 22 
2 27 22 
2 9 22 
2 24 22 
2 26 22 
2 28 22 
2 5 22 
2 14 22 
2 32 22 
2 4 22 
2 33 22 
2 35 22 
2 23 22 
2 18 22 
2 11 22 
2 25 22 
2 19 22 
2 20 22 
2 31 22 
2 34 22 
2 12 22 
2 30 22 
2 6 22 
2 15 22 
2 16 22 
2 17 22 
2 1 22 
3 2 22 
3 15 22 
3 25 22 
3 24 22 
3 23 22 
3 28 22 
3 22 22 
3 18 22 
3 27 22 
3 9 22 
3 6 22 
3 13 22 
3 14 22 
3 33 22 
3 21 22 
3 29 22 
3 31 22 
3 26 22 
3 19 22 
3 32 22 
3 12 22 
3 35 22 
3 20 22 
3 30 22 
3 7 22 
3 10 22 
3 4 22 
3 11 22 
3 1 22 
3 34 22 
4 22 22 
4 13 22 
4 9 22 
4 32 22 
4 5 22 
4 34 22 
4 2 22 
4 14 22 
4 10 22 
4 30 22 
4 11 22 
4 35 22 
4 21 22 
4 29 22 
4 26 22 
4 33 22 
4 3 22 
4 12 22 
4 24 22 
4 19 22 
4 17 22 
4 25 22 
5 2 22 
5 23 22 
5 27 22 
5 24 22 
5 28 22 
5 32 22 
5 14 22 
5 26 22 
5 35 22 
5 20 22 
5 33 22 
5 10 22 
5 15 22 
5 11 22 
5 29 22 
5 6 22 
5 18 22 
6 18 22 
6 12 22 
6 24 22 
6 22 22 
6 3 22 
6 26 22 
6 29 22 
6 14 22 
6 13 22 
6 21 22 
6 20 22 
6 9 22 
6 32 22 
6 33 22 
6 2 22 
6 5 22 
6 28 22 
6 25 22 
7 24 22 
7 2 22 
7 29 22 
7 5 22 
7 26 22 
7 32 22 
7 3 22 
7 14 22 
9 33 22 
9 22 22 
9 29 22 
9 28 22 
9 26 22 
9 4 22 
9 3 22 
9 21 22 
9 5 22 
9 2 22 
9 13 22 
9 25 22 
9 20 22 
9 14 22 
9 27 22 
9 10 22 
9 18 22 
9 35 22 
9 24 22 
9 31 22 
9 12 22 
9 1 22 
9 30 22 
9 11 22 
9 15 22 
9 19 22 
9 6 22 
9 32 22 
9 7 22 
10 21 22 
10 2 22 
10 13 22 
10 35 22 
10 32 22 
10 26 22 
10 12 22 
10 33 22 
10 22 22 
10 4 22 
11 30 22 
11 17 22 
11 15 22 
11 34 22 
11 16 22 
11 31 22 
11 8 22 
11 7 22 
11 20 22 
11 23 22 
11 1 22 
11 19 22 
11 10 22 
12 19 22 
12 26 22 
12 6 22 
12 33 22 
12 22 22 
12 21 22 
12 32 22 
12 27 22 
12 13 22 
12 18 22 
12 11 22 
12 10 22 
12 29 22 
12 14 22 
12 31 22 
12 35 22 
12 3 22 
12 7 22 
12 20 22 
12 9 22 
12 28 22 
12 8 22 
12 2 22 
13 10 22 
13 24 22 
13 2 22 
13 27 22 
13 26 22 
13 31 22 
13 35 22 
13 4 22 
13 33 22 
13 12 22 
13 14 22 
13 9 22 
13 28 22 
13 7 22 
13 3 22 
13 22 22 
13 21 22 
13 25 22 
13 6 22 
13 19 22 
13 29 22 
13 32 22 
13 20 22 
13 17 22 
13 30 22 
13 15 22 
13 1 22 
13 16 22 
13 8 22 
14 32 22 
14 28 22 
14 24 22 
14 12 22 
14 13 22 
14 5 22 
14 26 22 
14 2 22 
14 9 22 
14 3 22 
14 35 22 
14 29 22 
14 21 22 
14 33 22 
14 6 22 
14 4 22 
14 23 22 
14 18 22 
14 20 22 
14 25 22 
14 10 22 
14 15 22 
14 11 22 
14 19 22 
15 9 22 
15 11 22 
15 3 22 
15 30 22 
15 21 22 
15 31 22 
15 13 22 
15 1 22 
15 5 22 
16 20 22 
16 22 22 
17 34 22 
17 23 22 
17 21 22 
17 11 22 
17 5 22 
17 8 22 
17 14 22 
17 22 22 
18 22 22 
18 21 22 
18 28 22 
18 3 22 
18 12 22 
18 9 22 
18 29 22 
18 35 22 
18 2 22 
18 25 22 
18 19 22 
18 6 22 
18 14 22 
18 33 22 
18 26 22 
18 15 22 
18 20 22 
19 26 22 
19 22 22 
19 13 22 
19 3 22 
19 33 22 
19 18 22 
19 12 22 
19 2 22 
19 4 22 
19 14 22 
20 9 22 
20 21 22 
20 26 22 
20 18 22 
20 6 22 
20 3 22 
20 5 22 
20 22 22 
20 13 22 
20 34 22 
20 29 22 
20 11 22 
20 24 22 
20 16 22 
20 14 22 
20 32 22 
20 33 22 
20 17 22 
21 18 22 
21 7 22 
21 24 22 
21 2 22 
21 27 22 
21 10 22 
21 12 22 
21 25 22 
21 14 22 
21 9 22 
21 29 22 
21 22 22 
21 26 22 
21 13 22 
21 23 22 
21 35 22 
21 5 22 
21 6 22 
21 32 22 
21 20 22 
21 3 22 
21 28 22 
21 30 22 
21 33 22 
21 4 22 
21 17 22 
21 11 22 
21 31 22 
21 15 22 
21 19 22 
21 1 22 
21 16 22 
22 14 22 
22 9 22 
22 26 22 
22 18 22 
22 2 22 
22 6 22 
22 19 22 
22 25 22 
22 35 22 
22 12 22 
22 4 22 
22 17 22 
22 23 22 
22 33 22 
22 30 22 
22 3 22 
22 21 22 
22 29 22 
22 13 22 
22 24 22 
22 20 22 
22 32 22 
22 28 22 
22 10 22 
22 27 22 
22 11 22 
22 15 22 
22 34 22 
22 16 22 
22 31 22 
22 8 22 
22 1 22 
23 22 22 
23 29 22 
23 34 22 
23 26 22 
23 25 22 
23 2 22 
23 3 22 
23 14 22 
23 30 22 
23 7 22 
24 28 22 
24 29 22 
24 6 22 
24 35 22 
24 13 22 
24 14 22 
24 21 22 
24 26 22 
24 3 22 
24 2 22 
24 22 22 
24 27 22 
24 33 22 
24 5 22 
24 9 22 
24 7 22 
24 25 22 
24 32 22 
24 4 22 
24 20 22 
25 22 22 
25 9 22 
25 13 22 
25 3 22 
25 26 22 
25 2 22 
25 29 22 
25 24 22 
25 28 22 
25 18 22 
25 14 22 
25 21 22 
25 5 22 
25 32 22 
25 23 22 
25 6 22 
25 35 22 
26 12 22 
26 22 22 
26 19 22 
26 9 22 
26 13 22 
26 10 22 
26 5 22 
26 6 22 
26 33 22 
26 21 22 
26 14 22 
26 24 22 
26 23 22 
26 2 22 
26 35 22 
26 25 22 
26 27 22 
26 32 22 
26 20 22 
26 3 22 
26 29 22 
26 7 22 
26 28 22 
26 4 22 
26 30 22 
26 11 22 
26 31 22 
26 34 22 
26 15 22 
26 18 22 
27 35 22 
27 5 22 
27 24 22 
27 26 22 
27 7 22 
27 13 22 
27 3 22 
27 14 22 
27 21 22 
27 2 22 
27 32 22 
27 25 22 
28 2 22 
28 24 22 
28 9 22 
28 5 22 
28 35 22 
28 14 22 
28 12 22 
28 13 22 
28 23 22 
28 3 22 
28 29 22 
28 22 22 
28 33 22 
28 21 22 
28 26 22 
28 6 22 
28 32 22 
28 25 22 
28 4 22 
29 32 22 
29 24 22 
29 35 22 
29 23 22 
29 2 22 
29 7 22 
29 9 22 
29 6 22 
29 21 22 
29 22 22 
29 14 22 
29 33 22 
29 12 22 
29 3 22 
29 27 22 
29 18 22 
29 26 22 
29 13 22 
29 28 22 
29 10 22 
29 30 22 
29 4 22 
29 25 22 
29 1 22 
29 11 22 
29 19 22 
29 5 22 
29 20 22 
29 15 22 
29 17 22 
29 34 22 
29 31 22 
30 22 22 
30 11 22 
30 4 22 
30 13 22 
30 26 22 
30 21 22 
30 29 22 
30 15 22 
30 3 22 
30 2 22 
30 9 22 
31 13 22 
31 9 22 
31 3 22 
31 12 22 
31 11 22 
31 15 22 
31 14 22 
31 21 22 
31 2 22 
31 22 22 
31 26 22 
32 14 22 
32 10 22 
32 29 22 
32 5 22 
32 12 22 
32 2 22 
32 35 22 
32 4 22 
32 26 22 
32 21 22 
32 22 22 
32 13 22 
32 33 22 
32 3 22 
32 7 22 
32 6 22 
32 24 22 
32 9 22 
32 28 22 
32 25 22 
32 20 22 
33 9 22 
33 12 22 
33 24 22 
33 13 22 
33 22 22 
33 35 22 
33 26 22 
33 5 22 
33 14 22 
33 29 22 
33 2 22 
33 3 22 
33 28 22 
33 32 22 
33 10 22 
33 21 22 
33 4 22 
33 20 22 
33 19 22 
33 6 22 
33 25 22 
33 18 22 
34 4 22 
34 8 22 
34 31 22 
35 24 22 
35 29 22 
35 27 22 
35 22 22 
35 13 22 
35 28 22 
35 10 22 
35 7 22 
35 33 22 
35 21 22 
35 9 22 
35 32 22 
35 14 22 
35 26 22 
35 5 22 
35 2 22 
35 18 22 
35 12 22 
35 4 22 
35 3 22 
35 25 22 
1 9 23 
1 29 23 
1 21 23 
1 3 23 
1 28 23 
1 14 23 
1 2 23 
1 24 23 
1 32 23 
2 3 23 
2 13 23 
2 10 23 
2 29 23 
2 22 23 
2 21 23 
2 7 23 
2 27 23 
2 9 23 
2 24 23 
2 26 23 
2 28 23 
2 5 23 
2 14 23 
2 32 23 
2 4 23 
2 33 23 
2 35 23 
2 23 23 
2 18 23 
2 11 23 
2 25 23 
2 19 23 
2 20 23 
2 31 23 
2 34 23 
2 12 23 
2 30 23 
2 6 23 
2 15 23 
2 16 23 
2 17 23 
2 1 23 
2 8 23 
3 2 23 
3 15 23 
3 25 23 
3 24 23 
3 23 23 
3 28 23 
3 22 23 
3 18 23 
3 27 23 
3 9 23 
3 6 23 
3 13 23 
3 14 23 
3 33 23 
3 21 23 
3 29 23 
3 31 23 
3 26 23 
3 19 23 
3 32 23 
3 12 23 
3 35 23 
3 20 23 
3 30 23 
3 7 23 
3 4 23 
3 11 23 
3 1 23 
3 34 23 
3 5 23 
4 22 23 
4 13 23 
4 9 23 
4 32 23 
4 5 23 
4 34 23 
4 2 23 
4 14 23 
4 10 23 
4 30 23 
4 11 23 
4 35 23 
4 21 23 
4 29 23 
4 26 23 
4 33 23 
4 3 23 
4 12 23 
4 24 23 
4 19 23 
4 17 23 
4 25 23 
4 28 23 
4 16 23 
5 2 23 
5 23 23 
5 27 23 
5 24 23 
5 28 23 
5 32 23 
5 14 23 
5 26 23 
5 35 23 
5 20 23 
5 33 23 
5 10 23 
5 15 23 
5 11 23 
5 29 23 
5 6 23 
5 18 23 
5 4 23 
5 1 23 
6 18 23 
6 12 23 
6 24 23 
6 22 23 
6 3 23 
6 26 23 
6 29 23 
6 14 23 
6 13 23 
6 21 23 
6 20 23 
6 9 23 
6 32 23 
6 33 23 
6 2 23 
6 5 23 
6 28 23 
6 25 23 
7 24 23 
7 2 23 
7 29 23 
7 5 23 
7 26 23 
7 32 23 
7 3 23 
7 14 23 
7 33 23 
7 6 23 
9 33 23 
9 22 23 
9 29 23 
9 28 23 
9 26 23 
9 4 23 
9 3 23 
9 21 23 
9 5 23 
9 2 23 
9 13 23 
9 25 23 
9 20 23 
9 14 23 
9 27 23 
9 10 23 
9 18 23 
9 35 23 
9 24 23 
9 31 23 
9 12 23 
9 1 23 
9 30 23 
9 11 23 
9 15 23 
9 19 23 
9 6 23 
9 32 23 
9 7 23 
9 23 23 
10 21 23 
10 2 23 
10 13 23 
10 35 23 
10 32 23 
10 26 23 
10 12 23 
10 33 23 
10 22 23 
10 4 23 
10 25 23 
10 20 23 
11 30 23 
11 17 23 
11 15 23 
11 34 23 
11 16 23 
11 31 23 
11 8 23 
11 7 23 
11 23 23 
11 1 23 
11 19 23 
11 10 23 
11 25 23 
12 26 23 
12 6 23 
12 33 23 
12 22 23 
12 21 23 
12 32 23 
12 27 23 
12 13 23 
12 18 23 
12 11 23 
12 10 23 
12 29 23 
12 14 23 
12 35 23 
12 3 23 
12 7 23 
12 20 23 
12 9 23 
12 28 23 
12 8 23 
12 2 23 
13 10 23 
13 24 23 
13 2 23 
13 27 23 
13 26 23 
13 31 23 
13 35 23 
13 4 23 
13 33 23 
13 12 23 
13 14 23 
13 9 23 
13 28 23 
13 7 23 
13 3 23 
13 22 23 
13 21 23 
13 25 23 
13 6 23 
13 19 23 
13 29 23 
13 32 23 
13 20 23 
13 17 23 
13 30 23 
13 15 23 
13 1 23 
13 16 23 
13 8 23 
14 32 23 
14 28 23 
14 24 23 
14 12 23 
14 13 23 
14 5 23 
14 26 23 
14 2 23 
14 9 23 
14 3 23 
14 35 23 
14 29 23 
14 21 23 
14 33 23 
14 6 23 
14 4 23 
14 18 23 
14 20 23 
14 25 23 
14 10 23 
14 15 23 
14 11 23 
14 19 23 
14 30 23 
15 9 23 
15 11 23 
15 3 23 
15 30 23 
15 21 23 
15 31 23 
15 13 23 
15 5 23 
15 14 23 
16 20 23 
16 22 23 
16 14 23 
16 32 23 
17 34 23 
17 23 23 
17 21 23 
17 11 23 
17 5 23 
17 8 23 
17 14 23 
17 4 23 
18 22 23 
18 21 23 
18 28 23 
18 3 23 
18 12 23 
18 9 23 
18 29 23 
18 35 23 
18 2 23 
18 25 23 
18 19 23 
18 6 23 
18 14 23 
18 33 23 
18 26 23 
18 20 23 
18 13 23 
19 26 23 
19 22 23 
19 13 23 
19 3 23 
19 33 23 
19 18 23 
19 12 23 
19 2 23 
19 4 23 
19 14 23 
19 28 23 
19 5 23 
20 9 23 
20 21 23 
20 26 23 
20 18 23 
20 6 23 
20 3 23 
20 5 23 
20 22 23 
20 13 23 
20 34 23 
20 29 23 
20 11 23 
20 24 23 
20 16 23 
20 14 23 
20 32 23 
20 33 23 
20 17 23 
20 30 23 
20 27 23 
21 18 23 
21 7 23 
21 24 23 
21 2 23 
21 27 23 
21 10 23 
21 12 23 
21 25 23 
21 14 23 
21 9 23 
21 29 23 
21 22 23 
21 26 23 
21 13 23 
21 23 23 
21 35 23 
21 5 23 
21 6 23 
21 32 23 
21 20 23 
21 3 23 
21 28 23 
21 30 23 
21 33 23 
21 4 23 
21 17 23 
21 11 23 
21 31 23 
21 15 23 
21 19 23 
21 1 23 
22 14 23 
22 9 23 
22 26 23 
22 18 23 
22 2 23 
22 6 23 
22 19 23 
22 25 23 
22 35 23 
22 12 23 
22 4 23 
22 17 23 
22 23 23 
22 33 23 
22 30 23 
22 3 23 
22 21 23 
22 29 23 
22 13 23 
22 24 23 
22 20 23 
22 32 23 
22 28 23 
22 10 23 
22 27 23 
22 11 23 
22 15 23 
22 34 23 
22 16 23 
22 31 23 
22 8 23 
22 1 23 
22 5 23 
23 22 23 
23 29 23 
23 34 23 
23 26 23 
23 25 23 
23 2 23 
23 3 23 
23 30 23 
23 7 23 
23 27 23 
24 28 23 
24 29 23 
24 6 23 
24 35 23 
24 13 23 
24 21 23 
24 26 23 
24 3 23 
24 2 23 
24 22 23 
24 27 23 
24 33 23 
24 5 23 
24 9 23 
24 7 23 
24 25 23 
24 32 23 
24 4 23 
24 20 23 
25 22 23 
25 9 23 
25 13 23 
25 3 23 
25 26 23 
25 2 23 
25 29 23 
25 24 23 
25 28 23 
25 18 23 
25 14 23 
25 21 23 
25 32 23 
25 23 23 
25 6 23 
25 35 23 
25 12 23 
26 12 23 
26 22 23 
26 19 23 
26 9 23 
26 13 23 
26 10 23 
26 5 23 
26 6 23 
26 33 23 
26 21 23 
26 14 23 
26 24 23 
26 23 23 
26 2 23 
26 35 23 
26 25 23 
26 27 23 
26 32 23 
26 20 23 
26 3 23 
26 29 23 
26 7 23 
26 28 23 
26 4 23 
26 30 23 
26 11 23 
26 31 23 
26 34 23 
26 15 23 
26 18 23 
26 17 23 
26 1 23 
27 35 23 
27 5 23 
27 24 23 
27 26 23 
27 7 23 
27 3 23 
27 14 23 
27 21 23 
27 32 23 
27 25 23 
28 2 23 
28 24 23 
28 9 23 
28 5 23 
28 35 23 
28 14 23 
28 12 23 
28 13 23 
28 3 23 
28 29 23 
28 22 23 
28 33 23 
28 21 23 
28 26 23 
28 6 23 
28 32 23 
28 25 23 
28 4 23 
28 11 23 
29 32 23 
29 24 23 
29 35 23 
29 23 23 
29 2 23 
29 7 23 
29 9 23 
29 6 23 
29 21 23 
29 22 23 
29 14 23 
29 33 23 
29 12 23 
29 3 23 
29 27 23 
29 18 23 
29 26 23 
29 13 23 
29 28 23 
29 10 23 
29 30 23 
29 4 23 
29 25 23 
29 1 23 
29 11 23 
29 19 23 
29 5 23 
29 20 23 
29 34 23 
29 31 23 
30 22 23 
30 11 23 
30 4 23 
30 13 23 
30 26 23 
30 21 23 
30 29 23 
30 15 23 
30 3 23 
30 2 23 
30 9 23 
30 23 23 
30 33 23 
31 13 23 
31 9 23 
31 3 23 
31 12 23 
31 11 23 
31 15 23 
31 21 23 
31 2 23 
31 22 23 
31 26 23 
31 29 23 
32 14 23 
32 10 23 
32 29 23 
32 5 23 
32 12 23 
32 2 23 
32 35 23 
32 4 23 
32 26 23 
32 21 23 
32 22 23 
32 13 23 
32 33 23 
32 3 23 
32 7 23 
32 6 23 
32 24 23 
32 9 23 
32 28 23 
32 25 23 
32 20 23 
32 27 23 
33 9 23 
33 12 23 
33 24 23 
33 13 23 
33 22 23 
33 35 23 
33 26 23 
33 5 23 
33 14 23 
33 29 23 
33 2 23 
33 3 23 
33 28 23 
33 32 23 
33 10 23 
33 21 23 
33 4 23 
33 20 23 
33 19 23 
33 6 23 
33 25 23 
33 18 23 
34 4 23 
34 8 23 
34 31 23 
34 14 23 
34 27 23 
35 24 23 
35 29 23 
35 27 23 
35 22 23 
35 13 23 
35 28 23 
35 10 23 
35 7 23 
35 33 23 
35 21 23 
35 9 23 
35 32 23 
35 14 23 
35 26 23 
35 5 23 
35 2 23 
35 18 23 
35 12 23 
35 4 23 
35 3 23 
35 25 23 
35 20 23 
1 9 24 
1 29 24 
1 21 24 
1 3 24 
1 28 24 
1 14 24 
1 2 24 
1 32 24 
2 3 24 
2 13 24 
2 10 24 
2 29 24 
2 22 24 
2 21 24 
2 7 24 
2 27 24 
2 9 24 
2 24 24 
2 26 24 
2 28 24 
2 5 24 
2 14 24 
2 32 24 
2 4 24 
2 33 24 
2 35 24 
2 23 24 
2 18 24 
2 11 24 
2 25 24 
2 19 24 
2 20 24 
2 31 24 
2 12 24 
2 30 24 
2 6 24 
2 15 24 
2 16 24 
2 17 24 
2 1 24 
3 2 24 
3 15 24 
3 25 24 
3 24 24 
3 23 24 
3 28 24 
3 22 24 
3 18 24 
3 27 24 
3 9 24 
3 6 24 
3 13 24 
3 14 24 
3 33 24 
3 21 24 
3 29 24 
3 31 24 
3 26 24 
3 19 24 
3 32 24 
3 12 24 
3 35 24 
3 20 24 
3 30 24 
3 7 24 
3 4 24 
3 11 24 
3 1 24 
3 34 24 
3 8 24 
4 22 24 
4 13 24 
4 9 24 
4 32 24 
4 5 24 
4 34 24 
4 2 24 
4 14 24 
4 10 24 
4 30 24 
4 11 24 
4 35 24 
4 21 24 
4 29 24 
4 26 24 
4 33 24 
4 3 24 
4 24 24 
4 19 24 
4 17 24 
4 25 24 
4 28 24 
4 16 24 
4 23 24 
5 2 24 
5 23 24 
5 24 24 
5 28 24 
5 32 24 
5 14 24 
5 26 24 
5 35 24 
5 20 24 
5 33 24 
5 10 24 
5 15 24 
5 11 24 
5 29 24 
5 6 24 
5 18 24 
5 4 24 
6 18 24 
6 12 24 
6 24 24 
6 22 24 
6 3 24 
6 26 24 
6 29 24 
6 14 24 
6 13 24 
6 21 24 
6 20 24 
6 9 24 
6 32 24 
6 33 24 
6 2 24 
6 5 24 
6 28 24 
6 25 24 
6 7 24 
7 24 24 
7 2 24 
7 29 24 
7 5 24 
7 26 24 
7 32 24 
7 3 24 
7 33 24 
7 6 24 
7 12 24 
9 33 24 
9 22 24 
9 29 24 
9 28 24 
9 26 24 
9 4 24 
9 3 24 
9 21 24 
9 5 24 
9 2 24 
9 13 24 
9 25 24 
9 20 24 
9 14 24 
9 10 24 
9 18 24 
9 35 24 
9 24 24 
9 31 24 
9 12 24 
9 1 24 
9 30 24 
9 15 24 
9 19 24 
9 6 24 
9 32 24 
9 7 24 
9 23 24 
10 21 24 
10 2 24 
10 13 24 
10 35 24 
10 32 24 
10 26 24 
10 12 24 
10 33 24 
10 22 24 
10 4 24 
10 25 24 
10 20 24 
10 23 24 
10 7 24 
11 30 24 
11 17 24 
11 15 24 
11 34 24 
11 16 24 
11 31 24 
11 8 24 
11 7 24 
11 23 24 
11 1 24 
11 19 24 
11 10 24 
11 25 24 
11 24 24 
11 6 24 
12 26 24 
12 6 24 
12 33 24 
12 22 24 
12 21 24 
12 32 24 
12 27 24 
12 13 24 
12 18 24 
12 11 24 
12 29 24 
12 14 24 
12 35 24 
12 3 24 
12 7 24 
12 20 24 
12 9 24 
12 28 24 
12 2 24 
13 10 24 
13 24 24 
13 2 24 
13 26 24 
13 31 24 
13 35 24 
13 4 24 
13 33 24 
13 12 24 
13 14 24 
13 9 24 
13 28 24 
13 7 24 
13 3 24 
13 22 24 
13 21 24 
13 25 24 
13 6 24 
13 19 24 
13 29 24 
13 32 24 
13 20 24 
13 17 24 
13 30 24 
13 15 24 
13 1 24 
13 16 24 
13 8 24 
13 18 24 
14 32 24 
14 28 24 
14 24 24 
14 12 24 
14 13 24 
14 5 24 
14 26 24 
14 2 24 
14 9 24 
14 3 24 
14 35 24 
14 29 24 
14 21 24 
14 33 24 
14 6 24 
14 4 24 
14 18 24 
14 20 24 
14 25 24 
14 15 24 
14 11 24 
14 19 24 
14 30 24 
14 31 24 
15 9 24 
15 11 24 
15 3 24 
15 30 24 
15 21 24 
15 31 24 
15 13 24 
15 5 24 
15 14 24 
15 8 24 
15 19 24 
16 20 24 
16 22 24 
17 34 24 
17 23 24 
17 21 24 
17 11 24 
17 5 24 
17 8 24 
17 4 24 
17 13 24 
18 22 24 
18 21 24 
18 3 24 
18 12 24 
18 9 24 
18 29 24 
18 35 24 
18 2 24 
18 25 24 
18 19 24 
18 6 24 
18 33 24 
18 26 24 
18 20 24 
18 13 24 
19 26 24 
19 22 24 
19 13 24 
19 3 24 
19 33 24 
19 18 24 
19 2 24 
19 4 24 
19 14 24 
19 28 24 
19 5 24 
19 32 24 
20 9 24 
20 21 24 
20 26 24 
20 18 24 
20 6 24 
20 3 24 
20 5 24 
20 22 24 
20 13 24 
20 34 24 
20 29 24 
20 11 24 
20 24 24 
20 16 24 
20 14 24 
20 32 24 
20 33 24 
20 17 24 
20 30 24 
20 27 24 
20 8 24 
20 2 24 
21 18 24 
21 7 24 
21 24 24 
21 2 24 
21 27 24 
21 10 24 
21 12 24 
21 25 24 
21 14 24 
21 9 24 
21 29 24 
21 22 24 
21 26 24 
21 13 24 
21 23 24 
21 35 24 
21 5 24 
21 6 24 
21 32 24 
21 20 24 
21 3 24 
21 28 24 
21 30 24 
21 33 24 
21 4 24 
21 17 24 
21 11 24 
21 31 24 
21 15 24 
21 19 24 
21 1 24 
22 9 24 
22 26 24 
22 18 24 
22 2 24 
22 6 24 
22 19 24 
22 25 24 
22 35 24 
22 12 24 
22 4 24 
22 17 24 
22 23 24 
22 33 24 
22 30 24 
22 3 24 
22 21 24 
22 29 24 
22 13 24 
22 24 24 
22 20 24 
22 32 24 
22 28 24 
22 10 24 
22 27 24 
22 11 24 
22 15 24 
22 34 24 
22 16 24 
22 31 24 
22 8 24 
22 1 24 
23 22 24 
23 29 24 
23 34 24 
23 26 24 
23 25 24 
23 2 24 
23 3 24 
23 30 24 
23 7 24 
23 27 24 
23 5 24 
23 10 24 
24 28 24 
24 29 24 
24 6 24 
24 35 24 
24 13 24 
24 21 24 
24 26 24 
24 3 24 
24 2 24 
24 22 24 
24 27 24 
24 33 24 
24 5 24 
24 9 24 
24 7 24 
24 25 24 
24 32 24 
24 4 24 
24 20 24 
24 18 24 
24 1 24 
25 22 24 
25 9 24 
25 13 24 
25 3 24 
25 26 24 
25 2 24 
25 29 24 
25 24 24 
25 28 24 
25 18 24 
25 14 24 
25 21 24 
25 32 24 
25 23 24 
25 6 24 
25 35 24 
25 12 24 
25 33 24 
25 4 24 
26 12 24 
26 22 24 
26 19 24 
26 9 24 
26 13 24 
26 10 24 
26 5 24 
26 6 24 
26 33 24 
26 21 24 
26 14 24 
26 24 24 
26 23 24 
26 2 24 
26 35 24 
26 25 24 
26 27 24 
26 32 24 
26 20 24 
26 3 24 
26 29 24 
26 7 24 
26 28 24 
26 4 24 
26 30 24 
26 11 24 
26 31 24 
26 34 24 
26 15 24 
26 18 24 
26 17 24 
26 1 24 
26 8 24 
26 16 24 
27 35 24 
27 5 24 
27 24 24 
27 26 24 
27 7 24 
27 3 24 
27 32 24 
27 25 24 
28 2 24 
28 24 24 
28 9 24 
28 5 24 
28 35 24 
28 14 24 
28 12 24 
28 13 24 
28 3 24 
28 29 24 
28 22 24 
28 33 24 
28 21 24 
28 26 24 
28 6 24 
28 32 24 
28 25 24 
28 4 24 
28 11 24 
28 30 24 
28 20 24 
29 32 24 
29 24 24 
29 35 24 
29 23 24 
29 2 24 
29 7 24 
29 9 24 
29 6 24 
29 21 24 
29 22 24 
29 14 24 
29 33 24 
29 12 24 
29 3 24 
29 27 24 
29 18 24 
29 26 24 
29 13 24 
29 28 24 
29 10 24 
29 30 24 
29 4 24 
29 25 24 
29 1 24 
29 11 24 
29 19 24 
29 5 24 
29 20 24 
29 31 24 
29 16 24 
30 22 24 
30 11 24 
30 4 24 
30 13 24 
30 26 24 
30 21 24 
30 29 24 
30 15 24 
30 3 24 
30 2 24 
30 9 24 
30 23 24 
30 33 24 
30 14 24 
30 20 24 
31 13 24 
31 9 24 
31 3 24 
31 11 24 
31 15 24 
31 21 24 
31 2 24 
31 22 24 
31 26 24 
31 29 24 
31 34 24 
32 14 24 
32 10 24 
32 29 24 
32 5 24 
32 12 24 
32 2 24 
32 35 24 
32 4 24 
32 26 24 
32 21 24 
32 22 24 
32 13 24 
32 33 24 
32 3 24 
32 7 24 
32 6 24 
32 24 24 
32 9 24 
32 28 24 
32 25 24 
32 20 24 
32 27 24 
32 19 24 
32 18 24 
33 9 24 
33 12 24 
33 24 24 
33 13 24 
33 22 24 
33 35 24 
33 26 24 
33 5 24 
33 14 24 
33 29 24 
33 2 24 
33 3 24 
33 28 24 
33 32 24 
33 10 24 
33 21 24 
33 4 24 
33 20 24 
33 19 24 
33 6 24 
33 18 24 
33 30 24 
34 4 24 
34 8 24 
34 14 24 
34 27 24 
34 13 24 
35 24 24 
35 29 24 
35 27 24 
35 22 24 
35 13 24 
35 28 24 
35 10 24 
35 33 24 
35 21 24 
35 9 24 
35 32 24 
35 14 24 
35 26 24 
35 5 24 
35 2 24 
35 18 24 
35 12 24 
35 4 24 
35 3 24 
35 25 24 
35 20 24 
35 30 24 
1 9 25 
1 29 25 
1 21 25 
1 3 25 
1 14 25 
1 2 25 
1 32 25 
1 20 25 
2 3 25 
2 13 25 
2 10 25 
2 29 25 
2 22 25 
2 21 25 
2 7 25 
2 27 25 
2 9 25 
2 24 25 
2 26 25 
2 28 25 
2 5 25 
2 14 25 
2 32 25 
2 4 25 
2 33 25 
2 35 25 
2 23 25 
2 18 25 
2 11 25 
2 25 25 
2 19 25 
2 20 25 
2 31 25 
2 12 25 
2 30 25 
2 6 25 
2 15 25 
2 17 25 
2 1 25 
3 2 25 
3 15 25 
3 25 25 
3 24 25 
3 23 25 
3 28 25 
3 22 25 
3 18 25 
3 27 25 
3 9 25 
3 6 25 
3 13 25 
3 14 25 
3 33 25 
3 21 25 
3 29 25 
3 31 25 
3 26 25 
3 19 25 
3 32 25 
3 12 25 
3 35 25 
3 20 25 
3 30 25 
3 7 25 
3 4 25 
3 1 25 
3 34 25 
3 8 25 
3 16 25 
4 22 25 
4 13 25 
4 9 25 
4 32 25 
4 5 25 
4 34 25 
4 2 25 
4 14 25 
4 10 25 
4 30 25 
4 11 25 
4 35 25 
4 21 25 
4 29 25 
4 26 25 
4 33 25 
4 3 25 
4 24 25 
4 19 25 
4 17 25 
4 25 25 
4 28 25 
4 16 25 
4 23 25 
4 15 25 
4 1 25 
5 2 25 
5 23 25 
5 24 25 
5 28 25 
5 32 25 
5 14 25 
5 26 25 
5 35 25 
5 20 25 
5 33 25 
5 10 25 
5 15 25 
5 11 25 
5 29 25 
5 6 25 
5 18 25 
5 4 25 
5 31 25 
5 25 25 
6 18 25 
6 12 25 
6 24 25 
6 22 25 
6 3 25 
6 26 25 
6 29 25 
6 14 25 
6 13 25 
6 21 25 
6 20 25 
6 9 25 
6 32 25 
6 33 25 
6 2 25 
6 5 25 
6 28 25 
6 25 25 
6 7 25 
6 11 25 
7 24 25 
7 2 25 
7 29 25 
7 5 25 
7 26 25 
7 32 25 
7 3 25 
7 33 25 
7 6 25 
7 12 25 
7 13 25 
7 9 25 
9 33 25 
9 22 25 
9 29 25 
9 28 25 
9 26 25 
9 4 25 
9 3 25 
9 21 25 
9 2 25 
9 13 25 
9 25 25 
9 20 25 
9 14 25 
9 10 25 
9 18 25 
9 35 25 
9 24 25 
9 31 25 
9 12 25 
9 1 25 
9 30 25 
9 15 25 
9 19 25 
9 6 25 
9 32 25 
9 23 25 
10 21 25 
10 2 25 
10 13 25 
10 35 25 
10 32 25 
10 26 25 
10 12 25 
10 33 25 
10 22 25 
10 4 25 
10 25 25 
10 20 25 
10 23 25 
10 3 25 
11 30 25 
11 17 25 
11 15 25 
11 34 25 
11 16 25 
11 31 25 
11 8 25 
11 7 25 
11 23 25 
11 1 25 
11 19 25 
11 10 25 
11 25 25 
11 6 25 
11 27 25 
12 26 25 
12 6 25 
12 33 25 
12 22 25 
12 21 25 
12 32 25 
12 27 25 
12 13 25 
12 18 25 
12 11 25 
12 29 25 
12 14 25 
12 35 25 
12 3 25 
12 7 25 
12 20 25 
12 9 25 
12 28 25 
12 2 25 
12 23 25 
12 4 25 
13 10 25 
13 24 25 
13 2 25 
13 26 25 
13 31 25 
13 35 25 
13 4 25 
13 33 25 
13 12 25 
13 14 25 
13 28 25 
13 7 25 
13 3 25 
13 22 25 
13 21 25 
13 25 25 
13 6 25 
13 19 25 
13 29 25 
13 32 25 
13 20 25 
13 17 25 
13 30 25 
13 15 25 
13 1 25 
13 16 25 
13 8 25 
13 18 25 
13 34 25 
14 32 25 
14 28 25 
14 24 25 
14 12 25 
14 13 25 
14 5 25 
14 26 25 
14 2 25 
14 9 25 
14 3 25 
14 35 25 
14 29 25 
14 21 25 
14 33 25 
14 6 25 
14 4 25 
14 18 25 
14 20 25 
14 25 25 
14 15 25 
14 11 25 
14 30 25 
14 31 25 
14 22 25 
15 9 25 
15 11 25 
15 3 25 
15 30 25 
15 21 25 
15 31 25 
15 13 25 
15 5 25 
15 14 25 
15 8 25 
15 19 25 
15 26 25 
15 22 25 
16 22 25 
16 35 25 
17 34 25 
17 23 25 
17 21 25 
17 11 25 
17 5 25 
17 8 25 
17 4 25 
17 2 25 
18 22 25 
18 21 25 
18 3 25 
18 12 25 
18 9 25 
18 29 25 
18 35 25 
18 2 25 
18 25 25 
18 19 25 
18 6 25 
18 26 25 
18 20 25 
18 13 25 
18 14 25 
19 26 25 
19 22 25 
19 13 25 
19 3 25 
19 33 25 
19 18 25 
19 2 25 
19 4 25 
19 14 25 
19 5 25 
19 32 25 
19 20 25 
20 9 25 
20 21 25 
20 26 25 
20 18 25 
20 6 25 
20 3 25 
20 5 25 
20 22 25 
20 13 25 
20 34 25 
20 29 25 
20 11 25 
20 24 25 
20 16 25 
20 14 25 
20 32 25 
20 33 25 
20 17 25 
20 30 25 
20 27 25 
20 2 25 
20 1 25 
21 18 25 
21 7 25 
21 24 25 
21 2 25 
21 27 25 
21 10 25 
21 12 25 
21 25 25 
21 14 25 
21 9 25 
21 29 25 
21 22 25 
21 26 25 
21 13 25 
21 23 25 
21 35 25 
21 5 25 
21 6 25 
21 32 25 
21 20 25 
21 3 25 
21 28 25 
21 30 25 
21 33 25 
21 4 25 
21 17 25 
21 11 25 
21 31 25 
21 15 25 
21 19 25 
21 1 25 
22 9 25 
22 26 25 
22 18 25 
22 2 25 
22 6 25 
22 19 25 
22 25 25 
22 35 25 
22 12 25 
22 4 25 
22 17 25 
22 23 25 
22 33 25 
22 30 25 
22 3 25 
22 21 25 
22 29 25 
22 13 25 
22 24 25 
22 20 25 
22 32 25 
22 28 25 
22 10 25 
22 27 25 
22 11 25 
22 15 25 
22 34 25 
22 16 25 
22 31 25 
22 8 25 
22 1 25 
23 22 25 
23 29 25 
23 34 25 
23 26 25 
23 25 25 
23 2 25 
23 30 25 
23 7 25 
23 27 25 
23 5 25 
23 10 25 
23 14 25 
24 28 25 
24 29 25 
24 6 25 
24 35 25 
24 13 25 
24 21 25 
24 26 25 
24 3 25 
24 2 25 
24 22 25 
24 27 25 
24 33 25 
24 5 25 
24 9 25 
24 7 25 
24 25 25 
24 32 25 
24 4 25 
24 20 25 
25 22 25 
25 9 25 
25 13 25 
25 3 25 
25 26 25 
25 2 25 
25 29 25 
25 24 25 
25 28 25 
25 18 25 
25 14 25 
25 21 25 
25 32 25 
25 23 25 
25 6 25 
25 35 25 
25 33 25 
25 4 25 
26 12 25 
26 22 25 
26 19 25 
26 9 25 
26 13 25 
26 10 25 
26 5 25 
26 6 25 
26 33 25 
26 21 25 
26 14 25 
26 24 25 
26 23 25 
26 2 25 
26 35 25 
26 25 25 
26 27 25 
26 32 25 
26 20 25 
26 3 25 
26 29 25 
26 7 25 
26 28 25 
26 4 25 
26 30 25 
26 11 25 
26 31 25 
26 34 25 
26 15 25 
26 18 25 
26 17 25 
26 1 25 
27 35 25 
27 5 25 
27 24 25 
27 26 25 
27 7 25 
27 3 25 
27 32 25 
27 25 25 
27 13 25 
27 9 25 
28 2 25 
28 24 25 
28 9 25 
28 5 25 
28 35 25 
28 14 25 
28 12 25 
28 13 25 
28 3 25 
28 29 25 
28 22 25 
28 33 25 
28 21 25 
28 26 25 
28 6 25 
28 32 25 
28 25 25 
28 4 25 
28 11 25 
28 30 25 
28 20 25 
28 19 25 
28 18 25 
29 32 25 
29 24 25 
29 35 25 
29 23 25 
29 2 25 
29 7 25 
29 9 25 
29 6 25 
29 21 25 
29 22 25 
29 14 25 
29 33 25 
29 12 25 
29 3 25 
29 27 25 
29 18 25 
29 26 25 
29 13 25 
29 28 25 
29 10 25 
29 30 25 
29 4 25 
29 25 25 
29 1 25 
29 11 25 
29 5 25 
29 20 25 
29 31 25 
30 22 25 
30 11 25 
30 4 25 
30 13 25 
30 26 25 
30 21 25 
30 29 25 
30 15 25 
30 3 25 
30 2 25 
30 9 25 
30 23 25 
30 33 25 
30 14 25 
30 20 25 
30 28 25 
30 35 25 
31 13 25 
31 9 25 
31 3 25 
31 11 25 
31 15 25 
31 21 25 
31 2 25 
31 22 25 
31 26 25 
31 29 25 
31 14 25 
32 14 25 
32 10 25 
32 29 25 
32 5 25 
32 12 25 
32 2 25 
32 35 25 
32 4 25 
32 26 25 
32 21 25 
32 22 25 
32 13 25 
32 33 25 
32 3 25 
32 7 25 
32 6 25 
32 24 25 
32 9 25 
32 28 25 
32 25 25 
32 20 25 
32 27 25 
32 19 25 
32 18 25 
32 11 25 
32 1 25 
33 9 25 
33 12 25 
33 24 25 
33 13 25 
33 22 25 
33 35 25 
33 26 25 
33 5 25 
33 14 25 
33 29 25 
33 2 25 
33 3 25 
33 28 25 
33 32 25 
33 10 25 
33 21 25 
33 4 25 
33 20 25 
33 19 25 
33 6 25 
33 18 25 
33 30 25 
33 7 25 
33 25 25 
34 4 25 
34 8 25 
34 14 25 
34 27 25 
34 9 25 
35 24 25 
35 29 25 
35 27 25 
35 22 25 
35 13 25 
35 28 25 
35 10 25 
35 33 25 
35 21 25 
35 9 25 
35 32 25 
35 14 25 
35 26 25 
35 5 25 
35 2 25 
35 18 25 
35 12 25 
35 4 25 
35 3 25 
35 25 25 
35 20 25 
35 30 25 
35 15 25 
1 9 26 
1 29 26 
1 21 26 
1 3 26 
1 2 26 
1 32 26 
1 20 26 
2 3 26 
2 13 26 
2 10 26 
2 29 26 
2 22 26 
2 21 26 
2 7 26 
2 27 26 
2 9 26 
2 24 26 
2 26 26 
2 28 26 
2 5 26 
2 14 26 
2 32 26 
2 4 26 
2 33 26 
2 35 26 
2 23 26 
2 18 26 
2 11 26 
2 25 26 
2 19 26 
2 20 26 
2 31 26 
2 12 26 
2 30 26 
2 6 26 
2 15 26 
2 17 26 
2 1 26 
3 2 26 
3 15 26 
3 25 26 
3 24 26 
3 23 26 
3 28 26 
3 22 26 
3 18 26 
3 27 26 
3 9 26 
3 6 26 
3 13 26 
3 14 26 
3 33 26 
3 21 26 
3 29 26 
3 31 26 
3 26 26 
3 19 26 
3 32 26 
3 12 26 
3 35 26 
3 20 26 
3 30 26 
3 7 26 
3 4 26 
3 1 26 
3 34 26 
3 16 26 
3 11 26 
4 22 26 
4 13 26 
4 9 26 
4 32 26 
4 5 26 
4 34 26 
4 2 26 
4 14 26 
4 10 26 
4 30 26 
4 11 26 
4 35 26 
4 21 26 
4 29 26 
4 26 26 
4 33 26 
4 3 26 
4 24 26 
4 19 26 
4 17 26 
4 25 26 
4 28 26 
4 16 26 
4 23 26 
4 15 26 
4 1 26 
4 12 26 
4 6 26 
5 2 26 
5 24 26 
5 28 26 
5 32 26 
5 14 26 
5 26 26 
5 35 26 
5 20 26 
5 33 26 
5 10 26 
5 15 26 
5 11 26 
5 29 26 
5 6 26 
5 18 26 
5 4 26 
5 25 26 
6 18 26 
6 12 26 
6 24 26 
6 22 26 
6 3 26 
6 26 26 
6 29 26 
6 14 26 
6 13 26 
6 21 26 
6 20 26 
6 9 26 
6 32 26 
6 33 26 
6 2 26 
6 5 26 
6 28 26 
6 25 26 
6 7 26 
6 11 26 
6 16 26 
7 24 26 
7 2 26 
7 29 26 
7 5 26 
7 32 26 
7 3 26 
7 33 26 
7 6 26 
7 12 26 
7 13 26 
7 9 26 
7 17 26 
9 33 26 
9 22 26 
9 29 26 
9 28 26 
9 26 26 
9 4 26 
9 3 26 
9 21 26 
9 2 26 
9 13 26 
9 25 26 
9 20 26 
9 14 26 
9 10 26 
9 18 26 
9 35 26 
9 24 26 
9 31 26 
9 12 26 
9 1 26 
9 30 26 
9 15 26 
9 19 26 
9 6 26 
9 32 26 
9 23 26 
9 7 26 
9 27 26 
10 21 26 
10 2 26 
10 13 26 
10 35 26 
10 32 26 
10 26 26 
10 12 26 
10 33 26 
10 22 26 
10 4 26 
10 25 26 
10 20 26 
10 23 26 
10 3 26 
10 30 26 
10 6 26 
11 30 26 
11 17 26 
11 15 26 
11 34 26 
11 16 26 
11 31 26 
11 8 26 
11 7 26 
11 23 26 
11 1 26 
11 19 26 
11 10 26 
11 6 26 
11 27 26 
11 18 26 
12 26 26 
12 6 26 
12 33 26 
12 22 26 
12 21 26 
12 32 26 
12 27 26 
12 13 26 
12 18 26 
12 11 26 
12 29 26 
12 14 26 
12 35 26 
12 3 26 
12 7 26 
12 20 26 
12 28 26 
12 23 26 
12 4 26 
13 10 26 
13 24 26 
13 2 26 
13 26 26 
13 31 26 
13 35 26 
13 4 26 
13 33 26 
13 12 26 
13 14 26 
13 28 26 
13 7 26 
13 3 26 
13 22 26 
13 21 26 
13 25 26 
13 6 26 
13 19 26 
13 29 26 
13 32 26 
13 20 26 
13 17 26 
13 30 26 
13 15 26 
13 1 26 
13 16 26 
13 8 26 
13 18 26 
13 27 26 
14 32 26 
14 28 26 
14 24 26 
14 12 26 
14 13 26 
14 5 26 
14 26 26 
14 2 26 
14 9 26 
14 3 26 
14 35 26 
14 29 26 
14 21 26 
14 33 26 
14 6 26 
14 4 26 
14 18 26 
14 20 26 
14 25 26 
14 15 26 
14 11 26 
14 30 26 
14 31 26 
14 22 26 
15 9 26 
15 11 26 
15 3 26 
15 30 26 
15 21 26 
15 31 26 
15 13 26 
15 5 26 
15 14 26 
15 8 26 
15 19 26 
15 26 26 
15 22 26 
15 17 26 
15 34 26 
16 22 26 
16 35 26 
16 18 26 
16 9 26 
17 34 26 
17 23 26 
17 21 26 
17 11 26 
17 5 26 
17 8 26 
17 4 26 
17 22 26 
18 22 26 
18 21 26 
18 3 26 
18 12 26 
18 9 26 
18 29 26 
18 35 26 
18 2 26 
18 19 26 
18 6 26 
18 26 26 
18 20 26 
18 13 26 
18 14 26 
18 28 26 
19 26 26 
19 22 26 
19 13 26 
19 3 26 
19 33 26 
19 18 26 
19 2 26 
19 4 26 
19 5 26 
19 32 26 
20 9 26 
20 21 26 
20 26 26 
20 18 26 
20 6 26 
20 3 26 
20 5 26 
20 22 26 
20 13 26 
20 34 26 
20 29 26 
20 11 26 
20 24 26 
20 16 26 
20 14 26 
20 32 26 
20 33 26 
20 17 26 
20 30 26 
20 27 26 
20 2 26 
20 1 26 
20 15 26 
20 12 26 
21 18 26 
21 7 26 
21 24 26 
21 2 26 
21 27 26 
21 10 26 
21 12 26 
21 25 26 
21 14 26 
21 9 26 
21 29 26 
21 22 26 
21 26 26 
21 13 26 
21 23 26 
21 35 26 
21 5 26 
21 6 26 
21 32 26 
21 20 26 
21 3 26 
21 28 26 
21 30 26 
21 33 26 
21 4 26 
21 17 26 
21 11 26 
21 31 26 
21 15 26 
21 19 26 
21 1 26 
22 9 26 
22 26 26 
22 18 26 
22 2 26 
22 6 26 
22 19 26 
22 25 26 
22 35 26 
22 12 26 
22 4 26 
22 17 26 
22 23 26 
22 33 26 
22 30 26 
22 3 26 
22 21 26 
22 29 26 
22 13 26 
22 24 26 
22 20 26 
22 32 26 
22 28 26 
22 10 26 
22 27 26 
22 11 26 
22 15 26 
22 34 26 
22 16 26 
22 31 26 
22 8 26 
22 1 26 
22 14 26 
23 22 26 
23 29 26 
23 34 26 
23 26 26 
23 25 26 
23 2 26 
23 30 26 
23 7 26 
23 27 26 
23 5 26 
23 10 26 
23 14 26 
23 24 26 
23 9 26 
24 28 26 
24 29 26 
24 6 26 
24 35 26 
24 13 26 
24 21 26 
24 26 26 
24 3 26 
24 2 26 
24 22 26 
24 27 26 
24 33 26 
24 5 26 
24 9 26 
24 7 26 
24 32 26 
24 4 26 
24 20 26 
24 14 26 
25 22 26 
25 9 26 
25 13 26 
25 3 26 
25 26 26 
25 2 26 
25 29 26 
25 24 26 
25 28 26 
25 18 26 
25 14 26 
25 21 26 
25 32 26 
25 23 26 
25 6 26 
25 35 26 
25 33 26 
25 4 26 
25 5 26 
25 20 26 
26 12 26 
26 22 26 
26 19 26 
26 9 26 
26 13 26 
26 10 26 
26 5 26 
26 6 26 
26 33 26 
26 21 26 
26 14 26 
26 24 26 
26 23 26 
26 2 26 
26 35 26 
26 25 26 
26 27 26 
26 32 26 
26 20 26 
26 3 26 
26 29 26 
26 7 26 
26 28 26 
26 4 26 
26 30 26 
26 11 26 
26 31 26 
26 15 26 
26 18 26 
26 17 26 
27 35 26 
27 5 26 
27 24 26 
27 26 26 
27 7 26 
27 3 26 
27 32 26 
27 25 26 
27 13 26 
27 9 26 
27 14 26 
27 30 26 
28 2 26 
28 24 26 
28 9 26 
28 35 26 
28 14 26 
28 12 26 
28 13 26 
28 3 26 
28 29 26 
28 22 26 
28 33 26 
28 21 26 
28 26 26 
28 6 26 
28 32 26 
28 25 26 
28 4 26 
28 30 26 
28 20 26 
28 19 26 
28 18 26 
29 32 26 
29 24 26 
29 35 26 
29 23 26 
29 2 26 
29 7 26 
29 9 26 
29 6 26 
29 21 26 
29 22 26 
29 14 26 
29 33 26 
29 12 26 
29 3 26 
29 27 26 
29 18 26 
29 26 26 
29 13 26 
29 28 26 
29 10 26 
29 30 26 
29 4 26 
29 25 26 
29 1 26 
29 11 26 
29 5 26 
29 20 26 
29 31 26 
29 15 26 
29 19 26 
30 22 26 
30 11 26 
30 4 26 
30 13 26 
30 26 26 
30 21 26 
30 29 26 
30 15 26 
30 3 26 
30 2 26 
30 9 26 
30 23 26 
30 33 26 
30 14 26 
30 20 26 
30 28 26 
30 35 26 
30 6 26 
30 31 26 
31 9 26 
31 3 26 
31 11 26 
31 15 26 
31 21 26 
31 2 26 
31 22 26 
31 26 26 
31 29 26 
31 14 26 
31 5 26 
32 14 26 
32 10 26 
32 29 26 
32 5 26 
32 12 26 
32 2 26 
32 35 26 
32 4 26 
32 26 26 
32 21 26 
32 22 26 
32 13 26 
32 33 26 
32 3 26 
32 7 26 
32 6 26 
32 24 26 
32 9 26 
32 28 26 
32 25 26 
32 20 26 
32 27 26 
32 19 26 
32 18 26 
32 11 26 
32 1 26 
33 9 26 
33 12 26 
33 24 26 
33 13 26 
33 22 26 
33 35 26 
33 5 26 
33 14 26 
33 29 26 
33 2 26 
33 3 26 
33 28 26 
33 32 26 
33 10 26 
33 21 26 
33 4 26 
33 20 26 
33 19 26 
33 6 26 
33 30 26 
33 7 26 
33 25 26 
34 4 26 
34 14 26 
34 9 26 
35 24 26 
35 29 26 
35 27 26 
35 22 26 
35 13 26 
35 28 26 
35 10 26 
35 33 26 
35 21 26 
35 9 26 
35 32 26 
35 14 26 
35 26 26 
35 5 26 
35 2 26 
35 18 26 
35 12 26 
35 4 26 
35 3 26 
35 25 26 
35 30 26 
35 15 26 
35 16 26 
1 9 27 
1 29 27 
1 21 27 
1 3 27 
1 2 27 
1 32 27 
1 20 27 
1 24 27 
1 26 27 
2 3 27 
2 13 27 
2 10 27 
2 29 27 
2 22 27 
2 21 27 
2 7 27 
2 9 27 
2 24 27 
2 26 27 
2 28 27 
2 5 27 
2 14 27 
2 32 27 
2 4 27 
2 33 27 
2 35 27 
2 23 27 
2 18 27 
2 11 27 
2 25 27 
2 19 27 
2 20 27 
2 31 27 
2 12 27 
2 30 27 
2 6 27 
2 15 27 
2 1 27 
3 2 27 
3 15 27 
3 25 27 
3 24 27 
3 23 27 
3 28 27 
3 22 27 
3 18 27 
3 27 27 
3 9 27 
3 6 27 
3 13 27 
3 14 27 
3 33 27 
3 21 27 
3 29 27 
3 31 27 
3 26 27 
3 19 27 
3 32 27 
3 12 27 
3 35 27 
3 20 27 
3 30 27 
3 7 27 
3 4 27 
3 1 27 
3 11 27 
4 22 27 
4 13 27 
4 9 27 
4 32 27 
4 5 27 
4 34 27 
4 2 27 
4 14 27 
4 10 27 
4 30 27 
4 11 27 
4 35 27 
4 21 27 
4 29 27 
4 26 27 
4 33 27 
4 3 27 
4 24 27 
4 19 27 
4 17 27 
4 25 27 
4 28 27 
4 23 27 
4 1 27 
4 12 27 
4 6 27 
5 2 27 
5 24 27 
5 28 27 
5 32 27 
5 14 27 
5 26 27 
5 35 27 
5 20 27 
5 33 27 
5 10 27 
5 15 27 
5 11 27 
5 6 27 
5 18 27 
5 4 27 
5 25 27 
5 34 27 
6 18 27 
6 12 27 
6 24 27 
6 22 27 
6 3 27 
6 26 27 
6 29 27 
6 14 27 
6 13 27 
6 21 27 
6 20 27 
6 9 27 
6 32 27 
6 33 27 
6 2 27 
6 5 27 
6 28 27 
6 25 27 
6 7 27 
6 11 27 
6 4 27 
7 24 27 
7 2 27 
7 29 27 
7 5 27 
7 32 27 
7 3 27 
7 33 27 
7 6 27 
7 13 27 
7 9 27 
7 17 27 
7 14 27 
9 33 27 
9 22 27 
9 29 27 
9 28 27 
9 26 27 
9 4 27 
9 3 27 
9 21 27 
9 2 27 
9 13 27 
9 25 27 
9 20 27 
9 14 27 
9 10 27 
9 18 27 
9 35 27 
9 24 27 
9 31 27 
9 12 27 
9 1 27 
9 30 27 
9 15 27 
9 19 27 
9 6 27 
9 32 27 
9 23 27 
9 7 27 
9 27 27 
9 16 27 
9 34 27 
10 21 27 
10 2 27 
10 13 27 
10 35 27 
10 32 27 
10 26 27 
10 12 27 
10 33 27 
10 22 27 
10 4 27 
10 25 27 
10 23 27 
10 30 27 
10 6 27 
11 30 27 
11 17 27 
11 15 27 
11 34 27 
11 16 27 
11 31 27 
11 8 27 
11 7 27 
11 23 27 
11 1 27 
11 19 27 
11 10 27 
11 27 27 
11 18 27 
12 26 27 
12 6 27 
12 33 27 
12 22 27 
12 21 27 
12 32 27 
12 27 27 
12 13 27 
12 18 27 
12 11 27 
12 29 27 
12 14 27 
12 35 27 
12 3 27 
12 7 27 
12 20 27 
12 28 27 
12 23 27 
12 4 27 
12 17 27 
12 1 27 
13 10 27 
13 24 27 
13 2 27 
13 26 27 
13 31 27 
13 35 27 
13 4 27 
13 33 27 
13 12 27 
13 14 27 
13 28 27 
13 7 27 
13 3 27 
13 22 27 
13 21 27 
13 25 27 
13 6 27 
13 19 27 
13 29 27 
13 32 27 
13 20 27 
13 17 27 
13 30 27 
13 15 27 
13 1 27 
13 18 27 
13 27 27 
14 32 27 
14 28 27 
14 24 27 
14 12 27 
14 13 27 
14 5 27 
14 26 27 
14 2 27 
14 9 27 
14 3 27 
14 35 27 
14 29 27 
14 21 27 
14 33 27 
14 6 27 
14 4 27 
14 18 27 
14 20 27 
14 25 27 
14 15 27 
14 11 27 
14 30 27 
14 31 27 
14 22 27 
15 9 27 
15 11 27 
15 3 27 
15 30 27 
15 21 27 
15 31 27 
15 13 27 
15 5 27 
15 14 27 
15 8 27 
15 19 27 
15 26 27 
15 22 27 
16 22 27 
16 35 27 
17 34 27 
17 23 27 
17 21 27 
17 5 27 
17 8 27 
17 4 27 
18 22 27 
18 21 27 
18 3 27 
18 12 27 
18 9 27 
18 29 27 
18 35 27 
18 2 27 
18 19 27 
18 6 27 
18 26 27 
18 20 27 
18 13 27 
18 14 27 
18 28 27 
19 26 27 
19 22 27 
19 13 27 
19 3 27 
19 33 27 
19 18 27 
19 2 27 
19 4 27 
19 5 27 
19 32 27 
19 14 27 
19 20 27 
20 9 27 
20 21 27 
20 26 27 
20 18 27 
20 6 27 
20 3 27 
20 5 27 
20 22 27 
20 13 27 
20 34 27 
20 29 27 
20 11 27 
20 24 27 
20 16 27 
20 14 27 
20 32 27 
20 33 27 
20 17 27 
20 30 27 
20 27 27 
20 2 27 
20 1 27 
20 15 27 
20 12 27 
20 23 27 
20 4 27 
21 18 27 
21 24 27 
21 2 27 
21 27 27 
21 10 27 
21 12 27 
21 25 27 
21 14 27 
21 9 27 
21 29 27 
21 22 27 
21 26 27 
21 13 27 
21 23 27 
21 35 27 
21 5 27 
21 6 27 
21 32 27 
21 20 27 
21 3 27 
21 28 27 
21 30 27 
21 33 27 
21 4 27 
21 17 27 
21 11 27 
21 31 27 
21 15 27 
21 1 27 
22 9 27 
22 26 27 
22 18 27 
22 2 27 
22 6 27 
22 19 27 
22 25 27 
22 35 27 
22 12 27 
22 4 27 
22 17 27 
22 23 27 
22 33 27 
22 30 27 
22 3 27 
22 21 27 
22 29 27 
22 13 27 
22 24 27 
22 20 27 
22 32 27 
22 28 27 
22 10 27 
22 27 27 
22 11 27 
22 15 27 
22 34 27 
22 16 27 
22 31 27 
22 1 27 
22 14 27 
22 5 27 
23 22 27 
23 29 27 
23 34 27 
23 25 27 
23 2 27 
23 30 27 
23 7 27 
23 27 27 
23 5 27 
23 10 27 
23 14 27 
23 9 27 
24 28 27 
24 29 27 
24 6 27 
24 35 27 
24 13 27 
24 21 27 
24 26 27 
24 3 27 
24 2 27 
24 22 27 
24 27 27 
24 33 27 
24 5 27 
24 9 27 
24 7 27 
24 32 27 
24 4 27 
24 20 27 
24 14 27 
24 23 27 
24 25 27 
25 22 27 
25 9 27 
25 13 27 
25 3 27 
25 26 27 
25 2 27 
25 29 27 
25 24 27 
25 28 27 
25 14 27 
25 21 27 
25 32 27 
25 23 27 
25 6 27 
25 35 27 
25 33 27 
25 4 27 
25 5 27 
25 20 27 
25 10 27 
26 12 27 
26 22 27 
26 19 27 
26 9 27 
26 13 27 
26 10 27 
26 5 27 
26 6 27 
26 33 27 
26 21 27 
26 14 27 
26 24 27 
26 23 27 
26 2 27 
26 35 27 
26 25 27 
26 27 27 
26 32 27 
26 20 27 
26 3 27 
26 29 27 
26 7 27 
26 28 27 
26 4 27 
26 30 27 
26 11 27 
26 31 27 
26 15 27 
26 18 27 
26 17 27 
26 16 27 
26 34 27 
27 35 27 
27 5 27 
27 24 27 
27 26 27 
27 7 27 
27 3 27 
27 32 27 
27 25 27 
27 13 27 
27 9 27 
27 14 27 
27 30 27 
27 10 27 
27 6 27 
28 2 27 
28 24 27 
28 9 27 
28 35 27 
28 14 27 
28 12 27 
28 13 27 
28 3 27 
28 29 27 
28 22 27 
28 33 27 
28 21 27 
28 26 27 
28 6 27 
28 32 27 
28 25 27 
28 4 27 
28 30 27 
28 20 27 
29 32 27 
29 24 27 
29 35 27 
29 23 27 
29 2 27 
29 7 27 
29 9 27 
29 6 27 
29 21 27 
29 22 27 
29 14 27 
29 33 27 
29 12 27 
29 3 27 
29 27 27 
29 18 27 
29 26 27 
29 13 27 
29 28 27 
29 10 27 
29 30 27 
29 4 27 
29 25 27 
29 1 27 
29 11 27 
29 5 27 
29 20 27 
29 31 27 
29 15 27 
29 19 27 
30 22 27 
30 11 27 
30 4 27 
30 13 27 
30 26 27 
30 21 27 
30 29 27 
30 15 27 
30 3 27 
30 2 27 
30 9 27 
30 23 27 
30 33 27 
30 14 27 
30 20 27 
30 28 27 
30 35 27 
30 6 27 
30 31 27 
30 10 27 
30 27 27 
31 9 27 
31 3 27 
31 11 27 
31 15 27 
31 21 27 
31 2 27 
31 22 27 
31 26 27 
31 29 27 
31 14 27 
31 13 27 
32 14 27 
32 10 27 
32 29 27 
32 5 27 
32 12 27 
32 2 27 
32 35 27 
32 4 27 
32 26 27 
32 21 27 
32 22 27 
32 13 27 
32 33 27 
32 3 27 
32 7 27 
32 6 27 
32 24 27 
32 9 27 
32 28 27 
32 25 27 
32 20 27 
32 27 27 
32 19 27 
32 18 27 
32 11 27 
32 1 27 
32 23 27 
32 31 27 
33 9 27 
33 12 27 
33 24 27 
33 13 27 
33 22 27 
33 35 27 
33 5 27 
33 14 27 
33 29 27 
33 2 27 
33 3 27 
33 28 27 
33 32 27 
33 10 27 
33 21 27 
33 4 27 
33 20 27 
33 6 27 
33 30 27 
33 25 27 
34 4 27 
34 14 27 
34 9 27 
34 8 27 
34 32 27 
35 24 27 
35 29 27 
35 27 27 
35 22 27 
35 13 27 
35 28 27 
35 10 27 
35 33 27 
35 21 27 
35 9 27 
35 32 27 
35 14 27 
35 26 27 
35 5 27 
35 2 27 
35 18 27 
35 12 27 
35 4 27 
35 3 27 
35 25 27 
35 30 27 
35 16 27 
35 17 27 
1 9 28 
1 29 28 
1 21 28 
1 3 28 
1 2 28 
1 32 28 
1 20 28 
2 3 28 
2 13 28 
2 10 28 
2 29 28 
2 22 28 
2 21 28 
2 7 28 
2 9 28 
2 24 28 
2 26 28 
2 28 28 
2 5 28 
2 14 28 
2 32 28 
2 4 28 
2 33 28 
2 35 28 
2 23 28 
2 18 28 
2 11 28 
2 25 28 
2 19 28 
2 20 28 
2 31 28 
2 12 28 
2 30 28 
2 6 28 
2 15 28 
2 1 28 
3 2 28 
3 15 28 
3 25 28 
3 24 28 
3 28 28 
3 22 28 
3 18 28 
3 27 28 
3 9 28 
3 6 28 
3 13 28 
3 14 28 
3 33 28 
3 21 28 
3 29 28 
3 31 28 
3 26 28 
3 19 28 
3 32 28 
3 12 28 
3 35 28 
3 20 28 
3 30 28 
3 7 28 
3 4 28 
3 1 28 
4 22 28 
4 13 28 
4 9 28 
4 32 28 
4 5 28 
4 34 28 
4 2 28 
4 14 28 
4 10 28 
4 30 28 
4 11 28 
4 35 28 
4 21 28 
4 29 28 
4 26 28 
4 33 28 
4 3 28 
4 24 28 
4 19 28 
4 17 28 
4 25 28 
4 28 28 
4 23 28 
4 1 28 
4 12 28 
4 6 28 
4 8 28 
4 20 28 
5 2 28 
5 24 28 
5 28 28 
5 32 28 
5 14 28 
5 26 28 
5 35 28 
5 20 28 
5 33 28 
5 10 28 
5 11 28 
5 6 28 
5 18 28 
5 4 28 
5 25 28 
5 34 28 
5 30 28 
6 18 28 
6 12 28 
6 24 28 
6 22 28 
6 3 28 
6 26 28 
6 29 28 
6 14 28 
6 13 28 
6 21 28 
6 20 28 
6 9 28 
6 32 28 
6 33 28 
6 2 28 
6 5 28 
6 28 28 
6 25 28 
6 7 28 
6 4 28 
6 30 28 
7 24 28 
7 2 28 
7 29 28 
7 5 28 
7 32 28 
7 3 28 
7 33 28 
7 6 28 
7 13 28 
7 9 28 
7 14 28 
7 22 28 
9 33 28 
9 22 28 
9 29 28 
9 28 28 
9 26 28 
9 4 28 
9 3 28 
9 21 28 
9 2 28 
9 13 28 
9 25 28 
9 20 28 
9 14 28 
9 18 28 
9 35 28 
9 24 28 
9 31 28 
9 12 28 
9 1 28 
9 30 28 
9 15 28 
9 19 28 
9 6 28 
9 32 28 
9 23 28 
9 7 28 
9 27 28 
9 16 28 
9 34 28 
10 21 28 
10 2 28 
10 13 28 
10 35 28 
10 32 28 
10 26 28 
10 12 28 
10 33 28 
10 22 28 
10 4 28 
10 25 28 
10 23 28 
10 30 28 
10 6 28 
10 15 28 
10 20 28 
11 30 28 
11 17 28 
11 15 28 
11 34 28 
11 16 28 
11 31 28 
11 8 28 
11 7 28 
11 23 28 
11 1 28 
11 19 28 
11 10 28 
11 27 28 
11 18 28 
11 24 28 
11 25 28 
12 26 28 
12 6 28 
12 33 28 
12 22 28 
12 21 28 
12 32 28 
12 27 28 
12 13 28 
12 18 28 
12 11 28 
12 29 28 
12 14 28 
12 35 28 
12 3 28 
12 7 28 
12 20 28 
12 28 28 
12 23 28 
12 4 28 
12 1 28 
12 30 28 
13 10 28 
13 24 28 
13 2 28 
13 26 28 
13 31 28 
13 35 28 
13 4 28 
13 33 28 
13 12 28 
13 14 28 
13 28 28 
13 7 28 
13 3 28 
13 22 28 
13 21 28 
13 25 28 
13 6 28 
13 19 28 
13 29 28 
13 20 28 
13 17 28 
13 30 28 
13 15 28 
13 18 28 
13 27 28 
14 32 28 
14 28 28 
14 24 28 
14 12 28 
14 13 28 
14 5 28 
14 26 28 
14 2 28 
14 9 28 
14 3 28 
14 35 28 
14 29 28 
14 21 28 
14 33 28 
14 6 28 
14 4 28 
14 18 28 
14 20 28 
14 25 28 
14 15 28 
14 11 28 
14 30 28 
14 31 28 
14 22 28 
14 10 28 
15 9 28 
15 11 28 
15 3 28 
15 30 28 
15 21 28 
15 31 28 
15 13 28 
15 5 28 
15 14 28 
15 8 28 
15 19 28 
15 26 28 
15 22 28 
15 16 28 
15 1 28 
16 22 28 
16 35 28 
16 5 28 
16 13 28 
17 34 28 
17 23 28 
17 5 28 
17 8 28 
17 4 28 
17 12 28 
18 22 28 
18 21 28 
18 3 28 
18 12 28 
18 9 28 
18 29 28 
18 35 28 
18 2 28 
18 19 28 
18 6 28 
18 26 28 
18 20 28 
18 13 28 
18 14 28 
18 28 28 
19 26 28 
19 22 28 
19 13 28 
19 3 28 
19 33 28 
19 18 28 
19 2 28 
19 4 28 
19 5 28 
19 32 28 
20 9 28 
20 21 28 
20 26 28 
20 18 28 
20 6 28 
20 3 28 
20 5 28 
20 22 28 
20 13 28 
20 34 28 
20 29 28 
20 11 28 
20 24 28 
20 16 28 
20 14 28 
20 32 28 
20 33 28 
20 17 28 
20 30 28 
20 27 28 
20 2 28 
20 1 28 
20 15 28 
20 12 28 
20 4 28 
20 19 28 
21 18 28 
21 24 28 
21 2 28 
21 27 28 
21 10 28 
21 12 28 
21 25 28 
21 14 28 
21 9 28 
21 29 28 
21 22 28 
21 26 28 
21 13 28 
21 35 28 
21 5 28 
21 6 28 
21 32 28 
21 20 28 
21 3 28 
21 28 28 
21 30 28 
21 33 28 
21 4 28 
21 17 28 
21 31 28 
21 15 28 
21 1 28 
22 9 28 
22 26 28 
22 18 28 
22 2 28 
22 6 28 
22 19 28 
22 25 28 
22 35 28 
22 12 28 
22 4 28 
22 23 28 
22 33 28 
22 30 28 
22 3 28 
22 21 28 
22 29 28 
22 13 28 
22 24 28 
22 20 28 
22 32 28 
22 28 28 
22 10 28 
22 27 28 
22 11 28 
22 15 28 
22 16 28 
22 31 28 
22 1 28 
22 14 28 
22 5 28 
23 22 28 
23 29 28 
23 34 28 
23 25 28 
23 2 28 
23 30 28 
23 7 28 
23 27 28 
23 5 28 
23 10 28 
23 14 28 
23 9 28 
23 4 28 
23 20 28 
24 28 28 
24 29 28 
24 6 28 
24 35 28 
24 13 28 
24 21 28 
24 26 28 
24 3 28 
24 2 28 
24 22 28 
24 27 28 
24 33 28 
24 5 28 
24 9 28 
24 7 28 
24 32 28 
24 4 28 
24 20 28 
24 14 28 
24 25 28 
24 30 28 
25 22 28 
25 9 28 
25 13 28 
25 3 28 
25 26 28 
25 2 28 
25 29 28 
25 24 28 
25 28 28 
25 14 28 
25 21 28 
25 32 28 
25 23 28 
25 6 28 
25 35 28 
25 33 28 
25 4 28 
25 5 28 
25 20 28 
25 10 28 
25 30 28 
25 27 28 
26 12 28 
26 22 28 
26 19 28 
26 9 28 
26 13 28 
26 10 28 
26 5 28 
26 6 28 
26 33 28 
26 21 28 
26 14 28 
26 24 28 
26 23 28 
26 2 28 
26 35 28 
26 25 28 
26 27 28 
26 32 28 
26 20 28 
26 3 28 
26 29 28 
26 7 28 
26 28 28 
26 4 28 
26 30 28 
26 11 28 
26 31 28 
26 15 28 
26 18 28 
26 17 28 
26 34 28 
26 1 28 
27 35 28 
27 5 28 
27 24 28 
27 26 28 
27 7 28 
27 3 28 
27 32 28 
27 25 28 
27 13 28 
27 9 28 
27 30 28 
27 10 28 
27 6 28 
27 4 28 
28 2 28 
28 24 28 
28 9 28 
28 35 28 
28 14 28 
28 12 28 
28 13 28 
28 3 28 
28 29 28 
28 22 28 
28 33 28 
28 21 28 
28 26 28 
28 6 28 
28 32 28 
28 25 28 
28 4 28 
28 30 28 
28 5 28 
29 32 28 
29 24 28 
29 35 28 
29 23 28 
29 2 28 
29 7 28 
29 9 28 
29 6 28 
29 21 28 
29 22 28 
29 14 28 
29 33 28 
29 12 28 
29 3 28 
29 27 28 
29 18 28 
29 26 28 
29 13 28 
29 28 28 
29 10 28 
29 30 28 
29 4 28 
29 25 28 
29 1 28 
29 11 28 
29 5 28 
29 20 28 
29 31 28 
29 15 28 
29 19 28 
29 17 28 
29 34 28 
30 22 28 
30 11 28 
30 4 28 
30 13 28 
30 26 28 
30 21 28 
30 29 28 
30 15 28 
30 3 28 
30 2 28 
30 9 28 
30 23 28 
30 33 28 
30 14 28 
30 20 28 
30 28 28 
30 35 28 
30 6 28 
30 10 28 
30 27 28 
30 25 28 
31 9 28 
31 3 28 
31 11 28 
31 15 28 
31 21 28 
31 2 28 
31 22 28 
31 26 28 
31 29 28 
31 14 28 
31 13 28 
31 30 28 
31 32 28 
32 14 28 
32 10 28 
32 29 28 
32 5 28 
32 12 28 
32 2 28 
32 35 28 
32 4 28 
32 26 28 
32 21 28 
32 22 28 
32 13 28 
32 33 28 
32 3 28 
32 7 28 
32 6 28 
32 24 28 
32 9 28 
32 28 28 
32 25 28 
32 20 28 
32 27 28 
32 19 28 
32 18 28 
32 11 28 
32 1 28 
32 23 28 
32 31 28 
32 30 28 
32 34 28 
33 9 28 
33 12 28 
33 24 28 
33 13 28 
33 22 28 
33 35 28 
33 14 28 
33 29 28 
33 2 28 
33 3 28 
33 28 28 
33 32 28 
33 21 28 
33 4 28 
33 20 28 
33 6 28 
33 30 28 
33 25 28 
34 4 28 
34 14 28 
34 9 28 
34 8 28 
34 32 28 
34 31 28 
34 1 28 
35 24 28 
35 29 28 
35 27 28 
35 22 28 
35 13 28 
35 28 28 
35 10 28 
35 33 28 
35 21 28 
35 9 28 
35 32 28 
35 14 28 
35 26 28 
35 5 28 
35 2 28 
35 18 28 
35 12 28 
35 4 28 
35 3 28 
35 25 28 
35 30 28 
35 16 28 
35 17 28 
35 1 28 
1 9 29 
1 29 29 
1 21 29 
1 3 29 
1 2 29 
1 32 29 
1 20 29 
1 13 29 
2 3 29 
2 13 29 
2 10 29 
2 29 29 
2 22 29 
2 21 29 
2 7 29 
2 9 29 
2 24 29 
2 26 29 
2 28 29 
2 5 29 
2 14 29 
2 32 29 
2 4 29 
2 33 29 
2 35 29 
2 23 29 
2 18 29 
2 25 29 
2 19 29 
2 20 29 
2 31 29 
2 12 29 
2 30 29 
2 6 29 
2 1 29 
3 2 29 
3 15 29 
3 25 29 
3 24 29 
3 28 29 
3 22 29 
3 18 29 
3 27 29 
3 9 29 
3 6 29 
3 13 29 
3 14 29 
3 33 29 
3 21 29 
3 29 29 
3 31 29 
3 26 29 
3 19 29 
3 32 29 
3 12 29 
3 35 29 
3 20 29 
3 30 29 
3 7 29 
3 4 29 
3 1 29 
3 5 29 
4 22 29 
4 13 29 
4 9 29 
4 32 29 
4 5 29 
4 34 29 
4 2 29 
4 14 29 
4 10 29 
4 30 29 
4 11 29 
4 35 29 
4 21 29 
4 29 29 
4 26 29 
4 33 29 
4 3 29 
4 24 29 
4 19 29 
4 17 29 
4 25 29 
4 28 29 
4 23 29 
4 12 29 
4 6 29 
4 8 29 
4 20 29 
4 27 29 
5 2 29 
5 24 29 
5 28 29 
5 32 29 
5 14 29 
5 26 29 
5 35 29 
5 20 29 
5 33 29 
5 10 29 
5 11 29 
5 6 29 
5 18 29 
5 4 29 
5 25 29 
5 34 29 
5 30 29 
5 29 29 
5 12 29 
6 18 29 
6 12 29 
6 24 29 
6 22 29 
6 3 29 
6 26 29 
6 29 29 
6 14 29 
6 13 29 
6 21 29 
6 20 29 
6 9 29 
6 32 29 
6 33 29 
6 2 29 
6 5 29 
6 28 29 
6 25 29 
6 7 29 
6 4 29 
6 30 29 
6 10 29 
6 27 29 
7 24 29 
7 2 29 
7 29 29 
7 5 29 
7 32 29 
7 3 29 
7 33 29 
7 6 29 
7 13 29 
7 9 29 
7 14 29 
7 22 29 
7 28 29 
9 33 29 
9 22 29 
9 29 29 
9 28 29 
9 26 29 
9 4 29 
9 3 29 
9 21 29 
9 2 29 
9 13 29 
9 25 29 
9 20 29 
9 14 29 
9 18 29 
9 35 29 
9 24 29 
9 31 29 
9 12 29 
9 1 29 
9 30 29 
9 15 29 
9 19 29 
9 6 29 
9 32 29 
9 23 29 
9 7 29 
9 27 29 
9 16 29 
9 34 29 
10 21 29 
10 2 29 
10 13 29 
10 35 29 
10 32 29 
10 26 29 
10 12 29 
10 33 29 
10 22 29 
10 4 29 
10 25 29 
10 23 29 
10 30 29 
10 6 29 
10 15 29 
10 20 29 
10 29 29 
10 11 29 
11 30 29 
11 17 29 
11 15 29 
11 34 29 
11 16 29 
11 31 29 
11 8 29 
11 7 29 
11 23 29 
11 1 29 
11 19 29 
11 10 29 
11 27 29 
11 18 29 
11 24 29 
11 25 29 
12 26 29 
12 6 29 
12 33 29 
12 22 29 
12 21 29 
12 32 29 
12 27 29 
12 13 29 
12 18 29 
12 11 29 
12 29 29 
12 14 29 
12 35 29 
12 3 29 
12 7 29 
12 20 29 
12 28 29 
12 23 29 
12 4 29 
12 1 29 
12 30 29 
12 15 29 
12 34 29 
13 10 29 
13 24 29 
13 2 29 
13 26 29 
13 31 29 
13 35 29 
13 4 29 
13 33 29 
13 12 29 
13 14 29 
13 28 29 
13 7 29 
13 3 29 
13 22 29 
13 21 29 
13 25 29 
13 6 29 
13 19 29 
13 29 29 
13 20 29 
13 30 29 
13 15 29 
13 18 29 
13 27 29 
13 16 29 
14 32 29 
14 28 29 
14 24 29 
14 12 29 
14 13 29 
14 5 29 
14 26 29 
14 2 29 
14 9 29 
14 3 29 
14 35 29 
14 29 29 
14 21 29 
14 33 29 
14 6 29 
14 4 29 
14 18 29 
14 20 29 
14 25 29 
14 15 29 
14 11 29 
14 30 29 
14 31 29 
14 22 29 
14 10 29 
14 23 29 
14 27 29 
15 9 29 
15 11 29 
15 3 29 
15 30 29 
15 21 29 
15 31 29 
15 13 29 
15 5 29 
15 14 29 
15 19 29 
15 26 29 
15 22 29 
15 1 29 
16 22 29 
16 35 29 
16 5 29 
16 13 29 
16 2 29 
16 25 29 
17 34 29 
17 23 29 
17 5 29 
17 8 29 
17 4 29 
17 12 29 
17 33 29 
18 22 29 
18 21 29 
18 3 29 
18 12 29 
18 9 29 
18 29 29 
18 35 29 
18 2 29 
18 19 29 
18 6 29 
18 26 29 
18 20 29 
18 13 29 
18 14 29 
18 11 29 
19 26 29 
19 22 29 
19 13 29 
19 3 29 
19 18 29 
19 2 29 
19 4 29 
19 32 29 
20 9 29 
20 21 29 
20 26 29 
20 18 29 
20 6 29 
20 3 29 
20 5 29 
20 22 29 
20 13 29 
20 34 29 
20 29 29 
20 11 29 
20 24 29 
20 16 29 
20 14 29 
20 32 29 
20 33 29 
20 17 29 
20 30 29 
20 27 29 
20 2 29 
20 1 29 
20 15 29 
20 12 29 
20 4 29 
20 19 29 
20 7 29 
20 31 29 
21 18 29 
21 24 29 
21 2 29 
21 10 29 
21 12 29 
21 25 29 
21 14 29 
21 9 29 
21 29 29 
21 22 29 
21 26 29 
21 13 29 
21 35 29 
21 6 29 
21 32 29 
21 20 29 
21 3 29 
21 28 29 
21 30 29 
21 33 29 
21 4 29 
21 17 29 
21 31 29 
21 15 29 
21 1 29 
22 9 29 
22 26 29 
22 18 29 
22 2 29 
22 6 29 
22 19 29 
22 25 29 
22 35 29 
22 12 29 
22 4 29 
22 23 29 
22 33 29 
22 30 29 
22 3 29 
22 21 29 
22 29 29 
22 13 29 
22 24 29 
22 20 29 
22 32 29 
22 28 29 
22 10 29 
22 27 29 
22 11 29 
22 15 29 
22 16 29 
22 31 29 
22 1 29 
22 14 29 
22 5 29 
22 7 29 
23 29 29 
23 34 29 
23 25 29 
23 2 29 
23 30 29 
23 7 29 
23 27 29 
23 5 29 
23 10 29 
23 14 29 
23 9 29 
23 4 29 
23 20 29 
23 12 29 
24 28 29 
24 29 29 
24 6 29 
24 35 29 
24 13 29 
24 21 29 
24 26 29 
24 3 29 
24 2 29 
24 22 29 
24 27 29 
24 33 29 
24 5 29 
24 9 29 
24 7 29 
24 32 29 
24 4 29 
24 20 29 
24 14 29 
24 25 29 
24 11 29 
25 22 29 
25 9 29 
25 13 29 
25 3 29 
25 26 29 
25 2 29 
25 29 29 
25 24 29 
25 28 29 
25 14 29 
25 21 29 
25 32 29 
25 23 29 
25 6 29 
25 35 29 
25 33 29 
25 4 29 
25 5 29 
25 10 29 
25 30 29 
25 27 29 
25 18 29 
26 12 29 
26 22 29 
26 19 29 
26 9 29 
26 13 29 
26 10 29 
26 5 29 
26 6 29 
26 33 29 
26 21 29 
26 14 29 
26 24 29 
26 23 29 
26 2 29 
26 35 29 
26 25 29 
26 27 29 
26 32 29 
26 20 29 
26 3 29 
26 29 29 
26 7 29 
26 28 29 
26 4 29 
26 30 29 
26 11 29 
26 31 29 
26 15 29 
26 18 29 
26 17 29 
26 34 29 
26 1 29 
26 16 29 
27 35 29 
27 5 29 
27 24 29 
27 26 29 
27 7 29 
27 3 29 
27 32 29 
27 25 29 
27 13 29 
27 9 29 
27 30 29 
27 10 29 
28 2 29 
28 24 29 
28 9 29 
28 35 29 
28 14 29 
28 12 29 
28 3 29 
28 29 29 
28 22 29 
28 33 29 
28 21 29 
28 26 29 
28 6 29 
28 32 29 
28 25 29 
28 4 29 
28 30 29 
28 5 29 
28 20 29 
29 32 29 
29 24 29 
29 35 29 
29 23 29 
29 2 29 
29 7 29 
29 9 29 
29 6 29 
29 21 29 
29 22 29 
29 14 29 
29 33 29 
29 12 29 
29 3 29 
29 27 29 
29 18 29 
29 26 29 
29 13 29 
29 28 29 
29 10 29 
29 30 29 
29 4 29 
29 25 29 
29 1 29 
29 11 29 
29 5 29 
29 20 29 
29 31 29 
29 15 29 
29 19 29 
29 17 29 
29 34 29 
29 8 29 
29 16 29 
30 22 29 
30 11 29 
30 4 29 
30 13 29 
30 26 29 
30 21 29 
30 29 29 
30 15 29 
30 3 29 
30 2 29 
30 9 29 
30 23 29 
30 33 29 
30 14 29 
30 20 29 
30 28 29 
30 35 29 
30 6 29 
30 10 29 
30 27 29 
30 25 29 
30 24 29 
30 32 29 
31 9 29 
31 3 29 
31 11 29 
31 15 29 
31 21 29 
31 2 29 
31 22 29 
31 26 29 
31 29 29 
31 14 29 
31 32 29 
32 14 29 
32 10 29 
32 29 29 
32 5 29 
32 12 29 
32 2 29 
32 35 29 
32 4 29 
32 26 29 
32 21 29 
32 22 29 
32 33 29 
32 3 29 
32 7 29 
32 6 29 
32 24 29 
32 9 29 
32 28 29 
32 25 29 
32 20 29 
32 27 29 
32 19 29 
32 18 29 
32 11 29 
32 1 29 
32 23 29 
32 31 29 
32 34 29 
33 9 29 
33 12 29 
33 24 29 
33 13 29 
33 22 29 
33 35 29 
33 14 29 
33 29 29 
33 2 29 
33 28 29 
33 32 29 
33 21 29 
33 4 29 
33 20 29 
33 6 29 
33 25 29 
34 14 29 
34 9 29 
34 8 29 
34 32 29 
34 31 29 
34 1 29 
34 22 29 
35 24 29 
35 29 29 
35 27 29 
35 22 29 
35 13 29 
35 28 29 
35 10 29 
35 33 29 
35 21 29 
35 9 29 
35 32 29 
35 14 29 
35 26 29 
35 5 29 
35 2 29 
35 18 29 
35 12 29 
35 4 29 
35 3 29 
35 25 29 
35 30 29 
35 16 29 
35 17 29 
35 20 29 
1 9 30 
1 29 30 
1 21 30 
1 3 30 
1 2 30 
1 32 30 
1 20 30 
1 24 30 
2 3 30 
2 13 30 
2 10 30 
2 29 30 
2 22 30 
2 21 30 
2 7 30 
2 9 30 
2 24 30 
2 26 30 
2 28 30 
2 5 30 
2 14 30 
2 32 30 
2 4 30 
2 33 30 
2 35 30 
2 23 30 
2 18 30 
2 25 30 
2 19 30 
2 20 30 
2 31 30 
2 12 30 
2 30 30 
2 6 30 
2 1 30 
2 16 30 
2 11 30 
3 2 30 
3 15 30 
3 25 30 
3 24 30 
3 28 30 
3 22 30 
3 18 30 
3 27 30 
3 9 30 
3 6 30 
3 13 30 
3 14 30 
3 33 30 
3 21 30 
3 29 30 
3 31 30 
3 26 30 
3 19 30 
3 32 30 
3 12 30 
3 35 30 
3 20 30 
3 30 30 
3 7 30 
3 4 30 
3 1 30 
3 5 30 
3 23 30 
3 10 30 
4 22 30 
4 13 30 
4 9 30 
4 32 30 
4 5 30 
4 34 30 
4 2 30 
4 14 30 
4 10 30 
4 30 30 
4 11 30 
4 35 30 
4 21 30 
4 29 30 
4 26 30 
4 33 30 
4 3 30 
4 24 30 
4 19 30 
4 17 30 
4 25 30 
4 28 30 
4 23 30 
4 12 30 
4 6 30 
4 8 30 
4 20 30 
5 2 30 
5 24 30 
5 32 30 
5 14 30 
5 26 30 
5 35 30 
5 20 30 
5 33 30 
5 10 30 
5 11 30 
5 6 30 
5 18 30 
5 4 30 
5 25 30 
5 30 30 
5 29 30 
5 12 30 
6 18 30 
6 12 30 
6 24 30 
6 22 30 
6 3 30 
6 26 30 
6 29 30 
6 14 30 
6 13 30 
6 21 30 
6 20 30 
6 9 30 
6 32 30 
6 33 30 
6 2 30 
6 5 30 
6 28 30 
6 25 30 
6 7 30 
6 4 30 
6 30 30 
6 10 30 
6 27 30 
6 15 30 
7 24 30 
7 2 30 
7 29 30 
7 5 30 
7 32 30 
7 3 30 
7 33 30 
7 6 30 
7 13 30 
7 9 30 
7 14 30 
7 22 30 
7 28 30 
7 1 30 
7 20 30 
9 33 30 
9 22 30 
9 29 30 
9 28 30 
9 26 30 
9 4 30 
9 3 30 
9 21 30 
9 2 30 
9 13 30 
9 25 30 
9 20 30 
9 14 30 
9 18 30 
9 35 30 
9 24 30 
9 31 30 
9 12 30 
9 1 30 
9 30 30 
9 15 30 
9 19 30 
9 6 30 
9 32 30 
9 23 30 
9 7 30 
9 27 30 
9 34 30 
9 10 30 
10 21 30 
10 2 30 
10 13 30 
10 35 30 
10 32 30 
10 26 30 
10 12 30 
10 33 30 
10 22 30 
10 4 30 
10 25 30 
10 23 30 
10 30 30 
10 6 30 
10 20 30 
10 29 30 
10 11 30 
10 14 30 
11 30 30 
11 17 30 
11 15 30 
11 34 30 
11 16 30 
11 31 30 
11 8 30 
11 7 30 
11 23 30 
11 1 30 
11 19 30 
11 10 30 
11 27 30 
11 18 30 
11 24 30 
11 25 30 
11 28 30 
11 33 30 
12 26 30 
12 6 30 
12 22 30 
12 21 30 
12 32 30 
12 27 30 
12 13 30 
12 18 30 
12 11 30 
12 29 30 
12 14 30 
12 35 30 
12 3 30 
12 7 30 
12 20 30 
12 28 30 
12 23 30 
12 4 30 
12 1 30 
12 30 30 
12 15 30 
12 34 30 
13 10 30 
13 24 30 
13 2 30 
13 26 30 
13 31 30 
13 35 30 
13 4 30 
13 33 30 
13 12 30 
13 14 30 
13 7 30 
13 3 30 
13 22 30 
13 21 30 
13 25 30 
13 6 30 
13 19 30 
13 29 30 
13 20 30 
13 30 30 
13 15 30 
13 18 30 
13 27 30 
13 16 30 
13 1 30 
14 32 30 
14 28 30 
14 24 30 
14 12 30 
14 13 30 
14 5 30 
14 26 30 
14 9 30 
14 3 30 
14 35 30 
14 29 30 
14 21 30 
14 33 30 
14 6 30 
14 4 30 
14 18 30 
14 20 30 
14 25 30 
14 15 30 
14 11 30 
14 30 30 
14 31 30 
14 22 30 
14 10 30 
14 23 30 
14 27 30 
15 9 30 
15 11 30 
15 3 30 
15 30 30 
15 21 30 
15 31 30 
15 13 30 
15 5 30 
15 14 30 
15 26 30 
15 22 30 
16 22 30 
16 35 30 
16 5 30 
16 13 30 
17 34 30 
17 23 30 
17 5 30 
17 8 30 
17 4 30 
18 22 30 
18 21 30 
18 3 30 
18 12 30 
18 9 30 
18 29 30 
18 35 30 
18 19 30 
18 6 30 
18 26 30 
18 20 30 
18 13 30 
18 14 30 
18 11 30 
18 5 30 
19 26 30 
19 22 30 
19 13 30 
19 3 30 
19 18 30 
19 2 30 
19 4 30 
19 32 30 
19 25 30 
19 6 30 
20 9 30 
20 21 30 
20 26 30 
20 18 30 
20 6 30 
20 3 30 
20 5 30 
20 22 30 
20 13 30 
20 34 30 
20 29 30 
20 11 30 
20 24 30 
20 16 30 
20 14 30 
20 32 30 
20 33 30 
20 17 30 
20 30 30 
20 2 30 
20 1 30 
20 15 30 
20 12 30 
20 4 30 
20 19 30 
20 7 30 
21 18 30 
21 24 30 
21 2 30 
21 10 30 
21 12 30 
21 25 30 
21 14 30 
21 9 30 
21 29 30 
21 22 30 
21 26 30 
21 13 30 
21 35 30 
21 6 30 
21 32 30 
21 20 30 
21 3 30 
21 28 30 
21 30 30 
21 33 30 
21 4 30 
21 17 30 
21 31 30 
21 15 30 
21 1 30 
22 9 30 
22 26 30 
22 18 30 
22 2 30 
22 6 30 
22 19 30 
22 25 30 
22 35 30 
22 12 30 
22 4 30 
22 23 30 
22 33 30 
22 30 30 
22 3 30 
22 21 30 
22 29 30 
22 13 30 
22 24 30 
22 20 30 
22 32 30 
22 28 30 
22 10 30 
22 27 30 
22 11 30 
22 15 30 
22 16 30 
22 31 30 
22 1 30 
22 14 30 
22 5 30 
22 7 30 
22 34 30 
23 29 30 
23 34 30 
23 25 30 
23 2 30 
23 7 30 
23 27 30 
23 5 30 
23 10 30 
23 14 30 
23 9 30 
23 4 30 
23 20 30 
23 12 30 
23 6 30 
24 28 30 
24 29 30 
24 6 30 
24 35 30 
24 13 30 
24 21 30 
24 26 30 
24 3 30 
24 2 30 
24 22 30 
24 27 30 
24 33 30 
24 5 30 
24 9 30 
24 7 30 
24 32 30 
24 4 30 
24 20 30 
24 14 30 
24 25 30 
24 11 30 
24 30 30 
24 10 30 
25 22 30 
25 9 30 
25 13 30 
25 3 30 
25 26 30 
25 2 30 
25 29 30 
25 24 30 
25 28 30 
25 14 30 
25 21 30 
25 32 30 
25 23 30 
25 6 30 
25 35 30 
25 33 30 
25 4 30 
25 5 30 
25 10 30 
25 30 30 
25 27 30 
25 18 30 
25 11 30 
25 31 30 
26 12 30 
26 22 30 
26 19 30 
26 9 30 
26 13 30 
26 10 30 
26 5 30 
26 6 30 
26 33 30 
26 21 30 
26 14 30 
26 24 30 
26 23 30 
26 2 30 
26 35 30 
26 25 30 
26 27 30 
26 32 30 
26 20 30 
26 3 30 
26 29 30 
26 7 30 
26 28 30 
26 4 30 
26 30 30 
26 11 30 
26 31 30 
26 15 30 
26 18 30 
26 17 30 
26 34 30 
26 1 30 
26 16 30 
27 35 30 
27 24 30 
27 26 30 
27 7 30 
27 3 30 
27 32 30 
27 25 30 
27 13 30 
27 9 30 
27 30 30 
28 2 30 
28 24 30 
28 9 30 
28 35 30 
28 14 30 
28 12 30 
28 3 30 
28 29 30 
28 22 30 
28 33 30 
28 21 30 
28 26 30 
28 6 30 
28 32 30 
28 25 30 
28 30 30 
28 5 30 
28 20 30 
28 10 30 
29 32 30 
29 24 30 
29 35 30 
29 23 30 
29 2 30 
29 7 30 
29 9 30 
29 6 30 
29 21 30 
29 22 30 
29 14 30 
29 33 30 
29 12 30 
29 3 30 
29 27 30 
29 18 30 
29 26 30 
29 13 30 
29 28 30 
29 10 30 
29 30 30 
29 4 30 
29 25 30 
29 1 30 
29 11 30 
29 5 30 
29 20 30 
29 31 30 
29 15 30 
29 19 30 
29 17 30 
29 34 30 
29 8 30 
29 16 30 
30 22 30 
30 11 30 
30 4 30 
30 13 30 
30 26 30 
30 21 30 
30 29 30 
30 15 30 
30 3 30 
30 2 30 
30 9 30 
30 23 30 
30 14 30 
30 20 30 
30 28 30 
30 35 30 
30 6 30 
30 10 30 
30 27 30 
30 25 30 
30 24 30 
30 32 30 
30 12 30 
31 9 30 
31 3 30 
31 11 30 
31 15 30 
31 21 30 
31 22 30 
31 26 30 
31 29 30 
31 14 30 
31 32 30 
31 34 30 
32 14 30 
32 10 30 
32 29 30 
32 5 30 
32 12 30 
32 2 30 
32 35 30 
32 4 30 
32 26 30 
32 21 30 
32 22 30 
32 33 30 
32 3 30 
32 7 30 
32 6 30 
32 24 30 
32 9 30 
32 28 30 
32 25 30 
32 20 30 
32 27 30 
32 19 30 
32 18 30 
32 11 30 
32 1 30 
32 31 30 
32 34 30 
32 30 30 
33 9 30 
33 12 30 
33 24 30 
33 22 30 
33 35 30 
33 14 30 
33 29 30 
33 2 30 
33 28 30 
33 21 30 
33 4 30 
33 20 30 
33 6 30 
33 25 30 
34 14 30 
34 9 30 
34 8 30 
34 32 30 
34 31 30 
34 1 30 
34 22 30 
34 25 30 
35 24 30 
35 29 30 
35 27 30 
35 22 30 
35 13 30 
35 28 30 
35 10 30 
35 33 30 
35 21 30 
35 9 30 
35 32 30 
35 14 30 
35 26 30 
35 5 30 
35 2 30 
35 18 30 
35 12 30 
35 4 30 
35 3 30 
35 25 30 
35 30 30 
35 16 30 
35 17 30 
35 20 30 
35 8 30 
1 9 31 
1 29 31 
1 21 31 
1 3 31 
1 2 31 
1 32 31 
1 20 31 
1 24 31 
1 35 31 
2 3 31 
2 13 31 
2 10 31 
2 29 31 
2 22 31 
2 21 31 
2 7 31 
2 9 31 
2 24 31 
2 26 31 
2 28 31 
2 5 31 
2 14 31 
2 32 31 
2 4 31 
2 33 31 
2 35 31 
2 23 31 
2 25 31 
2 19 31 
2 20 31 
2 31 31 
2 12 31 
2 30 31 
2 6 31 
2 1 31 
2 11 31 
3 2 31 
3 15 31 
3 25 31 
3 24 31 
3 28 31 
3 22 31 
3 18 31 
3 27 31 
3 9 31 
3 6 31 
3 13 31 
3 14 31 
3 33 31 
3 21 31 
3 29 31 
3 31 31 
3 26 31 
3 19 31 
3 32 31 
3 12 31 
3 35 31 
3 20 31 
3 30 31 
3 7 31 
3 4 31 
3 1 31 
3 23 31 
4 22 31 
4 13 31 
4 9 31 
4 32 31 
4 5 31 
4 34 31 
4 2 31 
4 14 31 
4 10 31 
4 30 31 
4 11 31 
4 35 31 
4 21 31 
4 29 31 
4 26 31 
4 33 31 
4 3 31 
4 24 31 
4 19 31 
4 17 31 
4 25 31 
4 28 31 
4 23 31 
4 12 31 
4 6 31 
4 8 31 
4 20 31 
4 7 31 
4 18 31 
5 2 31 
5 24 31 
5 32 31 
5 14 31 
5 26 31 
5 35 31 
5 20 31 
5 10 31 
5 11 31 
5 6 31 
5 18 31 
5 4 31 
5 25 31 
5 30 31 
5 29 31 
5 12 31 
5 22 31 
6 18 31 
6 12 31 
6 24 31 
6 22 31 
6 3 31 
6 26 31 
6 29 31 
6 14 31 
6 13 31 
6 21 31 
6 20 31 
6 9 31 
6 32 31 
6 33 31 
6 2 31 
6 5 31 
6 28 31 
6 25 31 
6 7 31 
6 4 31 
6 30 31 
6 10 31 
6 27 31 
6 15 31 
6 23 31 
6 19 31 
7 24 31 
7 2 31 
7 29 31 
7 5 31 
7 32 31 
7 3 31 
7 33 31 
7 6 31 
7 13 31 
7 9 31 
7 14 31 
7 22 31 
7 28 31 
7 1 31 
7 20 31 
7 35 31 
7 25 31 
9 33 31 
9 22 31 
9 29 31 
9 28 31 
9 26 31 
9 4 31 
9 3 31 
9 21 31 
9 2 31 
9 13 31 
9 25 31 
9 20 31 
9 14 31 
9 18 31 
9 35 31 
9 24 31 
9 31 31 
9 12 31 
9 1 31 
9 30 31 
9 15 31 
9 6 31 
9 32 31 
9 23 31 
9 7 31 
9 27 31 
9 34 31 
9 10 31 
9 11 31 
10 21 31 
10 2 31 
10 13 31 
10 35 31 
10 32 31 
10 26 31 
10 12 31 
10 33 31 
10 22 31 
10 4 31 
10 25 31 
10 23 31 
10 30 31 
10 6 31 
10 20 31 
10 29 31 
10 11 31 
10 14 31 
10 28 31 
10 9 31 
11 30 31 
11 17 31 
11 15 31 
11 34 31 
11 16 31 
11 31 31 
11 8 31 
11 7 31 
11 23 31 
11 1 31 
11 19 31 
11 10 31 
11 27 31 
11 18 31 
11 24 31 
11 25 31 
11 28 31 
11 33 31 
12 26 31 
12 6 31 
12 22 31 
12 21 31 
12 32 31 
12 13 31 
12 18 31 
12 11 31 
12 29 31 
12 14 31 
12 35 31 
12 3 31 
12 7 31 
12 20 31 
12 28 31 
12 23 31 
12 4 31 
12 1 31 
12 30 31 
12 15 31 
13 10 31 
13 24 31 
13 2 31 
13 26 31 
13 35 31 
13 4 31 
13 33 31 
13 12 31 
13 14 31 
13 7 31 
13 3 31 
13 22 31 
13 21 31 
13 25 31 
13 6 31 
13 19 31 
13 29 31 
13 20 31 
13 30 31 
13 15 31 
13 18 31 
13 27 31 
13 16 31 
13 1 31 
13 32 31 
14 32 31 
14 28 31 
14 24 31 
14 12 31 
14 13 31 
14 5 31 
14 26 31 
14 9 31 
14 3 31 
14 35 31 
14 29 31 
14 21 31 
14 33 31 
14 6 31 
14 4 31 
14 18 31 
14 20 31 
14 25 31 
14 15 31 
14 11 31 
14 30 31 
14 31 31 
14 22 31 
14 10 31 
14 23 31 
14 27 31 
15 9 31 
15 11 31 
15 3 31 
15 30 31 
15 21 31 
15 31 31 
15 13 31 
15 5 31 
15 14 31 
15 26 31 
15 22 31 
15 2 31 
15 34 31 
16 22 31 
16 35 31 
16 13 31 
16 14 31 
17 34 31 
17 23 31 
17 8 31 
17 4 31 
17 33 31 
18 22 31 
18 21 31 
18 3 31 
18 12 31 
18 9 31 
18 29 31 
18 35 31 
18 19 31 
18 6 31 
18 26 31 
18 20 31 
18 13 31 
18 11 31 
18 5 31 
18 2 31 
19 26 31 
19 22 31 
19 13 31 
19 3 31 
19 18 31 
19 2 31 
19 4 31 
19 32 31 
20 9 31 
20 21 31 
20 26 31 
20 18 31 
20 6 31 
20 3 31 
20 5 31 
20 22 31 
20 13 31 
20 34 31 
20 29 31 
20 11 31 
20 24 31 
20 16 31 
20 14 31 
20 32 31 
20 33 31 
20 30 31 
20 2 31 
20 1 31 
20 15 31 
20 12 31 
20 4 31 
20 19 31 
20 7 31 
20 23 31 
21 18 31 
21 24 31 
21 2 31 
21 10 31 
21 12 31 
21 25 31 
21 14 31 
21 9 31 
21 29 31 
21 22 31 
21 26 31 
21 13 31 
21 35 31 
21 6 31 
21 32 31 
21 20 31 
21 3 31 
21 28 31 
21 30 31 
21 33 31 
21 4 31 
21 31 31 
21 15 31 
21 1 31 
22 9 31 
22 26 31 
22 18 31 
22 2 31 
22 6 31 
22 19 31 
22 25 31 
22 35 31 
22 12 31 
22 4 31 
22 23 31 
22 33 31 
22 30 31 
22 3 31 
22 21 31 
22 29 31 
22 13 31 
22 24 31 
22 20 31 
22 32 31 
22 28 31 
22 10 31 
22 27 31 
22 11 31 
22 15 31 
22 16 31 
22 31 31 
22 1 31 
22 14 31 
22 5 31 
22 7 31 
22 34 31 
22 8 31 
22 17 31 
23 29 31 
23 34 31 
23 25 31 
23 2 31 
23 7 31 
23 5 31 
23 10 31 
23 14 31 
23 9 31 
23 4 31 
23 20 31 
23 12 31 
23 6 31 
23 17 31 
24 28 31 
24 29 31 
24 6 31 
24 35 31 
24 13 31 
24 21 31 
24 26 31 
24 3 31 
24 2 31 
24 22 31 
24 27 31 
24 33 31 
24 5 31 
24 9 31 
24 7 31 
24 32 31 
24 4 31 
24 20 31 
24 14 31 
24 25 31 
24 11 31 
24 30 31 
24 10 31 
24 18 31 
24 1 31 
25 22 31 
25 9 31 
25 13 31 
25 3 31 
25 26 31 
25 2 31 
25 29 31 
25 24 31 
25 28 31 
25 14 31 
25 21 31 
25 32 31 
25 23 31 
25 6 31 
25 35 31 
25 33 31 
25 4 31 
25 5 31 
25 10 31 
25 30 31 
25 27 31 
25 18 31 
25 11 31 
25 31 31 
25 19 31 
25 7 31 
26 12 31 
26 22 31 
26 19 31 
26 9 31 
26 13 31 
26 10 31 
26 5 31 
26 6 31 
26 33 31 
26 21 31 
26 14 31 
26 24 31 
26 23 31 
26 2 31 
26 35 31 
26 25 31 
26 27 31 
26 32 31 
26 20 31 
26 3 31 
26 29 31 
26 7 31 
26 28 31 
26 4 31 
26 30 31 
26 11 31 
26 31 31 
26 15 31 
26 18 31 
26 34 31 
26 1 31 
27 35 31 
27 24 31 
27 26 31 
27 7 31 
27 3 31 
27 32 31 
27 25 31 
27 13 31 
27 9 31 
27 30 31 
27 4 31 
27 2 31 
28 2 31 
28 24 31 
28 9 31 
28 35 31 
28 14 31 
28 12 31 
28 3 31 
28 29 31 
28 22 31 
28 21 31 
28 26 31 
28 6 31 
28 32 31 
28 25 31 
28 30 31 
28 5 31 
28 20 31 
28 10 31 
28 4 31 
29 32 31 
29 24 31 
29 35 31 
29 23 31 
29 2 31 
29 7 31 
29 9 31 
29 6 31 
29 21 31 
29 22 31 
29 14 31 
29 33 31 
29 12 31 
29 3 31 
29 27 31 
29 18 31 
29 26 31 
29 13 31 
29 28 31 
29 10 31 
29 30 31 
29 4 31 
29 25 31 
29 1 31 
29 11 31 
29 5 31 
29 20 31 
29 31 31 
29 15 31 
29 19 31 
29 17 31 
29 34 31 
29 8 31 
29 16 31 
30 22 31 
30 11 31 
30 4 31 
30 13 31 
30 26 31 
30 21 31 
30 29 31 
30 15 31 
30 3 31 
30 2 31 
30 9 31 
30 23 31 
30 14 31 
30 20 31 
30 28 31 
30 35 31 
30 6 31 
30 10 31 
30 27 31 
30 25 31 
30 24 31 
30 32 31 
30 12 31 
30 5 31 
30 33 31 
31 9 31 
31 3 31 
31 11 31 
31 15 31 
31 21 31 
31 22 31 
31 26 31 
31 29 31 
31 32 31 
31 34 31 
31 13 31 
32 14 31 
32 10 31 
32 29 31 
32 5 31 
32 12 31 
32 2 31 
32 35 31 
32 4 31 
32 26 31 
32 21 31 
32 22 31 
32 3 31 
32 7 31 
32 6 31 
32 24 31 
32 9 31 
32 28 31 
32 25 31 
32 20 31 
32 27 31 
32 19 31 
32 18 31 
32 11 31 
32 1 31 
32 31 31 
32 34 31 
32 30 31 
32 13 31 
33 9 31 
33 24 31 
33 22 31 
33 35 31 
33 14 31 
33 29 31 
33 2 31 
33 28 31 
33 21 31 
33 4 31 
33 20 31 
33 6 31 
33 25 31 
33 13 31 
34 14 31 
34 9 31 
34 8 31 
34 32 31 
34 1 31 
34 22 31 
34 25 31 
34 10 31 
35 24 31 
35 29 31 
35 27 31 
35 22 31 
35 13 31 
35 28 31 
35 10 31 
35 33 31 
35 21 31 
35 9 31 
35 32 31 
35 14 31 
35 26 31 
35 5 31 
35 2 31 
35 18 31 
35 12 31 
35 4 31 
35 3 31 
35 25 31 
35 30 31 
35 16 31 
35 17 31 
35 8 31 
1 9 32 
1 29 32 
1 21 32 
1 3 32 
1 2 32 
1 32 32 
1 20 32 
1 24 32 
1 6 32 
2 3 32 
2 13 32 
2 10 32 
2 29 32 
2 22 32 
2 21 32 
2 7 32 
2 9 32 
2 24 32 
2 26 32 
2 28 32 
2 5 32 
2 32 32 
2 4 32 
2 33 32 
2 35 32 
2 23 32 
2 25 32 
2 19 32 
2 20 32 
2 31 32 
2 12 32 
2 30 32 
2 6 32 
2 1 32 
2 11 32 
2 18 32 
3 2 32 
3 15 32 
3 25 32 
3 24 32 
3 28 32 
3 22 32 
3 18 32 
3 27 32 
3 9 32 
3 6 32 
3 13 32 
3 14 32 
3 21 32 
3 29 32 
3 31 32 
3 26 32 
3 19 32 
3 32 32 
3 12 32 
3 35 32 
3 20 32 
3 30 32 
3 7 32 
3 4 32 
3 1 32 
4 22 32 
4 13 32 
4 9 32 
4 32 32 
4 5 32 
4 34 32 
4 2 32 
4 14 32 
4 10 32 
4 30 32 
4 11 32 
4 35 32 
4 21 32 
4 29 32 
4 26 32 
4 33 32 
4 3 32 
4 24 32 
4 19 32 
4 17 32 
4 25 32 
4 28 32 
4 23 32 
4 12 32 
4 6 32 
4 8 32 
4 20 32 
4 7 32 
4 18 32 
4 31 32 
4 27 32 
5 2 32 
5 24 32 
5 32 32 
5 26 32 
5 35 32 
5 20 32 
5 10 32 
5 11 32 
5 6 32 
5 18 32 
5 4 32 
5 25 32 
5 30 32 
5 29 32 
5 12 32 
6 18 32 
6 12 32 
6 24 32 
6 22 32 
6 3 32 
6 26 32 
6 29 32 
6 14 32 
6 13 32 
6 21 32 
6 20 32 
6 9 32 
6 32 32 
6 33 32 
6 2 32 
6 5 32 
6 28 32 
6 25 32 
6 7 32 
6 4 32 
6 30 32 
6 10 32 
6 27 32 
6 15 32 
6 23 32 
6 19 32 
7 24 32 
7 2 32 
7 29 32 
7 5 32 
7 32 32 
7 3 32 
7 33 32 
7 6 32 
7 13 32 
7 9 32 
7 14 32 
7 22 32 
7 28 32 
7 1 32 
7 20 32 
7 35 32 
7 25 32 
7 30 32 
7 21 32 
9 33 32 
9 22 32 
9 29 32 
9 28 32 
9 26 32 
9 4 32 
9 3 32 
9 21 32 
9 2 32 
9 13 32 
9 25 32 
9 20 32 
9 14 32 
9 18 32 
9 35 32 
9 24 32 
9 31 32 
9 12 32 
9 1 32 
9 30 32 
9 15 32 
9 6 32 
9 32 32 
9 23 32 
9 7 32 
9 27 32 
9 34 32 
9 10 32 
9 11 32 
10 21 32 
10 2 32 
10 13 32 
10 35 32 
10 32 32 
10 26 32 
10 12 32 
10 33 32 
10 22 32 
10 4 32 
10 25 32 
10 23 32 
10 30 32 
10 6 32 
10 20 32 
10 29 32 
10 11 32 
10 14 32 
10 28 32 
10 9 32 
10 5 32 
10 24 32 
11 17 32 
11 15 32 
11 34 32 
11 16 32 
11 31 32 
11 8 32 
11 7 32 
11 23 32 
11 1 32 
11 19 32 
11 10 32 
11 27 32 
11 18 32 
11 25 32 
11 28 32 
11 33 32 
12 26 32 
12 6 32 
12 22 32 
12 21 32 
12 32 32 
12 13 32 
12 18 32 
12 11 32 
12 29 32 
12 14 32 
12 35 32 
12 3 32 
12 7 32 
12 20 32 
12 28 32 
12 23 32 
12 4 32 
12 1 32 
12 30 32 
12 15 32 
12 17 32 
12 34 32 
13 10 32 
13 24 32 
13 2 32 
13 26 32 
13 35 32 
13 4 32 
13 33 32 
13 12 32 
13 14 32 
13 7 32 
13 3 32 
13 22 32 
13 21 32 
13 25 32 
13 6 32 
13 19 32 
13 29 32 
13 20 32 
13 30 32 
13 15 32 
13 18 32 
13 27 32 
13 16 32 
13 32 32 
13 31 32 
14 32 32 
14 28 32 
14 24 32 
14 12 32 
14 5 32 
14 26 32 
14 9 32 
14 3 32 
14 35 32 
14 29 32 
14 21 32 
14 33 32 
14 6 32 
14 4 32 
14 18 32 
14 20 32 
14 25 32 
14 15 32 
14 11 32 
14 30 32 
14 31 32 
14 22 32 
14 10 32 
14 23 32 
14 27 32 
15 9 32 
15 11 32 
15 3 32 
15 30 32 
15 21 32 
15 31 32 
15 13 32 
15 5 32 
15 14 32 
15 26 32 
15 22 32 
15 2 32 
15 34 32 
15 8 32 
15 17 32 
16 22 32 
16 35 32 
16 13 32 
16 14 32 
16 3 32 
16 9 32 
17 34 32 
17 23 32 
17 8 32 
17 4 32 
17 33 32 
17 3 32 
17 11 32 
18 22 32 
18 21 32 
18 3 32 
18 12 32 
18 9 32 
18 29 32 
18 35 32 
18 19 32 
18 6 32 
18 26 32 
18 20 32 
18 11 32 
18 5 32 
19 26 32 
19 22 32 
19 13 32 
19 3 32 
19 18 32 
19 2 32 
19 4 32 
19 32 32 
19 15 32 
19 1 32 
20 9 32 
20 21 32 
20 26 32 
20 18 32 
20 6 32 
20 3 32 
20 5 32 
20 22 32 
20 13 32 
20 34 32 
20 29 32 
20 11 32 
20 24 32 
20 16 32 
20 14 32 
20 32 32 
20 33 32 
20 30 32 
20 2 32 
20 1 32 
20 15 32 
20 12 32 
20 4 32 
20 19 32 
20 7 32 
20 23 32 
20 10 32 
20 31 32 
21 18 32 
21 24 32 
21 2 32 
21 10 32 
21 12 32 
21 25 32 
21 14 32 
21 9 32 
21 29 32 
21 22 32 
21 26 32 
21 13 32 
21 35 32 
21 6 32 
21 32 32 
21 20 32 
21 3 32 
21 28 32 
21 30 32 
21 33 32 
21 4 32 
21 31 32 
21 15 32 
21 1 32 
21 11 32 
21 7 32 
22 9 32 
22 26 32 
22 18 32 
22 2 32 
22 6 32 
22 19 32 
22 25 32 
22 35 32 
22 12 32 
22 4 32 
22 23 32 
22 33 32 
22 30 32 
22 3 32 
22 21 32 
22 29 32 
22 13 32 
22 24 32 
22 20 32 
22 32 32 
22 28 32 
22 10 32 
22 27 32 
22 11 32 
22 15 32 
22 16 32 
22 31 32 
22 1 32 
22 14 32 
22 5 32 
22 7 32 
22 34 32 
22 8 32 
22 17 32 
23 29 32 
23 34 32 
23 2 32 
23 7 32 
23 5 32 
23 10 32 
23 14 32 
23 9 32 
23 4 32 
23 20 32 
23 12 32 
23 6 32 
23 17 32 
23 24 32 
24 28 32 
24 29 32 
24 6 32 
24 35 32 
24 13 32 
24 21 32 
24 26 32 
24 3 32 
24 2 32 
24 22 32 
24 27 32 
24 33 32 
24 5 32 
24 9 32 
24 7 32 
24 32 32 
24 4 32 
24 20 32 
24 14 32 
24 25 32 
24 11 32 
24 30 32 
24 1 32 
25 22 32 
25 9 32 
25 13 32 
25 3 32 
25 26 32 
25 2 32 
25 29 32 
25 24 32 
25 28 32 
25 14 32 
25 21 32 
25 32 32 
25 23 32 
25 6 32 
25 35 32 
25 33 32 
25 4 32 
25 5 32 
25 10 32 
25 30 32 
25 27 32 
25 18 32 
25 11 32 
25 31 32 
25 19 32 
25 7 32 
25 34 32 
25 20 32 
26 12 32 
26 22 32 
26 19 32 
26 9 32 
26 13 32 
26 10 32 
26 5 32 
26 6 32 
26 33 32 
26 21 32 
26 14 32 
26 24 32 
26 23 32 
26 2 32 
26 35 32 
26 25 32 
26 27 32 
26 32 32 
26 20 32 
26 3 32 
26 29 32 
26 7 32 
26 28 32 
26 4 32 
26 30 32 
26 11 32 
26 31 32 
26 15 32 
26 18 32 
26 34 32 
26 1 32 
27 35 32 
27 24 32 
27 26 32 
27 7 32 
27 3 32 
27 32 32 
27 25 32 
27 13 32 
27 9 32 
27 30 32 
27 4 32 
27 2 32 
27 14 32 
27 29 32 
28 2 32 
28 24 32 
28 9 32 
28 35 32 
28 14 32 
28 12 32 
28 3 32 
28 29 32 
28 22 32 
28 26 32 
28 6 32 
28 32 32 
28 25 32 
28 30 32 
28 5 32 
28 10 32 
28 4 32 
29 32 32 
29 24 32 
29 35 32 
29 23 32 
29 2 32 
29 7 32 
29 9 32 
29 6 32 
29 21 32 
29 22 32 
29 14 32 
29 33 32 
29 12 32 
29 3 32 
29 27 32 
29 18 32 
29 26 32 
29 13 32 
29 28 32 
29 10 32 
29 30 32 
29 4 32 
29 25 32 
29 1 32 
29 11 32 
29 5 32 
29 20 32 
29 31 32 
29 17 32 
29 34 32 
29 8 32 
29 16 32 
30 22 32 
30 11 32 
30 4 32 
30 13 32 
30 26 32 
30 21 32 
30 29 32 
30 15 32 
30 3 32 
30 2 32 
30 9 32 
30 23 32 
30 14 32 
30 20 32 
30 28 32 
30 35 32 
30 6 32 
30 10 32 
30 27 32 
30 25 32 
30 24 32 
30 32 32 
30 12 32 
30 5 32 
30 18 32 
31 9 32 
31 3 32 
31 11 32 
31 15 32 
31 21 32 
31 22 32 
31 26 32 
31 29 32 
31 32 32 
31 34 32 
31 25 32 
32 14 32 
32 10 32 
32 29 32 
32 5 32 
32 12 32 
32 2 32 
32 35 32 
32 4 32 
32 26 32 
32 21 32 
32 22 32 
32 3 32 
32 7 32 
32 6 32 
32 24 32 
32 9 32 
32 28 32 
32 25 32 
32 20 32 
32 27 32 
32 19 32 
32 18 32 
32 11 32 
32 1 32 
32 31 32 
32 34 32 
32 30 32 
32 13 32 
33 9 32 
33 24 32 
33 22 32 
33 35 32 
33 14 32 
33 29 32 
33 2 32 
33 28 32 
33 21 32 
33 4 32 
33 20 32 
33 6 32 
33 25 32 
33 13 32 
33 3 32 
34 14 32 
34 9 32 
34 8 32 
34 32 32 
34 1 32 
34 22 32 
34 25 32 
34 10 32 
34 4 32 
34 20 32 
35 24 32 
35 29 32 
35 27 32 
35 22 32 
35 13 32 
35 28 32 
35 10 32 
35 33 32 
35 21 32 
35 9 32 
35 32 32 
35 14 32 
35 26 32 
35 5 32 
35 2 32 
35 18 32 
35 12 32 
35 4 32 
35 3 32 
35 25 32 
35 30 32 
35 16 32 
35 17 32 
35 8 32 
35 7 32 
35 1 32 
1 9 33 
1 29 33 
1 21 33 
1 3 33 
1 2 33 
1 32 33 
1 20 33 
1 24 33 
1 30 33 
2 3 33 
2 13 33 
2 10 33 
2 29 33 
2 22 33 
2 21 33 
2 7 33 
2 9 33 
2 24 33 
2 26 33 
2 28 33 
2 5 33 
2 32 33 
2 4 33 
2 33 33 
2 35 33 
2 23 33 
2 25 33 
2 19 33 
2 20 33 
2 31 33 
2 12 33 
2 30 33 
2 6 33 
2 1 33 
2 11 33 
2 18 33 
2 15 33 
2 27 33 
3 2 33 
3 15 33 
3 25 33 
3 24 33 
3 28 33 
3 22 33 
3 18 33 
3 27 33 
3 9 33 
3 6 33 
3 13 33 
3 14 33 
3 21 33 
3 29 33 
3 31 33 
3 26 33 
3 19 33 
3 32 33 
3 12 33 
3 35 33 
3 20 33 
3 30 33 
3 7 33 
3 4 33 
3 1 33 
3 8 33 
3 16 33 
4 22 33 
4 13 33 
4 9 33 
4 32 33 
4 5 33 
4 34 33 
4 2 33 
4 14 33 
4 10 33 
4 30 33 
4 35 33 
4 21 33 
4 29 33 
4 26 33 
4 33 33 
4 3 33 
4 24 33 
4 19 33 
4 17 33 
4 25 33 
4 28 33 
4 23 33 
4 12 33 
4 6 33 
4 20 33 
4 7 33 
4 18 33 
4 31 33 
4 27 33 
5 2 33 
5 24 33 
5 32 33 
5 26 33 
5 35 33 
5 20 33 
5 10 33 
5 11 33 
5 6 33 
5 18 33 
5 4 33 
5 25 33 
5 30 33 
5 29 33 
5 12 33 
5 17 33 
5 9 33 
6 18 33 
6 12 33 
6 24 33 
6 22 33 
6 3 33 
6 26 33 
6 29 33 
6 14 33 
6 13 33 
6 21 33 
6 20 33 
6 9 33 
6 32 33 
6 33 33 
6 2 33 
6 5 33 
6 28 33 
6 25 33 
6 7 33 
6 4 33 
6 30 33 
6 10 33 
6 27 33 
6 15 33 
6 23 33 
6 1 33 
7 24 33 
7 2 33 
7 29 33 
7 5 33 
7 32 33 
7 3 33 
7 33 33 
7 6 33 
7 13 33 
7 9 33 
7 14 33 
7 22 33 
7 28 33 
7 1 33 
7 20 33 
7 35 33 
7 25 33 
7 30 33 
7 21 33 
7 10 33 
7 31 33 
9 33 33 
9 22 33 
9 29 33 
9 28 33 
9 26 33 
9 4 33 
9 3 33 
9 21 33 
9 2 33 
9 13 33 
9 25 33 
9 20 33 
9 14 33 
9 18 33 
9 35 33 
9 24 33 
9 31 33 
9 12 33 
9 1 33 
9 30 33 
9 15 33 
9 6 33 
9 32 33 
9 23 33 
9 7 33 
9 27 33 
9 34 33 
9 10 33 
9 11 33 
9 16 33 
10 21 33 
10 2 33 
10 13 33 
10 35 33 
10 32 33 
10 26 33 
10 12 33 
10 22 33 
10 4 33 
10 25 33 
10 23 33 
10 30 33 
10 6 33 
10 20 33 
10 29 33 
10 11 33 
10 14 33 
10 28 33 
10 9 33 
10 5 33 
10 24 33 
10 7 33 
11 17 33 
11 15 33 
11 34 33 
11 16 33 
11 31 33 
11 8 33 
11 7 33 
11 23 33 
11 1 33 
11 19 33 
11 27 33 
11 18 33 
11 28 33 
11 33 33 
12 26 33 
12 6 33 
12 22 33 
12 21 33 
12 32 33 
12 13 33 
12 18 33 
12 11 33 
12 29 33 
12 14 33 
12 35 33 
12 3 33 
12 7 33 
12 20 33 
12 28 33 
12 23 33 
12 4 33 
12 1 33 
12 30 33 
12 15 33 
12 17 33 
12 34 33 
12 31 33 
12 27 33 
13 10 33 
13 24 33 
13 2 33 
13 26 33 
13 35 33 
13 4 33 
13 33 33 
13 12 33 
13 7 33 
13 3 33 
13 22 33 
13 21 33 
13 25 33 
13 6 33 
13 19 33 
13 29 33 
13 20 33 
13 30 33 
13 15 33 
13 18 33 
13 27 33 
13 16 33 
13 32 33 
13 31 33 
14 32 33 
14 28 33 
14 24 33 
14 12 33 
14 5 33 
14 26 33 
14 9 33 
14 3 33 
14 35 33 
14 29 33 
14 21 33 
14 33 33 
14 6 33 
14 4 33 
14 18 33 
14 20 33 
14 25 33 
14 15 33 
14 11 33 
14 30 33 
14 31 33 
14 22 33 
14 10 33 
14 23 33 
14 27 33 
14 2 33 
14 1 33 
15 9 33 
15 11 33 
15 3 33 
15 30 33 
15 21 33 
15 31 33 
15 13 33 
15 5 33 
15 14 33 
15 26 33 
15 22 33 
15 2 33 
15 34 33 
16 22 33 
16 35 33 
16 13 33 
16 9 33 
17 34 33 
17 23 33 
17 8 33 
17 4 33 
17 33 33 
17 3 33 
17 11 33 
17 19 33 
17 18 33 
18 22 33 
18 21 33 
18 3 33 
18 12 33 
18 9 33 
18 29 33 
18 35 33 
18 19 33 
18 6 33 
18 26 33 
18 20 33 
18 11 33 
18 5 33 
18 4 33 
18 25 33 
19 26 33 
19 22 33 
19 13 33 
19 3 33 
19 18 33 
19 2 33 
19 4 33 
19 32 33 
19 15 33 
19 1 33 
19 33 33 
19 17 33 
20 9 33 
20 21 33 
20 26 33 
20 18 33 
20 6 33 
20 3 33 
20 5 33 
20 22 33 
20 13 33 
20 34 33 
20 29 33 
20 11 33 
20 24 33 
20 14 33 
20 32 33 
20 33 33 
20 30 33 
20 2 33 
20 1 33 
20 15 33 
20 12 33 
20 4 33 
20 19 33 
20 7 33 
20 23 33 
20 10 33 
20 31 33 
20 27 33 
21 18 33 
21 24 33 
21 2 33 
21 10 33 
21 12 33 
21 25 33 
21 14 33 
21 9 33 
21 29 33 
21 22 33 
21 26 33 
21 13 33 
21 35 33 
21 6 33 
21 32 33 
21 20 33 
21 3 33 
21 28 33 
21 30 33 
21 33 33 
21 4 33 
21 31 33 
21 15 33 
21 1 33 
21 11 33 
21 7 33 
22 9 33 
22 26 33 
22 18 33 
22 2 33 
22 6 33 
22 19 33 
22 25 33 
22 35 33 
22 12 33 
22 4 33 
22 23 33 
22 33 33 
22 30 33 
22 3 33 
22 21 33 
22 29 33 
22 13 33 
22 24 33 
22 20 33 
22 32 33 
22 28 33 
22 10 33 
22 27 33 
22 11 33 
22 15 33 
22 16 33 
22 31 33 
22 1 33 
22 14 33 
22 5 33 
22 7 33 
22 34 33 
23 29 33 
23 34 33 
23 2 33 
23 7 33 
23 5 33 
23 10 33 
23 14 33 
23 9 33 
23 4 33 
23 20 33 
23 12 33 
23 6 33 
23 17 33 
23 24 33 
23 11 33 
23 32 33 
24 28 33 
24 29 33 
24 6 33 
24 35 33 
24 13 33 
24 21 33 
24 26 33 
24 3 33 
24 2 33 
24 22 33 
24 27 33 
24 33 33 
24 5 33 
24 9 33 
24 7 33 
24 32 33 
24 4 33 
24 20 33 
24 14 33 
24 25 33 
24 30 33 
24 1 33 
24 10 33 
25 22 33 
25 9 33 
25 13 33 
25 3 33 
25 26 33 
25 2 33 
25 29 33 
25 24 33 
25 28 33 
25 14 33 
25 21 33 
25 32 33 
25 23 33 
25 6 33 
25 35 33 
25 33 33 
25 4 33 
25 5 33 
25 10 33 
25 30 33 
25 27 33 
25 18 33 
25 11 33 
25 31 33 
25 7 33 
25 34 33 
25 20 33 
25 12 33 
26 12 33 
26 22 33 
26 19 33 
26 9 33 
26 13 33 
26 10 33 
26 5 33 
26 6 33 
26 33 33 
26 21 33 
26 14 33 
26 24 33 
26 23 33 
26 2 33 
26 35 33 
26 25 33 
26 27 33 
26 32 33 
26 20 33 
26 3 33 
26 29 33 
26 7 33 
26 28 33 
26 4 33 
26 30 33 
26 11 33 
26 31 33 
26 15 33 
26 18 33 
26 34 33 
27 35 33 
27 24 33 
27 26 33 
27 7 33 
27 3 33 
27 32 33 
27 25 33 
27 13 33 
27 9 33 
27 30 33 
27 4 33 
27 2 33 
27 14 33 
27 29 33 
27 34 33 
27 19 33 
28 2 33 
28 24 33 
28 9 33 
28 35 33 
28 14 33 
28 12 33 
28 3 33 
28 29 33 
28 22 33 
28 26 33 
28 6 33 
28 32 33 
28 25 33 
28 30 33 
28 5 33 
28 10 33 
28 4 33 
28 13 33 
28 20 33 
29 32 33 
29 24 33 
29 35 33 
29 23 33 
29 2 33 
29 7 33 
29 9 33 
29 6 33 
29 21 33 
29 22 33 
29 14 33 
29 33 33 
29 12 33 
29 3 33 
29 27 33 
29 18 33 
29 26 33 
29 13 33 
29 28 33 
29 10 33 
29 30 33 
29 4 33 
29 25 33 
29 1 33 
29 11 33 
29 5 33 
29 20 33 
29 31 33 
29 34 33 
29 8 33 
30 22 33 
30 11 33 
30 4 33 
30 13 33 
30 26 33 
30 21 33 
30 29 33 
30 15 33 
30 3 33 
30 2 33 
30 9 33 
30 14 33 
30 20 33 
30 28 33 
30 35 33 
30 6 33 
30 10 33 
30 27 33 
30 25 33 
30 24 33 
30 32 33 
30 12 33 
30 5 33 
31 9 33 
31 3 33 
31 11 33 
31 15 33 
31 21 33 
31 22 33 
31 26 33 
31 29 33 
31 32 33 
31 34 33 
31 25 33 
31 14 33 
31 2 33 
32 14 33 
32 10 33 
32 29 33 
32 5 33 
32 12 33 
32 2 33 
32 35 33 
32 4 33 
32 26 33 
32 21 33 
32 22 33 
32 3 33 
32 7 33 
32 6 33 
32 24 33 
32 9 33 
32 28 33 
32 25 33 
32 20 33 
32 27 33 
32 19 33 
32 11 33 
32 1 33 
32 31 33 
32 34 33 
32 30 33 
32 13 33 
32 15 33 
33 9 33 
33 24 33 
33 22 33 
33 35 33 
33 14 33 
33 29 33 
33 2 33 
33 28 33 
33 21 33 
33 4 33 
33 20 33 
33 6 33 
33 25 33 
33 13 33 
33 3 33 
33 30 33 
33 26 33 
34 14 33 
34 8 33 
34 32 33 
34 1 33 
34 22 33 
34 25 33 
34 10 33 
34 4 33 
34 20 33 
34 23 33 
35 24 33 
35 29 33 
35 27 33 
35 22 33 
35 13 33 
35 28 33 
35 10 33 
35 33 33 
35 21 33 
35 9 33 
35 32 33 
35 14 33 
35 26 33 
35 5 33 
35 2 33 
35 18 33 
35 12 33 
35 4 33 
35 3 33 
35 25 33 
35 30 33 
35 16 33 
35 8 33 
35 7 33 
1 9 34 
1 29 34 
1 21 34 
1 3 34 
1 2 34 
1 32 34 
1 20 34 
1 24 34 
1 25 34 
2 3 34 
2 13 34 
2 10 34 
2 29 34 
2 22 34 
2 21 34 
2 7 34 
2 9 34 
2 24 34 
2 26 34 
2 28 34 
2 5 34 
2 32 34 
2 4 34 
2 33 34 
2 35 34 
2 23 34 
2 25 34 
2 19 34 
2 20 34 
2 31 34 
2 12 34 
2 30 34 
2 6 34 
2 1 34 
2 11 34 
2 18 34 
2 15 34 
2 27 34 
2 14 34 
2 8 34 
3 2 34 
3 15 34 
3 25 34 
3 24 34 
3 28 34 
3 22 34 
3 18 34 
3 27 34 
3 9 34 
3 6 34 
3 13 34 
3 14 34 
3 21 34 
3 29 34 
3 31 34 
3 26 34 
3 19 34 
3 32 34 
3 12 34 
3 35 34 
3 20 34 
3 30 34 
3 7 34 
3 4 34 
3 1 34 
3 8 34 
3 16 34 
3 33 34 
3 17 34 
4 22 34 
4 13 34 
4 9 34 
4 32 34 
4 5 34 
4 34 34 
4 2 34 
4 14 34 
4 10 34 
4 30 34 
4 35 34 
4 21 34 
4 29 34 
4 26 34 
4 33 34 
4 3 34 
4 24 34 
4 19 34 
4 17 34 
4 25 34 
4 28 34 
4 23 34 
4 12 34 
4 6 34 
4 20 34 
4 18 34 
4 27 34 
5 2 34 
5 24 34 
5 32 34 
5 26 34 
5 35 34 
5 20 34 
5 10 34 
5 11 34 
5 6 34 
5 18 34 
5 4 34 
5 25 34 
5 30 34 
5 29 34 
5 12 34 
5 17 34 
5 9 34 
5 33 34 
5 19 34 
6 18 34 
6 12 34 
6 24 34 
6 22 34 
6 3 34 
6 26 34 
6 29 34 
6 14 34 
6 13 34 
6 21 34 
6 20 34 
6 9 34 
6 32 34 
6 33 34 
6 2 34 
6 5 34 
6 28 34 
6 25 34 
6 7 34 
6 4 34 
6 30 34 
6 10 34 
6 23 34 
6 1 34 
7 24 34 
7 2 34 
7 29 34 
7 5 34 
7 32 34 
7 3 34 
7 33 34 
7 6 34 
7 13 34 
7 9 34 
7 14 34 
7 22 34 
7 28 34 
7 1 34 
7 20 34 
7 35 34 
7 25 34 
7 30 34 
7 21 34 
7 10 34 
7 31 34 
7 4 34 
9 33 34 
9 22 34 
9 29 34 
9 28 34 
9 26 34 
9 4 34 
9 3 34 
9 21 34 
9 2 34 
9 13 34 
9 25 34 
9 20 34 
9 14 34 
9 18 34 
9 35 34 
9 24 34 
9 31 34 
9 12 34 
9 1 34 
9 30 34 
9 15 34 
9 6 34 
9 32 34 
9 23 34 
9 7 34 
9 27 34 
9 34 34 
9 10 34 
9 16 34 
9 5 34 
10 21 34 
10 2 34 
10 13 34 
10 35 34 
10 32 34 
10 26 34 
10 12 34 
10 22 34 
10 4 34 
10 25 34 
10 23 34 
10 30 34 
10 6 34 
10 20 34 
10 29 34 
10 14 34 
10 28 34 
10 9 34 
10 5 34 
10 24 34 
10 7 34 
10 3 34 
11 17 34 
11 15 34 
11 34 34 
11 16 34 
11 31 34 
11 8 34 
11 23 34 
11 1 34 
11 19 34 
11 27 34 
11 18 34 
11 33 34 
12 26 34 
12 6 34 
12 22 34 
12 21 34 
12 32 34 
12 13 34 
12 18 34 
12 11 34 
12 29 34 
12 14 34 
12 35 34 
12 3 34 
12 7 34 
12 20 34 
12 28 34 
12 23 34 
12 4 34 
12 1 34 
12 30 34 
12 15 34 
12 17 34 
12 34 34 
12 31 34 
12 27 34 
12 8 34 
12 16 34 
13 10 34 
13 24 34 
13 2 34 
13 26 34 
13 35 34 
13 4 34 
13 33 34 
13 12 34 
13 7 34 
13 3 34 
13 22 34 
13 21 34 
13 6 34 
13 19 34 
13 29 34 
13 20 34 
13 30 34 
13 15 34 
13 18 34 
13 27 34 
13 16 34 
13 32 34 
14 32 34 
14 28 34 
14 24 34 
14 12 34 
14 5 34 
14 26 34 
14 9 34 
14 3 34 
14 35 34 
14 29 34 
14 21 34 
14 33 34 
14 6 34 
14 4 34 
14 18 34 
14 20 34 
14 25 34 
14 15 34 
14 11 34 
14 30 34 
14 31 34 
14 22 34 
14 10 34 
14 23 34 
14 27 34 
14 2 34 
14 1 34 
14 34 34 
14 7 34 
15 9 34 
15 11 34 
15 3 34 
15 30 34 
15 21 34 
15 31 34 
15 13 34 
15 5 34 
15 14 34 
15 26 34 
15 22 34 
15 2 34 
15 34 34 
15 10 34 
15 27 34 
16 22 34 
16 35 34 
16 9 34 
16 2 34 
17 34 34 
17 23 34 
17 8 34 
17 4 34 
17 11 34 
17 19 34 
17 18 34 
18 22 34 
18 21 34 
18 12 34 
18 9 34 
18 29 34 
18 35 34 
18 19 34 
18 6 34 
18 26 34 
18 20 34 
18 11 34 
18 5 34 
18 25 34 
19 26 34 
19 22 34 
19 13 34 
19 3 34 
19 18 34 
19 2 34 
19 4 34 
19 32 34 
19 15 34 
19 1 34 
19 17 34 
19 7 34 
20 9 34 
20 21 34 
20 26 34 
20 18 34 
20 6 34 
20 3 34 
20 5 34 
20 22 34 
20 13 34 
20 34 34 
20 29 34 
20 24 34 
20 14 34 
20 32 34 
20 33 34 
20 30 34 
20 2 34 
20 1 34 
20 15 34 
20 12 34 
20 4 34 
20 19 34 
20 7 34 
20 23 34 
20 10 34 
20 31 34 
20 27 34 
20 25 34 
21 18 34 
21 24 34 
21 2 34 
21 10 34 
21 12 34 
21 25 34 
21 14 34 
21 9 34 
21 29 34 
21 22 34 
21 26 34 
21 13 34 
21 35 34 
21 6 34 
21 32 34 
21 20 34 
21 3 34 
21 28 34 
21 30 34 
21 33 34 
21 4 34 
21 31 34 
21 15 34 
21 1 34 
21 7 34 
21 5 34 
22 9 34 
22 26 34 
22 18 34 
22 2 34 
22 6 34 
22 19 34 
22 25 34 
22 35 34 
22 12 34 
22 4 34 
22 23 34 
22 33 34 
22 30 34 
22 3 34 
22 21 34 
22 29 34 
22 13 34 
22 24 34 
22 20 34 
22 32 34 
22 28 34 
22 10 34 
22 27 34 
22 15 34 
22 16 34 
22 31 34 
22 14 34 
22 5 34 
22 7 34 
22 34 34 
23 29 34 
23 34 34 
23 2 34 
23 7 34 
23 5 34 
23 10 34 
23 14 34 
23 9 34 
23 4 34 
23 20 34 
23 12 34 
23 6 34 
23 17 34 
23 24 34 
23 11 34 
23 32 34 
23 25 34 
23 1 34 
24 28 34 
24 29 34 
24 6 34 
24 35 34 
24 13 34 
24 21 34 
24 26 34 
24 3 34 
24 2 34 
24 22 34 
24 27 34 
24 33 34 
24 5 34 
24 9 34 
24 7 34 
24 32 34 
24 4 34 
24 20 34 
24 14 34 
24 25 34 
24 30 34 
24 1 34 
24 10 34 
24 23 34 
24 18 34 
25 22 34 
25 9 34 
25 13 34 
25 3 34 
25 26 34 
25 2 34 
25 29 34 
25 24 34 
25 28 34 
25 14 34 
25 21 34 
25 32 34 
25 23 34 
25 6 34 
25 35 34 
25 33 34 
25 4 34 
25 5 34 
25 10 34 
25 30 34 
25 27 34 
25 18 34 
25 31 34 
25 7 34 
25 34 34 
25 20 34 
25 12 34 
25 15 34 
26 12 34 
26 22 34 
26 19 34 
26 9 34 
26 13 34 
26 10 34 
26 5 34 
26 6 34 
26 33 34 
26 21 34 
26 14 34 
26 24 34 
26 23 34 
26 2 34 
26 35 34 
26 25 34 
26 27 34 
26 32 34 
26 20 34 
26 3 34 
26 29 34 
26 7 34 
26 28 34 
26 4 34 
26 30 34 
26 31 34 
26 15 34 
26 18 34 
26 34 34 
27 35 34 
27 24 34 
27 26 34 
27 7 34 
27 3 34 
27 32 34 
27 25 34 
27 13 34 
27 9 34 
27 30 34 
27 4 34 
27 2 34 
27 14 34 
27 29 34 
27 34 34 
27 19 34 
27 21 34 
27 17 34 
28 2 34 
28 24 34 
28 9 34 
28 35 34 
28 14 34 
28 12 34 
28 3 34 
28 29 34 
28 22 34 
28 26 34 
28 6 34 
28 32 34 
28 25 34 
28 30 34 
28 5 34 
28 10 34 
28 4 34 
28 13 34 
28 20 34 
28 18 34 
29 32 34 
29 24 34 
29 35 34 
29 23 34 
29 2 34 
29 7 34 
29 9 34 
29 6 34 
29 21 34 
29 22 34 
29 14 34 
29 33 34 
29 12 34 
29 3 34 
29 27 34 
29 18 34 
29 26 34 
29 13 34 
29 28 34 
29 10 34 
29 30 34 
29 4 34 
29 25 34 
29 1 34 
29 11 34 
29 5 34 
29 20 34 
29 31 34 
30 22 34 
30 4 34 
30 13 34 
30 26 34 
30 21 34 
30 29 34 
30 15 34 
30 3 34 
30 2 34 
30 9 34 
30 14 34 
30 20 34 
30 28 34 
30 35 34 
30 6 34 
30 10 34 
30 27 34 
30 25 34 
30 24 34 
30 32 34 
30 12 34 
30 5 34 
30 1 34 
31 9 34 
31 3 34 
31 11 34 
31 15 34 
31 21 34 
31 22 34 
31 26 34 
31 29 34 
31 32 34 
31 34 34 
31 25 34 
31 14 34 
31 2 34 
31 12 34 
31 13 34 
32 14 34 
32 10 34 
32 29 34 
32 5 34 
32 12 34 
32 2 34 
32 35 34 
32 4 34 
32 26 34 
32 21 34 
32 22 34 
32 3 34 
32 7 34 
32 6 34 
32 24 34 
32 9 34 
32 28 34 
32 25 34 
32 20 34 
32 27 34 
32 19 34 
32 11 34 
32 1 34 
32 31 34 
32 34 34 
32 30 34 
32 13 34 
32 15 34 
32 23 34 
32 33 34 
33 9 34 
33 24 34 
33 22 34 
33 35 34 
33 14 34 
33 29 34 
33 2 34 
33 28 34 
33 21 34 
33 4 34 
33 20 34 
33 6 34 
33 25 34 
33 13 34 
33 30 34 
33 26 34 
33 7 34 
34 14 34 
34 8 34 
34 32 34 
34 22 34 
34 25 34 
34 10 34 
34 20 34 
34 23 34 
35 24 34 
35 29 34 
35 27 34 
35 22 34 
35 13 34 
35 28 34 
35 10 34 
35 33 34 
35 21 34 
35 9 34 
35 32 34 
35 14 34 
35 26 34 
35 5 34 
35 2 34 
35 18 34 
35 12 34 
35 4 34 
35 3 34 
35 25 34 
35 30 34 
35 16 34 
35 7 34 
35 23 34 
1 9 35 
1 29 35 
1 21 35 
1 3 35 
1 2 35 
1 32 35 
1 20 35 
1 24 35 
1 25 35 
1 35 35 
1 22 35 
2 3 35 
2 13 35 
2 10 35 
2 29 35 
2 22 35 
2 21 35 
2 7 35 
2 9 35 
2 24 35 
2 26 35 
2 28 35 
2 5 35 
2 32 35 
2 4 35 
2 33 35 
2 35 35 
2 23 35 
2 25 35 
2 19 35 
2 20 35 
2 31 35 
2 12 35 
2 30 35 
2 6 35 
2 1 35 
2 11 35 
2 15 35 
2 27 35 
2 14 35 
2 8 35 
2 16 35 
3 2 35 
3 15 35 
3 25 35 
3 24 35 
3 28 35 
3 22 35 
3 18 35 
3 27 35 
3 9 35 
3 6 35 
3 13 35 
3 14 35 
3 21 35 
3 29 35 
3 31 35 
3 26 35 
3 19 35 
3 32 35 
3 12 35 
3 35 35 
3 20 35 
3 30 35 
3 7 35 
3 4 35 
3 1 35 
3 8 35 
3 16 35 
3 33 35 
3 17 35 
3 23 35 
4 22 35 
4 13 35 
4 9 35 
4 32 35 
4 5 35 
4 2 35 
4 14 35 
4 10 35 
4 30 35 
4 35 35 
4 21 35 
4 29 35 
4 26 35 
4 33 35 
4 3 35 
4 24 35 
4 19 35 
4 17 35 
4 25 35 
4 28 35 
4 23 35 
4 12 35 
4 6 35 
4 20 35 
4 18 35 
4 27 35 
4 7 35 
5 2 35 
5 24 35 
5 32 35 
5 26 35 
5 35 35 
5 20 35 
5 10 35 
5 11 35 
5 6 35 
5 4 35 
5 25 35 
5 30 35 
5 29 35 
5 12 35 
5 17 35 
5 9 35 
5 33 35 
5 19 35 
5 13 35 
6 18 35 
6 12 35 
6 24 35 
6 22 35 
6 3 35 
6 26 35 
6 29 35 
6 14 35 
6 13 35 
6 21 35 
6 20 35 
6 9 35 
6 32 35 
6 33 35 
6 2 35 
6 5 35 
6 28 35 
6 25 35 
6 7 35 
6 4 35 
6 30 35 
6 10 35 
6 23 35 
6 1 35 
6 8 35 
7 24 35 
7 2 35 
7 29 35 
7 5 35 
7 32 35 
7 3 35 
7 33 35 
7 6 35 
7 9 35 
7 14 35 
7 22 35 
7 28 35 
7 1 35 
7 20 35 
7 35 35 
7 25 35 
7 30 35 
7 21 35 
7 10 35 
7 31 35 
7 4 35 
9 33 35 
9 22 35 
9 29 35 
9 28 35 
9 26 35 
9 4 35 
9 3 35 
9 21 35 
9 2 35 
9 13 35 
9 25 35 
9 20 35 
9 14 35 
9 18 35 
9 35 35 
9 24 35 
9 31 35 
9 12 35 
9 1 35 
9 30 35 
9 15 35 
9 6 35 
9 32 35 
9 23 35 
9 7 35 
9 27 35 
9 10 35 
9 16 35 
9 5 35 
9 11 35 
10 21 35 
10 2 35 
10 13 35 
10 35 35 
10 32 35 
10 26 35 
10 12 35 
10 22 35 
10 4 35 
10 25 35 
10 23 35 
10 30 35 
10 6 35 
10 20 35 
10 29 35 
10 14 35 
10 28 35 
10 9 35 
10 5 35 
10 24 35 
10 7 35 
10 3 35 
10 15 35 
10 11 35 
11 17 35 
11 15 35 
11 34 35 
11 16 35 
11 31 35 
11 8 35 
11 23 35 
11 1 35 
11 19 35 
11 27 35 
11 18 35 
11 33 35 
11 30 35 
11 6 35 
12 26 35 
12 6 35 
12 22 35 
12 21 35 
12 32 35 
12 13 35 
12 18 35 
12 11 35 
12 29 35 
12 14 35 
12 35 35 
12 3 35 
12 7 35 
12 20 35 
12 28 35 
12 23 35 
12 4 35 
12 1 35 
12 30 35 
12 15 35 
12 17 35 
12 34 35 
12 31 35 
12 27 35 
12 8 35 
12 16 35 
13 10 35 
13 24 35 
13 2 35 
13 26 35 
13 35 35 
13 4 35 
13 33 35 
13 7 35 
13 3 35 
13 22 35 
13 21 35 
13 6 35 
13 19 35 
13 29 35 
13 20 35 
13 30 35 
13 15 35 
13 18 35 
13 27 35 
13 16 35 
13 32 35 
13 31 35 
14 32 35 
14 28 35 
14 24 35 
14 12 35 
14 5 35 
14 26 35 
14 9 35 
14 3 35 
14 35 35 
14 29 35 
14 21 35 
14 33 35 
14 6 35 
14 4 35 
14 18 35 
14 20 35 
14 25 35 
14 15 35 
14 11 35 
14 30 35 
14 31 35 
14 22 35 
14 10 35 
14 23 35 
14 27 35 
14 2 35 
14 1 35 
14 34 35 
14 7 35 
14 13 35 
15 9 35 
15 11 35 
15 3 35 
15 30 35 
15 21 35 
15 31 35 
15 13 35 
15 5 35 
15 14 35 
15 26 35 
15 22 35 
15 2 35 
15 34 35 
15 10 35 
15 27 35 
16 22 35 
16 35 35 
16 9 35 
16 32 35 
17 34 35 
17 23 35 
17 8 35 
17 4 35 
17 11 35 
17 19 35 
17 18 35 
17 3 35 
17 5 35 
18 22 35 
18 21 35 
18 12 35 
18 9 35 
18 35 35 
18 19 35 
18 6 35 
18 26 35 
18 20 35 
18 11 35 
18 5 35 
18 25 35 
18 17 35 
19 26 35 
19 22 35 
19 13 35 
19 3 35 
19 18 35 
19 2 35 
19 4 35 
19 32 35 
19 15 35 
19 1 35 
19 17 35 
19 30 35 
20 9 35 
20 21 35 
20 26 35 
20 18 35 
20 6 35 
20 3 35 
20 5 35 
20 22 35 
20 13 35 
20 34 35 
20 29 35 
20 24 35 
20 14 35 
20 32 35 
20 33 35 
20 30 35 
20 2 35 
20 1 35 
20 15 35 
20 12 35 
20 4 35 
20 19 35 
20 7 35 
20 23 35 
20 10 35 
20 31 35 
20 27 35 
20 25 35 
20 28 35 
20 11 35 
21 18 35 
21 24 35 
21 2 35 
21 10 35 
21 12 35 
21 25 35 
21 14 35 
21 9 35 
21 29 35 
21 22 35 
21 26 35 
21 13 35 
21 35 35 
21 6 35 
21 32 35 
21 20 35 
21 3 35 
21 30 35 
21 33 35 
21 4 35 
21 31 35 
21 15 35 
21 1 35 
21 7 35 
21 5 35 
21 27 35 
22 9 35 
22 26 35 
22 18 35 
22 2 35 
22 6 35 
22 19 35 
22 25 35 
22 35 35 
22 12 35 
22 4 35 
22 33 35 
22 30 35 
22 3 35 
22 21 35 
22 29 35 
22 13 35 
22 24 35 
22 20 35 
22 32 35 
22 28 35 
22 10 35 
22 27 35 
22 15 35 
22 16 35 
22 31 35 
22 14 35 
22 7 35 
22 34 35 
23 29 35 
23 34 35 
23 2 35 
23 7 35 
23 5 35 
23 10 35 
23 14 35 
23 9 35 
23 4 35 
23 20 35 
23 12 35 
23 6 35 
23 17 35 
23 11 35 
23 32 35 
23 1 35 
24 28 35 
24 29 35 
24 6 35 
24 35 35 
24 13 35 
24 21 35 
24 26 35 
24 3 35 
24 2 35 
24 22 35 
24 27 35 
24 33 35 
24 5 35 
24 9 35 
24 7 35 
24 32 35 
24 4 35 
24 20 35 
24 14 35 
24 25 35 
24 30 35 
24 1 35 
24 10 35 
24 23 35 
24 18 35 
24 15 35 
25 22 35 
25 9 35 
25 13 35 
25 3 35 
25 26 35 
25 2 35 
25 29 35 
25 24 35 
25 28 35 
25 14 35 
25 21 35 
25 32 35 
25 23 35 
25 6 35 
25 35 35 
25 33 35 
25 4 35 
25 5 35 
25 10 35 
25 30 35 
25 27 35 
25 18 35 
25 31 35 
25 7 35 
25 34 35 
25 20 35 
25 12 35 
25 1 35 
26 12 35 
26 22 35 
26 19 35 
26 9 35 
26 13 35 
26 10 35 
26 5 35 
26 6 35 
26 33 35 
26 21 35 
26 14 35 
26 24 35 
26 23 35 
26 2 35 
26 35 35 
26 25 35 
26 27 35 
26 32 35 
26 20 35 
26 3 35 
26 29 35 
26 7 35 
26 28 35 
26 4 35 
26 30 35 
26 31 35 
26 15 35 
26 18 35 
27 35 35 
27 24 35 
27 26 35 
27 7 35 
27 3 35 
27 32 35 
27 25 35 
27 13 35 
27 9 35 
27 30 35 
27 4 35 
27 2 35 
27 14 35 
27 29 35 
27 34 35 
27 19 35 
27 21 35 
27 17 35 
27 10 35 
27 6 35 
28 2 35 
28 24 35 
28 9 35 
28 35 35 
28 14 35 
28 12 35 
28 3 35 
28 29 35 
28 22 35 
28 26 35 
28 6 35 
28 32 35 
28 25 35 
28 30 35 
28 5 35 
28 10 35 
28 4 35 
28 13 35 
28 20 35 
28 23 35 
29 32 35 
29 24 35 
29 35 35 
29 23 35 
29 2 35 
29 7 35 
29 9 35 
29 6 35 
29 21 35 
29 22 35 
29 14 35 
29 33 35 
29 12 35 
29 3 35 
29 27 35 
29 18 35 
29 26 35 
29 13 35 
29 28 35 
29 10 35 
29 30 35 
29 4 35 
29 25 35 
29 1 35 
29 11 35 
29 5 35 
29 20 35 
29 31 35 
30 22 35 
30 4 35 
30 13 35 
30 26 35 
30 21 35 
30 29 35 
30 15 35 
30 3 35 
30 2 35 
30 9 35 
30 14 35 
30 20 35 
30 28 35 
30 35 35 
30 6 35 
30 10 35 
30 27 35 
30 25 35 
30 24 35 
30 32 35 
30 12 35 
30 5 35 
30 33 35 
31 9 35 
31 3 35 
31 11 35 
31 15 35 
31 21 35 
31 22 35 
31 26 35 
31 29 35 
31 32 35 
31 34 35 
31 25 35 
31 14 35 
31 2 35 
31 12 35 
31 20 35 
32 14 35 
32 10 35 
32 29 35 
32 5 35 
32 12 35 
32 2 35 
32 35 35 
32 4 35 
32 26 35 
32 21 35 
32 22 35 
32 3 35 
32 7 35 
32 6 35 
32 24 35 
32 9 35 
32 28 35 
32 25 35 
32 20 35 
32 27 35 
32 19 35 
32 1 35 
32 31 35 
32 34 35 
32 30 35 
32 13 35 
32 15 35 
32 23 35 
32 33 35 
33 9 35 
33 24 35 
33 22 35 
33 35 35 
33 14 35 
33 29 35 
33 2 35 
33 28 35 
33 21 35 
33 4 35 
33 20 35 
33 6 35 
33 25 35 
33 13 35 
33 26 35 
33 7 35 
33 32 35 
34 14 35 
34 8 35 
34 32 35 
34 22 35 
34 10 35 
34 20 35 
34 23 35 
34 35 35 
35 24 35 
35 29 35 
35 27 35 
35 22 35 
35 13 35 
35 28 35 
35 10 35 
35 33 35 
35 21 35 
35 9 35 
35 32 35 
35 14 35 
35 26 35 
35 5 35 
35 2 35 
35 18 35 
35 12 35 
35 4 35 
35 3 35 
35 25 35 
35 30 35 
35 16 35 
35 7 35 
35 23 35 
35 11 35 
35 6 35 
1 9 36 
1 29 36 
1 21 36 
1 3 36 
1 2 36 
1 32 36 
1 20 36 
1 24 36 
1 25 36 
1 22 36 
1 4 36 
2 3 36 
2 13 36 
2 10 36 
2 29 36 
2 22 36 
2 21 36 
2 7 36 
2 9 36 
2 24 36 
2 26 36 
2 28 36 
2 5 36 
2 32 36 
2 4 36 
2 33 36 
2 35 36 
2 23 36 
2 25 36 
2 19 36 
2 20 36 
2 31 36 
2 30 36 
2 6 36 
2 1 36 
2 15 36 
2 27 36 
2 14 36 
2 8 36 
2 16 36 
3 2 36 
3 15 36 
3 25 36 
3 24 36 
3 28 36 
3 22 36 
3 18 36 
3 27 36 
3 9 36 
3 6 36 
3 13 36 
3 14 36 
3 21 36 
3 29 36 
3 31 36 
3 26 36 
3 19 36 
3 32 36 
3 12 36 
3 35 36 
3 20 36 
3 30 36 
3 7 36 
3 4 36 
3 1 36 
3 16 36 
3 33 36 
3 17 36 
3 23 36 
3 10 36 
4 22 36 
4 13 36 
4 9 36 
4 32 36 
4 5 36 
4 2 36 
4 14 36 
4 10 36 
4 30 36 
4 35 36 
4 21 36 
4 29 36 
4 26 36 
4 33 36 
4 3 36 
4 24 36 
4 19 36 
4 17 36 
4 25 36 
4 28 36 
4 23 36 
4 12 36 
4 6 36 
4 20 36 
4 27 36 
4 7 36 
4 15 36 
5 2 36 
5 24 36 
5 32 36 
5 26 36 
5 35 36 
5 20 36 
5 10 36 
5 11 36 
5 6 36 
5 4 36 
5 25 36 
5 30 36 
5 29 36 
5 12 36 
5 9 36 
5 33 36 
5 19 36 
5 13 36 
5 21 36 
6 18 36 
6 12 36 
6 24 36 
6 22 36 
6 3 36 
6 26 36 
6 29 36 
6 14 36 
6 13 36 
6 21 36 
6 20 36 
6 9 36 
6 32 36 
6 33 36 
6 2 36 
6 5 36 
6 28 36 
6 25 36 
6 7 36 
6 4 36 
6 30 36 
6 10 36 
6 23 36 
6 8 36 
6 27 36 
7 24 36 
7 2 36 
7 29 36 
7 5 36 
7 32 36 
7 3 36 
7 33 36 
7 6 36 
7 9 36 
7 14 36 
7 22 36 
7 28 36 
7 1 36 
7 20 36 
7 35 36 
7 25 36 
7 30 36 
7 21 36 
7 10 36 
7 31 36 
7 4 36 
7 15 36 
7 8 36 
9 33 36 
9 22 36 
9 29 36 
9 28 36 
9 26 36 
9 4 36 
9 3 36 
9 21 36 
9 2 36 
9 25 36 
9 20 36 
9 14 36 
9 18 36 
9 35 36 
9 24 36 
9 31 36 
9 12 36 
9 1 36 
9 30 36 
9 15 36 
9 6 36 
9 32 36 
9 23 36 
9 7 36 
9 27 36 
9 10 36 
9 16 36 
9 5 36 
9 11 36 
10 21 36 
10 2 36 
10 13 36 
10 35 36 
10 32 36 
10 26 36 
10 12 36 
10 22 36 
10 4 36 
10 25 36 
10 23 36 
10 30 36 
10 6 36 
10 20 36 
10 29 36 
10 14 36 
10 28 36 
10 9 36 
10 5 36 
10 24 36 
10 7 36 
10 3 36 
10 15 36 
10 27 36 
11 17 36 
11 15 36 
11 34 36 
11 16 36 
11 31 36 
11 8 36 
11 23 36 
11 1 36 
11 19 36 
11 27 36 
11 18 36 
11 33 36 
12 26 36 
12 6 36 
12 22 36 
12 21 36 
12 13 36 
12 18 36 
12 11 36 
12 29 36 
12 14 36 
12 35 36 
12 3 36 
12 7 36 
12 20 36 
12 28 36 
12 23 36 
12 4 36 
12 1 36 
12 15 36 
12 17 36 
12 34 36 
12 31 36 
12 27 36 
12 8 36 
12 16 36 
13 10 36 
13 24 36 
13 2 36 
13 26 36 
13 35 36 
13 4 36 
13 33 36 
13 7 36 
13 3 36 
13 22 36 
13 21 36 
13 6 36 
13 19 36 
13 29 36 
13 20 36 
13 30 36 
13 15 36 
13 27 36 
13 16 36 
13 32 36 
13 31 36 
13 5 36 
14 32 36 
14 28 36 
14 24 36 
14 12 36 
14 5 36 
14 26 36 
14 9 36 
14 3 36 
14 35 36 
14 29 36 
14 21 36 
14 33 36 
14 6 36 
14 4 36 
14 20 36 
14 25 36 
14 15 36 
14 11 36 
14 30 36 
14 31 36 
14 22 36 
14 10 36 
14 23 36 
14 27 36 
14 2 36 
14 34 36 
14 7 36 
14 13 36 
15 9 36 
15 11 36 
15 3 36 
15 30 36 
15 21 36 
15 31 36 
15 13 36 
15 5 36 
15 14 36 
15 26 36 
15 22 36 
15 2 36 
15 34 36 
15 10 36 
15 27 36 
15 8 36 
15 7 36 
16 22 36 
16 35 36 
16 9 36 
16 32 36 
16 26 36 
16 6 36 
17 34 36 
17 23 36 
17 8 36 
17 4 36 
17 11 36 
17 19 36 
17 18 36 
17 3 36 
17 5 36 
17 24 36 
17 9 36 
18 22 36 
18 21 36 
18 12 36 
18 9 36 
18 35 36 
18 19 36 
18 6 36 
18 26 36 
18 20 36 
18 11 36 
18 25 36 
18 17 36 
18 24 36 
19 26 36 
19 22 36 
19 13 36 
19 3 36 
19 18 36 
19 2 36 
19 4 36 
19 32 36 
19 15 36 
19 1 36 
19 17 36 
19 30 36 
19 16 36 
19 6 36 
20 9 36 
20 21 36 
20 26 36 
20 18 36 
20 6 36 
20 3 36 
20 5 36 
20 22 36 
20 13 36 
20 34 36 
20 29 36 
20 24 36 
20 14 36 
20 32 36 
20 33 36 
20 30 36 
20 2 36 
20 1 36 
20 15 36 
20 12 36 
20 4 36 
20 19 36 
20 7 36 
20 23 36 
20 10 36 
20 31 36 
20 27 36 
20 25 36 
20 28 36 
20 11 36 
20 35 36 
20 17 36 
21 18 36 
21 24 36 
21 2 36 
21 10 36 
21 12 36 
21 25 36 
21 14 36 
21 9 36 
21 29 36 
21 22 36 
21 26 36 
21 13 36 
21 35 36 
21 6 36 
21 32 36 
21 20 36 
21 3 36 
21 30 36 
21 33 36 
21 4 36 
21 31 36 
21 15 36 
21 1 36 
21 7 36 
21 27 36 
22 9 36 
22 26 36 
22 18 36 
22 2 36 
22 6 36 
22 19 36 
22 25 36 
22 35 36 
22 12 36 
22 4 36 
22 33 36 
22 30 36 
22 3 36 
22 21 36 
22 29 36 
22 13 36 
22 24 36 
22 20 36 
22 32 36 
22 28 36 
22 10 36 
22 15 36 
22 16 36 
22 31 36 
22 14 36 
22 7 36 
22 34 36 
22 1 36 
23 29 36 
23 34 36 
23 2 36 
23 7 36 
23 5 36 
23 10 36 
23 14 36 
23 9 36 
23 4 36 
23 20 36 
23 12 36 
23 6 36 
23 17 36 
23 11 36 
23 32 36 
23 24 36 
24 28 36 
24 29 36 
24 6 36 
24 35 36 
24 13 36 
24 21 36 
24 26 36 
24 3 36 
24 2 36 
24 22 36 
24 27 36 
24 33 36 
24 5 36 
24 9 36 
24 7 36 
24 32 36 
24 4 36 
24 20 36 
24 14 36 
24 25 36 
24 30 36 
24 1 36 
24 10 36 
24 23 36 
24 15 36 
24 31 36 
25 22 36 
25 9 36 
25 13 36 
25 3 36 
25 26 36 
25 2 36 
25 29 36 
25 24 36 
25 28 36 
25 14 36 
25 21 36 
25 32 36 
25 23 36 
25 6 36 
25 35 36 
25 33 36 
25 4 36 
25 5 36 
25 10 36 
25 30 36 
25 27 36 
25 18 36 
25 31 36 
25 7 36 
25 20 36 
25 12 36 
25 1 36 
25 15 36 
26 12 36 
26 22 36 
26 19 36 
26 9 36 
26 13 36 
26 10 36 
26 5 36 
26 6 36 
26 33 36 
26 21 36 
26 14 36 
26 24 36 
26 23 36 
26 2 36 
26 35 36 
26 25 36 
26 27 36 
26 32 36 
26 20 36 
26 3 36 
26 29 36 
26 7 36 
26 28 36 
26 4 36 
26 30 36 
26 31 36 
26 15 36 
26 18 36 
27 35 36 
27 24 36 
27 26 36 
27 7 36 
27 3 36 
27 32 36 
27 25 36 
27 13 36 
27 9 36 
27 30 36 
27 4 36 
27 2 36 
27 14 36 
27 29 36 
27 34 36 
27 19 36 
27 21 36 
27 17 36 
27 10 36 
27 6 36 
27 23 36 
27 33 36 
28 2 36 
28 24 36 
28 9 36 
28 35 36 
28 14 36 
28 12 36 
28 3 36 
28 29 36 
28 22 36 
28 26 36 
28 6 36 
28 32 36 
28 25 36 
28 30 36 
28 5 36 
28 10 36 
28 4 36 
28 13 36 
28 20 36 
28 7 36 
29 32 36 
29 24 36 
29 35 36 
29 23 36 
29 2 36 
29 7 36 
29 9 36 
29 6 36 
29 21 36 
29 22 36 
29 14 36 
29 33 36 
29 12 36 
29 3 36 
29 27 36 
29 26 36 
29 13 36 
29 28 36 
29 10 36 
29 30 36 
29 4 36 
29 25 36 
29 1 36 
29 5 36 
29 20 36 
29 31 36 
30 22 36 
30 4 36 
30 13 36 
30 26 36 
30 21 36 
30 29 36 
30 15 36 
30 3 36 
30 2 36 
30 9 36 
30 14 36 
30 20 36 
30 28 36 
30 35 36 
30 6 36 
30 10 36 
30 27 36 
30 25 36 
30 24 36 
30 32 36 
30 12 36 
30 5 36 
30 7 36 
31 9 36 
31 3 36 
31 11 36 
31 15 36 
31 21 36 
31 22 36 
31 26 36 
31 29 36 
31 32 36 
31 25 36 
31 14 36 
31 2 36 
31 12 36 
31 20 36 
31 7 36 
32 14 36 
32 10 36 
32 29 36 
32 5 36 
32 12 36 
32 2 36 
32 35 36 
32 4 36 
32 26 36 
32 21 36 
32 22 36 
32 3 36 
32 7 36 
32 6 36 
32 24 36 
32 9 36 
32 28 36 
32 25 36 
32 20 36 
32 27 36 
32 19 36 
32 1 36 
32 31 36 
32 34 36 
32 30 36 
32 13 36 
32 15 36 
32 23 36 
32 33 36 
32 16 36 
32 17 36 
33 9 36 
33 24 36 
33 22 36 
33 35 36 
33 14 36 
33 29 36 
33 2 36 
33 21 36 
33 4 36 
33 20 36 
33 6 36 
33 25 36 
33 13 36 
33 26 36 
33 7 36 
33 32 36 
33 12 36 
34 14 36 
34 8 36 
34 32 36 
34 22 36 
34 10 36 
34 20 36 
34 23 36 
34 35 36 
34 16 36 
34 9 36 
35 24 36 
35 29 36 
35 27 36 
35 22 36 
35 13 36 
35 28 36 
35 10 36 
35 33 36 
35 21 36 
35 9 36 
35 32 36 
35 14 36 
35 26 36 
35 5 36 
35 2 36 
35 18 36 
35 12 36 
35 4 36 
35 3 36 
35 25 36 
35 30 36 
35 16 36 
35 7 36 
35 23 36 
35 11 36 
35 6 36 
35 34 36 
35 1 36 
1 9 37 
1 29 37 
1 21 37 
1 3 37 
1 2 37 
1 32 37 
1 20 37 
1 24 37 
1 25 37 
1 22 37 
2 3 37 
2 13 37 
2 10 37 
2 29 37 
2 22 37 
2 21 37 
2 7 37 
2 9 37 
2 24 37 
2 26 37 
2 28 37 
2 5 37 
2 32 37 
2 4 37 
2 33 37 
2 35 37 
2 23 37 
2 25 37 
2 19 37 
2 20 37 
2 31 37 
2 30 37 
2 6 37 
2 1 37 
2 15 37 
2 27 37 
2 14 37 
2 8 37 
2 16 37 
3 2 37 
3 15 37 
3 25 37 
3 24 37 
3 28 37 
3 22 37 
3 27 37 
3 9 37 
3 6 37 
3 13 37 
3 14 37 
3 21 37 
3 29 37 
3 31 37 
3 26 37 
3 19 37 
3 32 37 
3 12 37 
3 35 37 
3 20 37 
3 30 37 
3 7 37 
3 4 37 
3 1 37 
3 33 37 
3 17 37 
3 23 37 
3 10 37 
4 22 37 
4 13 37 
4 9 37 
4 32 37 
4 5 37 
4 2 37 
4 14 37 
4 10 37 
4 30 37 
4 35 37 
4 21 37 
4 29 37 
4 26 37 
4 33 37 
4 3 37 
4 24 37 
4 19 37 
4 17 37 
4 25 37 
4 28 37 
4 23 37 
4 12 37 
4 6 37 
4 20 37 
4 27 37 
4 7 37 
4 15 37 
4 1 37 
5 24 37 
5 32 37 
5 26 37 
5 35 37 
5 20 37 
5 10 37 
5 11 37 
5 6 37 
5 4 37 
5 25 37 
5 30 37 
5 29 37 
5 12 37 
5 9 37 
5 33 37 
5 19 37 
5 13 37 
6 18 37 
6 12 37 
6 24 37 
6 22 37 
6 3 37 
6 26 37 
6 29 37 
6 14 37 
6 13 37 
6 21 37 
6 20 37 
6 9 37 
6 32 37 
6 33 37 
6 2 37 
6 5 37 
6 28 37 
6 25 37 
6 7 37 
6 4 37 
6 30 37 
6 10 37 
6 23 37 
6 27 37 
6 16 37 
7 24 37 
7 2 37 
7 29 37 
7 5 37 
7 32 37 
7 3 37 
7 33 37 
7 6 37 
7 9 37 
7 14 37 
7 22 37 
7 28 37 
7 1 37 
7 20 37 
7 35 37 
7 25 37 
7 30 37 
7 21 37 
7 10 37 
7 31 37 
7 4 37 
7 15 37 
7 8 37 
7 16 37 
7 34 37 
9 33 37 
9 22 37 
9 29 37 
9 28 37 
9 26 37 
9 4 37 
9 3 37 
9 21 37 
9 2 37 
9 25 37 
9 20 37 
9 14 37 
9 18 37 
9 35 37 
9 24 37 
9 31 37 
9 12 37 
9 1 37 
9 30 37 
9 15 37 
9 6 37 
9 32 37 
9 23 37 
9 7 37 
9 27 37 
9 10 37 
9 16 37 
9 5 37 
9 11 37 
9 17 37 
9 34 37 
10 21 37 
10 2 37 
10 13 37 
10 35 37 
10 32 37 
10 26 37 
10 22 37 
10 4 37 
10 25 37 
10 23 37 
10 30 37 
10 6 37 
10 20 37 
10 29 37 
10 14 37 
10 28 37 
10 9 37 
10 5 37 
10 24 37 
10 7 37 
10 3 37 
10 15 37 
10 27 37 
10 34 37 
11 17 37 
11 15 37 
11 34 37 
11 16 37 
11 31 37 
11 8 37 
11 23 37 
11 1 37 
11 19 37 
11 27 37 
11 18 37 
11 33 37 
11 28 37 
12 26 37 
12 6 37 
12 22 37 
12 21 37 
12 13 37 
12 18 37 
12 11 37 
12 29 37 
12 14 37 
12 35 37 
12 3 37 
12 7 37 
12 20 37 
12 28 37 
12 23 37 
12 4 37 
12 1 37 
12 15 37 
12 17 37 
12 34 37 
12 31 37 
12 27 37 
12 8 37 
12 16 37 
12 2 37 
12 9 37 
13 10 37 
13 24 37 
13 2 37 
13 26 37 
13 35 37 
13 4 37 
13 33 37 
13 22 37 
13 21 37 
13 6 37 
13 19 37 
13 29 37 
13 20 37 
13 30 37 
13 15 37 
13 27 37 
13 16 37 
13 32 37 
13 31 37 
13 5 37 
14 32 37 
14 28 37 
14 24 37 
14 12 37 
14 5 37 
14 26 37 
14 9 37 
14 3 37 
14 35 37 
14 29 37 
14 21 37 
14 33 37 
14 20 37 
14 25 37 
14 15 37 
14 11 37 
14 30 37 
14 31 37 
14 22 37 
14 10 37 
14 23 37 
14 27 37 
14 2 37 
14 34 37 
14 7 37 
14 13 37 
15 9 37 
15 11 37 
15 3 37 
15 30 37 
15 21 37 
15 31 37 
15 13 37 
15 5 37 
15 14 37 
15 26 37 
15 22 37 
15 2 37 
15 34 37 
15 10 37 
15 27 37 
15 7 37 
15 18 37 
16 22 37 
16 35 37 
16 9 37 
16 32 37 
17 34 37 
17 23 37 
17 8 37 
17 4 37 
17 11 37 
17 19 37 
17 18 37 
17 3 37 
17 5 37 
17 9 37 
17 12 37 
18 22 37 
18 21 37 
18 12 37 
18 9 37 
18 35 37 
18 19 37 
18 6 37 
18 26 37 
18 20 37 
18 11 37 
18 25 37 
18 17 37 
18 24 37 
18 3 37 
18 28 37 
19 26 37 
19 22 37 
19 13 37 
19 3 37 
19 18 37 
19 2 37 
19 4 37 
19 32 37 
19 15 37 
19 1 37 
19 17 37 
19 30 37 
19 16 37 
19 21 37 
20 9 37 
20 21 37 
20 26 37 
20 18 37 
20 6 37 
20 3 37 
20 5 37 
20 22 37 
20 13 37 
20 34 37 
20 29 37 
20 24 37 
20 14 37 
20 32 37 
20 33 37 
20 30 37 
20 2 37 
20 1 37 
20 15 37 
20 12 37 
20 4 37 
20 19 37 
20 7 37 
20 23 37 
20 10 37 
20 31 37 
20 27 37 
20 25 37 
20 28 37 
20 11 37 
20 17 37 
20 16 37 
21 18 37 
21 24 37 
21 2 37 
21 10 37 
21 12 37 
21 25 37 
21 14 37 
21 9 37 
21 29 37 
21 22 37 
21 26 37 
21 13 37 
21 35 37 
21 6 37 
21 32 37 
21 20 37 
21 3 37 
21 30 37 
21 33 37 
21 4 37 
21 31 37 
21 15 37 
21 1 37 
21 7 37 
21 27 37 
21 5 37 
21 28 37 
22 9 37 
22 26 37 
22 18 37 
22 2 37 
22 6 37 
22 19 37 
22 25 37 
22 35 37 
22 12 37 
22 4 37 
22 33 37 
22 30 37 
22 3 37 
22 21 37 
22 29 37 
22 13 37 
22 24 37 
22 20 37 
22 32 37 
22 28 37 
22 10 37 
22 15 37 
22 16 37 
22 31 37 
22 14 37 
22 7 37 
22 34 37 
22 1 37 
23 29 37 
23 34 37 
23 2 37 
23 7 37 
23 5 37 
23 10 37 
23 14 37 
23 9 37 
23 4 37 
23 20 37 
23 12 37 
23 6 37 
23 17 37 
23 11 37 
23 24 37 
23 26 37 
24 28 37 
24 29 37 
24 6 37 
24 35 37 
24 13 37 
24 21 37 
24 26 37 
24 3 37 
24 2 37 
24 22 37 
24 27 37 
24 33 37 
24 5 37 
24 9 37 
24 7 37 
24 32 37 
24 4 37 
24 20 37 
24 14 37 
24 25 37 
24 30 37 
24 1 37 
24 10 37 
24 23 37 
24 15 37 
24 18 37 
25 22 37 
25 9 37 
25 13 37 
25 3 37 
25 26 37 
25 2 37 
25 29 37 
25 24 37 
25 28 37 
25 14 37 
25 21 37 
25 32 37 
25 6 37 
25 35 37 
25 33 37 
25 4 37 
25 5 37 
25 10 37 
25 30 37 
25 27 37 
25 18 37 
25 31 37 
25 7 37 
25 20 37 
25 12 37 
25 1 37 
25 15 37 
25 19 37 
26 12 37 
26 22 37 
26 19 37 
26 9 37 
26 13 37 
26 10 37 
26 5 37 
26 6 37 
26 33 37 
26 21 37 
26 14 37 
26 24 37 
26 23 37 
26 2 37 
26 35 37 
26 25 37 
26 27 37 
26 32 37 
26 20 37 
26 3 37 
26 29 37 
26 7 37 
26 28 37 
26 4 37 
26 30 37 
26 31 37 
26 15 37 
26 18 37 
26 16 37 
26 11 37 
27 35 37 
27 24 37 
27 26 37 
27 7 37 
27 3 37 
27 32 37 
27 25 37 
27 13 37 
27 9 37 
27 30 37 
27 4 37 
27 2 37 
27 14 37 
27 29 37 
27 34 37 
27 19 37 
27 21 37 
27 17 37 
27 10 37 
27 6 37 
27 23 37 
27 33 37 
27 28 37 
27 22 37 
28 2 37 
28 24 37 
28 9 37 
28 35 37 
28 14 37 
28 12 37 
28 3 37 
28 29 37 
28 22 37 
28 26 37 
28 6 37 
28 32 37 
28 25 37 
28 30 37 
28 5 37 
28 10 37 
28 4 37 
28 13 37 
28 20 37 
28 7 37 
28 23 37 
28 21 37 
29 32 37 
29 24 37 
29 35 37 
29 23 37 
29 2 37 
29 7 37 
29 9 37 
29 6 37 
29 21 37 
29 22 37 
29 14 37 
29 33 37 
29 12 37 
29 3 37 
29 27 37 
29 26 37 
29 13 37 
29 28 37 
29 10 37 
29 30 37 
29 4 37 
29 25 37 
29 1 37 
29 5 37 
29 20 37 
29 31 37 
29 15 37 
29 18 37 
30 22 37 
30 4 37 
30 13 37 
30 26 37 
30 21 37 
30 29 37 
30 15 37 
30 3 37 
30 2 37 
30 9 37 
30 14 37 
30 20 37 
30 28 37 
30 35 37 
30 6 37 
30 10 37 
30 27 37 
30 25 37 
30 24 37 
30 32 37 
30 5 37 
30 7 37 
30 19 37 
31 9 37 
31 3 37 
31 11 37 
31 15 37 
31 21 37 
31 22 37 
31 26 37 
31 29 37 
31 32 37 
31 25 37 
31 14 37 
31 2 37 
31 12 37 
31 20 37 
31 7 37 
31 24 37 
31 13 37 
32 14 37 
32 10 37 
32 29 37 
32 5 37 
32 12 37 
32 2 37 
32 35 37 
32 4 37 
32 26 37 
32 21 37 
32 22 37 
32 3 37 
32 7 37 
32 6 37 
32 24 37 
32 9 37 
32 28 37 
32 25 37 
32 20 37 
32 27 37 
32 19 37 
32 1 37 
32 31 37 
32 34 37 
32 30 37 
32 13 37 
32 15 37 
32 23 37 
32 33 37 
32 16 37 
32 17 37 
33 9 37 
33 24 37 
33 22 37 
33 35 37 
33 14 37 
33 29 37 
33 2 37 
33 21 37 
33 4 37 
33 20 37 
33 6 37 
33 25 37 
33 13 37 
33 26 37 
33 7 37 
33 32 37 
33 12 37 
33 3 37 
33 27 37 
34 14 37 
34 8 37 
34 32 37 
34 22 37 
34 10 37 
34 20 37 
34 23 37 
34 35 37 
34 16 37 
34 9 37 
34 3 37 
34 29 37 
35 24 37 
35 29 37 
35 27 37 
35 22 37 
35 13 37 
35 28 37 
35 10 37 
35 33 37 
35 21 37 
35 9 37 
35 32 37 
35 14 37 
35 26 37 
35 5 37 
35 2 37 
35 18 37 
35 12 37 
35 4 37 
35 3 37 
35 25 37 
35 30 37 
35 16 37 
35 7 37 
35 23 37 
35 11 37 
35 34 37 
35 1 37 
35 20 37 
1 9 38 
1 29 38 
1 21 38 
1 3 38 
1 2 38 
1 20 38 
1 24 38 
1 22 38 
2 3 38 
2 13 38 
2 10 38 
2 29 38 
2 22 38 
2 21 38 
2 7 38 
2 9 38 
2 24 38 
2 26 38 
2 28 38 
2 5 38 
2 32 38 
2 4 38 
2 33 38 
2 35 38 
2 23 38 
2 25 38 
2 19 38 
2 20 38 
2 31 38 
2 30 38 
2 6 38 
2 1 38 
2 15 38 
2 27 38 
2 14 38 
3 2 38 
3 15 38 
3 25 38 
3 24 38 
3 28 38 
3 22 38 
3 27 38 
3 9 38 
3 6 38 
3 13 38 
3 14 38 
3 21 38 
3 29 38 
3 31 38 
3 26 38 
3 19 38 
3 32 38 
3 12 38 
3 35 38 
3 20 38 
3 30 38 
3 7 38 
3 4 38 
3 1 38 
3 33 38 
3 17 38 
3 23 38 
3 10 38 
3 34 38 
3 18 38 
4 22 38 
4 13 38 
4 9 38 
4 32 38 
4 5 38 
4 2 38 
4 10 38 
4 30 38 
4 35 38 
4 21 38 
4 29 38 
4 26 38 
4 33 38 
4 3 38 
4 24 38 
4 19 38 
4 17 38 
4 25 38 
4 28 38 
4 23 38 
4 12 38 
4 6 38 
4 20 38 
4 27 38 
4 7 38 
4 1 38 
5 24 38 
5 32 38 
5 26 38 
5 35 38 
5 20 38 
5 10 38 
5 11 38 
5 6 38 
5 4 38 
5 25 38 
5 30 38 
5 29 38 
5 12 38 
5 9 38 
5 33 38 
5 19 38 
5 13 38 
5 3 38 
5 18 38 
6 18 38 
6 12 38 
6 24 38 
6 22 38 
6 3 38 
6 26 38 
6 29 38 
6 14 38 
6 13 38 
6 21 38 
6 20 38 
6 9 38 
6 32 38 
6 33 38 
6 2 38 
6 5 38 
6 28 38 
6 25 38 
6 7 38 
6 4 38 
6 30 38 
6 10 38 
6 23 38 
6 27 38 
6 16 38 
6 17 38 
7 24 38 
7 2 38 
7 29 38 
7 5 38 
7 32 38 
7 3 38 
7 33 38 
7 6 38 
7 9 38 
7 14 38 
7 22 38 
7 28 38 
7 1 38 
7 20 38 
7 35 38 
7 25 38 
7 30 38 
7 21 38 
7 10 38 
7 31 38 
7 4 38 
7 15 38 
7 8 38 
7 16 38 
7 34 38 
7 19 38 
7 13 38 
9 33 38 
9 22 38 
9 29 38 
9 28 38 
9 26 38 
9 4 38 
9 3 38 
9 21 38 
9 2 38 
9 25 38 
9 20 38 
9 14 38 
9 18 38 
9 35 38 
9 24 38 
9 31 38 
9 12 38 
9 1 38 
9 30 38 
9 15 38 
9 6 38 
9 32 38 
9 23 38 
9 7 38 
9 27 38 
9 10 38 
9 16 38 
9 5 38 
9 11 38 
9 17 38 
9 34 38 
9 8 38 
10 21 38 
10 2 38 
10 13 38 
10 35 38 
10 32 38 
10 26 38 
10 22 38 
10 4 38 
10 25 38 
10 23 38 
10 30 38 
10 6 38 
10 20 38 
10 29 38 
10 14 38 
10 28 38 
10 9 38 
10 5 38 
10 24 38 
10 7 38 
10 3 38 
10 15 38 
10 27 38 
10 34 38 
10 33 38 
10 12 38 
11 17 38 
11 15 38 
11 34 38 
11 16 38 
11 31 38 
11 8 38 
11 23 38 
11 1 38 
11 19 38 
11 18 38 
11 33 38 
11 28 38 
11 5 38 
12 26 38 
12 6 38 
12 22 38 
12 21 38 
12 13 38 
12 18 38 
12 11 38 
12 29 38 
12 14 38 
12 35 38 
12 3 38 
12 7 38 
12 20 38 
12 28 38 
12 23 38 
12 4 38 
12 1 38 
12 15 38 
12 17 38 
12 34 38 
12 31 38 
12 27 38 
12 8 38 
12 16 38 
12 2 38 
12 9 38 
12 24 38 
13 10 38 
13 24 38 
13 2 38 
13 26 38 
13 35 38 
13 4 38 
13 33 38 
13 22 38 
13 21 38 
13 6 38 
13 19 38 
13 29 38 
13 30 38 
13 15 38 
13 27 38 
13 32 38 
13 31 38 
13 5 38 
14 32 38 
14 28 38 
14 24 38 
14 12 38 
14 5 38 
14 26 38 
14 9 38 
14 3 38 
14 35 38 
14 29 38 
14 21 38 
14 33 38 
14 20 38 
14 25 38 
14 15 38 
14 30 38 
14 31 38 
14 22 38 
14 10 38 
14 23 38 
14 27 38 
14 2 38 
14 34 38 
14 7 38 
14 13 38 
14 18 38 
15 9 38 
15 11 38 
15 3 38 
15 30 38 
15 21 38 
15 31 38 
15 13 38 
15 14 38 
15 26 38 
15 22 38 
15 2 38 
15 34 38 
15 10 38 
15 27 38 
15 7 38 
15 18 38 
15 8 38 
16 22 38 
16 35 38 
16 9 38 
16 32 38 
16 24 38 
16 21 38 
17 34 38 
17 23 38 
17 8 38 
17 4 38 
17 11 38 
17 19 38 
17 18 38 
17 5 38 
17 9 38 
17 12 38 
17 15 38 
18 22 38 
18 21 38 
18 12 38 
18 9 38 
18 35 38 
18 19 38 
18 6 38 
18 26 38 
18 20 38 
18 11 38 
18 25 38 
18 17 38 
18 24 38 
18 3 38 
18 28 38 
18 15 38 
18 29 38 
19 26 38 
19 22 38 
19 13 38 
19 3 38 
19 18 38 
19 2 38 
19 4 38 
19 32 38 
19 1 38 
19 17 38 
19 30 38 
19 16 38 
19 21 38 
19 9 38 
20 9 38 
20 21 38 
20 26 38 
20 18 38 
20 6 38 
20 3 38 
20 5 38 
20 22 38 
20 13 38 
20 34 38 
20 29 38 
20 24 38 
20 14 38 
20 32 38 
20 33 38 
20 30 38 
20 2 38 
20 1 38 
20 12 38 
20 4 38 
20 19 38 
20 7 38 
20 23 38 
20 10 38 
20 31 38 
20 27 38 
20 25 38 
20 28 38 
20 11 38 
20 17 38 
21 18 38 
21 24 38 
21 2 38 
21 10 38 
21 12 38 
21 25 38 
21 14 38 
21 9 38 
21 29 38 
21 22 38 
21 26 38 
21 13 38 
21 35 38 
21 6 38 
21 32 38 
21 20 38 
21 3 38 
21 30 38 
21 33 38 
21 4 38 
21 31 38 
21 15 38 
21 1 38 
21 7 38 
21 27 38 
21 5 38 
21 28 38 
21 19 38 
22 9 38 
22 26 38 
22 18 38 
22 2 38 
22 6 38 
22 19 38 
22 25 38 
22 35 38 
22 12 38 
22 4 38 
22 33 38 
22 30 38 
22 3 38 
22 21 38 
22 29 38 
22 13 38 
22 24 38 
22 20 38 
22 32 38 
22 28 38 
22 10 38 
22 15 38 
22 16 38 
22 31 38 
22 14 38 
22 7 38 
22 34 38 
22 1 38 
22 27 38 
23 29 38 
23 34 38 
23 7 38 
23 5 38 
23 10 38 
23 14 38 
23 9 38 
23 4 38 
23 20 38 
23 12 38 
23 6 38 
23 17 38 
23 11 38 
23 24 38 
23 26 38 
23 3 38 
24 28 38 
24 29 38 
24 6 38 
24 35 38 
24 13 38 
24 21 38 
24 26 38 
24 3 38 
24 2 38 
24 22 38 
24 27 38 
24 33 38 
24 5 38 
24 9 38 
24 7 38 
24 32 38 
24 4 38 
24 20 38 
24 14 38 
24 25 38 
24 30 38 
24 1 38 
24 10 38 
24 23 38 
24 18 38 
24 31 38 
25 22 38 
25 9 38 
25 3 38 
25 26 38 
25 2 38 
25 29 38 
25 24 38 
25 28 38 
25 14 38 
25 21 38 
25 32 38 
25 6 38 
25 35 38 
25 33 38 
25 4 38 
25 5 38 
25 10 38 
25 30 38 
25 27 38 
25 18 38 
25 31 38 
25 7 38 
25 20 38 
25 12 38 
25 1 38 
25 15 38 
25 19 38 
25 23 38 
26 12 38 
26 22 38 
26 19 38 
26 9 38 
26 13 38 
26 10 38 
26 5 38 
26 6 38 
26 33 38 
26 21 38 
26 14 38 
26 24 38 
26 23 38 
26 2 38 
26 35 38 
26 25 38 
26 27 38 
26 32 38 
26 20 38 
26 3 38 
26 29 38 
26 7 38 
26 28 38 
26 4 38 
26 30 38 
26 31 38 
26 15 38 
26 18 38 
26 16 38 
26 11 38 
26 34 38 
27 35 38 
27 24 38 
27 26 38 
27 7 38 
27 32 38 
27 25 38 
27 13 38 
27 30 38 
27 4 38 
27 2 38 
27 14 38 
27 29 38 
27 34 38 
27 19 38 
27 21 38 
27 17 38 
27 10 38 
27 6 38 
27 23 38 
27 33 38 
27 28 38 
27 22 38 
28 2 38 
28 24 38 
28 9 38 
28 35 38 
28 14 38 
28 12 38 
28 3 38 
28 29 38 
28 22 38 
28 26 38 
28 6 38 
28 32 38 
28 25 38 
28 30 38 
28 5 38 
28 10 38 
28 4 38 
28 13 38 
28 20 38 
28 7 38 
28 23 38 
28 21 38 
28 33 38 
28 31 38 
29 32 38 
29 24 38 
29 35 38 
29 23 38 
29 2 38 
29 7 38 
29 9 38 
29 6 38 
29 21 38 
29 22 38 
29 14 38 
29 33 38 
29 12 38 
29 3 38 
29 27 38 
29 26 38 
29 13 38 
29 28 38 
29 10 38 
29 30 38 
29 4 38 
29 25 38 
29 1 38 
29 5 38 
29 20 38 
29 31 38 
29 15 38 
29 18 38 
29 34 38 
29 19 38 
30 22 38 
30 4 38 
30 13 38 
30 26 38 
30 21 38 
30 29 38 
30 15 38 
30 3 38 
30 2 38 
30 9 38 
30 14 38 
30 20 38 
30 28 38 
30 35 38 
30 6 38 
30 10 38 
30 27 38 
30 25 38 
30 24 38 
30 32 38 
30 5 38 
30 7 38 
30 12 38 
31 9 38 
31 11 38 
31 15 38 
31 21 38 
31 22 38 
31 26 38 
31 29 38 
31 32 38 
31 25 38 
31 14 38 
31 2 38 
31 12 38 
31 20 38 
31 7 38 
31 13 38 
32 14 38 
32 10 38 
32 29 38 
32 5 38 
32 12 38 
32 2 38 
32 35 38 
32 4 38 
32 26 38 
32 21 38 
32 22 38 
32 3 38 
32 7 38 
32 6 38 
32 24 38 
32 9 38 
32 28 38 
32 25 38 
32 20 38 
32 27 38 
32 19 38 
32 1 38 
32 31 38 
32 34 38 
32 30 38 
32 13 38 
32 15 38 
32 23 38 
32 33 38 
32 16 38 
32 17 38 
33 9 38 
33 24 38 
33 22 38 
33 35 38 
33 14 38 
33 29 38 
33 2 38 
33 21 38 
33 4 38 
33 20 38 
33 6 38 
33 25 38 
33 13 38 
33 26 38 
33 7 38 
33 32 38 
33 3 38 
33 27 38 
33 10 38 
34 14 38 
34 8 38 
34 32 38 
34 22 38 
34 10 38 
34 20 38 
34 23 38 
34 35 38 
34 16 38 
34 9 38 
34 3 38 
34 29 38 
34 33 38 
34 31 38 
35 24 38 
35 29 38 
35 27 38 
35 22 38 
35 13 38 
35 28 38 
35 10 38 
35 33 38 
35 21 38 
35 9 38 
35 32 38 
35 14 38 
35 26 38 
35 5 38 
35 2 38 
35 18 38 
35 12 38 
35 4 38 
35 3 38 
35 25 38 
35 30 38 
35 16 38 
35 7 38 
35 34 38 
35 1 38 
35 20 38 
1 9 39 
1 29 39 
1 21 39 
1 3 39 
1 20 39 
1 24 39 
1 22 39 
2 3 39 
2 13 39 
2 10 39 
2 29 39 
2 22 39 
2 21 39 
2 7 39 
2 9 39 
2 24 39 
2 26 39 
2 28 39 
2 5 39 
2 32 39 
2 4 39 
2 33 39 
2 35 39 
2 25 39 
2 19 39 
2 20 39 
2 31 39 
2 30 39 
2 6 39 
2 1 39 
2 15 39 
2 27 39 
2 14 39 
2 12 39 
3 2 39 
3 15 39 
3 25 39 
3 24 39 
3 28 39 
3 22 39 
3 27 39 
3 9 39 
3 6 39 
3 13 39 
3 14 39 
3 21 39 
3 29 39 
3 31 39 
3 26 39 
3 19 39 
3 32 39 
3 12 39 
3 35 39 
3 20 39 
3 30 39 
3 7 39 
3 4 39 
3 1 39 
3 33 39 
3 23 39 
3 10 39 
3 34 39 
3 18 39 
3 5 39 
4 22 39 
4 13 39 
4 9 39 
4 32 39 
4 5 39 
4 2 39 
4 10 39 
4 30 39 
4 35 39 
4 21 39 
4 29 39 
4 26 39 
4 33 39 
4 3 39 
4 24 39 
4 19 39 
4 17 39 
4 25 39 
4 28 39 
4 23 39 
4 12 39 
4 6 39 
4 20 39 
4 27 39 
4 7 39 
4 1 39 
4 14 39 
5 24 39 
5 32 39 
5 26 39 
5 35 39 
5 20 39 
5 10 39 
5 6 39 
5 4 39 
5 25 39 
5 30 39 
5 29 39 
5 12 39 
5 9 39 
5 33 39 
5 19 39 
5 13 39 
5 3 39 
5 18 39 
5 15 39 
6 18 39 
6 12 39 
6 24 39 
6 22 39 
6 3 39 
6 26 39 
6 29 39 
6 14 39 
6 13 39 
6 21 39 
6 20 39 
6 9 39 
6 32 39 
6 33 39 
6 2 39 
6 5 39 
6 28 39 
6 25 39 
6 7 39 
6 4 39 
6 30 39 
6 10 39 
6 23 39 
6 27 39 
6 17 39 
7 24 39 
7 2 39 
7 29 39 
7 5 39 
7 32 39 
7 3 39 
7 33 39 
7 6 39 
7 9 39 
7 14 39 
7 22 39 
7 28 39 
7 1 39 
7 20 39 
7 35 39 
7 25 39 
7 30 39 
7 21 39 
7 10 39 
7 31 39 
7 4 39 
7 15 39 
7 8 39 
7 16 39 
7 34 39 
7 19 39 
7 13 39 
7 18 39 
9 33 39 
9 22 39 
9 29 39 
9 28 39 
9 26 39 
9 4 39 
9 3 39 
9 21 39 
9 2 39 
9 25 39 
9 20 39 
9 14 39 
9 18 39 
9 35 39 
9 24 39 
9 31 39 
9 12 39 
9 1 39 
9 30 39 
9 15 39 
9 6 39 
9 32 39 
9 23 39 
9 7 39 
9 27 39 
9 10 39 
9 16 39 
9 5 39 
9 11 39 
9 17 39 
9 34 39 
9 8 39 
9 19 39 
9 13 39 
10 21 39 
10 2 39 
10 13 39 
10 35 39 
10 32 39 
10 26 39 
10 22 39 
10 4 39 
10 25 39 
10 23 39 
10 30 39 
10 6 39 
10 20 39 
10 29 39 
10 14 39 
10 28 39 
10 9 39 
10 5 39 
10 24 39 
10 7 39 
10 3 39 
10 15 39 
10 27 39 
10 34 39 
10 33 39 
10 18 39 
11 17 39 
11 15 39 
11 34 39 
11 16 39 
11 31 39 
11 8 39 
11 23 39 
11 1 39 
11 19 39 
11 18 39 
11 33 39 
11 28 39 
11 5 39 
11 30 39 
11 6 39 
12 26 39 
12 6 39 
12 22 39 
12 21 39 
12 13 39 
12 18 39 
12 29 39 
12 14 39 
12 35 39 
12 3 39 
12 7 39 
12 20 39 
12 28 39 
12 23 39 
12 4 39 
12 1 39 
12 15 39 
12 17 39 
12 34 39 
12 31 39 
12 27 39 
12 8 39 
12 16 39 
12 2 39 
12 9 39 
12 24 39 
12 25 39 
13 10 39 
13 24 39 
13 2 39 
13 26 39 
13 4 39 
13 33 39 
13 22 39 
13 21 39 
13 6 39 
13 19 39 
13 29 39 
13 30 39 
13 15 39 
13 27 39 
13 32 39 
13 31 39 
13 5 39 
13 9 39 
14 32 39 
14 28 39 
14 24 39 
14 12 39 
14 5 39 
14 26 39 
14 9 39 
14 3 39 
14 35 39 
14 29 39 
14 21 39 
14 33 39 
14 20 39 
14 25 39 
14 15 39 
14 30 39 
14 31 39 
14 22 39 
14 10 39 
14 23 39 
14 27 39 
14 2 39 
14 34 39 
14 7 39 
14 13 39 
14 18 39 
14 4 39 
14 17 39 
15 9 39 
15 11 39 
15 3 39 
15 30 39 
15 21 39 
15 31 39 
15 13 39 
15 14 39 
15 26 39 
15 22 39 
15 2 39 
15 10 39 
15 27 39 
15 7 39 
15 18 39 
16 22 39 
16 35 39 
16 9 39 
16 32 39 
17 34 39 
17 23 39 
17 8 39 
17 4 39 
17 11 39 
17 19 39 
17 18 39 
17 5 39 
17 12 39 
17 15 39 
17 20 39 
18 22 39 
18 21 39 
18 12 39 
18 9 39 
18 35 39 
18 19 39 
18 6 39 
18 26 39 
18 20 39 
18 11 39 
18 25 39 
18 17 39 
18 24 39 
18 3 39 
18 15 39 
18 29 39 
18 14 39 
19 26 39 
19 22 39 
19 13 39 
19 3 39 
19 18 39 
19 2 39 
19 4 39 
19 32 39 
19 17 39 
19 30 39 
19 16 39 
19 21 39 
19 9 39 
19 10 39 
20 9 39 
20 21 39 
20 26 39 
20 18 39 
20 6 39 
20 3 39 
20 5 39 
20 22 39 
20 34 39 
20 29 39 
20 24 39 
20 14 39 
20 32 39 
20 33 39 
20 30 39 
20 2 39 
20 1 39 
20 12 39 
20 4 39 
20 19 39 
20 7 39 
20 23 39 
20 10 39 
20 31 39 
20 27 39 
20 25 39 
20 28 39 
20 11 39 
20 17 39 
20 35 39 
21 18 39 
21 24 39 
21 2 39 
21 10 39 
21 12 39 
21 25 39 
21 14 39 
21 9 39 
21 29 39 
21 22 39 
21 26 39 
21 13 39 
21 35 39 
21 6 39 
21 32 39 
21 20 39 
21 3 39 
21 30 39 
21 33 39 
21 4 39 
21 31 39 
21 15 39 
21 1 39 
21 7 39 
21 27 39 
21 5 39 
21 28 39 
21 19 39 
21 16 39 
22 9 39 
22 26 39 
22 18 39 
22 2 39 
22 6 39 
22 19 39 
22 25 39 
22 35 39 
22 12 39 
22 4 39 
22 33 39 
22 30 39 
22 3 39 
22 21 39 
22 29 39 
22 13 39 
22 24 39 
22 20 39 
22 32 39 
22 28 39 
22 10 39 
22 15 39 
22 16 39 
22 31 39 
22 14 39 
22 7 39 
22 34 39 
22 1 39 
22 27 39 
23 29 39 
23 34 39 
23 7 39 
23 5 39 
23 10 39 
23 14 39 
23 9 39 
23 4 39 
23 20 39 
23 12 39 
23 6 39 
23 17 39 
23 11 39 
23 24 39 
23 26 39 
23 3 39 
23 33 39 
23 2 39 
24 28 39 
24 29 39 
24 6 39 
24 35 39 
24 13 39 
24 21 39 
24 26 39 
24 3 39 
24 2 39 
24 22 39 
24 27 39 
24 33 39 
24 5 39 
24 9 39 
24 7 39 
24 32 39 
24 4 39 
24 20 39 
24 14 39 
24 25 39 
24 30 39 
24 1 39 
24 10 39 
24 23 39 
24 18 39 
24 31 39 
24 16 39 
24 12 39 
25 22 39 
25 9 39 
25 3 39 
25 26 39 
25 2 39 
25 29 39 
25 24 39 
25 28 39 
25 14 39 
25 21 39 
25 32 39 
25 6 39 
25 35 39 
25 33 39 
25 4 39 
25 5 39 
25 10 39 
25 30 39 
25 27 39 
25 18 39 
25 31 39 
25 7 39 
25 20 39 
25 12 39 
25 15 39 
25 23 39 
26 12 39 
26 22 39 
26 19 39 
26 9 39 
26 13 39 
26 10 39 
26 5 39 
26 6 39 
26 33 39 
26 21 39 
26 14 39 
26 24 39 
26 23 39 
26 2 39 
26 35 39 
26 25 39 
26 27 39 
26 32 39 
26 20 39 
26 3 39 
26 29 39 
26 7 39 
26 28 39 
26 4 39 
26 30 39 
26 31 39 
26 15 39 
26 18 39 
26 11 39 
26 34 39 
26 17 39 
27 35 39 
27 24 39 
27 26 39 
27 7 39 
27 32 39 
27 25 39 
27 13 39 
27 30 39 
27 4 39 
27 2 39 
27 14 39 
27 29 39 
27 34 39 
27 19 39 
27 17 39 
27 10 39 
27 6 39 
27 23 39 
27 33 39 
27 28 39 
28 2 39 
28 24 39 
28 9 39 
28 35 39 
28 14 39 
28 12 39 
28 3 39 
28 29 39 
28 22 39 
28 26 39 
28 6 39 
28 32 39 
28 25 39 
28 30 39 
28 5 39 
28 10 39 
28 4 39 
28 13 39 
28 20 39 
28 7 39 
28 23 39 
28 21 39 
28 33 39 
28 31 39 
28 18 39 
28 27 39 
29 32 39 
29 24 39 
29 35 39 
29 23 39 
29 2 39 
29 7 39 
29 9 39 
29 6 39 
29 21 39 
29 22 39 
29 14 39 
29 33 39 
29 12 39 
29 3 39 
29 27 39 
29 13 39 
29 28 39 
29 10 39 
29 30 39 
29 4 39 
29 25 39 
29 1 39 
29 5 39 
29 20 39 
29 31 39 
29 15 39 
29 18 39 
29 34 39 
29 19 39 
29 11 39 
30 22 39 
30 4 39 
30 13 39 
30 26 39 
30 21 39 
30 29 39 
30 15 39 
30 3 39 
30 2 39 
30 9 39 
30 14 39 
30 20 39 
30 28 39 
30 35 39 
30 6 39 
30 10 39 
30 27 39 
30 25 39 
30 24 39 
30 32 39 
30 5 39 
30 7 39 
31 9 39 
31 11 39 
31 15 39 
31 26 39 
31 29 39 
31 32 39 
31 25 39 
31 14 39 
31 2 39 
31 12 39 
31 20 39 
31 7 39 
31 13 39 
32 14 39 
32 10 39 
32 29 39 
32 5 39 
32 12 39 
32 2 39 
32 35 39 
32 4 39 
32 26 39 
32 21 39 
32 22 39 
32 3 39 
32 7 39 
32 6 39 
32 24 39 
32 9 39 
32 28 39 
32 25 39 
32 20 39 
32 27 39 
32 19 39 
32 31 39 
32 34 39 
32 30 39 
32 13 39 
32 15 39 
32 23 39 
32 33 39 
32 16 39 
32 17 39 
32 18 39 
33 9 39 
33 24 39 
33 22 39 
33 35 39 
33 14 39 
33 29 39 
33 2 39 
33 21 39 
33 4 39 
33 20 39 
33 6 39 
33 25 39 
33 13 39 
33 26 39 
33 7 39 
33 32 39 
33 3 39 
33 27 39 
33 10 39 
33 5 39 
33 28 39 
34 14 39 
34 8 39 
34 32 39 
34 22 39 
34 10 39 
34 20 39 
34 23 39 
34 35 39 
34 16 39 
34 9 39 
34 3 39 
34 29 39 
34 33 39 
34 31 39 
34 19 39 
34 25 39 
35 24 39 
35 29 39 
35 27 39 
35 22 39 
35 13 39 
35 28 39 
35 10 39 
35 33 39 
35 21 39 
35 9 39 
35 32 39 
35 14 39 
35 26 39 
35 5 39 
35 2 39 
35 18 39 
35 12 39 
35 4 39 
35 3 39 
35 25 39 
35 30 39 
35 16 39 
35 7 39 
35 34 39 
35 20 39 
35 19 39 
1 9 40 
1 29 40 
1 21 40 
1 20 40 
1 24 40 
1 22 40 
1 14 40 
2 3 40 
2 13 40 
2 10 40 
2 29 40 
2 22 40 
2 21 40 
2 7 40 
2 9 40 
2 24 40 
2 26 40 
2 28 40 
2 5 40 
2 32 40 
2 4 40 
2 33 40 
2 35 40 
2 25 40 
2 19 40 
2 20 40 
2 31 40 
2 30 40 
2 6 40 
2 15 40 
2 27 40 
2 14 40 
2 12 40 
2 23 40 
3 2 40 
3 15 40 
3 25 40 
3 24 40 
3 28 40 
3 22 40 
3 9 40 
3 6 40 
3 13 40 
3 14 40 
3 21 40 
3 29 40 
3 26 40 
3 19 40 
3 32 40 
3 12 40 
3 35 40 
3 20 40 
3 30 40 
3 7 40 
3 4 40 
3 1 40 
3 33 40 
3 23 40 
3 10 40 
3 34 40 
3 18 40 
3 5 40 
4 22 40 
4 13 40 
4 9 40 
4 32 40 
4 5 40 
4 2 40 
4 10 40 
4 30 40 
4 35 40 
4 21 40 
4 29 40 
4 26 40 
4 33 40 
4 3 40 
4 24 40 
4 19 40 
4 17 40 
4 25 40 
4 28 40 
4 23 40 
4 12 40 
4 6 40 
4 20 40 
4 27 40 
4 7 40 
4 14 40 
4 16 40 
5 24 40 
5 32 40 
5 26 40 
5 35 40 
5 20 40 
5 10 40 
5 6 40 
5 4 40 
5 25 40 
5 30 40 
5 29 40 
5 9 40 
5 33 40 
5 19 40 
5 13 40 
5 3 40 
5 18 40 
5 15 40 
5 22 40 
6 18 40 
6 12 40 
6 24 40 
6 22 40 
6 3 40 
6 26 40 
6 29 40 
6 14 40 
6 13 40 
6 21 40 
6 20 40 
6 9 40 
6 32 40 
6 33 40 
6 2 40 
6 5 40 
6 28 40 
6 25 40 
6 7 40 
6 4 40 
6 30 40 
6 10 40 
6 23 40 
6 27 40 
6 11 40 
7 24 40 
7 2 40 
7 29 40 
7 5 40 
7 32 40 
7 3 40 
7 33 40 
7 6 40 
7 9 40 
7 14 40 
7 22 40 
7 28 40 
7 20 40 
7 35 40 
7 25 40 
7 30 40 
7 21 40 
7 10 40 
7 31 40 
7 4 40 
7 15 40 
7 16 40 
7 34 40 
7 19 40 
7 13 40 
7 18 40 
9 33 40 
9 22 40 
9 29 40 
9 28 40 
9 26 40 
9 4 40 
9 3 40 
9 21 40 
9 2 40 
9 25 40 
9 20 40 
9 14 40 
9 18 40 
9 35 40 
9 24 40 
9 31 40 
9 12 40 
9 1 40 
9 30 40 
9 15 40 
9 6 40 
9 32 40 
9 23 40 
9 7 40 
9 10 40 
9 16 40 
9 5 40 
9 11 40 
9 34 40 
9 8 40 
9 19 40 
9 13 40 
10 21 40 
10 2 40 
10 13 40 
10 35 40 
10 32 40 
10 26 40 
10 22 40 
10 4 40 
10 25 40 
10 23 40 
10 30 40 
10 6 40 
10 20 40 
10 29 40 
10 14 40 
10 28 40 
10 9 40 
10 5 40 
10 24 40 
10 7 40 
10 3 40 
10 15 40 
10 27 40 
10 34 40 
10 33 40 
10 12 40 
11 17 40 
11 15 40 
11 34 40 
11 16 40 
11 31 40 
11 8 40 
11 23 40 
11 1 40 
11 19 40 
11 18 40 
11 33 40 
11 28 40 
11 5 40 
11 30 40 
11 6 40 
11 27 40 
11 13 40 
12 26 40 
12 6 40 
12 22 40 
12 21 40 
12 13 40 
12 18 40 
12 29 40 
12 14 40 
12 35 40 
12 3 40 
12 7 40 
12 20 40 
12 28 40 
12 23 40 
12 4 40 
12 1 40 
12 15 40 
12 17 40 
12 34 40 
12 31 40 
12 27 40 
12 8 40 
12 16 40 
12 2 40 
12 9 40 
12 24 40 
12 25 40 
12 10 40 
13 10 40 
13 24 40 
13 2 40 
13 26 40 
13 4 40 
13 33 40 
13 21 40 
13 6 40 
13 19 40 
13 29 40 
13 30 40 
13 15 40 
13 27 40 
13 32 40 
13 31 40 
13 5 40 
13 9 40 
14 32 40 
14 28 40 
14 24 40 
14 12 40 
14 5 40 
14 26 40 
14 9 40 
14 3 40 
14 35 40 
14 29 40 
14 21 40 
14 33 40 
14 20 40 
14 25 40 
14 15 40 
14 30 40 
14 31 40 
14 22 40 
14 10 40 
14 23 40 
14 27 40 
14 2 40 
14 34 40 
14 7 40 
14 13 40 
14 18 40 
14 4 40 
14 17 40 
14 19 40 
14 6 40 
15 9 40 
15 11 40 
15 3 40 
15 30 40 
15 21 40 
15 31 40 
15 13 40 
15 14 40 
15 26 40 
15 22 40 
15 2 40 
15 10 40 
15 27 40 
15 7 40 
15 18 40 
15 29 40 
15 12 40 
16 22 40 
16 35 40 
16 9 40 
16 32 40 
16 29 40 
16 2 40 
17 34 40 
17 23 40 
17 8 40 
17 4 40 
17 11 40 
17 19 40 
17 18 40 
17 5 40 
17 12 40 
17 15 40 
17 30 40 
18 22 40 
18 21 40 
18 12 40 
18 9 40 
18 35 40 
18 19 40 
18 6 40 
18 26 40 
18 20 40 
18 11 40 
18 25 40 
18 17 40 
18 24 40 
18 3 40 
18 15 40 
18 29 40 
18 14 40 
18 28 40 
18 32 40 
19 26 40 
19 22 40 
19 13 40 
19 3 40 
19 18 40 
19 2 40 
19 4 40 
19 32 40 
19 17 40 
19 30 40 
19 21 40 
19 9 40 
19 10 40 
19 25 40 
20 9 40 
20 21 40 
20 26 40 
20 18 40 
20 6 40 
20 3 40 
20 5 40 
20 22 40 
20 34 40 
20 29 40 
20 24 40 
20 14 40 
20 32 40 
20 33 40 
20 30 40 
20 2 40 
20 1 40 
20 12 40 
20 4 40 
20 7 40 
20 23 40 
20 10 40 
20 31 40 
20 25 40 
20 28 40 
20 11 40 
20 17 40 
20 35 40 
21 18 40 
21 24 40 
21 2 40 
21 10 40 
21 12 40 
21 25 40 
21 14 40 
21 9 40 
21 29 40 
21 22 40 
21 26 40 
21 13 40 
21 35 40 
21 6 40 
21 32 40 
21 20 40 
21 3 40 
21 30 40 
21 33 40 
21 4 40 
21 31 40 
21 15 40 
21 1 40 
21 7 40 
21 27 40 
21 5 40 
21 28 40 
21 19 40 
21 16 40 
22 9 40 
22 26 40 
22 18 40 
22 2 40 
22 6 40 
22 19 40 
22 25 40 
22 35 40 
22 12 40 
22 4 40 
22 33 40 
22 30 40 
22 3 40 
22 21 40 
22 29 40 
22 13 40 
22 24 40 
22 20 40 
22 32 40 
22 28 40 
22 10 40 
22 15 40 
22 16 40 
22 14 40 
22 7 40 
22 34 40 
22 1 40 
23 29 40 
23 34 40 
23 7 40 
23 5 40 
23 10 40 
23 14 40 
23 4 40 
23 20 40 
23 12 40 
23 6 40 
23 17 40 
23 11 40 
23 24 40 
23 3 40 
23 33 40 
23 2 40 
24 28 40 
24 29 40 
24 6 40 
24 35 40 
24 13 40 
24 21 40 
24 26 40 
24 3 40 
24 2 40 
24 22 40 
24 27 40 
24 33 40 
24 5 40 
24 9 40 
24 7 40 
24 32 40 
24 4 40 
24 20 40 
24 14 40 
24 25 40 
24 30 40 
24 1 40 
24 10 40 
24 23 40 
24 18 40 
24 31 40 
24 12 40 
24 34 40 
25 22 40 
25 9 40 
25 3 40 
25 26 40 
25 2 40 
25 29 40 
25 24 40 
25 28 40 
25 14 40 
25 21 40 
25 32 40 
25 6 40 
25 35 40 
25 33 40 
25 4 40 
25 5 40 
25 10 40 
25 30 40 
25 27 40 
25 18 40 
25 31 40 
25 7 40 
25 20 40 
25 12 40 
25 15 40 
25 23 40 
25 34 40 
26 12 40 
26 22 40 
26 19 40 
26 9 40 
26 13 40 
26 10 40 
26 5 40 
26 6 40 
26 33 40 
26 21 40 
26 14 40 
26 24 40 
26 23 40 
26 2 40 
26 35 40 
26 25 40 
26 27 40 
26 32 40 
26 20 40 
26 3 40 
26 29 40 
26 7 40 
26 28 40 
26 4 40 
26 30 40 
26 31 40 
26 15 40 
26 18 40 
26 11 40 
26 34 40 
27 35 40 
27 24 40 
27 26 40 
27 7 40 
27 32 40 
27 25 40 
27 4 40 
27 2 40 
27 14 40 
27 29 40 
27 34 40 
27 19 40 
27 17 40 
27 10 40 
27 6 40 
27 23 40 
27 33 40 
27 28 40 
28 24 40 
28 9 40 
28 35 40 
28 14 40 
28 12 40 
28 3 40 
28 29 40 
28 22 40 
28 26 40 
28 6 40 
28 32 40 
28 25 40 
28 30 40 
28 5 40 
28 10 40 
28 13 40 
28 20 40 
28 7 40 
28 23 40 
28 21 40 
28 33 40 
28 31 40 
28 18 40 
28 27 40 
29 32 40 
29 24 40 
29 35 40 
29 23 40 
29 2 40 
29 7 40 
29 9 40 
29 6 40 
29 21 40 
29 22 40 
29 14 40 
29 33 40 
29 12 40 
29 3 40 
29 27 40 
29 13 40 
29 28 40 
29 10 40 
29 30 40 
29 4 40 
29 25 40 
29 1 40 
29 5 40 
29 20 40 
29 31 40 
29 18 40 
29 34 40 
29 19 40 
29 11 40 
29 26 40 
30 22 40 
30 4 40 
30 13 40 
30 26 40 
30 21 40 
30 29 40 
30 3 40 
30 2 40 
30 9 40 
30 14 40 
30 20 40 
30 28 40 
30 35 40 
30 6 40 
30 10 40 
30 27 40 
30 25 40 
30 24 40 
30 32 40 
30 5 40 
30 7 40 
30 11 40 
31 9 40 
31 11 40 
31 15 40 
31 26 40 
31 29 40 
31 32 40 
31 25 40 
31 14 40 
31 2 40 
31 12 40 
31 20 40 
31 7 40 
31 13 40 
31 28 40 
31 34 40 
32 14 40 
32 10 40 
32 29 40 
32 5 40 
32 12 40 
32 2 40 
32 35 40 
32 4 40 
32 26 40 
32 21 40 
32 22 40 
32 3 40 
32 7 40 
32 6 40 
32 24 40 
32 9 40 
32 28 40 
32 25 40 
32 20 40 
32 27 40 
32 19 40 
32 31 40 
32 34 40 
32 30 40 
32 13 40 
32 23 40 
32 33 40 
32 16 40 
32 18 40 
33 9 40 
33 24 40 
33 35 40 
33 14 40 
33 29 40 
33 2 40 
33 21 40 
33 4 40 
33 20 40 
33 6 40 
33 25 40 
33 13 40 
33 7 40 
33 32 40 
33 3 40 
33 27 40 
33 10 40 
33 5 40 
33 28 40 
34 14 40 
34 8 40 
34 32 40 
34 22 40 
34 10 40 
34 20 40 
34 23 40 
34 35 40 
34 16 40 
34 9 40 
34 3 40 
34 29 40 
34 33 40 
34 31 40 
34 19 40 
34 25 40 
34 26 40 
34 2 40 
35 24 40 
35 29 40 
35 27 40 
35 22 40 
35 13 40 
35 28 40 
35 10 40 
35 33 40 
35 21 40 
35 9 40 
35 32 40 
35 14 40 
35 26 40 
35 5 40 
35 2 40 
35 18 40 
35 12 40 
35 4 40 
35 3 40 
35 25 40 
35 30 40 
35 16 40 
35 7 40 
35 34 40 
35 20 40 
35 19 40 
35 11 40 
1 9 41 
1 29 41 
1 21 41 
1 20 41 
1 24 41 
1 22 41 
1 10 41 
2 3 41 
2 13 41 
2 10 41 
2 29 41 
2 22 41 
2 21 41 
2 7 41 
2 9 41 
2 24 41 
2 26 41 
2 28 41 
2 32 41 
2 4 41 
2 33 41 
2 35 41 
2 25 41 
2 19 41 
2 20 41 
2 31 41 
2 30 41 
2 6 41 
2 15 41 
2 27 41 
2 14 41 
2 12 41 
2 23 41 
2 34 41 
3 2 41 
3 15 41 
3 25 41 
3 24 41 
3 28 41 
3 22 41 
3 9 41 
3 6 41 
3 14 41 
3 21 41 
3 29 41 
3 26 41 
3 19 41 
3 32 41 
3 12 41 
3 35 41 
3 20 41 
3 30 41 
3 7 41 
3 4 41 
3 33 41 
3 23 41 
3 10 41 
3 34 41 
3 18 41 
3 5 41 
4 22 41 
4 13 41 
4 9 41 
4 32 41 
4 5 41 
4 2 41 
4 10 41 
4 30 41 
4 35 41 
4 21 41 
4 29 41 
4 26 41 
4 33 41 
4 3 41 
4 24 41 
4 19 41 
4 17 41 
4 25 41 
4 28 41 
4 23 41 
4 12 41 
4 6 41 
4 20 41 
4 27 41 
4 7 41 
4 14 41 
4 16 41 
5 24 41 
5 32 41 
5 35 41 
5 20 41 
5 10 41 
5 6 41 
5 4 41 
5 25 41 
5 30 41 
5 29 41 
5 9 41 
5 19 41 
5 13 41 
5 3 41 
5 18 41 
5 15 41 
5 22 41 
6 18 41 
6 12 41 
6 24 41 
6 22 41 
6 3 41 
6 26 41 
6 29 41 
6 14 41 
6 13 41 
6 21 41 
6 20 41 
6 9 41 
6 32 41 
6 33 41 
6 2 41 
6 5 41 
6 28 41 
6 25 41 
6 7 41 
6 4 41 
6 30 41 
6 10 41 
6 23 41 
6 27 41 
6 11 41 
6 1 41 
7 24 41 
7 2 41 
7 29 41 
7 5 41 
7 32 41 
7 3 41 
7 33 41 
7 6 41 
7 9 41 
7 14 41 
7 22 41 
7 28 41 
7 20 41 
7 35 41 
7 25 41 
7 30 41 
7 21 41 
7 10 41 
7 31 41 
7 4 41 
7 15 41 
7 16 41 
7 34 41 
7 19 41 
7 18 41 
7 8 41 
9 33 41 
9 22 41 
9 29 41 
9 28 41 
9 26 41 
9 4 41 
9 3 41 
9 21 41 
9 2 41 
9 25 41 
9 20 41 
9 14 41 
9 18 41 
9 35 41 
9 24 41 
9 31 41 
9 12 41 
9 1 41 
9 30 41 
9 15 41 
9 6 41 
9 32 41 
9 7 41 
9 10 41 
9 16 41 
9 5 41 
9 11 41 
9 34 41 
9 8 41 
9 19 41 
9 13 41 
10 21 41 
10 2 41 
10 13 41 
10 35 41 
10 32 41 
10 26 41 
10 22 41 
10 4 41 
10 25 41 
10 23 41 
10 30 41 
10 6 41 
10 20 41 
10 29 41 
10 14 41 
10 28 41 
10 9 41 
10 5 41 
10 24 41 
10 7 41 
10 3 41 
10 15 41 
10 27 41 
10 34 41 
10 33 41 
10 12 41 
10 19 41 
10 18 41 
11 17 41 
11 15 41 
11 34 41 
11 16 41 
11 31 41 
11 8 41 
11 23 41 
11 1 41 
11 19 41 
11 18 41 
11 33 41 
11 28 41 
11 5 41 
11 30 41 
11 6 41 
11 27 41 
11 13 41 
12 26 41 
12 6 41 
12 22 41 
12 21 41 
12 13 41 
12 18 41 
12 14 41 
12 35 41 
12 3 41 
12 7 41 
12 20 41 
12 28 41 
12 23 41 
12 4 41 
12 1 41 
12 15 41 
12 17 41 
12 34 41 
12 31 41 
12 27 41 
12 8 41 
12 16 41 
12 2 41 
12 9 41 
12 25 41 
12 10 41 
13 10 41 
13 24 41 
13 2 41 
13 26 41 
13 4 41 
13 33 41 
13 21 41 
13 6 41 
13 19 41 
13 29 41 
13 30 41 
13 15 41 
13 32 41 
13 31 41 
13 5 41 
13 9 41 
13 11 41 
14 32 41 
14 28 41 
14 24 41 
14 12 41 
14 5 41 
14 26 41 
14 9 41 
14 3 41 
14 35 41 
14 29 41 
14 21 41 
14 33 41 
14 20 41 
14 25 41 
14 15 41 
14 30 41 
14 31 41 
14 22 41 
14 10 41 
14 23 41 
14 27 41 
14 2 41 
14 34 41 
14 7 41 
14 13 41 
14 18 41 
14 4 41 
14 17 41 
14 19 41 
14 6 41 
15 9 41 
15 11 41 
15 3 41 
15 30 41 
15 21 41 
15 31 41 
15 13 41 
15 14 41 
15 26 41 
15 22 41 
15 2 41 
15 10 41 
15 7 41 
15 18 41 
15 12 41 
16 22 41 
16 35 41 
16 9 41 
16 32 41 
17 34 41 
17 23 41 
17 8 41 
17 4 41 
17 11 41 
17 19 41 
17 18 41 
17 5 41 
17 12 41 
17 15 41 
17 27 41 
18 22 41 
18 21 41 
18 12 41 
18 9 41 
18 35 41 
18 19 41 
18 6 41 
18 26 41 
18 20 41 
18 11 41 
18 25 41 
18 17 41 
18 24 41 
18 3 41 
18 15 41 
18 29 41 
18 14 41 
18 28 41 
18 32 41 
18 4 41 
18 7 41 
19 26 41 
19 22 41 
19 13 41 
19 3 41 
19 18 41 
19 2 41 
19 4 41 
19 32 41 
19 17 41 
19 21 41 
19 9 41 
19 10 41 
19 25 41 
19 24 41 
20 9 41 
20 21 41 
20 26 41 
20 18 41 
20 6 41 
20 3 41 
20 5 41 
20 22 41 
20 34 41 
20 29 41 
20 24 41 
20 14 41 
20 32 41 
20 33 41 
20 30 41 
20 2 41 
20 1 41 
20 12 41 
20 4 41 
20 7 41 
20 23 41 
20 10 41 
20 31 41 
20 25 41 
20 28 41 
20 35 41 
21 18 41 
21 24 41 
21 2 41 
21 10 41 
21 12 41 
21 25 41 
21 14 41 
21 9 41 
21 29 41 
21 22 41 
21 26 41 
21 13 41 
21 35 41 
21 6 41 
21 32 41 
21 20 41 
21 3 41 
21 30 41 
21 33 41 
21 4 41 
21 31 41 
21 15 41 
21 1 41 
21 7 41 
21 27 41 
21 28 41 
21 19 41 
21 16 41 
22 9 41 
22 26 41 
22 18 41 
22 2 41 
22 6 41 
22 19 41 
22 25 41 
22 35 41 
22 12 41 
22 4 41 
22 33 41 
22 30 41 
22 3 41 
22 21 41 
22 29 41 
22 24 41 
22 20 41 
22 32 41 
22 28 41 
22 10 41 
22 15 41 
22 16 41 
22 14 41 
22 7 41 
22 34 41 
22 1 41 
22 5 41 
23 29 41 
23 34 41 
23 7 41 
23 5 41 
23 10 41 
23 14 41 
23 4 41 
23 20 41 
23 12 41 
23 6 41 
23 17 41 
23 11 41 
23 24 41 
23 3 41 
23 33 41 
23 2 41 
23 15 41 
23 35 41 
24 28 41 
24 29 41 
24 6 41 
24 35 41 
24 13 41 
24 21 41 
24 26 41 
24 3 41 
24 2 41 
24 22 41 
24 27 41 
24 33 41 
24 5 41 
24 9 41 
24 7 41 
24 32 41 
24 4 41 
24 20 41 
24 14 41 
24 25 41 
24 30 41 
24 1 41 
24 10 41 
24 23 41 
24 18 41 
24 12 41 
24 34 41 
24 15 41 
25 22 41 
25 9 41 
25 3 41 
25 26 41 
25 2 41 
25 29 41 
25 24 41 
25 28 41 
25 14 41 
25 21 41 
25 32 41 
25 6 41 
25 35 41 
25 33 41 
25 4 41 
25 5 41 
25 10 41 
25 30 41 
25 27 41 
25 18 41 
25 31 41 
25 7 41 
25 20 41 
25 12 41 
25 15 41 
25 23 41 
25 34 41 
25 19 41 
25 13 41 
26 12 41 
26 22 41 
26 19 41 
26 9 41 
26 13 41 
26 10 41 
26 5 41 
26 6 41 
26 33 41 
26 21 41 
26 14 41 
26 24 41 
26 23 41 
26 2 41 
26 35 41 
26 25 41 
26 27 41 
26 32 41 
26 20 41 
26 3 41 
26 29 41 
26 7 41 
26 28 41 
26 4 41 
26 30 41 
26 31 41 
26 15 41 
26 18 41 
26 11 41 
26 34 41 
26 16 41 
27 35 41 
27 24 41 
27 26 41 
27 7 41 
27 32 41 
27 25 41 
27 4 41 
27 2 41 
27 14 41 
27 29 41 
27 34 41 
27 10 41 
27 6 41 
27 23 41 
27 33 41 
27 28 41 
28 24 41 
28 9 41 
28 35 41 
28 14 41 
28 3 41 
28 22 41 
28 26 41 
28 6 41 
28 32 41 
28 25 41 
28 30 41 
28 5 41 
28 10 41 
28 13 41 
28 20 41 
28 7 41 
28 23 41 
28 21 41 
28 33 41 
28 31 41 
28 18 41 
28 27 41 
29 32 41 
29 24 41 
29 35 41 
29 23 41 
29 2 41 
29 7 41 
29 9 41 
29 6 41 
29 21 41 
29 22 41 
29 14 41 
29 33 41 
29 12 41 
29 3 41 
29 27 41 
29 13 41 
29 28 41 
29 10 41 
29 30 41 
29 4 41 
29 25 41 
29 1 41 
29 5 41 
29 20 41 
29 31 41 
29 18 41 
29 34 41 
29 19 41 
29 11 41 
29 26 41 
29 15 41 
29 16 41 
30 22 41 
30 4 41 
30 13 41 
30 26 41 
30 21 41 
30 29 41 
30 3 41 
30 2 41 
30 9 41 
30 14 41 
30 20 41 
30 28 41 
30 35 41 
30 6 41 
30 10 41 
30 25 41 
30 24 41 
30 32 41 
30 5 41 
30 7 41 
31 9 41 
31 11 41 
31 15 41 
31 26 41 
31 32 41 
31 25 41 
31 14 41 
31 2 41 
31 12 41 
31 20 41 
31 7 41 
31 13 41 
31 28 41 
31 34 41 
32 14 41 
32 10 41 
32 29 41 
32 5 41 
32 12 41 
32 2 41 
32 35 41 
32 4 41 
32 26 41 
32 21 41 
32 22 41 
32 3 41 
32 7 41 
32 6 41 
32 24 41 
32 9 41 
32 28 41 
32 25 41 
32 20 41 
32 27 41 
32 19 41 
32 31 41 
32 34 41 
32 30 41 
32 13 41 
32 23 41 
32 33 41 
32 16 41 
32 18 41 
32 15 41 
32 11 41 
33 9 41 
33 24 41 
33 35 41 
33 14 41 
33 29 41 
33 2 41 
33 21 41 
33 4 41 
33 20 41 
33 6 41 
33 25 41 
33 13 41 
33 7 41 
33 32 41 
33 3 41 
33 27 41 
33 10 41 
33 5 41 
33 28 41 
33 23 41 
33 34 41 
34 14 41 
34 8 41 
34 32 41 
34 22 41 
34 10 41 
34 20 41 
34 23 41 
34 35 41 
34 16 41 
34 9 41 
34 3 41 
34 33 41 
34 31 41 
34 19 41 
34 25 41 
34 26 41 
34 2 41 
34 30 41 
35 24 41 
35 29 41 
35 27 41 
35 22 41 
35 28 41 
35 10 41 
35 33 41 
35 21 41 
35 9 41 
35 32 41 
35 14 41 
35 26 41 
35 5 41 
35 2 41 
35 18 41 
35 12 41 
35 4 41 
35 3 41 
35 25 41 
35 30 41 
35 16 41 
35 7 41 
35 34 41 
35 20 41 
35 11 41 
1 9 42 
1 29 42 
1 21 42 
1 20 42 
1 24 42 
1 22 42 
1 25 42 
2 3 42 
2 13 42 
2 10 42 
2 29 42 
2 22 42 
2 21 42 
2 7 42 
2 9 42 
2 24 42 
2 26 42 
2 28 42 
2 32 42 
2 4 42 
2 33 42 
2 35 42 
2 25 42 
2 19 42 
2 20 42 
2 31 42 
2 30 42 
2 6 42 
2 15 42 
2 27 42 
2 14 42 
2 12 42 
2 23 42 
2 34 42 
2 5 42 
3 2 42 
3 15 42 
3 25 42 
3 24 42 
3 28 42 
3 22 42 
3 9 42 
3 6 42 
3 14 42 
3 21 42 
3 29 42 
3 26 42 
3 19 42 
3 32 42 
3 12 42 
3 35 42 
3 20 42 
3 30 42 
3 7 42 
3 4 42 
3 33 42 
3 23 42 
3 10 42 
3 34 42 
3 18 42 
3 5 42 
4 22 42 
4 13 42 
4 9 42 
4 32 42 
4 5 42 
4 2 42 
4 10 42 
4 30 42 
4 35 42 
4 21 42 
4 29 42 
4 26 42 
4 33 42 
4 3 42 
4 24 42 
4 19 42 
4 17 42 
4 25 42 
4 23 42 
4 12 42 
4 6 42 
4 20 42 
4 27 42 
4 7 42 
4 14 42 
4 16 42 
4 18 42 
5 24 42 
5 35 42 
5 20 42 
5 10 42 
5 6 42 
5 4 42 
5 25 42 
5 30 42 
5 29 42 
5 9 42 
5 19 42 
5 13 42 
5 3 42 
5 18 42 
5 15 42 
5 22 42 
5 2 42 
6 18 42 
6 12 42 
6 24 42 
6 22 42 
6 3 42 
6 26 42 
6 29 42 
6 14 42 
6 13 42 
6 21 42 
6 20 42 
6 9 42 
6 32 42 
6 33 42 
6 2 42 
6 5 42 
6 28 42 
6 25 42 
6 7 42 
6 4 42 
6 30 42 
6 10 42 
6 23 42 
6 27 42 
6 11 42 
6 1 42 
7 24 42 
7 2 42 
7 29 42 
7 5 42 
7 32 42 
7 3 42 
7 33 42 
7 6 42 
7 9 42 
7 14 42 
7 22 42 
7 28 42 
7 20 42 
7 35 42 
7 25 42 
7 30 42 
7 21 42 
7 10 42 
7 31 42 
7 4 42 
7 15 42 
7 16 42 
7 34 42 
7 18 42 
7 8 42 
7 1 42 
9 33 42 
9 22 42 
9 29 42 
9 28 42 
9 26 42 
9 4 42 
9 3 42 
9 21 42 
9 2 42 
9 25 42 
9 20 42 
9 14 42 
9 18 42 
9 35 42 
9 24 42 
9 31 42 
9 12 42 
9 1 42 
9 30 42 
9 15 42 
9 6 42 
9 32 42 
9 7 42 
9 10 42 
9 16 42 
9 5 42 
9 11 42 
9 34 42 
9 19 42 
9 13 42 
10 21 42 
10 2 42 
10 13 42 
10 35 42 
10 32 42 
10 26 42 
10 22 42 
10 4 42 
10 25 42 
10 23 42 
10 30 42 
10 6 42 
10 20 42 
10 29 42 
10 14 42 
10 28 42 
10 9 42 
10 5 42 
10 24 42 
10 7 42 
10 3 42 
10 15 42 
10 27 42 
10 34 42 
10 33 42 
10 12 42 
10 19 42 
10 18 42 
10 8 42 
10 11 42 
11 17 42 
11 15 42 
11 34 42 
11 16 42 
11 31 42 
11 8 42 
11 23 42 
11 1 42 
11 19 42 
11 18 42 
11 33 42 
11 28 42 
11 5 42 
11 30 42 
11 27 42 
11 13 42 
12 26 42 
12 6 42 
12 22 42 
12 21 42 
12 13 42 
12 18 42 
12 14 42 
12 35 42 
12 7 42 
12 20 42 
12 28 42 
12 23 42 
12 4 42 
12 15 42 
12 17 42 
12 34 42 
12 31 42 
12 27 42 
12 8 42 
12 16 42 
12 2 42 
12 9 42 
12 25 42 
12 10 42 
13 10 42 
13 24 42 
13 2 42 
13 26 42 
13 4 42 
13 33 42 
13 21 42 
13 6 42 
13 19 42 
13 29 42 
13 30 42 
13 15 42 
13 32 42 
13 31 42 
13 5 42 
13 9 42 
13 11 42 
13 7 42 
13 20 42 
14 32 42 
14 28 42 
14 24 42 
14 12 42 
14 5 42 
14 26 42 
14 9 42 
14 3 42 
14 35 42 
14 29 42 
14 21 42 
14 33 42 
14 20 42 
14 25 42 
14 15 42 
14 30 42 
14 31 42 
14 22 42 
14 10 42 
14 23 42 
14 27 42 
14 2 42 
14 34 42 
14 7 42 
14 18 42 
14 4 42 
14 19 42 
14 6 42 
15 9 42 
15 11 42 
15 3 42 
15 21 42 
15 31 42 
15 13 42 
15 14 42 
15 26 42 
15 22 42 
15 2 42 
15 10 42 
15 7 42 
15 18 42 
15 12 42 
15 8 42 
16 22 42 
16 35 42 
16 9 42 
16 32 42 
16 28 42 
16 10 42 
17 34 42 
17 23 42 
17 8 42 
17 4 42 
17 11 42 
17 19 42 
17 18 42 
17 5 42 
17 12 42 
17 15 42 
17 27 42 
17 14 42 
17 6 42 
18 22 42 
18 21 42 
18 12 42 
18 35 42 
18 19 42 
18 6 42 
18 26 42 
18 20 42 
18 11 42 
18 25 42 
18 17 42 
18 24 42 
18 3 42 
18 15 42 
18 29 42 
18 14 42 
18 28 42 
18 32 42 
18 7 42 
19 26 42 
19 22 42 
19 13 42 
19 3 42 
19 18 42 
19 2 42 
19 4 42 
19 32 42 
19 17 42 
19 21 42 
19 9 42 
19 10 42 
19 25 42 
19 24 42 
19 30 42 
19 12 42 
20 9 42 
20 26 42 
20 18 42 
20 6 42 
20 3 42 
20 5 42 
20 22 42 
20 34 42 
20 29 42 
20 24 42 
20 14 42 
20 32 42 
20 33 42 
20 30 42 
20 2 42 
20 1 42 
20 12 42 
20 4 42 
20 7 42 
20 23 42 
20 10 42 
20 31 42 
20 25 42 
20 28 42 
20 35 42 
20 11 42 
21 18 42 
21 24 42 
21 2 42 
21 10 42 
21 12 42 
21 25 42 
21 14 42 
21 9 42 
21 29 42 
21 22 42 
21 26 42 
21 13 42 
21 35 42 
21 6 42 
21 32 42 
21 20 42 
21 3 42 
21 30 42 
21 33 42 
21 4 42 
21 15 42 
21 1 42 
21 7 42 
21 27 42 
21 28 42 
21 19 42 
22 9 42 
22 26 42 
22 18 42 
22 2 42 
22 6 42 
22 19 42 
22 25 42 
22 35 42 
22 12 42 
22 4 42 
22 30 42 
22 3 42 
22 21 42 
22 29 42 
22 24 42 
22 20 42 
22 32 42 
22 28 42 
22 10 42 
22 15 42 
22 16 42 
22 14 42 
22 7 42 
22 34 42 
22 1 42 
22 5 42 
23 29 42 
23 34 42 
23 7 42 
23 5 42 
23 14 42 
23 4 42 
23 20 42 
23 12 42 
23 6 42 
23 17 42 
23 11 42 
23 24 42 
23 3 42 
23 33 42 
23 2 42 
23 15 42 
23 35 42 
23 8 42 
24 28 42 
24 29 42 
24 6 42 
24 35 42 
24 13 42 
24 21 42 
24 26 42 
24 3 42 
24 2 42 
24 22 42 
24 27 42 
24 33 42 
24 5 42 
24 9 42 
24 7 42 
24 32 42 
24 4 42 
24 20 42 
24 14 42 
24 25 42 
24 30 42 
24 1 42 
24 10 42 
24 23 42 
24 18 42 
24 12 42 
24 34 42 
24 19 42 
25 22 42 
25 9 42 
25 3 42 
25 26 42 
25 2 42 
25 29 42 
25 24 42 
25 28 42 
25 14 42 
25 21 42 
25 32 42 
25 6 42 
25 35 42 
25 33 42 
25 4 42 
25 5 42 
25 10 42 
25 30 42 
25 27 42 
25 18 42 
25 31 42 
25 7 42 
25 20 42 
25 12 42 
25 15 42 
25 23 42 
25 34 42 
25 19 42 
25 13 42 
25 16 42 
25 11 42 
26 12 42 
26 22 42 
26 19 42 
26 9 42 
26 13 42 
26 10 42 
26 5 42 
26 6 42 
26 33 42 
26 21 42 
26 14 42 
26 24 42 
26 23 42 
26 2 42 
26 35 42 
26 25 42 
26 27 42 
26 32 42 
26 20 42 
26 3 42 
26 29 42 
26 7 42 
26 28 42 
26 4 42 
26 30 42 
26 31 42 
26 15 42 
26 18 42 
26 11 42 
26 34 42 
26 16 42 
26 1 42 
27 35 42 
27 24 42 
27 26 42 
27 7 42 
27 32 42 
27 25 42 
27 4 42 
27 2 42 
27 14 42 
27 29 42 
27 34 42 
27 10 42 
27 6 42 
27 23 42 
27 33 42 
27 28 42 
27 21 42 
27 12 42 
28 24 42 
28 9 42 
28 35 42 
28 14 42 
28 3 42 
28 22 42 
28 26 42 
28 6 42 
28 32 42 
28 25 42 
28 30 42 
28 5 42 
28 10 42 
28 13 42 
28 20 42 
28 7 42 
28 23 42 
28 21 42 
28 33 42 
28 31 42 
28 18 42 
28 27 42 
28 34 42 
29 32 42 
29 24 42 
29 35 42 
29 23 42 
29 2 42 
29 7 42 
29 9 42 
29 6 42 
29 21 42 
29 22 42 
29 14 42 
29 33 42 
29 12 42 
29 3 42 
29 27 42 
29 13 42 
29 28 42 
29 10 42 
29 30 42 
29 4 42 
29 25 42 
29 1 42 
29 5 42 
29 20 42 
29 31 42 
29 18 42 
29 34 42 
29 19 42 
29 11 42 
29 26 42 
29 15 42 
30 22 42 
30 4 42 
30 13 42 
30 26 42 
30 21 42 
30 29 42 
30 3 42 
30 2 42 
30 9 42 
30 14 42 
30 20 42 
30 28 42 
30 35 42 
30 6 42 
30 10 42 
30 25 42 
30 24 42 
30 32 42 
30 5 42 
30 7 42 
30 11 42 
30 34 42 
31 9 42 
31 11 42 
31 15 42 
31 26 42 
31 32 42 
31 25 42 
31 14 42 
31 2 42 
31 12 42 
31 20 42 
31 7 42 
31 13 42 
31 28 42 
31 34 42 
31 23 42 
31 21 42 
32 14 42 
32 10 42 
32 29 42 
32 5 42 
32 12 42 
32 2 42 
32 35 42 
32 4 42 
32 26 42 
32 21 42 
32 22 42 
32 3 42 
32 7 42 
32 6 42 
32 24 42 
32 9 42 
32 28 42 
32 25 42 
32 20 42 
32 27 42 
32 19 42 
32 31 42 
32 34 42 
32 30 42 
32 13 42 
32 23 42 
32 33 42 
32 16 42 
32 18 42 
32 15 42 
32 11 42 
33 9 42 
33 24 42 
33 35 42 
33 14 42 
33 29 42 
33 2 42 
33 21 42 
33 4 42 
33 20 42 
33 6 42 
33 25 42 
33 13 42 
33 7 42 
33 32 42 
33 3 42 
33 27 42 
33 10 42 
33 28 42 
33 23 42 
33 34 42 
33 11 42 
34 14 42 
34 8 42 
34 32 42 
34 22 42 
34 20 42 
34 23 42 
34 35 42 
34 16 42 
34 9 42 
34 3 42 
34 33 42 
34 31 42 
34 19 42 
34 25 42 
34 26 42 
34 2 42 
34 30 42 
34 11 42 
35 24 42 
35 29 42 
35 27 42 
35 22 42 
35 28 42 
35 10 42 
35 33 42 
35 21 42 
35 9 42 
35 32 42 
35 14 42 
35 26 42 
35 5 42 
35 2 42 
35 18 42 
35 12 42 
35 4 42 
35 3 42 
35 25 42 
35 30 42 
35 16 42 
35 7 42 
35 34 42 
35 20 42 
35 11 42 
35 23 42 
1 9 43 
1 29 43 
1 21 43 
1 20 43 
1 24 43 
1 22 43 
1 35 43 
2 3 43 
2 13 43 
2 10 43 
2 29 43 
2 22 43 
2 21 43 
2 7 43 
2 9 43 
2 24 43 
2 26 43 
2 28 43 
2 32 43 
2 4 43 
2 33 43 
2 35 43 
2 25 43 
2 19 43 
2 20 43 
2 31 43 
2 30 43 
2 6 43 
2 15 43 
2 27 43 
2 14 43 
2 12 43 
2 23 43 
2 34 43 
2 5 43 
2 11 43 
3 2 43 
3 15 43 
3 25 43 
3 24 43 
3 28 43 
3 22 43 
3 9 43 
3 14 43 
3 21 43 
3 29 43 
3 26 43 
3 19 43 
3 32 43 
3 12 43 
3 35 43 
3 20 43 
3 30 43 
3 7 43 
3 4 43 
3 33 43 
3 23 43 
3 10 43 
3 34 43 
3 18 43 
3 5 43 
4 22 43 
4 13 43 
4 9 43 
4 32 43 
4 5 43 
4 2 43 
4 10 43 
4 30 43 
4 35 43 
4 21 43 
4 29 43 
4 26 43 
4 33 43 
4 3 43 
4 24 43 
4 19 43 
4 17 43 
4 25 43 
4 23 43 
4 12 43 
4 6 43 
4 20 43 
4 27 43 
4 7 43 
4 14 43 
4 18 43 
4 28 43 
5 24 43 
5 35 43 
5 20 43 
5 10 43 
5 6 43 
5 4 43 
5 25 43 
5 30 43 
5 9 43 
5 19 43 
5 13 43 
5 3 43 
5 18 43 
5 15 43 
5 22 43 
5 2 43 
5 33 43 
6 18 43 
6 12 43 
6 24 43 
6 22 43 
6 3 43 
6 26 43 
6 29 43 
6 14 43 
6 13 43 
6 21 43 
6 20 43 
6 9 43 
6 32 43 
6 33 43 
6 2 43 
6 5 43 
6 28 43 
6 25 43 
6 7 43 
6 4 43 
6 30 43 
6 10 43 
6 23 43 
6 27 43 
6 11 43 
6 17 43 
7 24 43 
7 2 43 
7 29 43 
7 32 43 
7 3 43 
7 33 43 
7 6 43 
7 9 43 
7 14 43 
7 22 43 
7 28 43 
7 20 43 
7 35 43 
7 25 43 
7 30 43 
7 21 43 
7 10 43 
7 31 43 
7 4 43 
7 15 43 
7 16 43 
7 34 43 
7 18 43 
7 8 43 
7 1 43 
7 17 43 
9 33 43 
9 22 43 
9 29 43 
9 28 43 
9 26 43 
9 4 43 
9 3 43 
9 21 43 
9 2 43 
9 25 43 
9 20 43 
9 14 43 
9 35 43 
9 24 43 
9 31 43 
9 12 43 
9 1 43 
9 30 43 
9 15 43 
9 6 43 
9 32 43 
9 7 43 
9 10 43 
9 16 43 
9 5 43 
9 11 43 
9 34 43 
9 19 43 
9 13 43 
10 21 43 
10 2 43 
10 13 43 
10 35 43 
10 32 43 
10 26 43 
10 22 43 
10 4 43 
10 25 43 
10 23 43 
10 30 43 
10 6 43 
10 20 43 
10 29 43 
10 14 43 
10 28 43 
10 9 43 
10 5 43 
10 24 43 
10 7 43 
10 3 43 
10 15 43 
10 27 43 
10 33 43 
10 12 43 
10 19 43 
10 8 43 
10 11 43 
11 17 43 
11 15 43 
11 34 43 
11 16 43 
11 31 43 
11 8 43 
11 23 43 
11 1 43 
11 19 43 
11 18 43 
11 33 43 
11 28 43 
11 5 43 
11 30 43 
11 27 43 
11 13 43 
12 26 43 
12 6 43 
12 22 43 
12 21 43 
12 13 43 
12 18 43 
12 14 43 
12 35 43 
12 7 43 
12 20 43 
12 28 43 
12 23 43 
12 4 43 
12 15 43 
12 34 43 
12 31 43 
12 27 43 
12 8 43 
12 16 43 
12 2 43 
12 9 43 
12 25 43 
12 10 43 
12 1 43 
13 10 43 
13 24 43 
13 2 43 
13 26 43 
13 4 43 
13 33 43 
13 21 43 
13 6 43 
13 19 43 
13 29 43 
13 30 43 
13 15 43 
13 32 43 
13 31 43 
13 5 43 
13 9 43 
13 11 43 
13 7 43 
13 20 43 
13 14 43 
13 35 43 
14 32 43 
14 28 43 
14 24 43 
14 12 43 
14 5 43 
14 26 43 
14 9 43 
14 3 43 
14 35 43 
14 29 43 
14 21 43 
14 33 43 
14 20 43 
14 25 43 
14 15 43 
14 30 43 
14 31 43 
14 22 43 
14 10 43 
14 23 43 
14 27 43 
14 2 43 
14 34 43 
14 7 43 
14 18 43 
14 4 43 
14 19 43 
14 6 43 
14 17 43 
15 9 43 
15 11 43 
15 3 43 
15 21 43 
15 31 43 
15 13 43 
15 14 43 
15 26 43 
15 22 43 
15 2 43 
15 10 43 
15 7 43 
15 18 43 
15 12 43 
15 17 43 
16 22 43 
16 35 43 
16 9 43 
16 32 43 
16 10 43 
16 2 43 
17 34 43 
17 23 43 
17 8 43 
17 4 43 
17 11 43 
17 19 43 
17 18 43 
17 5 43 
17 12 43 
17 15 43 
17 27 43 
17 6 43 
17 13 43 
18 22 43 
18 21 43 
18 12 43 
18 35 43 
18 19 43 
18 6 43 
18 26 43 
18 20 43 
18 11 43 
18 25 43 
18 17 43 
18 24 43 
18 3 43 
18 15 43 
18 29 43 
18 14 43 
18 28 43 
18 32 43 
18 10 43 
19 26 43 
19 22 43 
19 13 43 
19 3 43 
19 18 43 
19 2 43 
19 4 43 
19 32 43 
19 17 43 
19 21 43 
19 9 43 
19 10 43 
19 25 43 
19 24 43 
19 30 43 
19 12 43 
19 35 43 
19 33 43 
20 9 43 
20 26 43 
20 18 43 
20 6 43 
20 3 43 
20 5 43 
20 22 43 
20 34 43 
20 29 43 
20 24 43 
20 14 43 
20 32 43 
20 33 43 
20 30 43 
20 2 43 
20 1 43 
20 12 43 
20 4 43 
20 7 43 
20 23 43 
20 10 43 
20 31 43 
20 25 43 
20 28 43 
20 35 43 
20 11 43 
20 21 43 
20 17 43 
21 18 43 
21 24 43 
21 2 43 
21 10 43 
21 12 43 
21 25 43 
21 14 43 
21 9 43 
21 29 43 
21 22 43 
21 26 43 
21 13 43 
21 35 43 
21 6 43 
21 32 43 
21 20 43 
21 3 43 
21 30 43 
21 33 43 
21 4 43 
21 15 43 
21 1 43 
21 7 43 
21 27 43 
21 28 43 
21 19 43 
21 34 43 
21 31 43 
22 9 43 
22 26 43 
22 18 43 
22 2 43 
22 6 43 
22 19 43 
22 25 43 
22 35 43 
22 12 43 
22 4 43 
22 30 43 
22 3 43 
22 21 43 
22 29 43 
22 24 43 
22 20 43 
22 32 43 
22 28 43 
22 10 43 
22 15 43 
22 16 43 
22 14 43 
22 7 43 
22 34 43 
22 1 43 
22 5 43 
23 29 43 
23 34 43 
23 7 43 
23 5 43 
23 14 43 
23 4 43 
23 20 43 
23 12 43 
23 6 43 
23 17 43 
23 11 43 
23 24 43 
23 33 43 
23 2 43 
23 15 43 
23 35 43 
23 8 43 
23 13 43 
24 28 43 
24 29 43 
24 6 43 
24 35 43 
24 13 43 
24 21 43 
24 26 43 
24 3 43 
24 2 43 
24 22 43 
24 27 43 
24 33 43 
24 5 43 
24 9 43 
24 7 43 
24 32 43 
24 4 43 
24 20 43 
24 14 43 
24 25 43 
24 30 43 
24 1 43 
24 10 43 
24 23 43 
24 18 43 
24 19 43 
25 22 43 
25 9 43 
25 3 43 
25 26 43 
25 2 43 
25 29 43 
25 24 43 
25 28 43 
25 14 43 
25 21 43 
25 32 43 
25 6 43 
25 35 43 
25 33 43 
25 4 43 
25 5 43 
25 10 43 
25 30 43 
25 27 43 
25 18 43 
25 31 43 
25 7 43 
25 20 43 
25 12 43 
25 15 43 
25 34 43 
25 19 43 
25 13 43 
25 16 43 
25 11 43 
25 1 43 
26 12 43 
26 22 43 
26 19 43 
26 9 43 
26 13 43 
26 10 43 
26 5 43 
26 6 43 
26 33 43 
26 21 43 
26 14 43 
26 24 43 
26 23 43 
26 2 43 
26 35 43 
26 25 43 
26 27 43 
26 32 43 
26 20 43 
26 3 43 
26 29 43 
26 7 43 
26 28 43 
26 4 43 
26 30 43 
26 31 43 
26 15 43 
26 18 43 
26 11 43 
26 34 43 
27 35 43 
27 24 43 
27 26 43 
27 7 43 
27 32 43 
27 25 43 
27 4 43 
27 2 43 
27 14 43 
27 29 43 
27 34 43 
27 10 43 
27 6 43 
27 23 43 
27 33 43 
27 28 43 
27 21 43 
27 12 43 
27 22 43 
27 20 43 
28 9 43 
28 35 43 
28 14 43 
28 3 43 
28 22 43 
28 26 43 
28 6 43 
28 32 43 
28 25 43 
28 30 43 
28 5 43 
28 10 43 
28 13 43 
28 20 43 
28 7 43 
28 21 43 
28 33 43 
28 31 43 
28 18 43 
28 27 43 
28 34 43 
29 32 43 
29 24 43 
29 35 43 
29 23 43 
29 2 43 
29 7 43 
29 9 43 
29 6 43 
29 21 43 
29 22 43 
29 14 43 
29 33 43 
29 12 43 
29 3 43 
29 27 43 
29 13 43 
29 28 43 
29 10 43 
29 30 43 
29 4 43 
29 25 43 
29 1 43 
29 5 43 
29 20 43 
29 31 43 
29 18 43 
29 34 43 
29 11 43 
29 26 43 
29 15 43 
29 17 43 
30 22 43 
30 4 43 
30 13 43 
30 26 43 
30 21 43 
30 29 43 
30 3 43 
30 2 43 
30 9 43 
30 14 43 
30 20 43 
30 28 43 
30 35 43 
30 6 43 
30 10 43 
30 25 43 
30 24 43 
30 32 43 
30 5 43 
30 7 43 
30 34 43 
30 19 43 
31 9 43 
31 11 43 
31 15 43 
31 26 43 
31 32 43 
31 25 43 
31 14 43 
31 2 43 
31 12 43 
31 20 43 
31 7 43 
31 13 43 
31 28 43 
31 34 43 
32 14 43 
32 10 43 
32 29 43 
32 5 43 
32 12 43 
32 2 43 
32 35 43 
32 4 43 
32 26 43 
32 21 43 
32 22 43 
32 3 43 
32 7 43 
32 6 43 
32 24 43 
32 9 43 
32 28 43 
32 25 43 
32 20 43 
32 27 43 
32 19 43 
32 31 43 
32 34 43 
32 30 43 
32 13 43 
32 23 43 
32 33 43 
32 16 43 
32 18 43 
33 9 43 
33 24 43 
33 35 43 
33 14 43 
33 29 43 
33 2 43 
33 21 43 
33 4 43 
33 20 43 
33 6 43 
33 25 43 
33 13 43 
33 7 43 
33 32 43 
33 3 43 
33 27 43 
33 10 43 
33 28 43 
33 23 43 
33 34 43 
33 11 43 
33 30 43 
33 18 43 
34 8 43 
34 32 43 
34 22 43 
34 20 43 
34 23 43 
34 35 43 
34 16 43 
34 9 43 
34 3 43 
34 33 43 
34 31 43 
34 19 43 
34 25 43 
34 26 43 
34 2 43 
34 30 43 
34 11 43 
34 17 43 
35 24 43 
35 29 43 
35 27 43 
35 22 43 
35 28 43 
35 10 43 
35 33 43 
35 21 43 
35 9 43 
35 32 43 
35 14 43 
35 26 43 
35 5 43 
35 2 43 
35 18 43 
35 12 43 
35 4 43 
35 3 43 
35 25 43 
35 30 43 
35 16 43 
35 7 43 
35 34 43 
35 20 43 
35 23 43 
35 6 43 
1 9 44 
1 21 44 
1 20 44 
1 24 44 
1 22 44 
2 3 44 
2 13 44 
2 10 44 
2 29 44 
2 22 44 
2 21 44 
2 7 44 
2 9 44 
2 24 44 
2 26 44 
2 28 44 
2 32 44 
2 4 44 
2 33 44 
2 35 44 
2 25 44 
2 19 44 
2 20 44 
2 31 44 
2 30 44 
2 6 44 
2 15 44 
2 27 44 
2 14 44 
2 12 44 
2 23 44 
2 34 44 
2 5 44 
2 11 44 
2 16 44 
2 18 44 
3 2 44 
3 15 44 
3 25 44 
3 24 44 
3 28 44 
3 22 44 
3 9 44 
3 14 44 
3 21 44 
3 29 44 
3 26 44 
3 19 44 
3 32 44 
3 35 44 
3 20 44 
3 30 44 
3 7 44 
3 4 44 
3 33 44 
3 23 44 
3 10 44 
3 34 44 
3 18 44 
3 5 44 
3 6 44 
4 22 44 
4 13 44 
4 9 44 
4 32 44 
4 5 44 
4 2 44 
4 10 44 
4 30 44 
4 35 44 
4 21 44 
4 29 44 
4 26 44 
4 33 44 
4 3 44 
4 24 44 
4 19 44 
4 17 44 
4 25 44 
4 23 44 
4 12 44 
4 6 44 
4 20 44 
4 27 44 
4 7 44 
4 14 44 
4 18 44 
4 28 44 
5 24 44 
5 35 44 
5 20 44 
5 10 44 
5 6 44 
5 4 44 
5 25 44 
5 30 44 
5 9 44 
5 19 44 
5 13 44 
5 3 44 
5 18 44 
5 15 44 
5 22 44 
5 2 44 
5 33 44 
5 12 44 
5 1 44 
6 18 44 
6 12 44 
6 24 44 
6 22 44 
6 3 44 
6 26 44 
6 29 44 
6 14 44 
6 13 44 
6 21 44 
6 20 44 
6 9 44 
6 32 44 
6 33 44 
6 2 44 
6 5 44 
6 28 44 
6 25 44 
6 7 44 
6 4 44 
6 30 44 
6 10 44 
6 23 44 
6 27 44 
6 17 44 
6 35 44 
7 24 44 
7 2 44 
7 29 44 
7 32 44 
7 3 44 
7 33 44 
7 6 44 
7 9 44 
7 14 44 
7 22 44 
7 28 44 
7 20 44 
7 35 44 
7 25 44 
7 30 44 
7 21 44 
7 10 44 
7 31 44 
7 4 44 
7 15 44 
7 16 44 
7 34 44 
7 18 44 
7 8 44 
7 1 44 
7 17 44 
7 11 44 
7 19 44 
9 33 44 
9 22 44 
9 29 44 
9 28 44 
9 26 44 
9 4 44 
9 3 44 
9 21 44 
9 2 44 
9 25 44 
9 20 44 
9 14 44 
9 35 44 
9 24 44 
9 31 44 
9 12 44 
9 1 44 
9 30 44 
9 15 44 
9 6 44 
9 32 44 
9 7 44 
9 10 44 
9 16 44 
9 5 44 
9 34 44 
9 19 44 
9 13 44 
9 27 44 
10 21 44 
10 2 44 
10 13 44 
10 35 44 
10 32 44 
10 26 44 
10 22 44 
10 4 44 
10 25 44 
10 23 44 
10 30 44 
10 6 44 
10 20 44 
10 29 44 
10 14 44 
10 28 44 
10 9 44 
10 5 44 
10 24 44 
10 7 44 
10 3 44 
10 15 44 
10 27 44 
10 33 44 
10 12 44 
10 19 44 
10 11 44 
10 18 44 
11 17 44 
11 15 44 
11 34 44 
11 16 44 
11 31 44 
11 8 44 
11 23 44 
11 1 44 
11 19 44 
11 18 44 
11 33 44 
11 28 44 
11 5 44 
11 30 44 
11 27 44 
11 13 44 
12 26 44 
12 6 44 
12 22 44 
12 21 44 
12 13 44 
12 18 44 
12 14 44 
12 35 44 
12 7 44 
12 20 44 
12 28 44 
12 23 44 
12 4 44 
12 15 44 
12 34 44 
12 31 44 
12 27 44 
12 8 44 
12 16 44 
12 9 44 
12 25 44 
12 10 44 
12 1 44 
12 24 44 
13 10 44 
13 24 44 
13 2 44 
13 26 44 
13 4 44 
13 33 44 
13 21 44 
13 6 44 
13 19 44 
13 29 44 
13 30 44 
13 15 44 
13 32 44 
13 31 44 
13 5 44 
13 9 44 
13 11 44 
13 7 44 
13 14 44 
13 35 44 
13 17 44 
14 32 44 
14 28 44 
14 24 44 
14 12 44 
14 26 44 
14 9 44 
14 3 44 
14 35 44 
14 29 44 
14 21 44 
14 33 44 
14 20 44 
14 25 44 
14 15 44 
14 30 44 
14 31 44 
14 22 44 
14 10 44 
14 23 44 
14 27 44 
14 2 44 
14 34 44 
14 7 44 
14 18 44 
14 4 44 
14 6 44 
14 17 44 
15 9 44 
15 11 44 
15 3 44 
15 21 44 
15 31 44 
15 13 44 
15 14 44 
15 26 44 
15 22 44 
15 2 44 
15 10 44 
15 7 44 
15 18 44 
15 12 44 
15 17 44 
15 8 44 
15 16 44 
16 22 44 
16 35 44 
16 9 44 
16 32 44 
16 2 44 
16 20 44 
17 34 44 
17 23 44 
17 8 44 
17 4 44 
17 11 44 
17 19 44 
17 18 44 
17 5 44 
17 12 44 
17 15 44 
17 27 44 
17 6 44 
17 29 44 
18 22 44 
18 21 44 
18 12 44 
18 35 44 
18 19 44 
18 6 44 
18 26 44 
18 20 44 
18 11 44 
18 25 44 
18 17 44 
18 24 44 
18 3 44 
18 15 44 
18 29 44 
18 14 44 
18 28 44 
18 32 44 
18 10 44 
18 4 44 
18 7 44 
19 26 44 
19 22 44 
19 13 44 
19 3 44 
19 18 44 
19 2 44 
19 4 44 
19 32 44 
19 17 44 
19 21 44 
19 9 44 
19 10 44 
19 25 44 
19 24 44 
19 30 44 
19 12 44 
19 35 44 
19 33 44 
19 23 44 
19 7 44 
20 9 44 
20 26 44 
20 18 44 
20 6 44 
20 3 44 
20 5 44 
20 22 44 
20 34 44 
20 29 44 
20 24 44 
20 14 44 
20 32 44 
20 33 44 
20 30 44 
20 2 44 
20 1 44 
20 12 44 
20 4 44 
20 7 44 
20 23 44 
20 10 44 
20 31 44 
20 25 44 
20 28 44 
20 35 44 
20 21 44 
20 17 44 
20 13 44 
21 18 44 
21 24 44 
21 2 44 
21 10 44 
21 12 44 
21 25 44 
21 14 44 
21 9 44 
21 29 44 
21 22 44 
21 26 44 
21 13 44 
21 35 44 
21 6 44 
21 32 44 
21 20 44 
21 3 44 
21 30 44 
21 33 44 
21 4 44 
21 15 44 
21 1 44 
21 7 44 
21 27 44 
21 28 44 
21 19 44 
21 34 44 
21 31 44 
21 23 44 
22 9 44 
22 26 44 
22 18 44 
22 2 44 
22 6 44 
22 19 44 
22 25 44 
22 35 44 
22 12 44 
22 4 44 
22 30 44 
22 3 44 
22 21 44 
22 29 44 
22 24 44 
22 20 44 
22 32 44 
22 28 44 
22 10 44 
22 15 44 
22 16 44 
22 14 44 
22 7 44 
22 34 44 
22 1 44 
22 5 44 
22 27 44 
23 29 44 
23 34 44 
23 7 44 
23 5 44 
23 4 44 
23 20 44 
23 12 44 
23 6 44 
23 17 44 
23 11 44 
23 24 44 
23 33 44 
23 2 44 
23 35 44 
23 8 44 
23 13 44 
24 29 44 
24 6 44 
24 35 44 
24 13 44 
24 21 44 
24 26 44 
24 3 44 
24 2 44 
24 22 44 
24 27 44 
24 33 44 
24 5 44 
24 9 44 
24 7 44 
24 32 44 
24 4 44 
24 20 44 
24 14 44 
24 25 44 
24 30 44 
24 1 44 
24 10 44 
24 23 44 
24 18 44 
24 19 44 
24 34 44 
25 22 44 
25 9 44 
25 3 44 
25 26 44 
25 2 44 
25 29 44 
25 24 44 
25 28 44 
25 14 44 
25 21 44 
25 32 44 
25 6 44 
25 35 44 
25 33 44 
25 4 44 
25 5 44 
25 10 44 
25 30 44 
25 27 44 
25 18 44 
25 31 44 
25 7 44 
25 20 44 
25 12 44 
25 34 44 
25 19 44 
25 16 44 
25 11 44 
25 1 44 
26 12 44 
26 22 44 
26 19 44 
26 9 44 
26 13 44 
26 10 44 
26 5 44 
26 6 44 
26 33 44 
26 21 44 
26 14 44 
26 24 44 
26 23 44 
26 2 44 
26 35 44 
26 25 44 
26 27 44 
26 32 44 
26 20 44 
26 3 44 
26 29 44 
26 7 44 
26 28 44 
26 4 44 
26 30 44 
26 31 44 
26 15 44 
26 18 44 
26 11 44 
26 34 44 
27 35 44 
27 24 44 
27 26 44 
27 7 44 
27 32 44 
27 25 44 
27 4 44 
27 2 44 
27 14 44 
27 29 44 
27 34 44 
27 10 44 
27 6 44 
27 23 44 
27 33 44 
27 28 44 
27 21 44 
27 12 44 
27 22 44 
27 20 44 
27 30 44 
27 19 44 
28 9 44 
28 35 44 
28 14 44 
28 3 44 
28 22 44 
28 26 44 
28 6 44 
28 32 44 
28 25 44 
28 30 44 
28 5 44 
28 10 44 
28 20 44 
28 7 44 
28 21 44 
28 33 44 
28 31 44 
28 18 44 
28 27 44 
28 34 44 
28 23 44 
29 32 44 
29 24 44 
29 35 44 
29 23 44 
29 2 44 
29 7 44 
29 9 44 
29 6 44 
29 21 44 
29 22 44 
29 14 44 
29 33 44 
29 12 44 
29 3 44 
29 27 44 
29 13 44 
29 28 44 
29 10 44 
29 30 44 
29 4 44 
29 25 44 
29 1 44 
29 5 44 
29 20 44 
29 31 44 
29 18 44 
29 34 44 
29 11 44 
29 26 44 
29 17 44 
29 19 44 
30 22 44 
30 4 44 
30 13 44 
30 26 44 
30 21 44 
30 29 44 
30 3 44 
30 2 44 
30 9 44 
30 14 44 
30 20 44 
30 28 44 
30 35 44 
30 6 44 
30 10 44 
30 25 44 
30 24 44 
30 32 44 
30 5 44 
30 7 44 
30 34 44 
30 33 44 
31 9 44 
31 11 44 
31 15 44 
31 26 44 
31 32 44 
31 25 44 
31 14 44 
31 12 44 
31 20 44 
31 7 44 
31 13 44 
31 28 44 
31 34 44 
31 29 44 
32 14 44 
32 10 44 
32 29 44 
32 12 44 
32 2 44 
32 35 44 
32 4 44 
32 26 44 
32 21 44 
32 22 44 
32 3 44 
32 7 44 
32 6 44 
32 24 44 
32 9 44 
32 28 44 
32 25 44 
32 20 44 
32 27 44 
32 19 44 
32 31 44 
32 34 44 
32 30 44 
32 13 44 
32 33 44 
32 16 44 
32 18 44 
33 9 44 
33 24 44 
33 35 44 
33 14 44 
33 29 44 
33 2 44 
33 21 44 
33 4 44 
33 20 44 
33 6 44 
33 25 44 
33 13 44 
33 7 44 
33 32 44 
33 3 44 
33 27 44 
33 10 44 
33 28 44 
33 23 44 
33 34 44 
33 11 44 
33 30 44 
33 5 44 
34 8 44 
34 32 44 
34 22 44 
34 20 44 
34 23 44 
34 16 44 
34 9 44 
34 3 44 
34 33 44 
34 31 44 
34 19 44 
34 25 44 
34 26 44 
34 2 44 
34 30 44 
34 11 44 
34 17 44 
34 15 44 
35 24 44 
35 29 44 
35 27 44 
35 22 44 
35 28 44 
35 10 44 
35 33 44 
35 21 44 
35 9 44 
35 32 44 
35 14 44 
35 26 44 
35 5 44 
35 2 44 
35 18 44 
35 12 44 
35 4 44 
35 3 44 
35 25 44 
35 30 44 
35 16 44 
35 7 44 
35 34 44 
35 20 44 
35 23 44 
35 6 44 
35 1 44 
35 13 44 
1 9 45 
1 21 45 
1 20 45 
1 24 45 
1 22 45 
1 10 45 
1 26 45 
2 3 45 
2 13 45 
2 10 45 
2 29 45 
2 22 45 
2 21 45 
2 7 45 
2 9 45 
2 24 45 
2 26 45 
2 28 45 
2 32 45 
2 4 45 
2 33 45 
2 35 45 
2 25 45 
2 19 45 
2 20 45 
2 30 45 
2 6 45 
2 15 45 
2 27 45 
2 14 45 
2 12 45 
2 23 45 
2 34 45 
2 5 45 
2 16 45 
2 18 45 
3 2 45 
3 15 45 
3 25 45 
3 24 45 
3 28 45 
3 22 45 
3 9 45 
3 14 45 
3 21 45 
3 29 45 
3 19 45 
3 32 45 
3 35 45 
3 20 45 
3 30 45 
3 7 45 
3 4 45 
3 33 45 
3 10 45 
3 34 45 
3 18 45 
3 5 45 
3 6 45 
4 22 45 
4 13 45 
4 9 45 
4 32 45 
4 5 45 
4 2 45 
4 10 45 
4 30 45 
4 35 45 
4 21 45 
4 29 45 
4 26 45 
4 33 45 
4 3 45 
4 24 45 
4 19 45 
4 17 45 
4 25 45 
4 23 45 
4 12 45 
4 6 45 
4 20 45 
4 27 45 
4 7 45 
4 14 45 
4 18 45 
5 24 45 
5 35 45 
5 20 45 
5 10 45 
5 6 45 
5 4 45 
5 25 45 
5 30 45 
5 9 45 
5 19 45 
5 3 45 
5 18 45 
5 22 45 
5 2 45 
5 33 45 
5 12 45 
5 1 45 
6 18 45 
6 12 45 
6 24 45 
6 22 45 
6 3 45 
6 26 45 
6 29 45 
6 14 45 
6 13 45 
6 21 45 
6 20 45 
6 9 45 
6 32 45 
6 33 45 
6 2 45 
6 5 45 
6 28 45 
6 25 45 
6 7 45 
6 4 45 
6 30 45 
6 10 45 
6 23 45 
6 27 45 
6 17 45 
6 35 45 
7 24 45 
7 2 45 
7 29 45 
7 32 45 
7 3 45 
7 33 45 
7 6 45 
7 9 45 
7 14 45 
7 22 45 
7 28 45 
7 20 45 
7 35 45 
7 25 45 
7 30 45 
7 21 45 
7 10 45 
7 31 45 
7 4 45 
7 15 45 
7 16 45 
7 34 45 
7 18 45 
7 8 45 
7 1 45 
7 17 45 
7 11 45 
7 19 45 
9 33 45 
9 22 45 
9 29 45 
9 28 45 
9 26 45 
9 4 45 
9 3 45 
9 21 45 
9 2 45 
9 25 45 
9 20 45 
9 14 45 
9 35 45 
9 24 45 
9 31 45 
9 12 45 
9 1 45 
9 30 45 
9 15 45 
9 6 45 
9 32 45 
9 7 45 
9 10 45 
9 16 45 
9 5 45 
9 34 45 
9 19 45 
9 13 45 
9 27 45 
10 21 45 
10 2 45 
10 13 45 
10 35 45 
10 32 45 
10 26 45 
10 22 45 
10 4 45 
10 25 45 
10 30 45 
10 6 45 
10 20 45 
10 29 45 
10 14 45 
10 28 45 
10 9 45 
10 5 45 
10 24 45 
10 7 45 
10 3 45 
10 15 45 
10 27 45 
10 33 45 
10 12 45 
10 19 45 
10 11 45 
10 18 45 
10 34 45 
11 17 45 
11 15 45 
11 34 45 
11 16 45 
11 31 45 
11 8 45 
11 23 45 
11 1 45 
11 19 45 
11 18 45 
11 33 45 
11 28 45 
11 5 45 
11 30 45 
11 27 45 
11 13 45 
11 6 45 
11 9 45 
12 26 45 
12 6 45 
12 22 45 
12 21 45 
12 13 45 
12 18 45 
12 14 45 
12 35 45 
12 7 45 
12 20 45 
12 28 45 
12 23 45 
12 4 45 
12 15 45 
12 31 45 
12 27 45 
12 8 45 
12 16 45 
12 9 45 
12 25 45 
12 10 45 
12 1 45 
12 24 45 
12 29 45 
13 10 45 
13 24 45 
13 2 45 
13 26 45 
13 4 45 
13 33 45 
13 21 45 
13 6 45 
13 19 45 
13 29 45 
13 30 45 
13 15 45 
13 32 45 
13 31 45 
13 5 45 
13 9 45 
13 11 45 
13 7 45 
13 35 45 
13 17 45 
13 23 45 
14 32 45 
14 28 45 
14 24 45 
14 12 45 
14 26 45 
14 9 45 
14 3 45 
14 35 45 
14 29 45 
14 21 45 
14 20 45 
14 25 45 
14 15 45 
14 30 45 
14 31 45 
14 22 45 
14 10 45 
14 23 45 
14 27 45 
14 2 45 
14 34 45 
14 7 45 
14 18 45 
14 4 45 
14 6 45 
14 17 45 
15 9 45 
15 11 45 
15 3 45 
15 21 45 
15 31 45 
15 13 45 
15 14 45 
15 26 45 
15 22 45 
15 2 45 
15 10 45 
15 7 45 
15 18 45 
15 12 45 
15 17 45 
16 35 45 
16 9 45 
16 32 45 
16 2 45 
17 34 45 
17 23 45 
17 8 45 
17 4 45 
17 11 45 
17 19 45 
17 18 45 
17 5 45 
17 15 45 
17 27 45 
17 6 45 
17 29 45 
17 31 45 
18 22 45 
18 21 45 
18 12 45 
18 35 45 
18 19 45 
18 6 45 
18 26 45 
18 20 45 
18 11 45 
18 25 45 
18 17 45 
18 24 45 
18 3 45 
18 15 45 
18 29 45 
18 14 45 
18 28 45 
18 32 45 
18 10 45 
18 4 45 
18 7 45 
18 5 45 
18 2 45 
19 26 45 
19 22 45 
19 13 45 
19 3 45 
19 18 45 
19 2 45 
19 4 45 
19 32 45 
19 17 45 
19 21 45 
19 9 45 
19 10 45 
19 25 45 
19 24 45 
19 30 45 
19 12 45 
19 35 45 
19 33 45 
19 7 45 
19 20 45 
20 9 45 
20 26 45 
20 18 45 
20 6 45 
20 3 45 
20 5 45 
20 22 45 
20 34 45 
20 29 45 
20 24 45 
20 14 45 
20 32 45 
20 33 45 
20 30 45 
20 2 45 
20 1 45 
20 12 45 
20 4 45 
20 7 45 
20 23 45 
20 10 45 
20 31 45 
20 25 45 
20 28 45 
20 35 45 
20 21 45 
20 17 45 
20 16 45 
21 18 45 
21 24 45 
21 2 45 
21 10 45 
21 12 45 
21 25 45 
21 14 45 
21 9 45 
21 29 45 
21 22 45 
21 26 45 
21 13 45 
21 35 45 
21 6 45 
21 32 45 
21 20 45 
21 3 45 
21 30 45 
21 33 45 
21 4 45 
21 15 45 
21 1 45 
21 7 45 
21 27 45 
21 28 45 
21 19 45 
21 31 45 
21 23 45 
22 9 45 
22 26 45 
22 18 45 
22 2 45 
22 6 45 
22 19 45 
22 25 45 
22 35 45 
22 12 45 
22 4 45 
22 30 45 
22 3 45 
22 21 45 
22 29 45 
22 24 45 
22 20 45 
22 32 45 
22 28 45 
22 10 45 
22 15 45 
22 16 45 
22 14 45 
22 7 45 
22 34 45 
22 1 45 
22 5 45 
22 27 45 
23 29 45 
23 34 45 
23 7 45 
23 5 45 
23 4 45 
23 20 45 
23 12 45 
23 6 45 
23 17 45 
23 11 45 
23 24 45 
23 33 45 
23 2 45 
23 35 45 
23 8 45 
23 13 45 
23 14 45 
23 19 45 
24 29 45 
24 6 45 
24 35 45 
24 13 45 
24 21 45 
24 26 45 
24 3 45 
24 2 45 
24 22 45 
24 27 45 
24 33 45 
24 5 45 
24 9 45 
24 7 45 
24 32 45 
24 4 45 
24 20 45 
24 14 45 
24 25 45 
24 30 45 
24 1 45 
24 10 45 
24 23 45 
24 18 45 
24 19 45 
24 34 45 
24 28 45 
24 12 45 
25 22 45 
25 9 45 
25 3 45 
25 26 45 
25 2 45 
25 29 45 
25 24 45 
25 28 45 
25 14 45 
25 21 45 
25 32 45 
25 6 45 
25 35 45 
25 33 45 
25 4 45 
25 5 45 
25 10 45 
25 30 45 
25 27 45 
25 18 45 
25 31 45 
25 7 45 
25 20 45 
25 12 45 
25 34 45 
25 19 45 
25 11 45 
25 1 45 
25 15 45 
26 12 45 
26 22 45 
26 19 45 
26 9 45 
26 13 45 
26 10 45 
26 5 45 
26 6 45 
26 33 45 
26 21 45 
26 14 45 
26 24 45 
26 23 45 
26 2 45 
26 35 45 
26 25 45 
26 27 45 
26 32 45 
26 20 45 
26 3 45 
26 29 45 
26 7 45 
26 28 45 
26 4 45 
26 30 45 
26 31 45 
26 15 45 
26 18 45 
26 11 45 
26 34 45 
27 35 45 
27 24 45 
27 26 45 
27 7 45 
27 32 45 
27 25 45 
27 4 45 
27 2 45 
27 14 45 
27 29 45 
27 34 45 
27 10 45 
27 6 45 
27 23 45 
27 33 45 
27 28 45 
27 21 45 
27 12 45 
27 22 45 
27 20 45 
27 30 45 
27 19 45 
27 3 45 
27 9 45 
28 9 45 
28 35 45 
28 14 45 
28 3 45 
28 22 45 
28 26 45 
28 6 45 
28 32 45 
28 25 45 
28 30 45 
28 5 45 
28 10 45 
28 20 45 
28 21 45 
28 33 45 
28 31 45 
28 18 45 
28 27 45 
28 34 45 
28 23 45 
28 24 45 
29 32 45 
29 24 45 
29 35 45 
29 23 45 
29 2 45 
29 7 45 
29 9 45 
29 6 45 
29 21 45 
29 22 45 
29 14 45 
29 33 45 
29 12 45 
29 3 45 
29 27 45 
29 13 45 
29 28 45 
29 10 45 
29 30 45 
29 4 45 
29 25 45 
29 5 45 
29 20 45 
29 31 45 
29 18 45 
29 34 45 
29 11 45 
29 26 45 
29 17 45 
29 19 45 
30 22 45 
30 4 45 
30 13 45 
30 26 45 
30 21 45 
30 29 45 
30 3 45 
30 2 45 
30 9 45 
30 14 45 
30 20 45 
30 28 45 
30 35 45 
30 6 45 
30 10 45 
30 25 45 
30 24 45 
30 32 45 
30 5 45 
30 7 45 
30 33 45 
30 27 45 
31 9 45 
31 11 45 
31 15 45 
31 26 45 
31 32 45 
31 25 45 
31 14 45 
31 12 45 
31 20 45 
31 7 45 
31 13 45 
31 28 45 
31 34 45 
31 29 45 
31 21 45 
31 2 45 
32 14 45 
32 10 45 
32 29 45 
32 2 45 
32 35 45 
32 4 45 
32 26 45 
32 21 45 
32 22 45 
32 3 45 
32 7 45 
32 6 45 
32 24 45 
32 9 45 
32 28 45 
32 25 45 
32 20 45 
32 27 45 
32 19 45 
32 31 45 
32 34 45 
32 30 45 
32 13 45 
32 33 45 
32 16 45 
32 18 45 
32 17 45 
33 9 45 
33 24 45 
33 35 45 
33 14 45 
33 29 45 
33 2 45 
33 21 45 
33 4 45 
33 20 45 
33 6 45 
33 25 45 
33 13 45 
33 7 45 
33 32 45 
33 3 45 
33 27 45 
33 10 45 
33 28 45 
33 23 45 
33 34 45 
33 11 45 
33 30 45 
33 5 45 
33 26 45 
33 19 45 
34 8 45 
34 32 45 
34 22 45 
34 20 45 
34 23 45 
34 16 45 
34 3 45 
34 33 45 
34 31 45 
34 19 45 
34 25 45 
34 26 45 
34 2 45 
34 30 45 
34 11 45 
34 17 45 
34 15 45 
34 1 45 
35 24 45 
35 29 45 
35 27 45 
35 22 45 
35 28 45 
35 10 45 
35 33 45 
35 21 45 
35 9 45 
35 32 45 
35 14 45 
35 26 45 
35 5 45 
35 2 45 
35 18 45 
35 12 45 
35 4 45 
35 3 45 
35 25 45 
35 30 45 
35 16 45 
35 7 45 
35 20 45 
35 23 45 
35 6 45 
35 1 45 
35 13 45 
35 19 45 
1 9 46 
1 21 46 
1 20 46 
1 24 46 
1 22 46 
2 3 46 
2 13 46 
2 10 46 
2 29 46 
2 22 46 
2 21 46 
2 7 46 
2 9 46 
2 24 46 
2 26 46 
2 32 46 
2 4 46 
2 33 46 
2 35 46 
2 25 46 
2 19 46 
2 20 46 
2 30 46 
2 6 46 
2 15 46 
2 27 46 
2 14 46 
2 12 46 
2 23 46 
2 34 46 
2 5 46 
2 16 46 
2 18 46 
2 31 46 
3 2 46 
3 15 46 
3 25 46 
3 24 46 
3 28 46 
3 22 46 
3 9 46 
3 14 46 
3 21 46 
3 29 46 
3 19 46 
3 32 46 
3 35 46 
3 20 46 
3 30 46 
3 7 46 
3 4 46 
3 33 46 
3 10 46 
3 34 46 
3 18 46 
3 5 46 
3 6 46 
3 26 46 
3 27 46 
4 22 46 
4 13 46 
4 9 46 
4 32 46 
4 5 46 
4 2 46 
4 10 46 
4 30 46 
4 35 46 
4 21 46 
4 29 46 
4 26 46 
4 33 46 
4 3 46 
4 24 46 
4 19 46 
4 17 46 
4 25 46 
4 23 46 
4 12 46 
4 6 46 
4 20 46 
4 27 46 
4 7 46 
4 14 46 
4 18 46 
5 24 46 
5 35 46 
5 20 46 
5 10 46 
5 6 46 
5 4 46 
5 25 46 
5 30 46 
5 9 46 
5 19 46 
5 3 46 
5 18 46 
5 22 46 
5 2 46 
5 33 46 
5 12 46 
5 1 46 
5 15 46 
5 31 46 
6 18 46 
6 12 46 
6 24 46 
6 22 46 
6 3 46 
6 26 46 
6 29 46 
6 14 46 
6 13 46 
6 21 46 
6 20 46 
6 9 46 
6 32 46 
6 33 46 
6 2 46 
6 5 46 
6 28 46 
6 25 46 
6 7 46 
6 4 46 
6 30 46 
6 10 46 
6 23 46 
6 27 46 
6 17 46 
6 35 46 
6 11 46 
7 24 46 
7 2 46 
7 29 46 
7 32 46 
7 3 46 
7 33 46 
7 6 46 
7 9 46 
7 14 46 
7 22 46 
7 28 46 
7 20 46 
7 35 46 
7 25 46 
7 30 46 
7 21 46 
7 10 46 
7 31 46 
7 4 46 
7 15 46 
7 16 46 
7 34 46 
7 18 46 
7 8 46 
7 1 46 
7 17 46 
7 11 46 
7 19 46 
7 5 46 
9 33 46 
9 22 46 
9 29 46 
9 28 46 
9 26 46 
9 4 46 
9 3 46 
9 21 46 
9 2 46 
9 25 46 
9 20 46 
9 14 46 
9 35 46 
9 24 46 
9 31 46 
9 12 46 
9 1 46 
9 30 46 
9 15 46 
9 6 46 
9 32 46 
9 7 46 
9 10 46 
9 16 46 
9 5 46 
9 34 46 
9 19 46 
9 13 46 
9 27 46 
9 11 46 
10 21 46 
10 2 46 
10 13 46 
10 35 46 
10 32 46 
10 26 46 
10 22 46 
10 4 46 
10 25 46 
10 30 46 
10 6 46 
10 20 46 
10 29 46 
10 14 46 
10 28 46 
10 9 46 
10 5 46 
10 24 46 
10 7 46 
10 3 46 
10 15 46 
10 27 46 
10 33 46 
10 12 46 
10 19 46 
10 18 46 
10 34 46 
10 17 46 
11 17 46 
11 15 46 
11 34 46 
11 16 46 
11 31 46 
11 8 46 
11 23 46 
11 1 46 
11 19 46 
11 18 46 
11 33 46 
11 28 46 
11 5 46 
11 30 46 
11 27 46 
11 13 46 
11 6 46 
11 9 46 
11 3 46 
11 12 46 
12 26 46 
12 6 46 
12 22 46 
12 21 46 
12 13 46 
12 18 46 
12 14 46 
12 35 46 
12 7 46 
12 20 46 
12 28 46 
12 23 46 
12 4 46 
12 15 46 
12 31 46 
12 27 46 
12 9 46 
12 25 46 
12 10 46 
12 1 46 
12 24 46 
12 29 46 
13 10 46 
13 24 46 
13 2 46 
13 26 46 
13 4 46 
13 33 46 
13 21 46 
13 6 46 
13 19 46 
13 29 46 
13 30 46 
13 15 46 
13 32 46 
13 31 46 
13 5 46 
13 9 46 
13 11 46 
13 7 46 
13 35 46 
13 23 46 
13 14 46 
14 32 46 
14 28 46 
14 24 46 
14 12 46 
14 26 46 
14 9 46 
14 3 46 
14 35 46 
14 29 46 
14 21 46 
14 20 46 
14 25 46 
14 15 46 
14 30 46 
14 31 46 
14 22 46 
14 10 46 
14 23 46 
14 27 46 
14 2 46 
14 34 46 
14 7 46 
14 18 46 
14 4 46 
14 6 46 
14 17 46 
14 1 46 
15 9 46 
15 11 46 
15 3 46 
15 21 46 
15 31 46 
15 13 46 
15 14 46 
15 26 46 
15 22 46 
15 2 46 
15 10 46 
15 7 46 
15 18 46 
15 12 46 
15 17 46 
15 34 46 
15 25 46 
16 35 46 
16 32 46 
16 2 46 
16 10 46 
17 34 46 
17 23 46 
17 8 46 
17 4 46 
17 11 46 
17 19 46 
17 18 46 
17 5 46 
17 15 46 
17 6 46 
17 29 46 
17 31 46 
17 13 46 
18 22 46 
18 21 46 
18 12 46 
18 35 46 
18 19 46 
18 26 46 
18 20 46 
18 11 46 
18 25 46 
18 17 46 
18 24 46 
18 3 46 
18 15 46 
18 29 46 
18 14 46 
18 28 46 
18 32 46 
18 10 46 
18 4 46 
18 7 46 
18 5 46 
19 26 46 
19 22 46 
19 13 46 
19 3 46 
19 18 46 
19 2 46 
19 4 46 
19 32 46 
19 17 46 
19 21 46 
19 9 46 
19 10 46 
19 25 46 
19 24 46 
19 12 46 
19 35 46 
19 33 46 
19 7 46 
19 20 46 
19 6 46 
20 9 46 
20 26 46 
20 18 46 
20 6 46 
20 3 46 
20 5 46 
20 22 46 
20 34 46 
20 29 46 
20 24 46 
20 14 46 
20 32 46 
20 33 46 
20 30 46 
20 2 46 
20 1 46 
20 12 46 
20 4 46 
20 7 46 
20 23 46 
20 10 46 
20 31 46 
20 25 46 
20 28 46 
20 35 46 
20 21 46 
20 17 46 
20 11 46 
21 18 46 
21 24 46 
21 2 46 
21 10 46 
21 12 46 
21 25 46 
21 14 46 
21 9 46 
21 29 46 
21 22 46 
21 26 46 
21 13 46 
21 35 46 
21 6 46 
21 32 46 
21 20 46 
21 3 46 
21 30 46 
21 33 46 
21 4 46 
21 15 46 
21 1 46 
21 7 46 
21 27 46 
21 28 46 
21 19 46 
21 31 46 
22 9 46 
22 26 46 
22 18 46 
22 2 46 
22 6 46 
22 19 46 
22 25 46 
22 35 46 
22 12 46 
22 4 46 
22 30 46 
22 3 46 
22 21 46 
22 29 46 
22 24 46 
22 20 46 
22 32 46 
22 28 46 
22 10 46 
22 15 46 
22 14 46 
22 7 46 
22 34 46 
22 1 46 
22 5 46 
22 27 46 
23 29 46 
23 34 46 
23 7 46 
23 5 46 
23 4 46 
23 20 46 
23 12 46 
23 6 46 
23 17 46 
23 11 46 
23 24 46 
23 33 46 
23 2 46 
23 35 46 
23 8 46 
23 13 46 
23 14 46 
23 19 46 
23 21 46 
23 32 46 
24 29 46 
24 6 46 
24 35 46 
24 13 46 
24 21 46 
24 26 46 
24 3 46 
24 2 46 
24 22 46 
24 27 46 
24 33 46 
24 5 46 
24 9 46 
24 7 46 
24 32 46 
24 4 46 
24 20 46 
24 14 46 
24 25 46 
24 30 46 
24 1 46 
24 10 46 
24 23 46 
24 18 46 
24 19 46 
24 28 46 
24 12 46 
24 11 46 
25 22 46 
25 9 46 
25 3 46 
25 26 46 
25 2 46 
25 29 46 
25 24 46 
25 28 46 
25 14 46 
25 21 46 
25 32 46 
25 6 46 
25 35 46 
25 33 46 
25 4 46 
25 5 46 
25 10 46 
25 30 46 
25 27 46 
25 18 46 
25 31 46 
25 7 46 
25 20 46 
25 12 46 
25 34 46 
25 19 46 
25 11 46 
25 1 46 
25 16 46 
26 12 46 
26 22 46 
26 19 46 
26 9 46 
26 13 46 
26 10 46 
26 5 46 
26 6 46 
26 33 46 
26 21 46 
26 14 46 
26 24 46 
26 23 46 
26 2 46 
26 35 46 
26 25 46 
26 27 46 
26 32 46 
26 20 46 
26 3 46 
26 29 46 
26 7 46 
26 28 46 
26 4 46 
26 30 46 
26 31 46 
26 15 46 
26 18 46 
26 11 46 
26 34 46 
26 1 46 
27 35 46 
27 24 46 
27 26 46 
27 7 46 
27 32 46 
27 25 46 
27 4 46 
27 2 46 
27 14 46 
27 29 46 
27 34 46 
27 10 46 
27 6 46 
27 23 46 
27 33 46 
27 28 46 
27 21 46 
27 12 46 
27 22 46 
27 20 46 
27 30 46 
27 19 46 
27 3 46 
27 9 46 
27 11 46 
27 17 46 
28 9 46 
28 35 46 
28 14 46 
28 3 46 
28 22 46 
28 26 46 
28 6 46 
28 32 46 
28 25 46 
28 30 46 
28 5 46 
28 10 46 
28 20 46 
28 21 46 
28 33 46 
28 31 46 
28 18 46 
28 27 46 
28 34 46 
28 23 46 
28 24 46 
28 4 46 
28 7 46 
29 32 46 
29 24 46 
29 35 46 
29 23 46 
29 2 46 
29 7 46 
29 9 46 
29 6 46 
29 21 46 
29 22 46 
29 14 46 
29 33 46 
29 12 46 
29 3 46 
29 27 46 
29 13 46 
29 28 46 
29 10 46 
29 30 46 
29 4 46 
29 25 46 
29 5 46 
29 20 46 
29 31 46 
29 18 46 
29 34 46 
29 11 46 
29 26 46 
29 17 46 
30 22 46 
30 4 46 
30 13 46 
30 26 46 
30 21 46 
30 29 46 
30 3 46 
30 2 46 
30 9 46 
30 14 46 
30 20 46 
30 28 46 
30 35 46 
30 6 46 
30 10 46 
30 25 46 
30 24 46 
30 32 46 
30 7 46 
30 33 46 
30 27 46 
30 19 46 
31 9 46 
31 11 46 
31 15 46 
31 26 46 
31 32 46 
31 25 46 
31 14 46 
31 12 46 
31 20 46 
31 7 46 
31 13 46 
31 28 46 
31 34 46 
31 29 46 
31 21 46 
31 17 46 
32 14 46 
32 10 46 
32 29 46 
32 2 46 
32 35 46 
32 4 46 
32 26 46 
32 21 46 
32 22 46 
32 3 46 
32 7 46 
32 6 46 
32 24 46 
32 9 46 
32 28 46 
32 25 46 
32 20 46 
32 27 46 
32 19 46 
32 31 46 
32 34 46 
32 30 46 
32 13 46 
32 33 46 
32 16 46 
32 18 46 
32 17 46 
33 9 46 
33 24 46 
33 35 46 
33 29 46 
33 2 46 
33 21 46 
33 4 46 
33 20 46 
33 6 46 
33 25 46 
33 13 46 
33 7 46 
33 32 46 
33 3 46 
33 27 46 
33 10 46 
33 28 46 
33 23 46 
33 34 46 
33 11 46 
33 30 46 
33 5 46 
33 26 46 
33 19 46 
33 18 46 
34 8 46 
34 32 46 
34 22 46 
34 20 46 
34 23 46 
34 16 46 
34 3 46 
34 33 46 
34 31 46 
34 19 46 
34 25 46 
34 26 46 
34 30 46 
34 11 46 
34 17 46 
34 15 46 
34 1 46 
35 24 46 
35 29 46 
35 27 46 
35 22 46 
35 28 46 
35 10 46 
35 33 46 
35 21 46 
35 9 46 
35 32 46 
35 14 46 
35 26 46 
35 5 46 
35 2 46 
35 18 46 
35 12 46 
35 4 46 
35 3 46 
35 25 46 
35 30 46 
35 16 46 
35 7 46 
35 20 46 
35 23 46 
35 6 46 
35 13 46 
35 19 46 
35 8 46 
1 9 47 
1 21 47 
1 20 47 
1 24 47 
1 22 47 
1 5 47 
1 11 47 
2 3 47 
2 13 47 
2 10 47 
2 29 47 
2 22 47 
2 21 47 
2 7 47 
2 9 47 
2 24 47 
2 26 47 
2 32 47 
2 4 47 
2 33 47 
2 35 47 
2 25 47 
2 19 47 
2 20 47 
2 30 47 
2 6 47 
2 15 47 
2 27 47 
2 14 47 
2 23 47 
2 34 47 
2 5 47 
2 16 47 
2 18 47 
3 2 47 
3 15 47 
3 25 47 
3 28 47 
3 22 47 
3 9 47 
3 14 47 
3 21 47 
3 29 47 
3 19 47 
3 32 47 
3 35 47 
3 20 47 
3 30 47 
3 7 47 
3 4 47 
3 33 47 
3 10 47 
3 34 47 
3 18 47 
3 5 47 
3 6 47 
3 26 47 
3 27 47 
3 11 47 
4 22 47 
4 13 47 
4 9 47 
4 32 47 
4 5 47 
4 2 47 
4 10 47 
4 30 47 
4 35 47 
4 21 47 
4 29 47 
4 26 47 
4 33 47 
4 3 47 
4 24 47 
4 19 47 
4 17 47 
4 25 47 
4 23 47 
4 12 47 
4 6 47 
4 20 47 
4 27 47 
4 7 47 
4 14 47 
4 18 47 
4 28 47 
5 24 47 
5 35 47 
5 20 47 
5 10 47 
5 6 47 
5 4 47 
5 25 47 
5 30 47 
5 9 47 
5 19 47 
5 3 47 
5 18 47 
5 22 47 
5 2 47 
5 33 47 
5 12 47 
5 15 47 
5 31 47 
5 34 47 
6 18 47 
6 12 47 
6 24 47 
6 22 47 
6 3 47 
6 26 47 
6 29 47 
6 14 47 
6 13 47 
6 21 47 
6 20 47 
6 9 47 
6 32 47 
6 33 47 
6 2 47 
6 5 47 
6 28 47 
6 25 47 
6 7 47 
6 4 47 
6 30 47 
6 10 47 
6 23 47 
6 27 47 
6 17 47 
6 35 47 
6 11 47 
6 19 47 
7 24 47 
7 2 47 
7 29 47 
7 32 47 
7 3 47 
7 33 47 
7 6 47 
7 9 47 
7 14 47 
7 22 47 
7 28 47 
7 20 47 
7 35 47 
7 25 47 
7 30 47 
7 21 47 
7 10 47 
7 31 47 
7 4 47 
7 15 47 
7 34 47 
7 18 47 
7 1 47 
7 17 47 
7 11 47 
7 19 47 
7 5 47 
9 33 47 
9 22 47 
9 29 47 
9 28 47 
9 26 47 
9 4 47 
9 3 47 
9 21 47 
9 2 47 
9 25 47 
9 20 47 
9 14 47 
9 35 47 
9 24 47 
9 31 47 
9 12 47 
9 1 47 
9 30 47 
9 15 47 
9 6 47 
9 32 47 
9 7 47 
9 10 47 
9 16 47 
9 5 47 
9 19 47 
9 13 47 
9 27 47 
9 11 47 
10 21 47 
10 2 47 
10 13 47 
10 35 47 
10 32 47 
10 26 47 
10 22 47 
10 4 47 
10 25 47 
10 30 47 
10 6 47 
10 20 47 
10 29 47 
10 14 47 
10 28 47 
10 9 47 
10 5 47 
10 24 47 
10 7 47 
10 3 47 
10 15 47 
10 27 47 
10 33 47 
10 12 47 
10 19 47 
10 18 47 
10 34 47 
10 11 47 
11 17 47 
11 15 47 
11 34 47 
11 16 47 
11 31 47 
11 8 47 
11 23 47 
11 1 47 
11 19 47 
11 18 47 
11 33 47 
11 28 47 
11 5 47 
11 30 47 
11 27 47 
11 13 47 
11 9 47 
11 12 47 
12 26 47 
12 22 47 
12 13 47 
12 18 47 
12 14 47 
12 35 47 
12 7 47 
12 20 47 
12 28 47 
12 23 47 
12 4 47 
12 15 47 
12 31 47 
12 27 47 
12 9 47 
12 25 47 
12 10 47 
12 1 47 
12 24 47 
12 29 47 
13 10 47 
13 24 47 
13 2 47 
13 26 47 
13 4 47 
13 33 47 
13 21 47 
13 6 47 
13 19 47 
13 29 47 
13 30 47 
13 15 47 
13 32 47 
13 31 47 
13 5 47 
13 9 47 
13 11 47 
13 7 47 
13 35 47 
13 23 47 
13 14 47 
13 34 47 
13 17 47 
14 32 47 
14 28 47 
14 24 47 
14 12 47 
14 26 47 
14 9 47 
14 3 47 
14 35 47 
14 29 47 
14 21 47 
14 20 47 
14 25 47 
14 15 47 
14 30 47 
14 31 47 
14 22 47 
14 10 47 
14 23 47 
14 27 47 
14 2 47 
14 7 47 
14 18 47 
14 4 47 
14 6 47 
14 1 47 
15 9 47 
15 11 47 
15 3 47 
15 21 47 
15 31 47 
15 13 47 
15 14 47 
15 26 47 
15 22 47 
15 2 47 
15 10 47 
15 7 47 
15 18 47 
15 12 47 
15 17 47 
15 34 47 
15 5 47 
16 32 47 
16 2 47 
17 34 47 
17 23 47 
17 8 47 
17 4 47 
17 11 47 
17 19 47 
17 18 47 
17 5 47 
17 15 47 
17 6 47 
17 29 47 
17 31 47 
17 13 47 
17 16 47 
17 7 47 
18 22 47 
18 21 47 
18 12 47 
18 35 47 
18 19 47 
18 26 47 
18 20 47 
18 11 47 
18 25 47 
18 17 47 
18 24 47 
18 15 47 
18 29 47 
18 14 47 
18 28 47 
18 32 47 
18 10 47 
18 4 47 
18 7 47 
18 5 47 
18 2 47 
19 26 47 
19 22 47 
19 13 47 
19 3 47 
19 18 47 
19 2 47 
19 4 47 
19 32 47 
19 17 47 
19 21 47 
19 9 47 
19 10 47 
19 25 47 
19 24 47 
19 12 47 
19 35 47 
19 33 47 
19 7 47 
19 20 47 
19 6 47 
19 15 47 
19 28 47 
20 9 47 
20 26 47 
20 18 47 
20 6 47 
20 3 47 
20 5 47 
20 22 47 
20 34 47 
20 29 47 
20 24 47 
20 14 47 
20 32 47 
20 33 47 
20 30 47 
20 2 47 
20 1 47 
20 12 47 
20 4 47 
20 7 47 
20 23 47 
20 10 47 
20 31 47 
20 25 47 
20 28 47 
20 35 47 
20 21 47 
20 11 47 
20 27 47 
21 18 47 
21 24 47 
21 2 47 
21 10 47 
21 12 47 
21 25 47 
21 14 47 
21 9 47 
21 29 47 
21 22 47 
21 26 47 
21 13 47 
21 35 47 
21 6 47 
21 32 47 
21 20 47 
21 3 47 
21 30 47 
21 33 47 
21 4 47 
21 15 47 
21 1 47 
21 7 47 
21 27 47 
21 28 47 
21 19 47 
21 31 47 
21 23 47 
22 9 47 
22 26 47 
22 18 47 
22 2 47 
22 6 47 
22 19 47 
22 25 47 
22 35 47 
22 12 47 
22 4 47 
22 30 47 
22 3 47 
22 21 47 
22 29 47 
22 24 47 
22 20 47 
22 32 47 
22 28 47 
22 10 47 
22 15 47 
22 14 47 
22 7 47 
22 34 47 
22 1 47 
22 5 47 
22 27 47 
23 29 47 
23 34 47 
23 7 47 
23 4 47 
23 20 47 
23 12 47 
23 6 47 
23 17 47 
23 11 47 
23 24 47 
23 33 47 
23 2 47 
23 35 47 
23 8 47 
23 13 47 
23 14 47 
23 19 47 
23 21 47 
23 32 47 
23 26 47 
24 29 47 
24 6 47 
24 35 47 
24 13 47 
24 21 47 
24 26 47 
24 3 47 
24 2 47 
24 22 47 
24 27 47 
24 33 47 
24 5 47 
24 9 47 
24 7 47 
24 32 47 
24 4 47 
24 20 47 
24 14 47 
24 25 47 
24 30 47 
24 1 47 
24 10 47 
24 23 47 
24 18 47 
24 28 47 
24 12 47 
25 22 47 
25 9 47 
25 3 47 
25 26 47 
25 2 47 
25 29 47 
25 24 47 
25 28 47 
25 14 47 
25 21 47 
25 32 47 
25 6 47 
25 35 47 
25 33 47 
25 4 47 
25 5 47 
25 10 47 
25 30 47 
25 27 47 
25 18 47 
25 31 47 
25 7 47 
25 20 47 
25 12 47 
25 34 47 
25 19 47 
25 1 47 
25 16 47 
25 15 47 
26 12 47 
26 22 47 
26 19 47 
26 9 47 
26 13 47 
26 10 47 
26 5 47 
26 6 47 
26 33 47 
26 21 47 
26 14 47 
26 24 47 
26 23 47 
26 2 47 
26 35 47 
26 25 47 
26 27 47 
26 32 47 
26 20 47 
26 3 47 
26 29 47 
26 7 47 
26 28 47 
26 4 47 
26 30 47 
26 31 47 
26 15 47 
26 18 47 
26 11 47 
26 34 47 
26 1 47 
27 35 47 
27 24 47 
27 26 47 
27 7 47 
27 32 47 
27 25 47 
27 4 47 
27 2 47 
27 14 47 
27 29 47 
27 34 47 
27 10 47 
27 6 47 
27 23 47 
27 33 47 
27 28 47 
27 21 47 
27 12 47 
27 22 47 
27 20 47 
27 30 47 
27 19 47 
27 3 47 
27 9 47 
27 11 47 
27 17 47 
27 15 47 
27 31 47 
28 35 47 
28 14 47 
28 3 47 
28 22 47 
28 26 47 
28 6 47 
28 25 47 
28 30 47 
28 5 47 
28 10 47 
28 20 47 
28 21 47 
28 33 47 
28 31 47 
28 18 47 
28 27 47 
28 34 47 
28 23 47 
28 24 47 
28 4 47 
28 7 47 
29 32 47 
29 24 47 
29 35 47 
29 23 47 
29 2 47 
29 7 47 
29 9 47 
29 6 47 
29 21 47 
29 22 47 
29 14 47 
29 33 47 
29 12 47 
29 3 47 
29 27 47 
29 13 47 
29 28 47 
29 10 47 
29 30 47 
29 4 47 
29 25 47 
29 5 47 
29 20 47 
29 31 47 
29 18 47 
29 26 47 
29 17 47 
30 22 47 
30 4 47 
30 26 47 
30 21 47 
30 29 47 
30 3 47 
30 2 47 
30 9 47 
30 14 47 
30 20 47 
30 28 47 
30 35 47 
30 6 47 
30 10 47 
30 25 47 
30 24 47 
30 32 47 
30 7 47 
30 33 47 
30 27 47 
31 9 47 
31 11 47 
31 15 47 
31 26 47 
31 32 47 
31 25 47 
31 14 47 
31 12 47 
31 20 47 
31 7 47 
31 13 47 
31 28 47 
31 34 47 
31 29 47 
31 21 47 
31 17 47 
31 5 47 
31 2 47 
32 14 47 
32 10 47 
32 29 47 
32 2 47 
32 35 47 
32 4 47 
32 26 47 
32 21 47 
32 22 47 
32 3 47 
32 7 47 
32 6 47 
32 24 47 
32 9 47 
32 28 47 
32 25 47 
32 20 47 
32 27 47 
32 19 47 
32 31 47 
32 34 47 
32 30 47 
32 13 47 
32 33 47 
32 16 47 
32 18 47 
32 23 47 
33 9 47 
33 24 47 
33 35 47 
33 29 47 
33 2 47 
33 21 47 
33 4 47 
33 20 47 
33 6 47 
33 25 47 
33 13 47 
33 7 47 
33 32 47 
33 3 47 
33 27 47 
33 10 47 
33 28 47 
33 23 47 
33 34 47 
33 11 47 
33 30 47 
33 5 47 
33 26 47 
33 19 47 
33 22 47 
34 8 47 
34 32 47 
34 22 47 
34 23 47 
34 16 47 
34 3 47 
34 33 47 
34 31 47 
34 19 47 
34 25 47 
34 26 47 
34 30 47 
34 11 47 
34 17 47 
34 15 47 
34 1 47 
34 35 47 
35 24 47 
35 29 47 
35 27 47 
35 22 47 
35 28 47 
35 10 47 
35 33 47 
35 21 47 
35 9 47 
35 32 47 
35 14 47 
35 26 47 
35 5 47 
35 2 47 
35 18 47 
35 12 47 
35 4 47 
35 3 47 
35 25 47 
35 30 47 
35 16 47 
35 7 47 
35 20 47 
35 23 47 
35 6 47 
35 13 47 
35 19 47 
35 8 47 
35 11 47 
35 17 47 
1 9 48 
1 21 48 
1 20 48 
1 24 48 
1 22 48 
1 11 48 
2 3 48 
2 13 48 
2 10 48 
2 29 48 
2 22 48 
2 21 48 
2 7 48 
2 9 48 
2 24 48 
2 26 48 
2 32 48 
2 4 48 
2 33 48 
2 35 48 
2 25 48 
2 19 48 
2 20 48 
2 30 48 
2 6 48 
2 15 48 
2 27 48 
2 14 48 
2 23 48 
2 34 48 
2 5 48 
2 16 48 
2 18 48 
3 2 48 
3 15 48 
3 25 48 
3 28 48 
3 22 48 
3 9 48 
3 14 48 
3 21 48 
3 29 48 
3 19 48 
3 32 48 
3 35 48 
3 20 48 
3 30 48 
3 7 48 
3 4 48 
3 33 48 
3 10 48 
3 34 48 
3 18 48 
3 5 48 
3 6 48 
3 26 48 
3 27 48 
3 11 48 
3 24 48 
4 22 48 
4 13 48 
4 9 48 
4 32 48 
4 5 48 
4 2 48 
4 10 48 
4 30 48 
4 35 48 
4 21 48 
4 29 48 
4 26 48 
4 33 48 
4 3 48 
4 24 48 
4 19 48 
4 17 48 
4 25 48 
4 23 48 
4 12 48 
4 6 48 
4 20 48 
4 27 48 
4 7 48 
4 14 48 
4 18 48 
4 28 48 
5 24 48 
5 35 48 
5 20 48 
5 10 48 
5 6 48 
5 4 48 
5 25 48 
5 30 48 
5 19 48 
5 3 48 
5 18 48 
5 22 48 
5 2 48 
5 33 48 
5 12 48 
5 15 48 
5 31 48 
5 34 48 
5 23 48 
6 12 48 
6 24 48 
6 22 48 
6 3 48 
6 26 48 
6 29 48 
6 14 48 
6 13 48 
6 21 48 
6 20 48 
6 9 48 
6 32 48 
6 33 48 
6 2 48 
6 5 48 
6 28 48 
6 25 48 
6 7 48 
6 4 48 
6 30 48 
6 10 48 
6 23 48 
6 27 48 
6 17 48 
6 35 48 
6 11 48 
6 19 48 
7 24 48 
7 2 48 
7 29 48 
7 32 48 
7 3 48 
7 33 48 
7 6 48 
7 9 48 
7 14 48 
7 22 48 
7 28 48 
7 20 48 
7 35 48 
7 25 48 
7 30 48 
7 21 48 
7 10 48 
7 31 48 
7 4 48 
7 15 48 
7 34 48 
7 18 48 
7 1 48 
7 17 48 
7 11 48 
7 19 48 
7 5 48 
9 33 48 
9 22 48 
9 29 48 
9 28 48 
9 26 48 
9 4 48 
9 3 48 
9 21 48 
9 2 48 
9 25 48 
9 20 48 
9 14 48 
9 35 48 
9 24 48 
9 31 48 
9 12 48 
9 1 48 
9 30 48 
9 15 48 
9 6 48 
9 32 48 
9 7 48 
9 10 48 
9 5 48 
9 19 48 
9 13 48 
9 27 48 
9 11 48 
9 17 48 
10 21 48 
10 2 48 
10 13 48 
10 35 48 
10 32 48 
10 26 48 
10 22 48 
10 4 48 
10 25 48 
10 30 48 
10 6 48 
10 20 48 
10 29 48 
10 14 48 
10 28 48 
10 9 48 
10 5 48 
10 24 48 
10 7 48 
10 3 48 
10 15 48 
10 27 48 
10 33 48 
10 12 48 
10 19 48 
10 18 48 
10 34 48 
10 11 48 
10 23 48 
10 31 48 
11 17 48 
11 15 48 
11 34 48 
11 16 48 
11 31 48 
11 8 48 
11 23 48 
11 1 48 
11 19 48 
11 18 48 
11 33 48 
11 28 48 
11 5 48 
11 30 48 
11 27 48 
11 13 48 
11 9 48 
11 12 48 
11 32 48 
11 25 48 
12 26 48 
12 22 48 
12 18 48 
12 14 48 
12 35 48 
12 20 48 
12 28 48 
12 23 48 
12 4 48 
12 15 48 
12 31 48 
12 27 48 
12 9 48 
12 25 48 
12 10 48 
12 1 48 
12 24 48 
12 29 48 
13 10 48 
13 24 48 
13 2 48 
13 26 48 
13 4 48 
13 33 48 
13 21 48 
13 6 48 
13 19 48 
13 29 48 
13 30 48 
13 15 48 
13 32 48 
13 31 48 
13 5 48 
13 9 48 
13 11 48 
13 35 48 
13 23 48 
13 14 48 
13 34 48 
13 17 48 
13 12 48 
14 32 48 
14 28 48 
14 24 48 
14 12 48 
14 26 48 
14 9 48 
14 3 48 
14 35 48 
14 29 48 
14 21 48 
14 20 48 
14 25 48 
14 15 48 
14 30 48 
14 31 48 
14 22 48 
14 10 48 
14 23 48 
14 27 48 
14 2 48 
14 7 48 
14 18 48 
14 4 48 
14 6 48 
14 1 48 
15 9 48 
15 11 48 
15 3 48 
15 31 48 
15 13 48 
15 14 48 
15 26 48 
15 22 48 
15 2 48 
15 10 48 
15 18 48 
15 12 48 
15 17 48 
15 34 48 
15 5 48 
16 32 48 
16 2 48 
16 14 48 
16 18 48 
17 34 48 
17 23 48 
17 8 48 
17 4 48 
17 11 48 
17 19 48 
17 18 48 
17 5 48 
17 15 48 
17 6 48 
17 29 48 
17 31 48 
17 13 48 
17 16 48 
17 7 48 
17 35 48 
17 1 48 
18 22 48 
18 21 48 
18 12 48 
18 35 48 
18 19 48 
18 26 48 
18 20 48 
18 11 48 
18 25 48 
18 17 48 
18 24 48 
18 15 48 
18 29 48 
18 14 48 
18 28 48 
18 32 48 
18 10 48 
18 4 48 
18 7 48 
18 5 48 
18 2 48 
19 26 48 
19 22 48 
19 13 48 
19 3 48 
19 18 48 
19 2 48 
19 4 48 
19 32 48 
19 17 48 
19 21 48 
19 9 48 
19 10 48 
19 25 48 
19 24 48 
19 12 48 
19 35 48 
19 33 48 
19 7 48 
19 20 48 
19 6 48 
19 28 48 
19 30 48 
20 9 48 
20 26 48 
20 18 48 
20 6 48 
20 3 48 
20 5 48 
20 22 48 
20 34 48 
20 29 48 
20 24 48 
20 14 48 
20 32 48 
20 33 48 
20 30 48 
20 2 48 
20 1 48 
20 12 48 
20 4 48 
20 7 48 
20 23 48 
20 10 48 
20 31 48 
20 25 48 
20 28 48 
20 35 48 
20 21 48 
20 27 48 
20 19 48 
21 18 48 
21 24 48 
21 2 48 
21 10 48 
21 12 48 
21 25 48 
21 14 48 
21 9 48 
21 29 48 
21 22 48 
21 26 48 
21 13 48 
21 35 48 
21 6 48 
21 32 48 
21 20 48 
21 3 48 
21 30 48 
21 33 48 
21 4 48 
21 15 48 
21 1 48 
21 7 48 
21 27 48 
21 28 48 
21 19 48 
21 31 48 
21 23 48 
22 9 48 
22 26 48 
22 18 48 
22 2 48 
22 6 48 
22 19 48 
22 25 48 
22 35 48 
22 12 48 
22 4 48 
22 30 48 
22 3 48 
22 21 48 
22 29 48 
22 24 48 
22 20 48 
22 32 48 
22 28 48 
22 10 48 
22 15 48 
22 14 48 
22 7 48 
22 34 48 
22 1 48 
22 5 48 
22 27 48 
22 33 48 
23 29 48 
23 34 48 
23 7 48 
23 4 48 
23 20 48 
23 12 48 
23 6 48 
23 17 48 
23 11 48 
23 24 48 
23 33 48 
23 2 48 
23 35 48 
23 8 48 
23 13 48 
23 14 48 
23 19 48 
23 21 48 
23 32 48 
23 26 48 
24 29 48 
24 6 48 
24 35 48 
24 13 48 
24 21 48 
24 26 48 
24 2 48 
24 22 48 
24 27 48 
24 33 48 
24 5 48 
24 9 48 
24 7 48 
24 32 48 
24 4 48 
24 20 48 
24 14 48 
24 25 48 
24 30 48 
24 1 48 
24 10 48 
24 23 48 
24 18 48 
24 28 48 
24 12 48 
24 19 48 
25 22 48 
25 9 48 
25 3 48 
25 26 48 
25 2 48 
25 29 48 
25 24 48 
25 28 48 
25 14 48 
25 21 48 
25 32 48 
25 6 48 
25 35 48 
25 33 48 
25 4 48 
25 5 48 
25 10 48 
25 30 48 
25 27 48 
25 18 48 
25 31 48 
25 7 48 
25 20 48 
25 12 48 
25 34 48 
25 19 48 
25 15 48 
26 12 48 
26 22 48 
26 19 48 
26 9 48 
26 13 48 
26 10 48 
26 5 48 
26 6 48 
26 33 48 
26 21 48 
26 14 48 
26 24 48 
26 23 48 
26 2 48 
26 35 48 
26 25 48 
26 27 48 
26 32 48 
26 20 48 
26 3 48 
26 29 48 
26 7 48 
26 28 48 
26 4 48 
26 30 48 
26 31 48 
26 15 48 
26 18 48 
26 11 48 
26 34 48 
26 1 48 
26 17 48 
27 35 48 
27 24 48 
27 26 48 
27 7 48 
27 32 48 
27 25 48 
27 4 48 
27 2 48 
27 14 48 
27 29 48 
27 34 48 
27 10 48 
27 6 48 
27 23 48 
27 33 48 
27 28 48 
27 21 48 
27 12 48 
27 22 48 
27 20 48 
27 30 48 
27 19 48 
27 3 48 
27 9 48 
27 11 48 
27 17 48 
27 15 48 
27 31 48 
27 18 48 
27 13 48 
28 35 48 
28 14 48 
28 3 48 
28 22 48 
28 26 48 
28 6 48 
28 25 48 
28 30 48 
28 5 48 
28 10 48 
28 20 48 
28 21 48 
28 33 48 
28 31 48 
28 18 48 
28 27 48 
28 34 48 
28 23 48 
28 7 48 
29 32 48 
29 24 48 
29 35 48 
29 23 48 
29 2 48 
29 7 48 
29 9 48 
29 6 48 
29 21 48 
29 22 48 
29 14 48 
29 33 48 
29 12 48 
29 3 48 
29 27 48 
29 13 48 
29 28 48 
29 10 48 
29 30 48 
29 4 48 
29 25 48 
29 5 48 
29 20 48 
29 31 48 
29 18 48 
29 26 48 
29 17 48 
29 19 48 
29 11 48 
30 22 48 
30 4 48 
30 26 48 
30 21 48 
30 29 48 
30 3 48 
30 2 48 
30 9 48 
30 14 48 
30 20 48 
30 28 48 
30 35 48 
30 6 48 
30 10 48 
30 25 48 
30 24 48 
30 32 48 
30 7 48 
30 33 48 
30 27 48 
30 5 48 
30 13 48 
31 9 48 
31 11 48 
31 15 48 
31 26 48 
31 32 48 
31 25 48 
31 14 48 
31 12 48 
31 20 48 
31 7 48 
31 13 48 
31 28 48 
31 34 48 
31 29 48 
31 21 48 
31 17 48 
31 5 48 
31 27 48 
32 14 48 
32 10 48 
32 29 48 
32 2 48 
32 35 48 
32 4 48 
32 26 48 
32 21 48 
32 22 48 
32 3 48 
32 7 48 
32 6 48 
32 24 48 
32 9 48 
32 25 48 
32 20 48 
32 19 48 
32 31 48 
32 34 48 
32 30 48 
32 13 48 
32 33 48 
32 16 48 
32 18 48 
32 23 48 
33 9 48 
33 24 48 
33 35 48 
33 29 48 
33 2 48 
33 21 48 
33 4 48 
33 20 48 
33 6 48 
33 25 48 
33 13 48 
33 7 48 
33 32 48 
33 3 48 
33 27 48 
33 10 48 
33 28 48 
33 23 48 
33 34 48 
33 11 48 
33 30 48 
33 5 48 
33 26 48 
33 19 48 
33 14 48 
34 8 48 
34 32 48 
34 22 48 
34 23 48 
34 16 48 
34 3 48 
34 33 48 
34 31 48 
34 19 48 
34 25 48 
34 30 48 
34 11 48 
34 17 48 
34 15 48 
34 1 48 
34 35 48 
34 18 48 
35 24 48 
35 29 48 
35 27 48 
35 22 48 
35 28 48 
35 10 48 
35 33 48 
35 21 48 
35 9 48 
35 32 48 
35 14 48 
35 26 48 
35 5 48 
35 2 48 
35 18 48 
35 12 48 
35 4 48 
35 3 48 
35 25 48 
35 30 48 
35 16 48 
35 7 48 
35 20 48 
35 23 48 
35 6 48 
35 13 48 
35 19 48 
35 8 48 
35 11 48 
35 17 48 
35 34 48 
1 9 49 
1 21 49 
1 20 49 
1 24 49 
1 22 49 
1 11 49 
1 7 49 
1 25 49 
2 3 49 
2 13 49 
2 10 49 
2 29 49 
2 22 49 
2 21 49 
2 7 49 
2 9 49 
2 24 49 
2 26 49 
2 32 49 
2 4 49 
2 33 49 
2 35 49 
2 25 49 
2 19 49 
2 20 49 
2 30 49 
2 6 49 
2 15 49 
2 27 49 
2 14 49 
2 23 49 
2 34 49 
2 5 49 
2 16 49 
2 18 49 
3 2 49 
3 15 49 
3 25 49 
3 28 49 
3 22 49 
3 9 49 
3 14 49 
3 21 49 
3 29 49 
3 19 49 
3 32 49 
3 35 49 
3 20 49 
3 30 49 
3 7 49 
3 4 49 
3 33 49 
3 10 49 
3 34 49 
3 18 49 
3 5 49 
3 6 49 
3 26 49 
3 27 49 
4 22 49 
4 13 49 
4 9 49 
4 32 49 
4 5 49 
4 2 49 
4 10 49 
4 30 49 
4 35 49 
4 21 49 
4 29 49 
4 26 49 
4 33 49 
4 3 49 
4 24 49 
4 19 49 
4 17 49 
4 25 49 
4 23 49 
4 12 49 
4 6 49 
4 20 49 
4 27 49 
4 7 49 
4 14 49 
4 18 49 
5 24 49 
5 35 49 
5 20 49 
5 10 49 
5 6 49 
5 4 49 
5 25 49 
5 30 49 
5 19 49 
5 3 49 
5 18 49 
5 22 49 
5 2 49 
5 33 49 
5 12 49 
5 34 49 
5 23 49 
6 12 49 
6 24 49 
6 22 49 
6 3 49 
6 26 49 
6 29 49 
6 14 49 
6 13 49 
6 21 49 
6 20 49 
6 9 49 
6 32 49 
6 33 49 
6 2 49 
6 5 49 
6 28 49 
6 25 49 
6 7 49 
6 4 49 
6 30 49 
6 10 49 
6 23 49 
6 27 49 
6 17 49 
6 35 49 
6 19 49 
6 31 49 
7 24 49 
7 2 49 
7 29 49 
7 32 49 
7 3 49 
7 33 49 
7 6 49 
7 9 49 
7 14 49 
7 22 49 
7 28 49 
7 20 49 
7 35 49 
7 25 49 
7 30 49 
7 21 49 
7 10 49 
7 31 49 
7 4 49 
7 15 49 
7 34 49 
7 18 49 
7 1 49 
7 17 49 
7 11 49 
7 19 49 
7 5 49 
7 13 49 
9 33 49 
9 22 49 
9 29 49 
9 26 49 
9 4 49 
9 3 49 
9 21 49 
9 2 49 
9 25 49 
9 20 49 
9 14 49 
9 35 49 
9 24 49 
9 31 49 
9 12 49 
9 1 49 
9 30 49 
9 15 49 
9 6 49 
9 32 49 
9 7 49 
9 10 49 
9 19 49 
9 13 49 
9 27 49 
9 11 49 
9 17 49 
10 21 49 
10 2 49 
10 13 49 
10 35 49 
10 32 49 
10 26 49 
10 22 49 
10 4 49 
10 25 49 
10 30 49 
10 6 49 
10 20 49 
10 29 49 
10 14 49 
10 28 49 
10 9 49 
10 5 49 
10 24 49 
10 7 49 
10 3 49 
10 15 49 
10 27 49 
10 33 49 
10 12 49 
10 19 49 
10 18 49 
10 34 49 
10 23 49 
11 17 49 
11 15 49 
11 34 49 
11 16 49 
11 31 49 
11 8 49 
11 23 49 
11 1 49 
11 19 49 
11 18 49 
11 33 49 
11 28 49 
11 5 49 
11 30 49 
11 27 49 
11 13 49 
11 9 49 
11 12 49 
11 32 49 
11 25 49 
12 26 49 
12 22 49 
12 18 49 
12 14 49 
12 35 49 
12 20 49 
12 28 49 
12 23 49 
12 4 49 
12 15 49 
12 31 49 
12 27 49 
12 9 49 
12 25 49 
12 10 49 
12 1 49 
12 24 49 
12 29 49 
12 21 49 
12 2 49 
13 10 49 
13 24 49 
13 2 49 
13 26 49 
13 4 49 
13 33 49 
13 21 49 
13 6 49 
13 19 49 
13 29 49 
13 30 49 
13 15 49 
13 32 49 
13 31 49 
13 5 49 
13 9 49 
13 11 49 
13 35 49 
13 23 49 
13 17 49 
13 12 49 
14 32 49 
14 28 49 
14 24 49 
14 12 49 
14 26 49 
14 9 49 
14 3 49 
14 35 49 
14 29 49 
14 21 49 
14 20 49 
14 25 49 
14 15 49 
14 30 49 
14 31 49 
14 22 49 
14 10 49 
14 23 49 
14 27 49 
14 2 49 
14 7 49 
14 18 49 
14 4 49 
14 6 49 
14 16 49 
15 9 49 
15 11 49 
15 3 49 
15 31 49 
15 13 49 
15 14 49 
15 26 49 
15 22 49 
15 2 49 
15 10 49 
15 12 49 
15 17 49 
15 34 49 
15 5 49 
15 8 49 
16 32 49 
16 2 49 
16 18 49 
16 20 49 
17 34 49 
17 23 49 
17 8 49 
17 4 49 
17 11 49 
17 19 49 
17 18 49 
17 5 49 
17 15 49 
17 29 49 
17 31 49 
17 13 49 
17 16 49 
17 7 49 
17 1 49 
18 22 49 
18 21 49 
18 12 49 
18 35 49 
18 19 49 
18 26 49 
18 20 49 
18 11 49 
18 25 49 
18 17 49 
18 24 49 
18 15 49 
18 29 49 
18 14 49 
18 28 49 
18 32 49 
18 10 49 
18 4 49 
18 7 49 
18 5 49 
18 2 49 
18 16 49 
18 27 49 
19 26 49 
19 22 49 
19 13 49 
19 3 49 
19 18 49 
19 2 49 
19 4 49 
19 32 49 
19 17 49 
19 21 49 
19 9 49 
19 10 49 
19 25 49 
19 24 49 
19 35 49 
19 33 49 
19 7 49 
19 20 49 
19 6 49 
19 28 49 
19 30 49 
19 14 49 
20 9 49 
20 26 49 
20 18 49 
20 6 49 
20 3 49 
20 5 49 
20 22 49 
20 29 49 
20 24 49 
20 14 49 
20 32 49 
20 33 49 
20 30 49 
20 2 49 
20 1 49 
20 12 49 
20 4 49 
20 7 49 
20 23 49 
20 10 49 
20 31 49 
20 25 49 
20 28 49 
20 35 49 
20 21 49 
20 27 49 
20 19 49 
20 13 49 
21 18 49 
21 24 49 
21 2 49 
21 10 49 
21 12 49 
21 25 49 
21 14 49 
21 9 49 
21 29 49 
21 22 49 
21 26 49 
21 13 49 
21 35 49 
21 6 49 
21 32 49 
21 20 49 
21 3 49 
21 30 49 
21 33 49 
21 4 49 
21 15 49 
21 1 49 
21 7 49 
21 27 49 
21 28 49 
21 19 49 
21 31 49 
21 23 49 
22 9 49 
22 26 49 
22 18 49 
22 2 49 
22 6 49 
22 19 49 
22 25 49 
22 35 49 
22 12 49 
22 4 49 
22 30 49 
22 3 49 
22 21 49 
22 29 49 
22 24 49 
22 20 49 
22 32 49 
22 28 49 
22 10 49 
22 15 49 
22 14 49 
22 7 49 
22 34 49 
22 1 49 
22 5 49 
22 27 49 
22 33 49 
23 29 49 
23 34 49 
23 7 49 
23 4 49 
23 20 49 
23 12 49 
23 6 49 
23 17 49 
23 11 49 
23 24 49 
23 33 49 
23 2 49 
23 35 49 
23 8 49 
23 13 49 
23 14 49 
23 21 49 
23 32 49 
23 26 49 
23 5 49 
24 29 49 
24 6 49 
24 35 49 
24 13 49 
24 21 49 
24 26 49 
24 2 49 
24 22 49 
24 27 49 
24 33 49 
24 5 49 
24 9 49 
24 7 49 
24 32 49 
24 4 49 
24 20 49 
24 14 49 
24 25 49 
24 30 49 
24 1 49 
24 10 49 
24 23 49 
24 18 49 
24 12 49 
24 19 49 
24 3 49 
25 22 49 
25 9 49 
25 3 49 
25 26 49 
25 2 49 
25 29 49 
25 24 49 
25 28 49 
25 14 49 
25 21 49 
25 32 49 
25 6 49 
25 35 49 
25 33 49 
25 4 49 
25 5 49 
25 10 49 
25 30 49 
25 27 49 
25 18 49 
25 31 49 
25 7 49 
25 20 49 
25 12 49 
25 34 49 
25 19 49 
25 11 49 
26 12 49 
26 22 49 
26 19 49 
26 9 49 
26 13 49 
26 10 49 
26 5 49 
26 6 49 
26 33 49 
26 21 49 
26 14 49 
26 24 49 
26 23 49 
26 2 49 
26 35 49 
26 25 49 
26 27 49 
26 32 49 
26 20 49 
26 3 49 
26 29 49 
26 7 49 
26 28 49 
26 4 49 
26 30 49 
26 31 49 
26 15 49 
26 18 49 
26 11 49 
26 34 49 
26 17 49 
27 24 49 
27 26 49 
27 7 49 
27 32 49 
27 25 49 
27 4 49 
27 2 49 
27 14 49 
27 29 49 
27 34 49 
27 10 49 
27 6 49 
27 23 49 
27 33 49 
27 28 49 
27 12 49 
27 22 49 
27 20 49 
27 30 49 
27 19 49 
27 3 49 
27 9 49 
27 11 49 
27 17 49 
27 15 49 
27 31 49 
27 18 49 
27 13 49 
28 35 49 
28 14 49 
28 3 49 
28 22 49 
28 26 49 
28 6 49 
28 30 49 
28 5 49 
28 10 49 
28 20 49 
28 21 49 
28 33 49 
28 31 49 
28 18 49 
28 27 49 
28 23 49 
28 7 49 
29 32 49 
29 24 49 
29 35 49 
29 23 49 
29 2 49 
29 7 49 
29 9 49 
29 6 49 
29 21 49 
29 22 49 
29 14 49 
29 33 49 
29 12 49 
29 3 49 
29 27 49 
29 13 49 
29 28 49 
29 10 49 
29 30 49 
29 4 49 
29 25 49 
29 5 49 
29 20 49 
29 31 49 
29 18 49 
29 26 49 
29 17 49 
29 19 49 
29 11 49 
29 34 49 
30 22 49 
30 4 49 
30 26 49 
30 21 49 
30 29 49 
30 3 49 
30 2 49 
30 9 49 
30 14 49 
30 20 49 
30 28 49 
30 35 49 
30 6 49 
30 10 49 
30 25 49 
30 24 49 
30 32 49 
30 7 49 
30 33 49 
30 27 49 
30 5 49 
30 13 49 
30 19 49 
30 11 49 
31 9 49 
31 11 49 
31 15 49 
31 26 49 
31 32 49 
31 25 49 
31 14 49 
31 12 49 
31 20 49 
31 7 49 
31 13 49 
31 28 49 
31 34 49 
31 29 49 
31 21 49 
31 17 49 
31 5 49 
31 27 49 
31 3 49 
31 10 49 
32 14 49 
32 10 49 
32 29 49 
32 2 49 
32 35 49 
32 4 49 
32 26 49 
32 21 49 
32 22 49 
32 3 49 
32 7 49 
32 6 49 
32 24 49 
32 9 49 
32 25 49 
32 20 49 
32 19 49 
32 31 49 
32 34 49 
32 30 49 
32 13 49 
32 33 49 
32 16 49 
32 18 49 
32 23 49 
32 11 49 
32 27 49 
33 9 49 
33 24 49 
33 35 49 
33 29 49 
33 2 49 
33 21 49 
33 4 49 
33 20 49 
33 6 49 
33 25 49 
33 13 49 
33 7 49 
33 32 49 
33 3 49 
33 27 49 
33 10 49 
33 28 49 
33 23 49 
33 34 49 
33 11 49 
33 30 49 
33 5 49 
33 26 49 
33 19 49 
33 22 49 
34 8 49 
34 32 49 
34 22 49 
34 23 49 
34 16 49 
34 3 49 
34 33 49 
34 31 49 
34 19 49 
34 25 49 
34 30 49 
34 11 49 
34 17 49 
34 15 49 
34 1 49 
34 35 49 
34 18 49 
34 29 49 
34 12 49 
35 24 49 
35 29 49 
35 27 49 
35 22 49 
35 28 49 
35 10 49 
35 33 49 
35 21 49 
35 9 49 
35 32 49 
35 14 49 
35 26 49 
35 5 49 
35 2 49 
35 18 49 
35 12 49 
35 4 49 
35 3 49 
35 25 49 
35 30 49 
35 16 49 
35 7 49 
35 20 49 
35 23 49 
35 6 49 
35 13 49 
35 19 49 
35 8 49 
35 11 49 
35 17 49 
35 34 49 
1 9 50 
1 21 50 
1 20 50 
1 24 50 
1 22 50 
1 11 50 
1 7 50 
1 12 50 
2 3 50 
2 13 50 
2 10 50 
2 29 50 
2 22 50 
2 21 50 
2 7 50 
2 9 50 
2 24 50 
2 26 50 
2 32 50 
2 4 50 
2 33 50 
2 35 50 
2 25 50 
2 19 50 
2 20 50 
2 30 50 
2 6 50 
2 15 50 
2 27 50 
2 14 50 
2 23 50 
2 34 50 
2 5 50 
2 16 50 
2 18 50 
2 12 50 
3 2 50 
3 15 50 
3 25 50 
3 28 50 
3 22 50 
3 9 50 
3 14 50 
3 21 50 
3 29 50 
3 19 50 
3 32 50 
3 35 50 
3 20 50 
3 30 50 
3 7 50 
3 4 50 
3 33 50 
3 10 50 
3 34 50 
3 18 50 
3 5 50 
3 6 50 
3 26 50 
3 27 50 
3 24 50 
3 31 50 
4 22 50 
4 13 50 
4 9 50 
4 32 50 
4 5 50 
4 2 50 
4 10 50 
4 30 50 
4 35 50 
4 21 50 
4 29 50 
4 26 50 
4 33 50 
4 3 50 
4 24 50 
4 19 50 
4 17 50 
4 25 50 
4 23 50 
4 12 50 
4 6 50 
4 20 50 
4 27 50 
4 7 50 
4 14 50 
4 18 50 
5 24 50 
5 35 50 
5 20 50 
5 10 50 
5 6 50 
5 4 50 
5 25 50 
5 30 50 
5 19 50 
5 3 50 
5 18 50 
5 22 50 
5 2 50 
5 33 50 
5 12 50 
5 34 50 
5 27 50 
6 24 50 
6 22 50 
6 3 50 
6 26 50 
6 29 50 
6 14 50 
6 13 50 
6 21 50 
6 20 50 
6 9 50 
6 32 50 
6 33 50 
6 2 50 
6 5 50 
6 28 50 
6 25 50 
6 7 50 
6 4 50 
6 30 50 
6 10 50 
6 23 50 
6 27 50 
6 17 50 
6 35 50 
6 19 50 
6 31 50 
7 24 50 
7 2 50 
7 29 50 
7 32 50 
7 3 50 
7 33 50 
7 6 50 
7 9 50 
7 14 50 
7 22 50 
7 28 50 
7 20 50 
7 35 50 
7 25 50 
7 30 50 
7 21 50 
7 10 50 
7 31 50 
7 4 50 
7 15 50 
7 34 50 
7 18 50 
7 1 50 
7 19 50 
7 5 50 
7 13 50 
9 33 50 
9 22 50 
9 29 50 
9 26 50 
9 4 50 
9 3 50 
9 21 50 
9 2 50 
9 25 50 
9 20 50 
9 14 50 
9 35 50 
9 24 50 
9 31 50 
9 12 50 
9 1 50 
9 30 50 
9 15 50 
9 6 50 
9 32 50 
9 7 50 
9 10 50 
9 19 50 
9 13 50 
9 27 50 
9 11 50 
9 16 50 
10 21 50 
10 2 50 
10 13 50 
10 35 50 
10 32 50 
10 26 50 
10 22 50 
10 4 50 
10 25 50 
10 30 50 
10 6 50 
10 20 50 
10 29 50 
10 14 50 
10 28 50 
10 9 50 
10 5 50 
10 24 50 
10 7 50 
10 3 50 
10 15 50 
10 27 50 
10 33 50 
10 12 50 
10 19 50 
10 18 50 
10 23 50 
10 11 50 
11 17 50 
11 15 50 
11 34 50 
11 16 50 
11 31 50 
11 8 50 
11 23 50 
11 1 50 
11 19 50 
11 18 50 
11 33 50 
11 28 50 
11 5 50 
11 30 50 
11 27 50 
11 13 50 
11 9 50 
11 12 50 
11 25 50 
11 3 50 
12 26 50 
12 22 50 
12 18 50 
12 14 50 
12 35 50 
12 20 50 
12 28 50 
12 23 50 
12 4 50 
12 15 50 
12 31 50 
12 27 50 
12 9 50 
12 25 50 
12 10 50 
12 24 50 
12 29 50 
12 21 50 
12 2 50 
12 30 50 
13 10 50 
13 24 50 
13 2 50 
13 26 50 
13 4 50 
13 33 50 
13 21 50 
13 6 50 
13 19 50 
13 29 50 
13 30 50 
13 15 50 
13 32 50 
13 31 50 
13 9 50 
13 11 50 
13 35 50 
13 23 50 
13 17 50 
13 12 50 
13 7 50 
14 32 50 
14 28 50 
14 24 50 
14 12 50 
14 26 50 
14 9 50 
14 3 50 
14 35 50 
14 29 50 
14 21 50 
14 20 50 
14 25 50 
14 15 50 
14 30 50 
14 31 50 
14 22 50 
14 10 50 
14 23 50 
14 27 50 
14 2 50 
14 7 50 
14 18 50 
14 4 50 
14 6 50 
14 33 50 
15 9 50 
15 11 50 
15 3 50 
15 31 50 
15 13 50 
15 14 50 
15 26 50 
15 22 50 
15 2 50 
15 10 50 
15 12 50 
15 17 50 
15 34 50 
15 5 50 
15 8 50 
15 29 50 
15 6 50 
16 32 50 
16 2 50 
16 18 50 
16 20 50 
16 24 50 
16 17 50 
17 34 50 
17 23 50 
17 8 50 
17 4 50 
17 11 50 
17 19 50 
17 5 50 
17 15 50 
17 29 50 
17 31 50 
17 13 50 
17 16 50 
17 7 50 
17 1 50 
17 33 50 
18 22 50 
18 21 50 
18 12 50 
18 35 50 
18 19 50 
18 26 50 
18 20 50 
18 11 50 
18 25 50 
18 17 50 
18 24 50 
18 29 50 
18 14 50 
18 28 50 
18 32 50 
18 10 50 
18 4 50 
18 7 50 
18 5 50 
18 2 50 
18 16 50 
18 27 50 
18 34 50 
19 26 50 
19 22 50 
19 13 50 
19 3 50 
19 18 50 
19 2 50 
19 4 50 
19 32 50 
19 17 50 
19 21 50 
19 9 50 
19 10 50 
19 25 50 
19 24 50 
19 35 50 
19 33 50 
19 7 50 
19 20 50 
19 6 50 
19 30 50 
19 14 50 
19 12 50 
20 9 50 
20 26 50 
20 18 50 
20 6 50 
20 3 50 
20 5 50 
20 22 50 
20 29 50 
20 24 50 
20 14 50 
20 32 50 
20 33 50 
20 30 50 
20 1 50 
20 12 50 
20 4 50 
20 7 50 
20 23 50 
20 10 50 
20 31 50 
20 25 50 
20 28 50 
20 35 50 
20 21 50 
20 27 50 
20 19 50 
20 13 50 
20 16 50 
21 18 50 
21 24 50 
21 2 50 
21 10 50 
21 12 50 
21 25 50 
21 14 50 
21 9 50 
21 29 50 
21 22 50 
21 26 50 
21 13 50 
21 35 50 
21 6 50 
21 32 50 
21 20 50 
21 3 50 
21 30 50 
21 33 50 
21 4 50 
21 15 50 
21 1 50 
21 7 50 
21 27 50 
21 28 50 
21 19 50 
21 31 50 
21 23 50 
22 9 50 
22 26 50 
22 18 50 
22 2 50 
22 6 50 
22 19 50 
22 25 50 
22 35 50 
22 12 50 
22 4 50 
22 30 50 
22 3 50 
22 21 50 
22 29 50 
22 24 50 
22 20 50 
22 32 50 
22 28 50 
22 10 50 
22 15 50 
22 14 50 
22 7 50 
22 34 50 
22 1 50 
22 5 50 
22 27 50 
22 33 50 
23 29 50 
23 7 50 
23 4 50 
23 20 50 
23 12 50 
23 6 50 
23 17 50 
23 11 50 
23 24 50 
23 33 50 
23 2 50 
23 35 50 
23 8 50 
23 13 50 
23 14 50 
23 21 50 
23 32 50 
23 26 50 
23 5 50 
23 27 50 
24 29 50 
24 6 50 
24 35 50 
24 13 50 
24 21 50 
24 26 50 
24 2 50 
24 22 50 
24 27 50 
24 33 50 
24 5 50 
24 9 50 
24 7 50 
24 32 50 
24 4 50 
24 20 50 
24 14 50 
24 25 50 
24 30 50 
24 1 50 
24 10 50 
24 23 50 
24 18 50 
24 12 50 
24 19 50 
25 22 50 
25 9 50 
25 3 50 
25 26 50 
25 2 50 
25 29 50 
25 24 50 
25 14 50 
25 21 50 
25 32 50 
25 6 50 
25 35 50 
25 33 50 
25 4 50 
25 5 50 
25 10 50 
25 30 50 
25 27 50 
25 18 50 
25 31 50 
25 7 50 
25 20 50 
25 12 50 
25 34 50 
25 19 50 
25 11 50 
25 1 50 
26 12 50 
26 22 50 
26 19 50 
26 9 50 
26 13 50 
26 10 50 
26 5 50 
26 6 50 
26 33 50 
26 21 50 
26 14 50 
26 24 50 
26 23 50 
26 2 50 
26 35 50 
26 25 50 
26 27 50 
26 32 50 
26 20 50 
26 3 50 
26 29 50 
26 7 50 
26 28 50 
26 4 50 
26 30 50 
26 31 50 
26 15 50 
26 18 50 
26 11 50 
26 34 50 
26 17 50 
26 1 50 
27 24 50 
27 26 50 
27 7 50 
27 32 50 
27 25 50 
27 4 50 
27 2 50 
27 14 50 
27 29 50 
27 34 50 
27 10 50 
27 6 50 
27 23 50 
27 33 50 
27 28 50 
27 12 50 
27 30 50 
27 19 50 
27 3 50 
27 9 50 
27 11 50 
27 17 50 
27 15 50 
27 31 50 
27 18 50 
27 13 50 
28 35 50 
28 14 50 
28 3 50 
28 26 50 
28 6 50 
28 30 50 
28 5 50 
28 10 50 
28 20 50 
28 21 50 
28 33 50 
28 31 50 
28 18 50 
28 27 50 
28 23 50 
28 7 50 
28 25 50 
29 32 50 
29 24 50 
29 35 50 
29 23 50 
29 2 50 
29 7 50 
29 9 50 
29 6 50 
29 21 50 
29 22 50 
29 14 50 
29 33 50 
29 12 50 
29 3 50 
29 27 50 
29 13 50 
29 28 50 
29 10 50 
29 30 50 
29 4 50 
29 25 50 
29 5 50 
29 20 50 
29 31 50 
29 18 50 
29 26 50 
29 17 50 
29 19 50 
29 11 50 
29 34 50 
29 15 50 
30 22 50 
30 4 50 
30 26 50 
30 21 50 
30 29 50 
30 3 50 
30 2 50 
30 9 50 
30 14 50 
30 20 50 
30 35 50 
30 6 50 
30 10 50 
30 25 50 
30 24 50 
30 32 50 
30 7 50 
30 33 50 
30 27 50 
30 5 50 
30 13 50 
30 19 50 
30 11 50 
30 34 50 
31 9 50 
31 11 50 
31 15 50 
31 26 50 
31 32 50 
31 25 50 
31 14 50 
31 12 50 
31 20 50 
31 7 50 
31 13 50 
31 28 50 
31 34 50 
31 29 50 
31 21 50 
31 17 50 
31 27 50 
31 10 50 
32 14 50 
32 29 50 
32 35 50 
32 4 50 
32 26 50 
32 21 50 
32 22 50 
32 3 50 
32 7 50 
32 6 50 
32 24 50 
32 9 50 
32 25 50 
32 20 50 
32 19 50 
32 31 50 
32 34 50 
32 30 50 
32 13 50 
32 33 50 
32 16 50 
32 18 50 
32 23 50 
32 11 50 
32 27 50 
33 9 50 
33 24 50 
33 35 50 
33 29 50 
33 2 50 
33 21 50 
33 4 50 
33 20 50 
33 6 50 
33 25 50 
33 13 50 
33 7 50 
33 32 50 
33 3 50 
33 27 50 
33 10 50 
33 28 50 
33 23 50 
33 34 50 
33 11 50 
33 30 50 
33 5 50 
33 26 50 
33 19 50 
33 22 50 
33 31 50 
34 8 50 
34 32 50 
34 22 50 
34 23 50 
34 16 50 
34 3 50 
34 33 50 
34 31 50 
34 19 50 
34 25 50 
34 30 50 
34 11 50 
34 17 50 
34 15 50 
34 1 50 
34 35 50 
34 18 50 
34 29 50 
34 12 50 
34 13 50 
34 9 50 
35 24 50 
35 29 50 
35 27 50 
35 22 50 
35 28 50 
35 10 50 
35 33 50 
35 21 50 
35 9 50 
35 32 50 
35 14 50 
35 26 50 
35 5 50 
35 2 50 
35 18 50 
35 12 50 
35 4 50 
35 3 50 
35 25 50 
35 30 50 
35 16 50 
35 7 50 
35 20 50 
35 23 50 
35 6 50 
35 13 50 
35 19 50 
35 11 50 
35 34 50 
1 9 51 
1 21 51 
1 20 51 
1 24 51 
1 22 51 
1 11 51 
1 7 51 
1 12 51 
1 26 51 
1 25 51 
2 3 51 
2 13 51 
2 10 51 
2 29 51 
2 22 51 
2 21 51 
2 7 51 
2 9 51 
2 24 51 
2 26 51 
2 4 51 
2 33 51 
2 35 51 
2 25 51 
2 19 51 
2 20 51 
2 30 51 
2 6 51 
2 15 51 
2 27 51 
2 14 51 
2 23 51 
2 5 51 
2 16 51 
2 18 51 
2 12 51 
3 2 51 
3 15 51 
3 25 51 
3 28 51 
3 22 51 
3 9 51 
3 14 51 
3 21 51 
3 29 51 
3 19 51 
3 32 51 
3 35 51 
3 20 51 
3 30 51 
3 7 51 
3 4 51 
3 33 51 
3 10 51 
3 34 51 
3 18 51 
3 5 51 
3 6 51 
3 26 51 
3 27 51 
3 31 51 
3 11 51 
4 22 51 
4 13 51 
4 9 51 
4 32 51 
4 5 51 
4 2 51 
4 10 51 
4 30 51 
4 35 51 
4 21 51 
4 29 51 
4 26 51 
4 33 51 
4 3 51 
4 24 51 
4 19 51 
4 17 51 
4 25 51 
4 23 51 
4 12 51 
4 6 51 
4 20 51 
4 27 51 
4 7 51 
4 14 51 
4 18 51 
4 11 51 
5 24 51 
5 35 51 
5 20 51 
5 10 51 
5 6 51 
5 4 51 
5 25 51 
5 30 51 
5 19 51 
5 3 51 
5 18 51 
5 22 51 
5 2 51 
5 33 51 
5 12 51 
5 34 51 
5 27 51 
5 21 51 
5 9 51 
6 24 51 
6 22 51 
6 3 51 
6 26 51 
6 29 51 
6 14 51 
6 13 51 
6 21 51 
6 20 51 
6 9 51 
6 32 51 
6 33 51 
6 2 51 
6 5 51 
6 28 51 
6 25 51 
6 7 51 
6 4 51 
6 30 51 
6 10 51 
6 23 51 
6 27 51 
6 35 51 
6 19 51 
6 31 51 
6 15 51 
7 24 51 
7 2 51 
7 29 51 
7 32 51 
7 3 51 
7 33 51 
7 6 51 
7 9 51 
7 14 51 
7 22 51 
7 28 51 
7 20 51 
7 35 51 
7 25 51 
7 30 51 
7 21 51 
7 10 51 
7 31 51 
7 4 51 
7 15 51 
7 34 51 
7 18 51 
7 19 51 
7 5 51 
7 13 51 
9 33 51 
9 22 51 
9 29 51 
9 26 51 
9 4 51 
9 3 51 
9 21 51 
9 2 51 
9 25 51 
9 20 51 
9 14 51 
9 35 51 
9 24 51 
9 31 51 
9 12 51 
9 1 51 
9 30 51 
9 15 51 
9 6 51 
9 32 51 
9 7 51 
9 10 51 
9 19 51 
9 13 51 
9 27 51 
9 11 51 
9 16 51 
9 34 51 
9 18 51 
10 21 51 
10 2 51 
10 13 51 
10 35 51 
10 32 51 
10 26 51 
10 22 51 
10 4 51 
10 25 51 
10 30 51 
10 6 51 
10 20 51 
10 29 51 
10 14 51 
10 28 51 
10 9 51 
10 5 51 
10 24 51 
10 7 51 
10 3 51 
10 15 51 
10 27 51 
10 33 51 
10 12 51 
10 19 51 
10 18 51 
10 23 51 
10 11 51 
10 34 51 
10 31 51 
11 17 51 
11 15 51 
11 34 51 
11 16 51 
11 31 51 
11 8 51 
11 23 51 
11 1 51 
11 19 51 
11 18 51 
11 33 51 
11 28 51 
11 5 51 
11 30 51 
11 27 51 
11 13 51 
11 9 51 
11 12 51 
11 25 51 
11 3 51 
11 7 51 
11 6 51 
12 26 51 
12 22 51 
12 18 51 
12 14 51 
12 35 51 
12 20 51 
12 23 51 
12 4 51 
12 15 51 
12 31 51 
12 27 51 
12 9 51 
12 25 51 
12 10 51 
12 24 51 
12 29 51 
12 21 51 
12 2 51 
12 30 51 
12 19 51 
13 10 51 
13 24 51 
13 2 51 
13 26 51 
13 4 51 
13 33 51 
13 21 51 
13 6 51 
13 19 51 
13 29 51 
13 30 51 
13 15 51 
13 32 51 
13 31 51 
13 9 51 
13 11 51 
13 35 51 
13 23 51 
13 17 51 
13 12 51 
13 7 51 
13 34 51 
13 27 51 
14 32 51 
14 28 51 
14 24 51 
14 12 51 
14 26 51 
14 9 51 
14 3 51 
14 35 51 
14 29 51 
14 21 51 
14 20 51 
14 25 51 
14 15 51 
14 30 51 
14 31 51 
14 22 51 
14 10 51 
14 23 51 
14 27 51 
14 2 51 
14 7 51 
14 18 51 
14 4 51 
14 6 51 
14 33 51 
14 5 51 
14 13 51 
15 9 51 
15 11 51 
15 3 51 
15 31 51 
15 13 51 
15 14 51 
15 26 51 
15 22 51 
15 2 51 
15 10 51 
15 12 51 
15 17 51 
15 34 51 
15 5 51 
15 29 51 
16 32 51 
16 2 51 
16 18 51 
16 20 51 
16 17 51 
16 19 51 
17 34 51 
17 23 51 
17 8 51 
17 4 51 
17 11 51 
17 19 51 
17 5 51 
17 15 51 
17 31 51 
17 13 51 
17 16 51 
17 7 51 
17 1 51 
17 33 51 
17 26 51 
18 22 51 
18 21 51 
18 12 51 
18 35 51 
18 19 51 
18 26 51 
18 20 51 
18 11 51 
18 25 51 
18 29 51 
18 14 51 
18 28 51 
18 32 51 
18 10 51 
18 4 51 
18 7 51 
18 5 51 
18 2 51 
18 16 51 
18 27 51 
18 34 51 
19 26 51 
19 22 51 
19 13 51 
19 3 51 
19 18 51 
19 2 51 
19 4 51 
19 32 51 
19 17 51 
19 21 51 
19 9 51 
19 10 51 
19 25 51 
19 24 51 
19 35 51 
19 33 51 
19 7 51 
19 20 51 
19 6 51 
19 30 51 
19 14 51 
19 23 51 
20 9 51 
20 26 51 
20 18 51 
20 6 51 
20 3 51 
20 5 51 
20 22 51 
20 29 51 
20 24 51 
20 14 51 
20 32 51 
20 33 51 
20 30 51 
20 1 51 
20 12 51 
20 4 51 
20 7 51 
20 23 51 
20 10 51 
20 31 51 
20 25 51 
20 28 51 
20 35 51 
20 21 51 
20 27 51 
20 19 51 
20 16 51 
20 2 51 
21 18 51 
21 24 51 
21 2 51 
21 10 51 
21 12 51 
21 25 51 
21 14 51 
21 9 51 
21 29 51 
21 22 51 
21 26 51 
21 13 51 
21 35 51 
21 6 51 
21 32 51 
21 20 51 
21 3 51 
21 30 51 
21 33 51 
21 4 51 
21 1 51 
21 7 51 
21 27 51 
21 28 51 
21 19 51 
21 31 51 
21 23 51 
22 9 51 
22 26 51 
22 18 51 
22 2 51 
22 6 51 
22 19 51 
22 25 51 
22 35 51 
22 12 51 
22 4 51 
22 30 51 
22 3 51 
22 21 51 
22 29 51 
22 24 51 
22 20 51 
22 32 51 
22 10 51 
22 15 51 
22 14 51 
22 7 51 
22 34 51 
22 1 51 
22 5 51 
22 33 51 
23 29 51 
23 7 51 
23 4 51 
23 20 51 
23 12 51 
23 6 51 
23 17 51 
23 11 51 
23 33 51 
23 2 51 
23 35 51 
23 8 51 
23 13 51 
23 14 51 
23 21 51 
23 32 51 
23 26 51 
23 5 51 
23 27 51 
23 10 51 
24 29 51 
24 6 51 
24 35 51 
24 13 51 
24 21 51 
24 26 51 
24 2 51 
24 22 51 
24 27 51 
24 33 51 
24 5 51 
24 9 51 
24 7 51 
24 32 51 
24 4 51 
24 20 51 
24 14 51 
24 25 51 
24 30 51 
24 1 51 
24 10 51 
24 23 51 
24 18 51 
24 12 51 
24 19 51 
24 3 51 
24 16 51 
25 22 51 
25 9 51 
25 3 51 
25 26 51 
25 2 51 
25 29 51 
25 24 51 
25 14 51 
25 21 51 
25 32 51 
25 6 51 
25 35 51 
25 33 51 
25 4 51 
25 5 51 
25 10 51 
25 30 51 
25 27 51 
25 18 51 
25 31 51 
25 7 51 
25 20 51 
25 12 51 
25 34 51 
25 19 51 
25 11 51 
25 28 51 
26 12 51 
26 22 51 
26 19 51 
26 9 51 
26 13 51 
26 10 51 
26 5 51 
26 6 51 
26 33 51 
26 21 51 
26 14 51 
26 24 51 
26 23 51 
26 2 51 
26 35 51 
26 25 51 
26 27 51 
26 32 51 
26 20 51 
26 3 51 
26 29 51 
26 7 51 
26 28 51 
26 4 51 
26 30 51 
26 31 51 
26 15 51 
26 18 51 
26 11 51 
26 34 51 
26 17 51 
26 1 51 
27 24 51 
27 26 51 
27 32 51 
27 25 51 
27 4 51 
27 2 51 
27 14 51 
27 29 51 
27 34 51 
27 10 51 
27 6 51 
27 23 51 
27 28 51 
27 12 51 
27 30 51 
27 19 51 
27 3 51 
27 9 51 
27 11 51 
27 17 51 
27 15 51 
27 31 51 
27 18 51 
27 13 51 
28 35 51 
28 14 51 
28 3 51 
28 26 51 
28 6 51 
28 30 51 
28 5 51 
28 10 51 
28 20 51 
28 21 51 
28 33 51 
28 31 51 
28 18 51 
28 27 51 
28 23 51 
28 7 51 
28 25 51 
28 24 51 
28 9 51 
29 32 51 
29 24 51 
29 35 51 
29 23 51 
29 2 51 
29 7 51 
29 9 51 
29 6 51 
29 21 51 
29 22 51 
29 14 51 
29 33 51 
29 12 51 
29 3 51 
29 27 51 
29 13 51 
29 28 51 
29 10 51 
29 30 51 
29 4 51 
29 25 51 
29 5 51 
29 20 51 
29 31 51 
29 18 51 
29 26 51 
29 17 51 
29 19 51 
29 11 51 
29 34 51 
29 15 51 
30 22 51 
30 4 51 
30 26 51 
30 21 51 
30 29 51 
30 3 51 
30 2 51 
30 9 51 
30 14 51 
30 20 51 
30 35 51 
30 6 51 
30 10 51 
30 25 51 
30 24 51 
30 32 51 
30 7 51 
30 33 51 
30 27 51 
30 5 51 
30 13 51 
30 19 51 
30 11 51 
30 34 51 
30 28 51 
30 12 51 
31 9 51 
31 11 51 
31 15 51 
31 26 51 
31 32 51 
31 25 51 
31 14 51 
31 12 51 
31 20 51 
31 7 51 
31 13 51 
31 28 51 
31 34 51 
31 29 51 
31 21 51 
31 17 51 
31 27 51 
31 33 51 
32 14 51 
32 29 51 
32 35 51 
32 4 51 
32 26 51 
32 21 51 
32 22 51 
32 3 51 
32 7 51 
32 6 51 
32 24 51 
32 9 51 
32 25 51 
32 20 51 
32 19 51 
32 31 51 
32 34 51 
32 30 51 
32 13 51 
32 33 51 
32 16 51 
32 18 51 
32 23 51 
32 11 51 
32 27 51 
32 10 51 
32 2 51 
33 9 51 
33 24 51 
33 35 51 
33 29 51 
33 2 51 
33 21 51 
33 4 51 
33 20 51 
33 6 51 
33 25 51 
33 13 51 
33 7 51 
33 32 51 
33 3 51 
33 27 51 
33 10 51 
33 28 51 
33 23 51 
33 34 51 
33 11 51 
33 30 51 
33 5 51 
33 26 51 
33 19 51 
33 22 51 
33 17 51 
34 8 51 
34 32 51 
34 22 51 
34 23 51 
34 16 51 
34 3 51 
34 33 51 
34 31 51 
34 25 51 
34 30 51 
34 11 51 
34 17 51 
34 15 51 
34 1 51 
34 35 51 
34 18 51 
34 29 51 
34 12 51 
34 13 51 
34 9 51 
34 4 51 
35 24 51 
35 29 51 
35 22 51 
35 28 51 
35 10 51 
35 33 51 
35 21 51 
35 9 51 
35 32 51 
35 14 51 
35 26 51 
35 5 51 
35 2 51 
35 18 51 
35 12 51 
35 4 51 
35 3 51 
35 25 51 
35 30 51 
35 7 51 
35 20 51 
35 23 51 
35 6 51 
35 13 51 
35 19 51 
35 11 51 
35 34 51 
1 9 52 
1 21 52 
1 20 52 
1 24 52 
1 22 52 
1 11 52 
1 12 52 
1 26 52 
2 3 52 
2 13 52 
2 10 52 
2 29 52 
2 22 52 
2 21 52 
2 7 52 
2 9 52 
2 24 52 
2 26 52 
2 4 52 
2 33 52 
2 35 52 
2 25 52 
2 19 52 
2 20 52 
2 30 52 
2 6 52 
2 15 52 
2 27 52 
2 14 52 
2 23 52 
2 5 52 
2 16 52 
2 18 52 
2 12 52 
2 32 52 
2 1 52 
3 2 52 
3 15 52 
3 25 52 
3 28 52 
3 22 52 
3 9 52 
3 14 52 
3 21 52 
3 29 52 
3 19 52 
3 32 52 
3 35 52 
3 20 52 
3 30 52 
3 7 52 
3 4 52 
3 33 52 
3 10 52 
3 34 52 
3 5 52 
3 6 52 
3 26 52 
3 27 52 
3 31 52 
3 11 52 
3 24 52 
4 22 52 
4 13 52 
4 9 52 
4 32 52 
4 5 52 
4 2 52 
4 10 52 
4 30 52 
4 35 52 
4 21 52 
4 29 52 
4 26 52 
4 33 52 
4 3 52 
4 24 52 
4 19 52 
4 17 52 
4 25 52 
4 23 52 
4 12 52 
4 6 52 
4 20 52 
4 27 52 
4 7 52 
4 14 52 
4 18 52 
4 11 52 
4 34 52 
5 24 52 
5 35 52 
5 20 52 
5 10 52 
5 6 52 
5 4 52 
5 25 52 
5 30 52 
5 19 52 
5 3 52 
5 18 52 
5 2 52 
5 33 52 
5 34 52 
5 27 52 
5 21 52 
5 9 52 
6 24 52 
6 22 52 
6 3 52 
6 26 52 
6 29 52 
6 14 52 
6 13 52 
6 21 52 
6 20 52 
6 32 52 
6 33 52 
6 2 52 
6 5 52 
6 28 52 
6 25 52 
6 7 52 
6 4 52 
6 30 52 
6 23 52 
6 27 52 
6 35 52 
6 19 52 
6 31 52 
6 15 52 
7 24 52 
7 2 52 
7 29 52 
7 32 52 
7 3 52 
7 33 52 
7 6 52 
7 9 52 
7 14 52 
7 22 52 
7 20 52 
7 35 52 
7 25 52 
7 30 52 
7 21 52 
7 10 52 
7 31 52 
7 4 52 
7 15 52 
7 34 52 
7 18 52 
7 19 52 
7 5 52 
7 13 52 
9 33 52 
9 22 52 
9 29 52 
9 26 52 
9 4 52 
9 3 52 
9 21 52 
9 2 52 
9 25 52 
9 20 52 
9 14 52 
9 35 52 
9 24 52 
9 31 52 
9 12 52 
9 1 52 
9 30 52 
9 15 52 
9 6 52 
9 32 52 
9 7 52 
9 10 52 
9 19 52 
9 13 52 
9 27 52 
9 11 52 
9 16 52 
9 34 52 
9 18 52 
9 5 52 
9 28 52 
10 21 52 
10 2 52 
10 13 52 
10 35 52 
10 32 52 
10 26 52 
10 22 52 
10 4 52 
10 25 52 
10 30 52 
10 6 52 
10 20 52 
10 29 52 
10 14 52 
10 28 52 
10 9 52 
10 5 52 
10 24 52 
10 7 52 
10 3 52 
10 15 52 
10 27 52 
10 33 52 
10 12 52 
10 19 52 
10 18 52 
10 23 52 
10 11 52 
11 17 52 
11 15 52 
11 34 52 
11 16 52 
11 31 52 
11 8 52 
11 23 52 
11 1 52 
11 19 52 
11 18 52 
11 33 52 
11 28 52 
11 5 52 
11 30 52 
11 27 52 
11 13 52 
11 9 52 
11 12 52 
11 25 52 
11 3 52 
11 7 52 
11 6 52 
11 2 52 
11 22 52 
12 26 52 
12 22 52 
12 18 52 
12 14 52 
12 35 52 
12 20 52 
12 23 52 
12 4 52 
12 15 52 
12 31 52 
12 27 52 
12 9 52 
12 25 52 
12 10 52 
12 24 52 
12 29 52 
12 21 52 
12 2 52 
12 30 52 
12 19 52 
12 3 52 
12 33 52 
13 10 52 
13 24 52 
13 2 52 
13 26 52 
13 4 52 
13 33 52 
13 21 52 
13 6 52 
13 19 52 
13 29 52 
13 30 52 
13 15 52 
13 32 52 
13 31 52 
13 9 52 
13 11 52 
13 35 52 
13 23 52 
13 17 52 
13 12 52 
13 7 52 
13 34 52 
13 27 52 
13 3 52 
13 14 52 
14 32 52 
14 28 52 
14 24 52 
14 12 52 
14 26 52 
14 9 52 
14 3 52 
14 35 52 
14 29 52 
14 21 52 
14 20 52 
14 25 52 
14 15 52 
14 30 52 
14 31 52 
14 22 52 
14 10 52 
14 23 52 
14 27 52 
14 2 52 
14 7 52 
14 18 52 
14 4 52 
14 6 52 
14 33 52 
14 5 52 
14 13 52 
14 19 52 
14 11 52 
15 9 52 
15 11 52 
15 3 52 
15 31 52 
15 13 52 
15 14 52 
15 26 52 
15 22 52 
15 2 52 
15 10 52 
15 12 52 
15 17 52 
15 34 52 
15 29 52 
15 23 52 
16 32 52 
16 2 52 
16 18 52 
16 20 52 
16 17 52 
16 19 52 
16 22 52 
16 7 52 
17 34 52 
17 23 52 
17 8 52 
17 4 52 
17 11 52 
17 19 52 
17 5 52 
17 15 52 
17 31 52 
17 13 52 
17 16 52 
17 1 52 
17 33 52 
17 26 52 
17 12 52 
18 22 52 
18 21 52 
18 12 52 
18 35 52 
18 19 52 
18 26 52 
18 20 52 
18 11 52 
18 29 52 
18 14 52 
18 28 52 
18 32 52 
18 10 52 
18 4 52 
18 7 52 
18 5 52 
18 2 52 
18 16 52 
18 27 52 
18 34 52 
18 24 52 
19 26 52 
19 22 52 
19 13 52 
19 3 52 
19 18 52 
19 2 52 
19 4 52 
19 32 52 
19 17 52 
19 21 52 
19 9 52 
19 10 52 
19 25 52 
19 24 52 
19 35 52 
19 33 52 
19 7 52 
19 20 52 
19 6 52 
19 30 52 
19 14 52 
19 34 52 
20 9 52 
20 26 52 
20 18 52 
20 6 52 
20 3 52 
20 5 52 
20 22 52 
20 29 52 
20 24 52 
20 14 52 
20 32 52 
20 33 52 
20 30 52 
20 1 52 
20 12 52 
20 4 52 
20 7 52 
20 23 52 
20 10 52 
20 31 52 
20 25 52 
20 28 52 
20 35 52 
20 21 52 
20 19 52 
20 16 52 
20 2 52 
20 34 52 
21 18 52 
21 24 52 
21 2 52 
21 10 52 
21 12 52 
21 25 52 
21 14 52 
21 9 52 
21 29 52 
21 22 52 
21 26 52 
21 13 52 
21 35 52 
21 6 52 
21 32 52 
21 20 52 
21 3 52 
21 30 52 
21 33 52 
21 4 52 
21 1 52 
21 7 52 
21 28 52 
21 19 52 
21 31 52 
21 23 52 
21 5 52 
22 9 52 
22 26 52 
22 18 52 
22 2 52 
22 6 52 
22 19 52 
22 25 52 
22 35 52 
22 12 52 
22 4 52 
22 30 52 
22 3 52 
22 21 52 
22 29 52 
22 24 52 
22 20 52 
22 32 52 
22 10 52 
22 15 52 
22 14 52 
22 7 52 
22 34 52 
22 1 52 
22 5 52 
22 33 52 
23 29 52 
23 7 52 
23 20 52 
23 12 52 
23 6 52 
23 17 52 
23 11 52 
23 33 52 
23 2 52 
23 35 52 
23 8 52 
23 13 52 
23 14 52 
23 21 52 
23 26 52 
23 5 52 
23 27 52 
23 10 52 
24 29 52 
24 6 52 
24 35 52 
24 13 52 
24 21 52 
24 26 52 
24 2 52 
24 22 52 
24 27 52 
24 33 52 
24 5 52 
24 9 52 
24 7 52 
24 32 52 
24 4 52 
24 20 52 
24 14 52 
24 25 52 
24 30 52 
24 1 52 
24 10 52 
24 23 52 
24 18 52 
24 12 52 
24 19 52 
25 22 52 
25 9 52 
25 3 52 
25 26 52 
25 2 52 
25 29 52 
25 24 52 
25 14 52 
25 21 52 
25 32 52 
25 6 52 
25 35 52 
25 33 52 
25 4 52 
25 5 52 
25 10 52 
25 30 52 
25 27 52 
25 18 52 
25 31 52 
25 7 52 
25 20 52 
25 12 52 
25 34 52 
25 19 52 
25 11 52 
25 28 52 
25 23 52 
25 1 52 
26 12 52 
26 22 52 
26 19 52 
26 9 52 
26 13 52 
26 10 52 
26 5 52 
26 6 52 
26 33 52 
26 21 52 
26 14 52 
26 24 52 
26 23 52 
26 2 52 
26 35 52 
26 25 52 
26 27 52 
26 32 52 
26 20 52 
26 3 52 
26 29 52 
26 7 52 
26 28 52 
26 4 52 
26 30 52 
26 31 52 
26 15 52 
26 18 52 
26 11 52 
26 34 52 
26 17 52 
26 1 52 
27 24 52 
27 26 52 
27 32 52 
27 25 52 
27 4 52 
27 2 52 
27 14 52 
27 29 52 
27 10 52 
27 6 52 
27 23 52 
27 28 52 
27 12 52 
27 30 52 
27 3 52 
27 9 52 
27 11 52 
27 17 52 
27 15 52 
27 31 52 
27 18 52 
27 13 52 
28 35 52 
28 14 52 
28 3 52 
28 26 52 
28 6 52 
28 30 52 
28 5 52 
28 10 52 
28 20 52 
28 21 52 
28 33 52 
28 31 52 
28 18 52 
28 27 52 
28 7 52 
28 25 52 
28 24 52 
28 9 52 
28 22 52 
29 32 52 
29 24 52 
29 35 52 
29 23 52 
29 2 52 
29 7 52 
29 9 52 
29 6 52 
29 21 52 
29 22 52 
29 14 52 
29 33 52 
29 12 52 
29 3 52 
29 27 52 
29 13 52 
29 28 52 
29 10 52 
29 30 52 
29 4 52 
29 25 52 
29 20 52 
29 31 52 
29 18 52 
29 26 52 
29 17 52 
29 11 52 
29 34 52 
29 15 52 
30 22 52 
30 4 52 
30 26 52 
30 21 52 
30 29 52 
30 3 52 
30 2 52 
30 9 52 
30 14 52 
30 20 52 
30 35 52 
30 6 52 
30 10 52 
30 25 52 
30 24 52 
30 32 52 
30 7 52 
30 33 52 
30 27 52 
30 13 52 
30 19 52 
30 11 52 
30 34 52 
30 12 52 
31 9 52 
31 11 52 
31 15 52 
31 26 52 
31 32 52 
31 25 52 
31 14 52 
31 12 52 
31 20 52 
31 7 52 
31 13 52 
31 28 52 
31 34 52 
31 29 52 
31 21 52 
31 17 52 
31 27 52 
31 33 52 
31 3 52 
31 10 52 
32 14 52 
32 29 52 
32 35 52 
32 4 52 
32 26 52 
32 21 52 
32 22 52 
32 3 52 
32 7 52 
32 6 52 
32 24 52 
32 9 52 
32 25 52 
32 20 52 
32 19 52 
32 31 52 
32 34 52 
32 30 52 
32 13 52 
32 33 52 
32 16 52 
32 18 52 
32 23 52 
32 27 52 
32 10 52 
32 2 52 
33 9 52 
33 24 52 
33 35 52 
33 29 52 
33 2 52 
33 21 52 
33 4 52 
33 20 52 
33 6 52 
33 25 52 
33 13 52 
33 7 52 
33 32 52 
33 3 52 
33 10 52 
33 28 52 
33 23 52 
33 34 52 
33 11 52 
33 30 52 
33 5 52 
33 26 52 
33 19 52 
33 22 52 
33 17 52 
33 18 52 
34 8 52 
34 32 52 
34 22 52 
34 23 52 
34 16 52 
34 3 52 
34 33 52 
34 31 52 
34 25 52 
34 30 52 
34 11 52 
34 17 52 
34 15 52 
34 1 52 
34 35 52 
34 18 52 
34 29 52 
34 13 52 
34 9 52 
34 4 52 
34 26 52 
35 24 52 
35 29 52 
35 22 52 
35 28 52 
35 10 52 
35 33 52 
35 21 52 
35 9 52 
35 32 52 
35 14 52 
35 26 52 
35 5 52 
35 2 52 
35 18 52 
35 12 52 
35 4 52 
35 3 52 
35 25 52 
35 30 52 
35 7 52 
35 20 52 
35 23 52 
35 6 52 
35 13 52 
35 19 52 
35 34 52 
35 27 52 
1 9 53 
1 21 53 
1 20 53 
1 24 53 
1 22 53 
1 11 53 
1 26 53 
1 2 53 
2 3 53 
2 13 53 
2 10 53 
2 29 53 
2 22 53 
2 21 53 
2 7 53 
2 9 53 
2 24 53 
2 26 53 
2 4 53 
2 33 53 
2 35 53 
2 25 53 
2 19 53 
2 20 53 
2 30 53 
2 6 53 
2 15 53 
2 27 53 
2 14 53 
2 23 53 
2 5 53 
2 16 53 
2 18 53 
2 12 53 
2 32 53 
2 1 53 
2 11 53 
3 2 53 
3 15 53 
3 25 53 
3 28 53 
3 22 53 
3 9 53 
3 14 53 
3 21 53 
3 29 53 
3 19 53 
3 32 53 
3 35 53 
3 20 53 
3 30 53 
3 7 53 
3 4 53 
3 33 53 
3 10 53 
3 34 53 
3 5 53 
3 6 53 
3 26 53 
3 27 53 
3 31 53 
3 11 53 
3 24 53 
3 12 53 
3 13 53 
4 22 53 
4 13 53 
4 9 53 
4 32 53 
4 5 53 
4 2 53 
4 10 53 
4 30 53 
4 35 53 
4 21 53 
4 29 53 
4 26 53 
4 33 53 
4 3 53 
4 24 53 
4 19 53 
4 17 53 
4 25 53 
4 12 53 
4 6 53 
4 20 53 
4 27 53 
4 7 53 
4 14 53 
4 18 53 
4 11 53 
4 34 53 
5 24 53 
5 35 53 
5 20 53 
5 10 53 
5 6 53 
5 4 53 
5 25 53 
5 30 53 
5 19 53 
5 3 53 
5 18 53 
5 2 53 
5 33 53 
5 34 53 
5 27 53 
5 21 53 
5 9 53 
5 15 53 
5 13 53 
6 24 53 
6 22 53 
6 3 53 
6 26 53 
6 29 53 
6 14 53 
6 13 53 
6 21 53 
6 20 53 
6 32 53 
6 33 53 
6 2 53 
6 5 53 
6 28 53 
6 25 53 
6 7 53 
6 4 53 
6 30 53 
6 23 53 
6 27 53 
6 35 53 
6 19 53 
6 31 53 
6 10 53 
7 24 53 
7 2 53 
7 29 53 
7 32 53 
7 3 53 
7 33 53 
7 6 53 
7 9 53 
7 14 53 
7 22 53 
7 20 53 
7 35 53 
7 25 53 
7 30 53 
7 21 53 
7 10 53 
7 31 53 
7 4 53 
7 15 53 
7 34 53 
7 18 53 
7 19 53 
7 5 53 
7 13 53 
7 12 53 
9 33 53 
9 22 53 
9 29 53 
9 26 53 
9 4 53 
9 3 53 
9 21 53 
9 2 53 
9 25 53 
9 20 53 
9 14 53 
9 35 53 
9 24 53 
9 31 53 
9 12 53 
9 1 53 
9 30 53 
9 15 53 
9 32 53 
9 7 53 
9 10 53 
9 19 53 
9 13 53 
9 27 53 
9 11 53 
9 16 53 
9 34 53 
9 5 53 
9 28 53 
10 21 53 
10 2 53 
10 13 53 
10 35 53 
10 32 53 
10 26 53 
10 22 53 
10 4 53 
10 25 53 
10 30 53 
10 6 53 
10 20 53 
10 29 53 
10 14 53 
10 28 53 
10 9 53 
10 5 53 
10 24 53 
10 7 53 
10 3 53 
10 15 53 
10 27 53 
10 33 53 
10 12 53 
10 19 53 
10 18 53 
10 23 53 
10 11 53 
10 8 53 
10 17 53 
11 17 53 
11 15 53 
11 34 53 
11 16 53 
11 31 53 
11 8 53 
11 23 53 
11 1 53 
11 19 53 
11 18 53 
11 33 53 
11 28 53 
11 5 53 
11 30 53 
11 27 53 
11 13 53 
11 9 53 
11 12 53 
11 25 53 
11 3 53 
11 7 53 
11 6 53 
11 2 53 
11 22 53 
11 24 53 
11 32 53 
12 26 53 
12 22 53 
12 18 53 
12 14 53 
12 35 53 
12 20 53 
12 23 53 
12 4 53 
12 15 53 
12 31 53 
12 27 53 
12 9 53 
12 25 53 
12 10 53 
12 24 53 
12 29 53 
12 21 53 
12 2 53 
12 30 53 
12 19 53 
12 3 53 
12 33 53 
12 7 53 
12 6 53 
13 10 53 
13 24 53 
13 26 53 
13 4 53 
13 33 53 
13 21 53 
13 6 53 
13 19 53 
13 29 53 
13 30 53 
13 15 53 
13 32 53 
13 31 53 
13 9 53 
13 11 53 
13 35 53 
13 23 53 
13 17 53 
13 7 53 
13 34 53 
13 27 53 
13 3 53 
13 14 53 
14 32 53 
14 28 53 
14 24 53 
14 12 53 
14 26 53 
14 9 53 
14 3 53 
14 35 53 
14 29 53 
14 21 53 
14 20 53 
14 25 53 
14 15 53 
14 30 53 
14 31 53 
14 22 53 
14 10 53 
14 23 53 
14 27 53 
14 2 53 
14 7 53 
14 18 53 
14 4 53 
14 6 53 
14 33 53 
14 5 53 
14 13 53 
14 19 53 
14 11 53 
14 34 53 
15 9 53 
15 11 53 
15 3 53 
15 31 53 
15 13 53 
15 14 53 
15 26 53 
15 22 53 
15 2 53 
15 10 53 
15 12 53 
15 17 53 
15 34 53 
15 29 53 
15 16 53 
16 32 53 
16 2 53 
16 18 53 
16 20 53 
16 19 53 
16 22 53 
16 7 53 
16 29 53 
17 34 53 
17 23 53 
17 8 53 
17 4 53 
17 11 53 
17 19 53 
17 5 53 
17 15 53 
17 31 53 
17 13 53 
17 16 53 
17 1 53 
17 26 53 
17 12 53 
17 27 53 
18 22 53 
18 21 53 
18 12 53 
18 35 53 
18 19 53 
18 26 53 
18 20 53 
18 11 53 
18 29 53 
18 14 53 
18 28 53 
18 32 53 
18 10 53 
18 4 53 
18 7 53 
18 5 53 
18 2 53 
18 16 53 
18 27 53 
18 34 53 
18 24 53 
18 25 53 
18 9 53 
19 26 53 
19 22 53 
19 13 53 
19 3 53 
19 18 53 
19 2 53 
19 4 53 
19 32 53 
19 17 53 
19 21 53 
19 9 53 
19 10 53 
19 25 53 
19 24 53 
19 35 53 
19 33 53 
19 7 53 
19 20 53 
19 6 53 
19 30 53 
19 14 53 
19 27 53 
20 9 53 
20 26 53 
20 18 53 
20 6 53 
20 3 53 
20 5 53 
20 29 53 
20 24 53 
20 14 53 
20 32 53 
20 33 53 
20 30 53 
20 1 53 
20 12 53 
20 4 53 
20 7 53 
20 23 53 
20 10 53 
20 31 53 
20 25 53 
20 28 53 
20 35 53 
20 21 53 
20 19 53 
20 16 53 
20 2 53 
20 34 53 
20 11 53 
21 18 53 
21 24 53 
21 2 53 
21 10 53 
21 12 53 
21 25 53 
21 14 53 
21 9 53 
21 29 53 
21 22 53 
21 26 53 
21 13 53 
21 35 53 
21 6 53 
21 32 53 
21 20 53 
21 3 53 
21 30 53 
21 33 53 
21 4 53 
21 1 53 
21 7 53 
21 28 53 
21 19 53 
21 31 53 
21 23 53 
21 5 53 
22 9 53 
22 26 53 
22 18 53 
22 2 53 
22 6 53 
22 19 53 
22 25 53 
22 35 53 
22 12 53 
22 4 53 
22 30 53 
22 3 53 
22 21 53 
22 29 53 
22 24 53 
22 20 53 
22 32 53 
22 10 53 
22 15 53 
22 14 53 
22 7 53 
22 34 53 
22 1 53 
22 5 53 
22 33 53 
22 28 53 
22 11 53 
23 29 53 
23 7 53 
23 20 53 
23 12 53 
23 6 53 
23 17 53 
23 11 53 
23 33 53 
23 2 53 
23 35 53 
23 8 53 
23 13 53 
23 14 53 
23 21 53 
23 26 53 
23 5 53 
23 27 53 
23 10 53 
23 34 53 
23 32 53 
24 29 53 
24 6 53 
24 35 53 
24 13 53 
24 21 53 
24 26 53 
24 2 53 
24 22 53 
24 27 53 
24 33 53 
24 5 53 
24 9 53 
24 7 53 
24 32 53 
24 4 53 
24 20 53 
24 14 53 
24 25 53 
24 30 53 
24 1 53 
24 10 53 
24 18 53 
24 12 53 
24 19 53 
24 3 53 
25 22 53 
25 9 53 
25 3 53 
25 26 53 
25 2 53 
25 29 53 
25 24 53 
25 14 53 
25 21 53 
25 32 53 
25 6 53 
25 35 53 
25 33 53 
25 4 53 
25 5 53 
25 10 53 
25 30 53 
25 27 53 
25 31 53 
25 7 53 
25 20 53 
25 12 53 
25 34 53 
25 19 53 
25 11 53 
25 28 53 
25 23 53 
26 12 53 
26 22 53 
26 19 53 
26 9 53 
26 13 53 
26 10 53 
26 5 53 
26 6 53 
26 33 53 
26 21 53 
26 14 53 
26 24 53 
26 23 53 
26 2 53 
26 35 53 
26 25 53 
26 27 53 
26 32 53 
26 20 53 
26 3 53 
26 29 53 
26 7 53 
26 28 53 
26 4 53 
26 30 53 
26 31 53 
26 15 53 
26 18 53 
26 11 53 
26 34 53 
26 17 53 
26 1 53 
26 16 53 
27 24 53 
27 26 53 
27 32 53 
27 25 53 
27 4 53 
27 2 53 
27 14 53 
27 29 53 
27 10 53 
27 6 53 
27 23 53 
27 28 53 
27 12 53 
27 30 53 
27 3 53 
27 9 53 
27 11 53 
27 31 53 
27 18 53 
27 13 53 
28 35 53 
28 14 53 
28 3 53 
28 26 53 
28 6 53 
28 30 53 
28 5 53 
28 10 53 
28 20 53 
28 21 53 
28 33 53 
28 31 53 
28 18 53 
28 27 53 
28 7 53 
28 25 53 
28 24 53 
28 9 53 
28 22 53 
28 29 53 
28 13 53 
29 32 53 
29 24 53 
29 35 53 
29 23 53 
29 2 53 
29 7 53 
29 9 53 
29 6 53 
29 21 53 
29 22 53 
29 14 53 
29 33 53 
29 12 53 
29 3 53 
29 27 53 
29 13 53 
29 28 53 
29 10 53 
29 30 53 
29 4 53 
29 25 53 
29 20 53 
29 31 53 
29 18 53 
29 26 53 
29 17 53 
29 11 53 
29 34 53 
29 15 53 
29 1 53 
30 22 53 
30 4 53 
30 26 53 
30 21 53 
30 29 53 
30 3 53 
30 2 53 
30 9 53 
30 14 53 
30 20 53 
30 35 53 
30 6 53 
30 10 53 
30 25 53 
30 24 53 
30 32 53 
30 7 53 
30 33 53 
30 13 53 
30 19 53 
30 11 53 
30 34 53 
30 12 53 
30 28 53 
31 9 53 
31 11 53 
31 15 53 
31 26 53 
31 32 53 
31 25 53 
31 14 53 
31 12 53 
31 20 53 
31 7 53 
31 13 53 
31 28 53 
31 34 53 
31 29 53 
31 21 53 
31 17 53 
31 27 53 
31 3 53 
32 14 53 
32 29 53 
32 35 53 
32 4 53 
32 26 53 
32 21 53 
32 22 53 
32 3 53 
32 7 53 
32 6 53 
32 24 53 
32 9 53 
32 25 53 
32 20 53 
32 31 53 
32 34 53 
32 30 53 
32 13 53 
32 33 53 
32 16 53 
32 18 53 
32 27 53 
32 10 53 
32 2 53 
33 9 53 
33 24 53 
33 35 53 
33 29 53 
33 2 53 
33 21 53 
33 4 53 
33 20 53 
33 6 53 
33 25 53 
33 13 53 
33 7 53 
33 32 53 
33 3 53 
33 10 53 
33 28 53 
33 23 53 
33 34 53 
33 11 53 
33 30 53 
33 5 53 
33 26 53 
33 19 53 
33 22 53 
33 17 53 
33 14 53 
34 8 53 
34 32 53 
34 22 53 
34 16 53 
34 3 53 
34 33 53 
34 31 53 
34 25 53 
34 30 53 
34 11 53 
34 17 53 
34 15 53 
34 1 53 
34 35 53 
34 18 53 
34 29 53 
34 13 53 
34 9 53 
34 4 53 
34 26 53 
34 20 53 
35 24 53 
35 29 53 
35 22 53 
35 28 53 
35 10 53 
35 33 53 
35 21 53 
35 9 53 
35 32 53 
35 14 53 
35 26 53 
35 5 53 
35 2 53 
35 18 53 
35 12 53 
35 4 53 
35 3 53 
35 25 53 
35 30 53 
35 7 53 
35 20 53 
35 23 53 
35 6 53 
35 13 53 
35 19 53 
35 34 53 
35 16 53 
1 9 54 
1 20 54 
1 24 54 
1 22 54 
1 11 54 
1 2 54 
2 3 54 
2 10 54 
2 29 54 
2 22 54 
2 21 54 
2 7 54 
2 9 54 
2 24 54 
2 26 54 
2 4 54 
2 33 54 
2 35 54 
2 25 54 
2 19 54 
2 20 54 
2 30 54 
2 6 54 
2 15 54 
2 27 54 
2 14 54 
2 23 54 
2 5 54 
2 16 54 
2 18 54 
2 12 54 
2 32 54 
2 1 54 
2 11 54 
2 17 54 
3 2 54 
3 15 54 
3 25 54 
3 28 54 
3 22 54 
3 9 54 
3 14 54 
3 21 54 
3 29 54 
3 19 54 
3 32 54 
3 35 54 
3 20 54 
3 30 54 
3 7 54 
3 4 54 
3 33 54 
3 10 54 
3 34 54 
3 5 54 
3 6 54 
3 26 54 
3 27 54 
3 31 54 
3 24 54 
3 13 54 
4 22 54 
4 13 54 
4 9 54 
4 32 54 
4 5 54 
4 2 54 
4 10 54 
4 30 54 
4 35 54 
4 21 54 
4 29 54 
4 26 54 
4 33 54 
4 3 54 
4 24 54 
4 19 54 
4 17 54 
4 25 54 
4 12 54 
4 6 54 
4 20 54 
4 27 54 
4 7 54 
4 14 54 
4 18 54 
4 34 54 
5 24 54 
5 35 54 
5 20 54 
5 10 54 
5 6 54 
5 4 54 
5 25 54 
5 30 54 
5 19 54 
5 3 54 
5 18 54 
5 2 54 
5 33 54 
5 34 54 
5 27 54 
5 21 54 
5 9 54 
5 15 54 
5 13 54 
5 32 54 
5 12 54 
6 24 54 
6 22 54 
6 3 54 
6 26 54 
6 29 54 
6 14 54 
6 13 54 
6 21 54 
6 32 54 
6 33 54 
6 2 54 
6 5 54 
6 28 54 
6 25 54 
6 7 54 
6 4 54 
6 30 54 
6 23 54 
6 27 54 
6 35 54 
6 19 54 
6 10 54 
7 24 54 
7 2 54 
7 29 54 
7 32 54 
7 3 54 
7 33 54 
7 6 54 
7 9 54 
7 14 54 
7 22 54 
7 20 54 
7 35 54 
7 25 54 
7 30 54 
7 21 54 
7 10 54 
7 31 54 
7 4 54 
7 34 54 
7 18 54 
7 19 54 
7 5 54 
7 13 54 
7 12 54 
9 33 54 
9 22 54 
9 29 54 
9 26 54 
9 4 54 
9 3 54 
9 21 54 
9 2 54 
9 25 54 
9 20 54 
9 14 54 
9 35 54 
9 24 54 
9 31 54 
9 12 54 
9 1 54 
9 30 54 
9 15 54 
9 32 54 
9 7 54 
9 10 54 
9 19 54 
9 13 54 
9 27 54 
9 11 54 
9 16 54 
9 34 54 
9 5 54 
9 28 54 
9 18 54 
10 21 54 
10 2 54 
10 13 54 
10 35 54 
10 32 54 
10 26 54 
10 22 54 
10 4 54 
10 25 54 
10 30 54 
10 6 54 
10 20 54 
10 29 54 
10 14 54 
10 28 54 
10 9 54 
10 5 54 
10 24 54 
10 7 54 
10 3 54 
10 15 54 
10 27 54 
10 33 54 
10 12 54 
10 19 54 
10 18 54 
10 23 54 
10 11 54 
10 17 54 
10 34 54 
11 17 54 
11 15 54 
11 34 54 
11 16 54 
11 31 54 
11 8 54 
11 23 54 
11 1 54 
11 19 54 
11 18 54 
11 33 54 
11 28 54 
11 5 54 
11 30 54 
11 27 54 
11 13 54 
11 9 54 
11 12 54 
11 25 54 
11 3 54 
11 7 54 
11 6 54 
11 2 54 
11 22 54 
11 24 54 
11 32 54 
11 35 54 
11 21 54 
12 26 54 
12 22 54 
12 18 54 
12 14 54 
12 35 54 
12 20 54 
12 23 54 
12 4 54 
12 15 54 
12 31 54 
12 27 54 
12 9 54 
12 25 54 
12 10 54 
12 24 54 
12 29 54 
12 21 54 
12 2 54 
12 30 54 
12 19 54 
12 3 54 
12 33 54 
12 7 54 
12 17 54 
13 24 54 
13 26 54 
13 4 54 
13 33 54 
13 21 54 
13 6 54 
13 19 54 
13 29 54 
13 30 54 
13 15 54 
13 32 54 
13 31 54 
13 9 54 
13 11 54 
13 35 54 
13 23 54 
13 17 54 
13 7 54 
13 34 54 
13 27 54 
13 3 54 
13 14 54 
13 16 54 
14 32 54 
14 28 54 
14 24 54 
14 12 54 
14 26 54 
14 9 54 
14 3 54 
14 35 54 
14 29 54 
14 21 54 
14 20 54 
14 25 54 
14 15 54 
14 30 54 
14 31 54 
14 22 54 
14 10 54 
14 23 54 
14 27 54 
14 2 54 
14 7 54 
14 18 54 
14 4 54 
14 6 54 
14 33 54 
14 5 54 
14 13 54 
14 19 54 
14 11 54 
14 34 54 
14 17 54 
15 9 54 
15 11 54 
15 3 54 
15 31 54 
15 13 54 
15 14 54 
15 26 54 
15 22 54 
15 2 54 
15 10 54 
15 12 54 
15 17 54 
15 34 54 
15 29 54 
15 23 54 
16 32 54 
16 2 54 
16 18 54 
16 20 54 
16 19 54 
16 22 54 
17 34 54 
17 23 54 
17 8 54 
17 4 54 
17 11 54 
17 19 54 
17 5 54 
17 15 54 
17 31 54 
17 13 54 
17 16 54 
17 1 54 
17 12 54 
17 27 54 
17 29 54 
18 22 54 
18 21 54 
18 12 54 
18 35 54 
18 19 54 
18 26 54 
18 20 54 
18 11 54 
18 29 54 
18 14 54 
18 28 54 
18 32 54 
18 10 54 
18 4 54 
18 7 54 
18 5 54 
18 2 54 
18 16 54 
18 27 54 
18 34 54 
18 24 54 
19 26 54 
19 22 54 
19 13 54 
19 3 54 
19 18 54 
19 2 54 
19 4 54 
19 32 54 
19 17 54 
19 21 54 
19 9 54 
19 10 54 
19 25 54 
19 24 54 
19 35 54 
19 33 54 
19 7 54 
19 20 54 
19 6 54 
19 30 54 
19 14 54 
19 29 54 
20 9 54 
20 26 54 
20 18 54 
20 6 54 
20 3 54 
20 5 54 
20 29 54 
20 24 54 
20 14 54 
20 33 54 
20 30 54 
20 1 54 
20 12 54 
20 4 54 
20 7 54 
20 23 54 
20 10 54 
20 31 54 
20 25 54 
20 28 54 
20 35 54 
20 21 54 
20 19 54 
20 16 54 
20 2 54 
20 34 54 
20 11 54 
20 22 54 
21 18 54 
21 24 54 
21 2 54 
21 10 54 
21 12 54 
21 25 54 
21 14 54 
21 9 54 
21 29 54 
21 22 54 
21 26 54 
21 13 54 
21 35 54 
21 6 54 
21 32 54 
21 20 54 
21 3 54 
21 30 54 
21 33 54 
21 4 54 
21 1 54 
21 7 54 
21 28 54 
21 19 54 
21 31 54 
21 23 54 
21 5 54 
22 9 54 
22 26 54 
22 18 54 
22 2 54 
22 6 54 
22 19 54 
22 25 54 
22 35 54 
22 12 54 
22 4 54 
22 30 54 
22 3 54 
22 21 54 
22 29 54 
22 24 54 
22 20 54 
22 32 54 
22 10 54 
22 15 54 
22 14 54 
22 7 54 
22 34 54 
22 1 54 
22 33 54 
22 28 54 
22 11 54 
22 16 54 
23 29 54 
23 7 54 
23 20 54 
23 12 54 
23 6 54 
23 17 54 
23 11 54 
23 33 54 
23 35 54 
23 8 54 
23 13 54 
23 14 54 
23 21 54 
23 26 54 
23 5 54 
23 10 54 
23 34 54 
23 32 54 
24 29 54 
24 6 54 
24 35 54 
24 13 54 
24 21 54 
24 26 54 
24 22 54 
24 27 54 
24 33 54 
24 5 54 
24 9 54 
24 7 54 
24 32 54 
24 4 54 
24 14 54 
24 25 54 
24 30 54 
24 1 54 
24 10 54 
24 18 54 
24 12 54 
24 19 54 
24 3 54 
25 22 54 
25 9 54 
25 3 54 
25 26 54 
25 2 54 
25 29 54 
25 24 54 
25 14 54 
25 21 54 
25 32 54 
25 6 54 
25 35 54 
25 33 54 
25 4 54 
25 5 54 
25 10 54 
25 30 54 
25 27 54 
25 31 54 
25 7 54 
25 20 54 
25 12 54 
25 34 54 
25 19 54 
25 11 54 
25 28 54 
25 18 54 
26 12 54 
26 22 54 
26 19 54 
26 9 54 
26 13 54 
26 10 54 
26 5 54 
26 6 54 
26 33 54 
26 21 54 
26 14 54 
26 24 54 
26 23 54 
26 2 54 
26 35 54 
26 25 54 
26 27 54 
26 32 54 
26 20 54 
26 3 54 
26 29 54 
26 7 54 
26 28 54 
26 4 54 
26 30 54 
26 31 54 
26 15 54 
26 18 54 
26 11 54 
26 34 54 
26 17 54 
26 1 54 
26 16 54 
27 24 54 
27 26 54 
27 32 54 
27 25 54 
27 4 54 
27 2 54 
27 14 54 
27 29 54 
27 10 54 
27 6 54 
27 23 54 
27 28 54 
27 12 54 
27 3 54 
27 9 54 
27 11 54 
27 31 54 
27 18 54 
27 13 54 
27 20 54 
28 35 54 
28 14 54 
28 3 54 
28 26 54 
28 6 54 
28 5 54 
28 10 54 
28 21 54 
28 33 54 
28 31 54 
28 18 54 
28 27 54 
28 7 54 
28 25 54 
28 24 54 
28 9 54 
28 22 54 
28 29 54 
28 13 54 
29 32 54 
29 24 54 
29 35 54 
29 23 54 
29 2 54 
29 7 54 
29 9 54 
29 6 54 
29 21 54 
29 22 54 
29 14 54 
29 33 54 
29 12 54 
29 3 54 
29 27 54 
29 13 54 
29 28 54 
29 10 54 
29 30 54 
29 4 54 
29 25 54 
29 20 54 
29 31 54 
29 18 54 
29 26 54 
29 17 54 
29 11 54 
29 34 54 
29 15 54 
29 1 54 
29 5 54 
29 16 54 
30 22 54 
30 4 54 
30 26 54 
30 21 54 
30 29 54 
30 3 54 
30 2 54 
30 9 54 
30 14 54 
30 20 54 
30 35 54 
30 6 54 
30 10 54 
30 25 54 
30 24 54 
30 32 54 
30 7 54 
30 33 54 
30 13 54 
30 19 54 
30 11 54 
30 12 54 
30 28 54 
30 27 54 
31 9 54 
31 11 54 
31 15 54 
31 26 54 
31 32 54 
31 25 54 
31 14 54 
31 12 54 
31 20 54 
31 7 54 
31 13 54 
31 28 54 
31 34 54 
31 29 54 
31 21 54 
31 17 54 
31 27 54 
31 3 54 
31 35 54 
31 6 54 
32 14 54 
32 29 54 
32 35 54 
32 4 54 
32 26 54 
32 21 54 
32 22 54 
32 3 54 
32 7 54 
32 6 54 
32 24 54 
32 9 54 
32 25 54 
32 20 54 
32 31 54 
32 34 54 
32 30 54 
32 13 54 
32 33 54 
32 16 54 
32 18 54 
32 27 54 
32 10 54 
32 2 54 
32 19 54 
32 11 54 
33 9 54 
33 24 54 
33 35 54 
33 29 54 
33 2 54 
33 21 54 
33 4 54 
33 20 54 
33 6 54 
33 25 54 
33 13 54 
33 7 54 
33 32 54 
33 3 54 
33 10 54 
33 28 54 
33 23 54 
33 34 54 
33 11 54 
33 30 54 
33 5 54 
33 26 54 
33 19 54 
33 22 54 
33 17 54 
33 14 54 
33 12 54 
33 31 54 
34 8 54 
34 32 54 
34 22 54 
34 16 54 
34 3 54 
34 33 54 
34 31 54 
34 25 54 
34 30 54 
34 11 54 
34 17 54 
34 15 54 
34 35 54 
34 18 54 
34 29 54 
34 13 54 
34 9 54 
34 4 54 
34 26 54 
34 20 54 
34 2 54 
35 24 54 
35 29 54 
35 22 54 
35 28 54 
35 10 54 
35 33 54 
35 21 54 
35 9 54 
35 32 54 
35 14 54 
35 26 54 
35 5 54 
35 2 54 
35 18 54 
35 12 54 
35 4 54 
35 3 54 
35 25 54 
35 30 54 
35 7 54 
35 20 54 
35 23 54 
35 6 54 
35 13 54 
35 19 54 
35 34 54 
35 16 54 
35 15 54 
1 9 55 
1 20 55 
1 22 55 
1 11 55 
1 2 55 
1 14 55 
2 3 55 
2 10 55 
2 29 55 
2 22 55 
2 21 55 
2 7 55 
2 9 55 
2 26 55 
2 4 55 
2 33 55 
2 35 55 
2 25 55 
2 19 55 
2 20 55 
2 30 55 
2 6 55 
2 15 55 
2 27 55 
2 14 55 
2 23 55 
2 5 55 
2 16 55 
2 18 55 
2 12 55 
2 32 55 
2 1 55 
2 11 55 
2 17 55 
2 34 55 
3 2 55 
3 15 55 
3 25 55 
3 28 55 
3 22 55 
3 9 55 
3 14 55 
3 21 55 
3 29 55 
3 19 55 
3 32 55 
3 35 55 
3 20 55 
3 30 55 
3 7 55 
3 4 55 
3 33 55 
3 10 55 
3 34 55 
3 5 55 
3 6 55 
3 26 55 
3 27 55 
3 31 55 
3 24 55 
3 13 55 
3 11 55 
3 12 55 
4 22 55 
4 13 55 
4 9 55 
4 32 55 
4 5 55 
4 2 55 
4 10 55 
4 30 55 
4 35 55 
4 21 55 
4 29 55 
4 26 55 
4 33 55 
4 3 55 
4 24 55 
4 19 55 
4 17 55 
4 25 55 
4 12 55 
4 6 55 
4 20 55 
4 27 55 
4 7 55 
4 14 55 
4 18 55 
4 34 55 
5 24 55 
5 35 55 
5 20 55 
5 10 55 
5 6 55 
5 4 55 
5 25 55 
5 30 55 
5 19 55 
5 3 55 
5 18 55 
5 2 55 
5 33 55 
5 34 55 
5 27 55 
5 21 55 
5 9 55 
5 15 55 
5 12 55 
6 24 55 
6 22 55 
6 3 55 
6 26 55 
6 29 55 
6 14 55 
6 13 55 
6 32 55 
6 33 55 
6 2 55 
6 5 55 
6 28 55 
6 25 55 
6 7 55 
6 4 55 
6 30 55 
6 23 55 
6 27 55 
6 35 55 
6 19 55 
6 10 55 
6 31 55 
7 24 55 
7 2 55 
7 29 55 
7 32 55 
7 3 55 
7 33 55 
7 6 55 
7 9 55 
7 14 55 
7 22 55 
7 20 55 
7 35 55 
7 25 55 
7 30 55 
7 21 55 
7 10 55 
7 31 55 
7 4 55 
7 34 55 
7 18 55 
7 19 55 
7 5 55 
7 13 55 
7 12 55 
9 33 55 
9 22 55 
9 29 55 
9 26 55 
9 4 55 
9 3 55 
9 21 55 
9 2 55 
9 25 55 
9 20 55 
9 14 55 
9 35 55 
9 24 55 
9 31 55 
9 12 55 
9 1 55 
9 30 55 
9 15 55 
9 32 55 
9 7 55 
9 10 55 
9 19 55 
9 13 55 
9 27 55 
9 11 55 
9 34 55 
9 5 55 
9 28 55 
9 18 55 
9 6 55 
10 21 55 
10 2 55 
10 35 55 
10 32 55 
10 26 55 
10 22 55 
10 4 55 
10 25 55 
10 30 55 
10 6 55 
10 20 55 
10 29 55 
10 14 55 
10 28 55 
10 9 55 
10 5 55 
10 24 55 
10 7 55 
10 3 55 
10 15 55 
10 27 55 
10 33 55 
10 12 55 
10 19 55 
10 18 55 
10 23 55 
10 11 55 
10 17 55 
11 17 55 
11 15 55 
11 34 55 
11 16 55 
11 31 55 
11 8 55 
11 23 55 
11 1 55 
11 19 55 
11 18 55 
11 33 55 
11 28 55 
11 5 55 
11 30 55 
11 27 55 
11 13 55 
11 9 55 
11 12 55 
11 25 55 
11 3 55 
11 7 55 
11 6 55 
11 2 55 
11 22 55 
11 24 55 
11 32 55 
11 35 55 
11 21 55 
11 4 55 
12 26 55 
12 22 55 
12 18 55 
12 14 55 
12 35 55 
12 20 55 
12 23 55 
12 4 55 
12 15 55 
12 31 55 
12 27 55 
12 9 55 
12 25 55 
12 10 55 
12 24 55 
12 29 55 
12 21 55 
12 2 55 
12 30 55 
12 33 55 
12 7 55 
12 17 55 
13 24 55 
13 4 55 
13 33 55 
13 21 55 
13 6 55 
13 19 55 
13 29 55 
13 30 55 
13 15 55 
13 32 55 
13 31 55 
13 9 55 
13 11 55 
13 35 55 
13 23 55 
13 17 55 
13 7 55 
13 34 55 
13 27 55 
13 3 55 
13 14 55 
13 16 55 
13 18 55 
14 32 55 
14 28 55 
14 24 55 
14 12 55 
14 26 55 
14 9 55 
14 3 55 
14 35 55 
14 29 55 
14 21 55 
14 20 55 
14 25 55 
14 15 55 
14 30 55 
14 31 55 
14 22 55 
14 10 55 
14 23 55 
14 27 55 
14 2 55 
14 7 55 
14 18 55 
14 4 55 
14 6 55 
14 33 55 
14 5 55 
14 13 55 
14 19 55 
14 11 55 
14 34 55 
14 17 55 
15 9 55 
15 11 55 
15 3 55 
15 31 55 
15 13 55 
15 14 55 
15 26 55 
15 22 55 
15 2 55 
15 10 55 
15 12 55 
15 17 55 
15 34 55 
15 29 55 
16 32 55 
16 2 55 
16 18 55 
16 20 55 
16 22 55 
16 7 55 
17 34 55 
17 23 55 
17 8 55 
17 4 55 
17 11 55 
17 19 55 
17 5 55 
17 15 55 
17 31 55 
17 13 55 
17 16 55 
17 1 55 
17 12 55 
17 27 55 
17 29 55 
18 22 55 
18 21 55 
18 12 55 
18 35 55 
18 19 55 
18 26 55 
18 20 55 
18 11 55 
18 29 55 
18 14 55 
18 28 55 
18 32 55 
18 10 55 
18 4 55 
18 7 55 
18 5 55 
18 2 55 
18 16 55 
18 27 55 
18 34 55 
18 24 55 
18 25 55 
18 9 55 
19 26 55 
19 22 55 
19 13 55 
19 3 55 
19 18 55 
19 2 55 
19 4 55 
19 32 55 
19 17 55 
19 21 55 
19 9 55 
19 10 55 
19 25 55 
19 24 55 
19 35 55 
19 33 55 
19 7 55 
19 20 55 
19 6 55 
19 30 55 
19 14 55 
19 27 55 
20 9 55 
20 26 55 
20 18 55 
20 6 55 
20 3 55 
20 5 55 
20 29 55 
20 14 55 
20 33 55 
20 30 55 
20 1 55 
20 12 55 
20 4 55 
20 7 55 
20 23 55 
20 10 55 
20 31 55 
20 25 55 
20 28 55 
20 35 55 
20 21 55 
20 19 55 
20 16 55 
20 2 55 
20 34 55 
20 11 55 
20 22 55 
20 27 55 
21 18 55 
21 24 55 
21 2 55 
21 10 55 
21 12 55 
21 25 55 
21 14 55 
21 9 55 
21 29 55 
21 22 55 
21 26 55 
21 13 55 
21 35 55 
21 6 55 
21 32 55 
21 20 55 
21 3 55 
21 30 55 
21 33 55 
21 4 55 
21 1 55 
21 7 55 
21 28 55 
21 19 55 
21 31 55 
21 23 55 
21 5 55 
21 11 55 
22 9 55 
22 26 55 
22 18 55 
22 2 55 
22 6 55 
22 19 55 
22 25 55 
22 35 55 
22 12 55 
22 4 55 
22 30 55 
22 3 55 
22 21 55 
22 29 55 
22 24 55 
22 20 55 
22 32 55 
22 10 55 
22 15 55 
22 14 55 
22 7 55 
22 34 55 
22 1 55 
22 33 55 
22 28 55 
22 11 55 
22 16 55 
23 29 55 
23 7 55 
23 20 55 
23 12 55 
23 6 55 
23 17 55 
23 11 55 
23 33 55 
23 35 55 
23 8 55 
23 14 55 
23 21 55 
23 26 55 
23 5 55 
23 10 55 
23 34 55 
23 32 55 
23 9 55 
24 29 55 
24 6 55 
24 35 55 
24 13 55 
24 21 55 
24 26 55 
24 22 55 
24 27 55 
24 33 55 
24 5 55 
24 9 55 
24 7 55 
24 32 55 
24 4 55 
24 14 55 
24 25 55 
24 30 55 
24 1 55 
24 10 55 
24 18 55 
24 12 55 
25 22 55 
25 9 55 
25 3 55 
25 26 55 
25 2 55 
25 29 55 
25 24 55 
25 14 55 
25 21 55 
25 32 55 
25 6 55 
25 35 55 
25 33 55 
25 4 55 
25 5 55 
25 10 55 
25 30 55 
25 27 55 
25 31 55 
25 7 55 
25 20 55 
25 12 55 
25 34 55 
25 19 55 
25 11 55 
25 28 55 
25 18 55 
25 15 55 
25 13 55 
26 12 55 
26 22 55 
26 19 55 
26 9 55 
26 13 55 
26 10 55 
26 5 55 
26 6 55 
26 33 55 
26 21 55 
26 14 55 
26 24 55 
26 23 55 
26 2 55 
26 35 55 
26 25 55 
26 27 55 
26 32 55 
26 20 55 
26 3 55 
26 29 55 
26 7 55 
26 28 55 
26 4 55 
26 30 55 
26 31 55 
26 15 55 
26 18 55 
26 11 55 
26 34 55 
26 17 55 
26 1 55 
26 16 55 
27 24 55 
27 26 55 
27 32 55 
27 25 55 
27 4 55 
27 2 55 
27 14 55 
27 29 55 
27 10 55 
27 6 55 
27 23 55 
27 28 55 
27 12 55 
27 11 55 
27 31 55 
27 18 55 
27 13 55 
27 20 55 
28 35 55 
28 14 55 
28 3 55 
28 26 55 
28 6 55 
28 5 55 
28 10 55 
28 21 55 
28 33 55 
28 31 55 
28 18 55 
28 27 55 
28 7 55 
28 25 55 
28 24 55 
28 9 55 
28 22 55 
28 29 55 
28 13 55 
28 30 55 
28 20 55 
29 32 55 
29 24 55 
29 35 55 
29 23 55 
29 2 55 
29 7 55 
29 9 55 
29 6 55 
29 21 55 
29 22 55 
29 14 55 
29 33 55 
29 12 55 
29 3 55 
29 27 55 
29 13 55 
29 28 55 
29 10 55 
29 30 55 
29 4 55 
29 25 55 
29 20 55 
29 31 55 
29 18 55 
29 26 55 
29 17 55 
29 11 55 
29 34 55 
29 15 55 
29 1 55 
29 5 55 
29 19 55 
30 22 55 
30 4 55 
30 26 55 
30 21 55 
30 29 55 
30 3 55 
30 2 55 
30 9 55 
30 14 55 
30 20 55 
30 35 55 
30 6 55 
30 10 55 
30 25 55 
30 24 55 
30 32 55 
30 7 55 
30 33 55 
30 13 55 
30 19 55 
30 11 55 
30 12 55 
31 9 55 
31 11 55 
31 15 55 
31 26 55 
31 32 55 
31 25 55 
31 14 55 
31 12 55 
31 20 55 
31 7 55 
31 13 55 
31 28 55 
31 34 55 
31 29 55 
31 21 55 
31 17 55 
31 27 55 
31 3 55 
32 14 55 
32 29 55 
32 35 55 
32 4 55 
32 26 55 
32 21 55 
32 22 55 
32 3 55 
32 7 55 
32 6 55 
32 24 55 
32 9 55 
32 25 55 
32 20 55 
32 31 55 
32 34 55 
32 30 55 
32 13 55 
32 33 55 
32 16 55 
32 18 55 
32 27 55 
32 10 55 
32 2 55 
32 19 55 
32 11 55 
32 23 55 
32 5 55 
33 9 55 
33 24 55 
33 35 55 
33 29 55 
33 2 55 
33 21 55 
33 4 55 
33 20 55 
33 6 55 
33 25 55 
33 13 55 
33 7 55 
33 32 55 
33 3 55 
33 10 55 
33 28 55 
33 23 55 
33 34 55 
33 11 55 
33 30 55 
33 5 55 
33 26 55 
33 19 55 
33 22 55 
33 14 55 
33 12 55 
33 31 55 
33 18 55 
34 32 55 
34 22 55 
34 16 55 
34 3 55 
34 33 55 
34 31 55 
34 25 55 
34 30 55 
34 11 55 
34 17 55 
34 15 55 
34 35 55 
34 18 55 
34 29 55 
34 13 55 
34 9 55 
34 4 55 
34 26 55 
34 20 55 
34 2 55 
34 14 55 
35 24 55 
35 29 55 
35 22 55 
35 28 55 
35 10 55 
35 33 55 
35 21 55 
35 9 55 
35 32 55 
35 14 55 
35 26 55 
35 5 55 
35 2 55 
35 18 55 
35 12 55 
35 4 55 
35 3 55 
35 25 55 
35 30 55 
35 7 55 
35 20 55 
35 23 55 
35 6 55 
35 13 55 
35 19 55 
35 34 55 
35 16 55 
35 15 55 
35 11 55 
35 31 55 
1 9 56 
1 20 56 
1 22 56 
1 11 56 
1 2 56 
1 29 56 
2 3 56 
2 10 56 
2 29 56 
2 22 56 
2 21 56 
2 7 56 
2 9 56 
2 26 56 
2 4 56 
2 33 56 
2 35 56 
2 25 56 
2 19 56 
2 20 56 
2 30 56 
2 6 56 
2 15 56 
2 27 56 
2 14 56 
2 23 56 
2 5 56 
2 16 56 
2 18 56 
2 12 56 
2 32 56 
2 1 56 
2 11 56 
2 34 56 
3 2 56 
3 15 56 
3 25 56 
3 28 56 
3 22 56 
3 9 56 
3 14 56 
3 21 56 
3 29 56 
3 19 56 
3 32 56 
3 35 56 
3 20 56 
3 30 56 
3 7 56 
3 4 56 
3 33 56 
3 10 56 
3 34 56 
3 5 56 
3 6 56 
3 26 56 
3 31 56 
3 13 56 
3 11 56 
3 12 56 
4 22 56 
4 13 56 
4 9 56 
4 32 56 
4 5 56 
4 2 56 
4 10 56 
4 30 56 
4 35 56 
4 21 56 
4 29 56 
4 26 56 
4 33 56 
4 3 56 
4 24 56 
4 19 56 
4 17 56 
4 25 56 
4 12 56 
4 6 56 
4 20 56 
4 27 56 
4 7 56 
4 14 56 
4 18 56 
4 34 56 
4 28 56 
4 11 56 
5 24 56 
5 35 56 
5 20 56 
5 10 56 
5 6 56 
5 4 56 
5 25 56 
5 19 56 
5 3 56 
5 18 56 
5 2 56 
5 33 56 
5 34 56 
5 21 56 
5 9 56 
5 15 56 
5 12 56 
6 24 56 
6 22 56 
6 3 56 
6 26 56 
6 29 56 
6 14 56 
6 13 56 
6 32 56 
6 33 56 
6 2 56 
6 5 56 
6 28 56 
6 25 56 
6 7 56 
6 4 56 
6 30 56 
6 23 56 
6 27 56 
6 35 56 
6 19 56 
6 10 56 
6 11 56 
7 24 56 
7 2 56 
7 29 56 
7 32 56 
7 3 56 
7 33 56 
7 6 56 
7 9 56 
7 14 56 
7 22 56 
7 20 56 
7 35 56 
7 25 56 
7 30 56 
7 21 56 
7 10 56 
7 31 56 
7 4 56 
7 34 56 
7 18 56 
7 19 56 
7 5 56 
7 13 56 
7 12 56 
7 27 56 
9 33 56 
9 22 56 
9 29 56 
9 26 56 
9 4 56 
9 3 56 
9 21 56 
9 2 56 
9 25 56 
9 20 56 
9 14 56 
9 35 56 
9 24 56 
9 31 56 
9 12 56 
9 1 56 
9 30 56 
9 15 56 
9 32 56 
9 7 56 
9 10 56 
9 19 56 
9 13 56 
9 11 56 
9 34 56 
9 5 56 
9 28 56 
9 18 56 
9 6 56 
9 23 56 
10 21 56 
10 2 56 
10 35 56 
10 32 56 
10 26 56 
10 22 56 
10 4 56 
10 25 56 
10 30 56 
10 6 56 
10 20 56 
10 29 56 
10 28 56 
10 9 56 
10 5 56 
10 24 56 
10 7 56 
10 3 56 
10 15 56 
10 27 56 
10 33 56 
10 19 56 
10 18 56 
10 23 56 
10 11 56 
10 17 56 
11 17 56 
11 15 56 
11 34 56 
11 16 56 
11 31 56 
11 8 56 
11 23 56 
11 1 56 
11 19 56 
11 18 56 
11 33 56 
11 28 56 
11 5 56 
11 30 56 
11 27 56 
11 13 56 
11 9 56 
11 12 56 
11 25 56 
11 3 56 
11 7 56 
11 6 56 
11 2 56 
11 22 56 
11 24 56 
11 32 56 
11 35 56 
11 21 56 
11 4 56 
12 26 56 
12 22 56 
12 18 56 
12 14 56 
12 35 56 
12 20 56 
12 23 56 
12 4 56 
12 15 56 
12 31 56 
12 27 56 
12 9 56 
12 25 56 
12 10 56 
12 24 56 
12 29 56 
12 21 56 
12 2 56 
12 30 56 
12 33 56 
12 7 56 
12 17 56 
12 3 56 
12 11 56 
13 24 56 
13 4 56 
13 33 56 
13 21 56 
13 6 56 
13 19 56 
13 29 56 
13 30 56 
13 15 56 
13 32 56 
13 31 56 
13 9 56 
13 35 56 
13 23 56 
13 17 56 
13 7 56 
13 34 56 
13 27 56 
13 3 56 
13 14 56 
13 16 56 
14 32 56 
14 28 56 
14 24 56 
14 12 56 
14 26 56 
14 9 56 
14 3 56 
14 35 56 
14 29 56 
14 21 56 
14 20 56 
14 25 56 
14 15 56 
14 30 56 
14 31 56 
14 22 56 
14 10 56 
14 23 56 
14 27 56 
14 2 56 
14 7 56 
14 18 56 
14 4 56 
14 6 56 
14 33 56 
14 5 56 
14 13 56 
14 19 56 
14 11 56 
14 34 56 
14 17 56 
14 1 56 
15 9 56 
15 11 56 
15 3 56 
15 31 56 
15 13 56 
15 14 56 
15 26 56 
15 22 56 
15 2 56 
15 10 56 
15 12 56 
15 17 56 
15 34 56 
15 29 56 
16 32 56 
16 2 56 
16 18 56 
16 20 56 
16 22 56 
16 7 56 
16 3 56 
16 33 56 
17 34 56 
17 23 56 
17 8 56 
17 4 56 
17 11 56 
17 19 56 
17 5 56 
17 15 56 
17 31 56 
17 13 56 
17 16 56 
17 1 56 
17 12 56 
17 27 56 
17 29 56 
18 22 56 
18 21 56 
18 12 56 
18 35 56 
18 19 56 
18 26 56 
18 20 56 
18 11 56 
18 29 56 
18 14 56 
18 28 56 
18 32 56 
18 10 56 
18 4 56 
18 7 56 
18 5 56 
18 2 56 
18 16 56 
18 27 56 
18 34 56 
18 24 56 
18 25 56 
18 9 56 
18 33 56 
18 13 56 
19 26 56 
19 22 56 
19 13 56 
19 3 56 
19 18 56 
19 2 56 
19 4 56 
19 32 56 
19 17 56 
19 21 56 
19 9 56 
19 10 56 
19 25 56 
19 24 56 
19 35 56 
19 33 56 
19 7 56 
19 20 56 
19 6 56 
19 30 56 
19 14 56 
19 12 56 
20 9 56 
20 26 56 
20 18 56 
20 3 56 
20 5 56 
20 29 56 
20 14 56 
20 33 56 
20 30 56 
20 1 56 
20 12 56 
20 4 56 
20 7 56 
20 23 56 
20 10 56 
20 31 56 
20 25 56 
20 28 56 
20 35 56 
20 21 56 
20 19 56 
20 16 56 
20 2 56 
20 34 56 
20 11 56 
20 22 56 
20 27 56 
20 32 56 
21 18 56 
21 24 56 
21 2 56 
21 10 56 
21 12 56 
21 25 56 
21 14 56 
21 9 56 
21 29 56 
21 22 56 
21 26 56 
21 13 56 
21 35 56 
21 6 56 
21 32 56 
21 20 56 
21 3 56 
21 30 56 
21 33 56 
21 4 56 
21 1 56 
21 7 56 
21 28 56 
21 19 56 
21 31 56 
21 23 56 
21 5 56 
21 11 56 
22 9 56 
22 26 56 
22 18 56 
22 2 56 
22 6 56 
22 19 56 
22 25 56 
22 35 56 
22 12 56 
22 4 56 
22 30 56 
22 3 56 
22 21 56 
22 29 56 
22 24 56 
22 20 56 
22 32 56 
22 10 56 
22 15 56 
22 14 56 
22 7 56 
22 34 56 
22 1 56 
22 33 56 
22 28 56 
22 11 56 
22 16 56 
23 29 56 
23 7 56 
23 20 56 
23 12 56 
23 6 56 
23 17 56 
23 11 56 
23 33 56 
23 35 56 
23 8 56 
23 14 56 
23 21 56 
23 26 56 
23 5 56 
23 10 56 
23 34 56 
23 32 56 
23 2 56 
24 29 56 
24 6 56 
24 35 56 
24 13 56 
24 21 56 
24 26 56 
24 27 56 
24 33 56 
24 5 56 
24 7 56 
24 32 56 
24 4 56 
24 14 56 
24 25 56 
24 30 56 
24 1 56 
24 10 56 
24 18 56 
24 12 56 
25 22 56 
25 9 56 
25 3 56 
25 26 56 
25 2 56 
25 29 56 
25 24 56 
25 14 56 
25 21 56 
25 32 56 
25 6 56 
25 35 56 
25 33 56 
25 4 56 
25 5 56 
25 10 56 
25 30 56 
25 27 56 
25 31 56 
25 7 56 
25 20 56 
25 12 56 
25 34 56 
25 19 56 
25 11 56 
25 28 56 
25 18 56 
25 13 56 
25 23 56 
26 12 56 
26 22 56 
26 19 56 
26 9 56 
26 13 56 
26 10 56 
26 5 56 
26 6 56 
26 33 56 
26 21 56 
26 14 56 
26 24 56 
26 23 56 
26 2 56 
26 35 56 
26 25 56 
26 27 56 
26 32 56 
26 20 56 
26 3 56 
26 29 56 
26 7 56 
26 28 56 
26 4 56 
26 30 56 
26 31 56 
26 15 56 
26 18 56 
26 11 56 
26 34 56 
26 17 56 
26 1 56 
26 16 56 
27 24 56 
27 26 56 
27 32 56 
27 25 56 
27 4 56 
27 2 56 
27 14 56 
27 29 56 
27 10 56 
27 23 56 
27 28 56 
27 12 56 
27 11 56 
27 31 56 
27 13 56 
27 20 56 
28 35 56 
28 14 56 
28 3 56 
28 26 56 
28 6 56 
28 10 56 
28 21 56 
28 33 56 
28 31 56 
28 18 56 
28 27 56 
28 7 56 
28 25 56 
28 24 56 
28 9 56 
28 22 56 
28 29 56 
28 13 56 
28 30 56 
28 20 56 
28 4 56 
29 32 56 
29 24 56 
29 35 56 
29 23 56 
29 2 56 
29 7 56 
29 9 56 
29 6 56 
29 21 56 
29 22 56 
29 14 56 
29 33 56 
29 12 56 
29 3 56 
29 27 56 
29 13 56 
29 28 56 
29 10 56 
29 30 56 
29 4 56 
29 25 56 
29 20 56 
29 31 56 
29 18 56 
29 26 56 
29 17 56 
29 11 56 
29 34 56 
29 15 56 
29 5 56 
30 22 56 
30 4 56 
30 26 56 
30 21 56 
30 29 56 
30 3 56 
30 2 56 
30 9 56 
30 14 56 
30 20 56 
30 35 56 
30 6 56 
30 10 56 
30 25 56 
30 24 56 
30 32 56 
30 7 56 
30 33 56 
30 13 56 
30 19 56 
30 11 56 
30 12 56 
30 28 56 
30 34 56 
31 9 56 
31 11 56 
31 15 56 
31 26 56 
31 32 56 
31 25 56 
31 14 56 
31 12 56 
31 20 56 
31 7 56 
31 13 56 
31 28 56 
31 34 56 
31 29 56 
31 21 56 
31 17 56 
31 27 56 
31 3 56 
31 35 56 
31 33 56 
32 14 56 
32 29 56 
32 35 56 
32 26 56 
32 21 56 
32 22 56 
32 3 56 
32 6 56 
32 24 56 
32 9 56 
32 25 56 
32 20 56 
32 31 56 
32 34 56 
32 30 56 
32 13 56 
32 33 56 
32 16 56 
32 18 56 
32 27 56 
32 10 56 
32 2 56 
32 19 56 
32 11 56 
32 23 56 
32 5 56 
33 9 56 
33 24 56 
33 35 56 
33 29 56 
33 2 56 
33 21 56 
33 4 56 
33 20 56 
33 6 56 
33 25 56 
33 13 56 
33 7 56 
33 32 56 
33 3 56 
33 10 56 
33 28 56 
33 23 56 
33 34 56 
33 11 56 
33 30 56 
33 5 56 
33 26 56 
33 19 56 
33 22 56 
33 14 56 
33 12 56 
33 31 56 
33 18 56 
33 27 56 
34 32 56 
34 22 56 
34 3 56 
34 33 56 
34 31 56 
34 25 56 
34 30 56 
34 11 56 
34 15 56 
34 35 56 
34 18 56 
34 29 56 
34 13 56 
34 9 56 
34 4 56 
34 26 56 
34 20 56 
34 2 56 
34 14 56 
35 24 56 
35 29 56 
35 22 56 
35 28 56 
35 10 56 
35 33 56 
35 21 56 
35 9 56 
35 32 56 
35 14 56 
35 26 56 
35 5 56 
35 2 56 
35 18 56 
35 12 56 
35 4 56 
35 3 56 
35 25 56 
35 30 56 
35 7 56 
35 20 56 
35 23 56 
35 6 56 
35 13 56 
35 19 56 
35 34 56 
35 15 56 
35 11 56 
1 9 57 
1 20 57 
1 22 57 
1 11 57 
1 2 57 
2 3 57 
2 10 57 
2 29 57 
2 22 57 
2 21 57 
2 7 57 
2 9 57 
2 26 57 
2 4 57 
2 33 57 
2 35 57 
2 25 57 
2 19 57 
2 20 57 
2 30 57 
2 6 57 
2 15 57 
2 27 57 
2 14 57 
2 23 57 
2 5 57 
2 16 57 
2 18 57 
2 12 57 
2 32 57 
2 1 57 
2 11 57 
2 34 57 
2 28 57 
2 31 57 
3 2 57 
3 25 57 
3 28 57 
3 22 57 
3 9 57 
3 14 57 
3 21 57 
3 29 57 
3 19 57 
3 32 57 
3 35 57 
3 20 57 
3 30 57 
3 7 57 
3 4 57 
3 33 57 
3 10 57 
3 34 57 
3 5 57 
3 6 57 
3 26 57 
3 31 57 
3 13 57 
3 11 57 
3 12 57 
3 16 57 
4 22 57 
4 13 57 
4 9 57 
4 32 57 
4 5 57 
4 2 57 
4 10 57 
4 30 57 
4 35 57 
4 21 57 
4 29 57 
4 26 57 
4 33 57 
4 3 57 
4 24 57 
4 19 57 
4 17 57 
4 25 57 
4 12 57 
4 6 57 
4 20 57 
4 27 57 
4 7 57 
4 14 57 
4 18 57 
4 34 57 
4 28 57 
4 11 57 
5 24 57 
5 35 57 
5 20 57 
5 10 57 
5 6 57 
5 4 57 
5 25 57 
5 3 57 
5 18 57 
5 2 57 
5 33 57 
5 21 57 
5 9 57 
5 15 57 
5 12 57 
6 24 57 
6 22 57 
6 3 57 
6 26 57 
6 29 57 
6 14 57 
6 13 57 
6 32 57 
6 33 57 
6 2 57 
6 5 57 
6 28 57 
6 25 57 
6 7 57 
6 4 57 
6 30 57 
6 23 57 
6 35 57 
6 19 57 
6 10 57 
6 11 57 
6 9 57 
7 24 57 
7 2 57 
7 29 57 
7 32 57 
7 3 57 
7 33 57 
7 6 57 
7 9 57 
7 14 57 
7 22 57 
7 20 57 
7 35 57 
7 25 57 
7 30 57 
7 21 57 
7 10 57 
7 31 57 
7 4 57 
7 34 57 
7 18 57 
7 19 57 
7 5 57 
7 13 57 
7 12 57 
7 27 57 
7 15 57 
9 33 57 
9 22 57 
9 29 57 
9 26 57 
9 4 57 
9 3 57 
9 21 57 
9 2 57 
9 25 57 
9 20 57 
9 14 57 
9 35 57 
9 31 57 
9 12 57 
9 1 57 
9 30 57 
9 15 57 
9 32 57 
9 7 57 
9 10 57 
9 19 57 
9 13 57 
9 11 57 
9 34 57 
9 5 57 
9 28 57 
9 18 57 
9 23 57 
10 2 57 
10 35 57 
10 32 57 
10 26 57 
10 22 57 
10 4 57 
10 25 57 
10 30 57 
10 6 57 
10 20 57 
10 29 57 
10 28 57 
10 9 57 
10 5 57 
10 24 57 
10 7 57 
10 15 57 
10 27 57 
10 33 57 
10 19 57 
10 18 57 
10 23 57 
10 11 57 
10 17 57 
11 17 57 
11 15 57 
11 34 57 
11 16 57 
11 31 57 
11 8 57 
11 23 57 
11 1 57 
11 19 57 
11 18 57 
11 33 57 
11 28 57 
11 5 57 
11 30 57 
11 27 57 
11 13 57 
11 9 57 
11 12 57 
11 25 57 
11 3 57 
11 7 57 
11 6 57 
11 2 57 
11 22 57 
11 24 57 
11 32 57 
11 35 57 
11 21 57 
11 4 57 
11 14 57 
11 20 57 
12 26 57 
12 22 57 
12 18 57 
12 14 57 
12 35 57 
12 20 57 
12 23 57 
12 4 57 
12 15 57 
12 31 57 
12 27 57 
12 9 57 
12 25 57 
12 24 57 
12 29 57 
12 21 57 
12 2 57 
12 30 57 
12 33 57 
12 7 57 
12 17 57 
12 3 57 
12 11 57 
12 5 57 
13 24 57 
13 4 57 
13 33 57 
13 21 57 
13 6 57 
13 19 57 
13 30 57 
13 15 57 
13 32 57 
13 31 57 
13 9 57 
13 35 57 
13 23 57 
13 17 57 
13 7 57 
13 34 57 
13 27 57 
13 3 57 
13 14 57 
13 16 57 
13 10 57 
14 32 57 
14 28 57 
14 24 57 
14 12 57 
14 26 57 
14 9 57 
14 3 57 
14 35 57 
14 29 57 
14 21 57 
14 20 57 
14 25 57 
14 15 57 
14 30 57 
14 31 57 
14 22 57 
14 10 57 
14 23 57 
14 27 57 
14 2 57 
14 7 57 
14 18 57 
14 4 57 
14 6 57 
14 33 57 
14 13 57 
14 19 57 
14 11 57 
14 34 57 
14 17 57 
15 9 57 
15 11 57 
15 3 57 
15 31 57 
15 13 57 
15 14 57 
15 26 57 
15 22 57 
15 2 57 
15 10 57 
15 12 57 
15 17 57 
15 34 57 
15 29 57 
16 32 57 
16 2 57 
16 18 57 
16 20 57 
16 22 57 
16 7 57 
16 3 57 
16 33 57 
16 30 57 
16 9 57 
17 34 57 
17 23 57 
17 8 57 
17 4 57 
17 11 57 
17 19 57 
17 5 57 
17 15 57 
17 31 57 
17 13 57 
17 16 57 
17 1 57 
17 12 57 
17 27 57 
17 29 57 
18 22 57 
18 21 57 
18 12 57 
18 35 57 
18 19 57 
18 26 57 
18 20 57 
18 11 57 
18 29 57 
18 14 57 
18 28 57 
18 32 57 
18 10 57 
18 4 57 
18 7 57 
18 5 57 
18 2 57 
18 16 57 
18 34 57 
18 24 57 
18 25 57 
18 9 57 
18 33 57 
19 26 57 
19 22 57 
19 13 57 
19 3 57 
19 18 57 
19 2 57 
19 4 57 
19 32 57 
19 17 57 
19 21 57 
19 9 57 
19 10 57 
19 25 57 
19 35 57 
19 33 57 
19 7 57 
19 20 57 
19 6 57 
19 30 57 
19 14 57 
19 12 57 
19 29 57 
20 9 57 
20 26 57 
20 18 57 
20 3 57 
20 5 57 
20 29 57 
20 14 57 
20 33 57 
20 30 57 
20 1 57 
20 12 57 
20 4 57 
20 7 57 
20 23 57 
20 10 57 
20 31 57 
20 25 57 
20 28 57 
20 35 57 
20 21 57 
20 19 57 
20 16 57 
20 2 57 
20 34 57 
20 22 57 
20 27 57 
20 32 57 
20 15 57 
21 18 57 
21 24 57 
21 2 57 
21 10 57 
21 12 57 
21 25 57 
21 14 57 
21 9 57 
21 29 57 
21 22 57 
21 26 57 
21 13 57 
21 35 57 
21 6 57 
21 32 57 
21 20 57 
21 3 57 
21 30 57 
21 33 57 
21 4 57 
21 7 57 
21 28 57 
21 19 57 
21 31 57 
21 23 57 
21 5 57 
21 11 57 
22 9 57 
22 26 57 
22 18 57 
22 2 57 
22 6 57 
22 19 57 
22 25 57 
22 35 57 
22 12 57 
22 4 57 
22 30 57 
22 3 57 
22 21 57 
22 29 57 
22 20 57 
22 32 57 
22 10 57 
22 15 57 
22 14 57 
22 7 57 
22 34 57 
22 1 57 
22 33 57 
22 28 57 
22 11 57 
22 16 57 
23 29 57 
23 7 57 
23 20 57 
23 12 57 
23 17 57 
23 11 57 
23 33 57 
23 35 57 
23 8 57 
23 21 57 
23 26 57 
23 5 57 
23 10 57 
23 34 57 
23 32 57 
23 2 57 
24 29 57 
24 6 57 
24 35 57 
24 13 57 
24 21 57 
24 26 57 
24 27 57 
24 33 57 
24 5 57 
24 7 57 
24 32 57 
24 4 57 
24 14 57 
24 25 57 
24 30 57 
24 1 57 
24 10 57 
24 18 57 
24 12 57 
24 11 57 
24 22 57 
25 22 57 
25 9 57 
25 3 57 
25 26 57 
25 2 57 
25 29 57 
25 24 57 
25 14 57 
25 21 57 
25 32 57 
25 6 57 
25 35 57 
25 33 57 
25 4 57 
25 5 57 
25 10 57 
25 30 57 
25 27 57 
25 31 57 
25 7 57 
25 20 57 
25 12 57 
25 34 57 
25 19 57 
25 11 57 
25 28 57 
25 18 57 
25 13 57 
25 15 57 
26 12 57 
26 22 57 
26 19 57 
26 9 57 
26 13 57 
26 10 57 
26 5 57 
26 6 57 
26 33 57 
26 21 57 
26 14 57 
26 24 57 
26 23 57 
26 2 57 
26 35 57 
26 25 57 
26 27 57 
26 32 57 
26 20 57 
26 3 57 
26 29 57 
26 7 57 
26 28 57 
26 4 57 
26 30 57 
26 31 57 
26 15 57 
26 18 57 
26 11 57 
26 34 57 
26 17 57 
27 24 57 
27 26 57 
27 32 57 
27 25 57 
27 4 57 
27 2 57 
27 14 57 
27 29 57 
27 10 57 
27 23 57 
27 28 57 
27 12 57 
27 11 57 
27 31 57 
27 13 57 
27 20 57 
27 21 57 
27 34 57 
28 35 57 
28 14 57 
28 3 57 
28 26 57 
28 6 57 
28 10 57 
28 21 57 
28 33 57 
28 31 57 
28 18 57 
28 27 57 
28 7 57 
28 25 57 
28 9 57 
28 22 57 
28 29 57 
28 13 57 
28 30 57 
28 20 57 
28 4 57 
28 32 57 
29 32 57 
29 24 57 
29 35 57 
29 23 57 
29 2 57 
29 7 57 
29 9 57 
29 6 57 
29 21 57 
29 22 57 
29 14 57 
29 33 57 
29 12 57 
29 3 57 
29 27 57 
29 13 57 
29 28 57 
29 10 57 
29 30 57 
29 4 57 
29 25 57 
29 20 57 
29 31 57 
29 18 57 
29 26 57 
29 17 57 
29 11 57 
29 34 57 
29 15 57 
29 5 57 
29 1 57 
30 22 57 
30 4 57 
30 26 57 
30 21 57 
30 29 57 
30 3 57 
30 2 57 
30 9 57 
30 14 57 
30 20 57 
30 35 57 
30 6 57 
30 10 57 
30 25 57 
30 24 57 
30 32 57 
30 7 57 
30 33 57 
30 13 57 
30 19 57 
30 11 57 
30 12 57 
30 28 57 
31 9 57 
31 11 57 
31 15 57 
31 26 57 
31 32 57 
31 25 57 
31 14 57 
31 12 57 
31 20 57 
31 7 57 
31 13 57 
31 28 57 
31 34 57 
31 29 57 
31 21 57 
31 17 57 
31 27 57 
31 3 57 
31 33 57 
32 14 57 
32 29 57 
32 35 57 
32 26 57 
32 21 57 
32 22 57 
32 3 57 
32 6 57 
32 24 57 
32 9 57 
32 25 57 
32 20 57 
32 31 57 
32 34 57 
32 30 57 
32 13 57 
32 33 57 
32 16 57 
32 18 57 
32 27 57 
32 10 57 
32 2 57 
32 19 57 
32 11 57 
32 23 57 
32 5 57 
32 4 57 
32 7 57 
33 9 57 
33 24 57 
33 35 57 
33 29 57 
33 2 57 
33 21 57 
33 4 57 
33 20 57 
33 6 57 
33 25 57 
33 13 57 
33 7 57 
33 32 57 
33 3 57 
33 10 57 
33 28 57 
33 23 57 
33 34 57 
33 11 57 
33 30 57 
33 5 57 
33 26 57 
33 19 57 
33 22 57 
33 14 57 
33 12 57 
33 31 57 
33 18 57 
33 27 57 
33 16 57 
34 32 57 
34 22 57 
34 3 57 
34 33 57 
34 31 57 
34 25 57 
34 30 57 
34 11 57 
34 35 57 
34 18 57 
34 29 57 
34 13 57 
34 9 57 
34 4 57 
34 26 57 
34 20 57 
34 2 57 
34 14 57 
34 7 57 
35 24 57 
35 29 57 
35 22 57 
35 28 57 
35 10 57 
35 33 57 
35 21 57 
35 9 57 
35 32 57 
35 14 57 
35 26 57 
35 5 57 
35 2 57 
35 18 57 
35 12 57 
35 4 57 
35 3 57 
35 25 57 
35 30 57 
35 7 57 
35 20 57 
35 23 57 
35 6 57 
35 13 57 
35 19 57 
35 34 57 
35 11 57 
35 31 57 
1 9 58 
1 20 58 
1 22 58 
1 11 58 
1 2 58 
1 7 58 
2 3 58 
2 10 58 
2 29 58 
2 22 58 
2 21 58 
2 7 58 
2 9 58 
2 26 58 
2 4 58 
2 33 58 
2 35 58 
2 25 58 
2 19 58 
2 20 58 
2 30 58 
2 6 58 
2 15 58 
2 27 58 
2 14 58 
2 23 58 
2 5 58 
2 16 58 
2 18 58 
2 12 58 
2 32 58 
2 1 58 
2 11 58 
2 34 58 
2 28 58 
2 31 58 
3 2 58 
3 25 58 
3 28 58 
3 22 58 
3 9 58 
3 14 58 
3 21 58 
3 29 58 
3 19 58 
3 32 58 
3 35 58 
3 20 58 
3 30 58 
3 7 58 
3 4 58 
3 33 58 
3 34 58 
3 5 58 
3 6 58 
3 26 58 
3 31 58 
3 13 58 
3 11 58 
3 12 58 
3 16 58 
3 15 58 
4 22 58 
4 13 58 
4 9 58 
4 32 58 
4 5 58 
4 2 58 
4 10 58 
4 30 58 
4 35 58 
4 21 58 
4 29 58 
4 26 58 
4 33 58 
4 3 58 
4 24 58 
4 19 58 
4 17 58 
4 25 58 
4 12 58 
4 6 58 
4 20 58 
4 27 58 
4 7 58 
4 14 58 
4 18 58 
4 34 58 
4 28 58 
4 11 58 
4 15 58 
4 31 58 
5 24 58 
5 35 58 
5 20 58 
5 10 58 
5 6 58 
5 4 58 
5 3 58 
5 18 58 
5 2 58 
5 33 58 
5 21 58 
5 9 58 
5 15 58 
5 12 58 
5 19 58 
6 24 58 
6 22 58 
6 3 58 
6 26 58 
6 29 58 
6 14 58 
6 13 58 
6 32 58 
6 2 58 
6 5 58 
6 28 58 
6 7 58 
6 4 58 
6 30 58 
6 23 58 
6 35 58 
6 19 58 
6 10 58 
6 11 58 
6 9 58 
7 24 58 
7 2 58 
7 29 58 
7 32 58 
7 3 58 
7 33 58 
7 6 58 
7 9 58 
7 14 58 
7 22 58 
7 20 58 
7 35 58 
7 25 58 
7 30 58 
7 21 58 
7 10 58 
7 31 58 
7 4 58 
7 34 58 
7 18 58 
7 19 58 
7 5 58 
7 13 58 
7 12 58 
7 27 58 
7 15 58 
9 33 58 
9 22 58 
9 29 58 
9 26 58 
9 4 58 
9 3 58 
9 21 58 
9 2 58 
9 25 58 
9 20 58 
9 14 58 
9 35 58 
9 31 58 
9 12 58 
9 1 58 
9 30 58 
9 15 58 
9 32 58 
9 7 58 
9 10 58 
9 19 58 
9 13 58 
9 11 58 
9 34 58 
9 5 58 
9 28 58 
9 18 58 
9 23 58 
9 16 58 
9 6 58 
10 2 58 
10 35 58 
10 32 58 
10 26 58 
10 22 58 
10 4 58 
10 25 58 
10 30 58 
10 6 58 
10 20 58 
10 29 58 
10 28 58 
10 9 58 
10 5 58 
10 24 58 
10 7 58 
10 27 58 
10 33 58 
10 19 58 
10 18 58 
10 11 58 
10 17 58 
11 17 58 
11 15 58 
11 34 58 
11 16 58 
11 31 58 
11 8 58 
11 23 58 
11 1 58 
11 19 58 
11 18 58 
11 33 58 
11 28 58 
11 5 58 
11 30 58 
11 27 58 
11 13 58 
11 9 58 
11 12 58 
11 25 58 
11 3 58 
11 7 58 
11 6 58 
11 2 58 
11 22 58 
11 24 58 
11 32 58 
11 35 58 
11 21 58 
11 4 58 
11 14 58 
11 20 58 
11 29 58 
11 26 58 
12 26 58 
12 22 58 
12 18 58 
12 14 58 
12 35 58 
12 20 58 
12 23 58 
12 4 58 
12 15 58 
12 31 58 
12 27 58 
12 9 58 
12 25 58 
12 24 58 
12 29 58 
12 21 58 
12 2 58 
12 30 58 
12 33 58 
12 7 58 
12 17 58 
12 3 58 
12 11 58 
12 5 58 
12 10 58 
12 19 58 
13 24 58 
13 4 58 
13 33 58 
13 21 58 
13 6 58 
13 19 58 
13 30 58 
13 15 58 
13 32 58 
13 31 58 
13 9 58 
13 35 58 
13 17 58 
13 7 58 
13 34 58 
13 27 58 
13 3 58 
13 14 58 
13 10 58 
14 32 58 
14 28 58 
14 24 58 
14 12 58 
14 26 58 
14 9 58 
14 3 58 
14 35 58 
14 29 58 
14 21 58 
14 20 58 
14 25 58 
14 15 58 
14 30 58 
14 31 58 
14 22 58 
14 10 58 
14 27 58 
14 2 58 
14 7 58 
14 18 58 
14 4 58 
14 6 58 
14 33 58 
14 13 58 
14 19 58 
14 11 58 
14 34 58 
15 9 58 
15 11 58 
15 31 58 
15 13 58 
15 14 58 
15 26 58 
15 22 58 
15 2 58 
15 10 58 
15 12 58 
15 17 58 
15 29 58 
16 32 58 
16 2 58 
16 18 58 
16 20 58 
16 22 58 
16 7 58 
16 3 58 
16 33 58 
16 30 58 
16 9 58 
16 21 58 
16 25 58 
17 34 58 
17 23 58 
17 8 58 
17 4 58 
17 11 58 
17 19 58 
17 5 58 
17 15 58 
17 31 58 
17 13 58 
17 16 58 
17 1 58 
17 12 58 
17 27 58 
17 29 58 
18 22 58 
18 21 58 
18 12 58 
18 35 58 
18 19 58 
18 26 58 
18 20 58 
18 11 58 
18 29 58 
18 14 58 
18 28 58 
18 32 58 
18 10 58 
18 4 58 
18 7 58 
18 5 58 
18 2 58 
18 16 58 
18 34 58 
18 24 58 
18 25 58 
18 9 58 
18 33 58 
18 6 58 
18 13 58 
19 26 58 
19 22 58 
19 13 58 
19 3 58 
19 18 58 
19 2 58 
19 4 58 
19 32 58 
19 17 58 
19 21 58 
19 9 58 
19 10 58 
19 25 58 
19 35 58 
19 33 58 
19 7 58 
19 20 58 
19 6 58 
19 30 58 
19 14 58 
19 12 58 
19 29 58 
19 24 58 
19 31 58 
20 9 58 
20 26 58 
20 18 58 
20 3 58 
20 5 58 
20 29 58 
20 14 58 
20 33 58 
20 30 58 
20 1 58 
20 12 58 
20 4 58 
20 7 58 
20 23 58 
20 10 58 
20 31 58 
20 25 58 
20 28 58 
20 35 58 
20 21 58 
20 19 58 
20 16 58 
20 2 58 
20 34 58 
20 22 58 
20 27 58 
20 32 58 
20 15 58 
20 24 58 
20 11 58 
21 18 58 
21 24 58 
21 2 58 
21 10 58 
21 12 58 
21 25 58 
21 14 58 
21 9 58 
21 29 58 
21 22 58 
21 26 58 
21 13 58 
21 35 58 
21 32 58 
21 20 58 
21 3 58 
21 30 58 
21 33 58 
21 4 58 
21 7 58 
21 28 58 
21 19 58 
21 31 58 
21 23 58 
21 5 58 
21 11 58 
21 27 58 
22 9 58 
22 26 58 
22 18 58 
22 2 58 
22 6 58 
22 19 58 
22 25 58 
22 35 58 
22 12 58 
22 4 58 
22 30 58 
22 3 58 
22 21 58 
22 29 58 
22 20 58 
22 32 58 
22 10 58 
22 15 58 
22 14 58 
22 7 58 
22 34 58 
22 1 58 
22 33 58 
22 28 58 
22 11 58 
22 16 58 
22 24 58 
23 29 58 
23 7 58 
23 20 58 
23 12 58 
23 17 58 
23 11 58 
23 35 58 
23 8 58 
23 21 58 
23 26 58 
23 5 58 
23 34 58 
23 32 58 
23 2 58 
24 29 58 
24 6 58 
24 35 58 
24 13 58 
24 21 58 
24 26 58 
24 27 58 
24 33 58 
24 5 58 
24 7 58 
24 32 58 
24 4 58 
24 14 58 
24 25 58 
24 30 58 
24 1 58 
24 10 58 
24 18 58 
24 12 58 
24 11 58 
24 9 58 
25 22 58 
25 9 58 
25 3 58 
25 26 58 
25 2 58 
25 29 58 
25 24 58 
25 14 58 
25 21 58 
25 32 58 
25 6 58 
25 35 58 
25 33 58 
25 4 58 
25 5 58 
25 10 58 
25 30 58 
25 27 58 
25 31 58 
25 7 58 
25 20 58 
25 12 58 
25 34 58 
25 19 58 
25 11 58 
25 28 58 
25 18 58 
25 13 58 
25 17 58 
26 12 58 
26 22 58 
26 19 58 
26 9 58 
26 13 58 
26 10 58 
26 6 58 
26 33 58 
26 21 58 
26 14 58 
26 24 58 
26 23 58 
26 2 58 
26 35 58 
26 25 58 
26 27 58 
26 32 58 
26 20 58 
26 3 58 
26 29 58 
26 7 58 
26 28 58 
26 4 58 
26 30 58 
26 31 58 
26 15 58 
26 18 58 
26 11 58 
26 34 58 
26 17 58 
27 24 58 
27 26 58 
27 32 58 
27 25 58 
27 4 58 
27 2 58 
27 14 58 
27 29 58 
27 10 58 
27 23 58 
27 28 58 
27 12 58 
27 11 58 
27 31 58 
27 13 58 
27 21 58 
27 34 58 
27 33 58 
28 35 58 
28 14 58 
28 3 58 
28 26 58 
28 6 58 
28 10 58 
28 21 58 
28 33 58 
28 31 58 
28 18 58 
28 27 58 
28 7 58 
28 25 58 
28 9 58 
28 22 58 
28 29 58 
28 30 58 
28 20 58 
28 4 58 
28 32 58 
28 12 58 
29 32 58 
29 24 58 
29 35 58 
29 23 58 
29 2 58 
29 7 58 
29 9 58 
29 6 58 
29 21 58 
29 22 58 
29 14 58 
29 33 58 
29 12 58 
29 3 58 
29 27 58 
29 13 58 
29 28 58 
29 10 58 
29 30 58 
29 4 58 
29 25 58 
29 20 58 
29 31 58 
29 18 58 
29 26 58 
29 17 58 
29 11 58 
29 34 58 
29 15 58 
29 5 58 
29 19 58 
30 22 58 
30 4 58 
30 26 58 
30 21 58 
30 29 58 
30 3 58 
30 2 58 
30 9 58 
30 14 58 
30 20 58 
30 35 58 
30 6 58 
30 10 58 
30 25 58 
30 24 58 
30 32 58 
30 7 58 
30 33 58 
30 13 58 
30 19 58 
30 11 58 
30 12 58 
30 34 58 
31 9 58 
31 11 58 
31 15 58 
31 26 58 
31 32 58 
31 25 58 
31 14 58 
31 12 58 
31 20 58 
31 7 58 
31 13 58 
31 28 58 
31 34 58 
31 29 58 
31 21 58 
31 17 58 
31 27 58 
31 3 58 
31 33 58 
31 35 58 
31 2 58 
32 14 58 
32 29 58 
32 35 58 
32 26 58 
32 21 58 
32 22 58 
32 3 58 
32 6 58 
32 24 58 
32 9 58 
32 25 58 
32 20 58 
32 31 58 
32 34 58 
32 30 58 
32 13 58 
32 33 58 
32 16 58 
32 18 58 
32 27 58 
32 10 58 
32 2 58 
32 19 58 
32 11 58 
32 23 58 
32 4 58 
32 7 58 
32 28 58 
33 9 58 
33 24 58 
33 35 58 
33 29 58 
33 2 58 
33 21 58 
33 4 58 
33 20 58 
33 6 58 
33 25 58 
33 13 58 
33 7 58 
33 32 58 
33 3 58 
33 10 58 
33 28 58 
33 23 58 
33 34 58 
33 11 58 
33 30 58 
33 5 58 
33 26 58 
33 19 58 
33 22 58 
33 14 58 
33 12 58 
33 31 58 
33 18 58 
33 16 58 
33 15 58 
34 32 58 
34 22 58 
34 3 58 
34 33 58 
34 25 58 
34 11 58 
34 35 58 
34 18 58 
34 29 58 
34 13 58 
34 9 58 
34 4 58 
34 26 58 
34 20 58 
34 2 58 
34 14 58 
34 7 58 
35 24 58 
35 29 58 
35 22 58 
35 28 58 
35 10 58 
35 33 58 
35 21 58 
35 9 58 
35 32 58 
35 14 58 
35 26 58 
35 5 58 
35 2 58 
35 18 58 
35 12 58 
35 4 58 
35 3 58 
35 25 58 
35 30 58 
35 7 58 
35 20 58 
35 23 58 
35 6 58 
35 13 58 
35 19 58 
35 34 58 
35 11 58 
1 9 59 
1 20 59 
1 22 59 
1 11 59 
1 2 59 
1 24 59 
2 3 59 
2 10 59 
2 29 59 
2 22 59 
2 21 59 
2 7 59 
2 9 59 
2 26 59 
2 4 59 
2 33 59 
2 35 59 
2 25 59 
2 19 59 
2 20 59 
2 30 59 
2 6 59 
2 15 59 
2 27 59 
2 14 59 
2 23 59 
2 5 59 
2 16 59 
2 18 59 
2 12 59 
2 32 59 
2 1 59 
2 11 59 
2 34 59 
2 28 59 
2 31 59 
2 13 59 
3 2 59 
3 25 59 
3 28 59 
3 22 59 
3 9 59 
3 14 59 
3 21 59 
3 29 59 
3 19 59 
3 32 59 
3 35 59 
3 20 59 
3 30 59 
3 7 59 
3 4 59 
3 33 59 
3 34 59 
3 5 59 
3 6 59 
3 26 59 
3 31 59 
3 13 59 
3 11 59 
3 12 59 
3 16 59 
3 15 59 
3 18 59 
4 22 59 
4 13 59 
4 9 59 
4 32 59 
4 5 59 
4 2 59 
4 10 59 
4 30 59 
4 35 59 
4 21 59 
4 29 59 
4 26 59 
4 33 59 
4 3 59 
4 24 59 
4 19 59 
4 17 59 
4 25 59 
4 12 59 
4 6 59 
4 20 59 
4 27 59 
4 7 59 
4 14 59 
4 18 59 
4 34 59 
4 28 59 
4 11 59 
4 15 59 
4 31 59 
5 24 59 
5 35 59 
5 20 59 
5 10 59 
5 6 59 
5 4 59 
5 3 59 
5 18 59 
5 2 59 
5 33 59 
5 21 59 
5 9 59 
5 12 59 
6 24 59 
6 22 59 
6 3 59 
6 26 59 
6 29 59 
6 14 59 
6 13 59 
6 32 59 
6 2 59 
6 5 59 
6 28 59 
6 7 59 
6 4 59 
6 30 59 
6 35 59 
6 19 59 
6 10 59 
6 11 59 
6 9 59 
6 18 59 
7 24 59 
7 2 59 
7 29 59 
7 32 59 
7 3 59 
7 33 59 
7 6 59 
7 9 59 
7 14 59 
7 22 59 
7 20 59 
7 35 59 
7 25 59 
7 30 59 
7 21 59 
7 10 59 
7 31 59 
7 4 59 
7 34 59 
7 18 59 
7 19 59 
7 5 59 
7 13 59 
7 12 59 
7 27 59 
7 15 59 
9 33 59 
9 22 59 
9 29 59 
9 26 59 
9 4 59 
9 3 59 
9 21 59 
9 2 59 
9 25 59 
9 20 59 
9 14 59 
9 35 59 
9 31 59 
9 12 59 
9 1 59 
9 30 59 
9 15 59 
9 32 59 
9 7 59 
9 10 59 
9 19 59 
9 13 59 
9 11 59 
9 34 59 
9 5 59 
9 28 59 
9 18 59 
9 16 59 
9 6 59 
9 24 59 
10 2 59 
10 35 59 
10 32 59 
10 26 59 
10 22 59 
10 4 59 
10 25 59 
10 30 59 
10 6 59 
10 20 59 
10 29 59 
10 28 59 
10 9 59 
10 5 59 
10 24 59 
10 27 59 
10 33 59 
10 18 59 
10 11 59 
10 17 59 
11 17 59 
11 15 59 
11 34 59 
11 16 59 
11 31 59 
11 8 59 
11 23 59 
11 1 59 
11 19 59 
11 18 59 
11 33 59 
11 28 59 
11 5 59 
11 30 59 
11 27 59 
11 13 59 
11 9 59 
11 12 59 
11 25 59 
11 3 59 
11 7 59 
11 6 59 
11 2 59 
11 22 59 
11 24 59 
11 32 59 
11 35 59 
11 21 59 
11 4 59 
11 14 59 
11 20 59 
11 29 59 
11 26 59 
11 10 59 
12 26 59 
12 22 59 
12 18 59 
12 14 59 
12 35 59 
12 20 59 
12 23 59 
12 4 59 
12 15 59 
12 31 59 
12 27 59 
12 9 59 
12 25 59 
12 24 59 
12 29 59 
12 21 59 
12 2 59 
12 30 59 
12 33 59 
12 7 59 
12 17 59 
12 3 59 
12 11 59 
12 5 59 
12 10 59 
12 19 59 
12 28 59 
12 32 59 
13 24 59 
13 4 59 
13 33 59 
13 21 59 
13 6 59 
13 19 59 
13 30 59 
13 15 59 
13 32 59 
13 31 59 
13 9 59 
13 35 59 
13 17 59 
13 7 59 
13 34 59 
13 27 59 
13 3 59 
13 14 59 
13 5 59 
14 32 59 
14 28 59 
14 24 59 
14 12 59 
14 26 59 
14 9 59 
14 3 59 
14 35 59 
14 29 59 
14 21 59 
14 20 59 
14 25 59 
14 15 59 
14 30 59 
14 31 59 
14 22 59 
14 10 59 
14 27 59 
14 2 59 
14 7 59 
14 18 59 
14 4 59 
14 6 59 
14 33 59 
14 13 59 
14 19 59 
14 11 59 
14 34 59 
15 9 59 
15 11 59 
15 31 59 
15 13 59 
15 14 59 
15 26 59 
15 22 59 
15 2 59 
15 10 59 
15 12 59 
15 17 59 
15 29 59 
15 27 59 
16 32 59 
16 2 59 
16 18 59 
16 20 59 
16 22 59 
16 3 59 
16 33 59 
16 30 59 
16 9 59 
16 25 59 
17 34 59 
17 23 59 
17 8 59 
17 4 59 
17 11 59 
17 19 59 
17 5 59 
17 15 59 
17 31 59 
17 13 59 
17 16 59 
17 1 59 
17 12 59 
17 27 59 
17 29 59 
18 22 59 
18 21 59 
18 12 59 
18 35 59 
18 19 59 
18 26 59 
18 20 59 
18 11 59 
18 29 59 
18 14 59 
18 28 59 
18 32 59 
18 10 59 
18 4 59 
18 7 59 
18 5 59 
18 2 59 
18 16 59 
18 34 59 
18 24 59 
18 25 59 
18 9 59 
18 33 59 
18 6 59 
18 13 59 
19 26 59 
19 22 59 
19 13 59 
19 3 59 
19 18 59 
19 2 59 
19 4 59 
19 32 59 
19 17 59 
19 21 59 
19 9 59 
19 10 59 
19 25 59 
19 35 59 
19 33 59 
19 7 59 
19 20 59 
19 6 59 
19 30 59 
19 14 59 
19 12 59 
19 29 59 
19 24 59 
19 31 59 
19 15 59 
19 34 59 
20 9 59 
20 26 59 
20 18 59 
20 3 59 
20 5 59 
20 29 59 
20 14 59 
20 33 59 
20 30 59 
20 1 59 
20 12 59 
20 4 59 
20 7 59 
20 23 59 
20 10 59 
20 31 59 
20 25 59 
20 28 59 
20 35 59 
20 21 59 
20 19 59 
20 16 59 
20 2 59 
20 34 59 
20 22 59 
20 27 59 
20 32 59 
20 11 59 
21 18 59 
21 24 59 
21 2 59 
21 10 59 
21 12 59 
21 25 59 
21 14 59 
21 9 59 
21 29 59 
21 22 59 
21 26 59 
21 13 59 
21 35 59 
21 32 59 
21 20 59 
21 3 59 
21 30 59 
21 33 59 
21 4 59 
21 7 59 
21 28 59 
21 19 59 
21 31 59 
21 23 59 
21 5 59 
21 11 59 
21 27 59 
21 16 59 
22 9 59 
22 26 59 
22 18 59 
22 2 59 
22 6 59 
22 19 59 
22 25 59 
22 35 59 
22 12 59 
22 4 59 
22 30 59 
22 3 59 
22 21 59 
22 29 59 
22 20 59 
22 32 59 
22 10 59 
22 15 59 
22 14 59 
22 7 59 
22 34 59 
22 1 59 
22 33 59 
22 28 59 
22 11 59 
22 16 59 
23 29 59 
23 7 59 
23 20 59 
23 12 59 
23 17 59 
23 11 59 
23 35 59 
23 8 59 
23 21 59 
23 26 59 
23 5 59 
23 34 59 
23 32 59 
23 2 59 
23 14 59 
23 9 59 
24 29 59 
24 6 59 
24 35 59 
24 13 59 
24 21 59 
24 26 59 
24 27 59 
24 33 59 
24 5 59 
24 7 59 
24 32 59 
24 4 59 
24 14 59 
24 25 59 
24 30 59 
24 1 59 
24 10 59 
24 18 59 
24 12 59 
24 11 59 
24 9 59 
24 22 59 
24 20 59 
25 22 59 
25 9 59 
25 3 59 
25 26 59 
25 2 59 
25 29 59 
25 24 59 
25 14 59 
25 21 59 
25 32 59 
25 6 59 
25 35 59 
25 33 59 
25 4 59 
25 5 59 
25 10 59 
25 30 59 
25 27 59 
25 31 59 
25 7 59 
25 20 59 
25 12 59 
25 34 59 
25 19 59 
25 11 59 
25 28 59 
25 18 59 
25 17 59 
25 16 59 
26 12 59 
26 22 59 
26 19 59 
26 9 59 
26 10 59 
26 6 59 
26 33 59 
26 21 59 
26 14 59 
26 24 59 
26 23 59 
26 2 59 
26 35 59 
26 25 59 
26 27 59 
26 32 59 
26 20 59 
26 3 59 
26 29 59 
26 7 59 
26 28 59 
26 4 59 
26 30 59 
26 31 59 
26 15 59 
26 18 59 
26 11 59 
26 34 59 
27 24 59 
27 26 59 
27 32 59 
27 25 59 
27 4 59 
27 14 59 
27 29 59 
27 10 59 
27 23 59 
27 28 59 
27 12 59 
27 11 59 
27 31 59 
27 13 59 
27 21 59 
27 34 59 
27 33 59 
27 9 59 
28 35 59 
28 14 59 
28 3 59 
28 26 59 
28 6 59 
28 10 59 
28 21 59 
28 33 59 
28 31 59 
28 18 59 
28 27 59 
28 7 59 
28 25 59 
28 9 59 
28 22 59 
28 29 59 
28 30 59 
28 20 59 
28 4 59 
28 32 59 
28 12 59 
28 19 59 
28 34 59 
29 32 59 
29 24 59 
29 35 59 
29 23 59 
29 2 59 
29 7 59 
29 9 59 
29 6 59 
29 21 59 
29 22 59 
29 14 59 
29 33 59 
29 12 59 
29 3 59 
29 27 59 
29 13 59 
29 28 59 
29 10 59 
29 30 59 
29 4 59 
29 25 59 
29 20 59 
29 31 59 
29 18 59 
29 26 59 
29 17 59 
29 11 59 
29 34 59 
29 15 59 
29 5 59 
29 19 59 
30 22 59 
30 4 59 
30 26 59 
30 21 59 
30 29 59 
30 3 59 
30 2 59 
30 9 59 
30 14 59 
30 20 59 
30 35 59 
30 6 59 
30 10 59 
30 25 59 
30 24 59 
30 32 59 
30 7 59 
30 33 59 
30 13 59 
30 19 59 
30 11 59 
30 12 59 
30 28 59 
31 9 59 
31 11 59 
31 15 59 
31 26 59 
31 32 59 
31 25 59 
31 14 59 
31 12 59 
31 20 59 
31 7 59 
31 13 59 
31 28 59 
31 29 59 
31 21 59 
31 17 59 
31 27 59 
31 3 59 
31 33 59 
31 2 59 
32 14 59 
32 29 59 
32 35 59 
32 26 59 
32 21 59 
32 22 59 
32 6 59 
32 24 59 
32 9 59 
32 25 59 
32 20 59 
32 31 59 
32 34 59 
32 30 59 
32 13 59 
32 16 59 
32 18 59 
32 27 59 
32 10 59 
32 2 59 
32 19 59 
32 11 59 
32 23 59 
32 4 59 
32 7 59 
32 28 59 
33 9 59 
33 24 59 
33 35 59 
33 29 59 
33 2 59 
33 21 59 
33 4 59 
33 20 59 
33 25 59 
33 13 59 
33 7 59 
33 32 59 
33 3 59 
33 10 59 
33 28 59 
33 23 59 
33 34 59 
33 11 59 
33 30 59 
33 5 59 
33 26 59 
33 19 59 
33 22 59 
33 14 59 
33 12 59 
33 31 59 
33 18 59 
33 16 59 
33 15 59 
33 27 59 
34 32 59 
34 22 59 
34 3 59 
34 33 59 
34 25 59 
34 11 59 
34 35 59 
34 18 59 
34 29 59 
34 9 59 
34 4 59 
34 26 59 
34 20 59 
34 2 59 
34 14 59 
34 7 59 
34 30 59 
35 24 59 
35 29 59 
35 22 59 
35 28 59 
35 10 59 
35 33 59 
35 21 59 
35 9 59 
35 32 59 
35 14 59 
35 26 59 
35 5 59 
35 2 59 
35 18 59 
35 12 59 
35 4 59 
35 3 59 
35 25 59 
35 30 59 
35 7 59 
35 20 59 
35 23 59 
35 6 59 
35 13 59 
35 19 59 
35 34 59 
35 11 59 
35 31 59 
1 9 60 
1 20 60 
1 22 60 
1 11 60 
1 2 60 
1 24 60 
1 14 60 
1 25 60 
2 3 60 
2 10 60 
2 29 60 
2 22 60 
2 21 60 
2 7 60 
2 9 60 
2 26 60 
2 4 60 
2 33 60 
2 35 60 
2 25 60 
2 19 60 
2 20 60 
2 30 60 
2 6 60 
2 15 60 
2 14 60 
2 23 60 
2 5 60 
2 16 60 
2 18 60 
2 12 60 
2 32 60 
2 1 60 
2 11 60 
2 34 60 
2 31 60 
2 13 60 
3 2 60 
3 25 60 
3 28 60 
3 22 60 
3 9 60 
3 14 60 
3 21 60 
3 29 60 
3 19 60 
3 35 60 
3 20 60 
3 30 60 
3 7 60 
3 4 60 
3 33 60 
3 34 60 
3 5 60 
3 6 60 
3 26 60 
3 31 60 
3 13 60 
3 11 60 
3 12 60 
3 16 60 
3 18 60 
4 22 60 
4 13 60 
4 9 60 
4 32 60 
4 5 60 
4 2 60 
4 10 60 
4 30 60 
4 35 60 
4 21 60 
4 29 60 
4 26 60 
4 33 60 
4 3 60 
4 24 60 
4 19 60 
4 17 60 
4 25 60 
4 12 60 
4 6 60 
4 20 60 
4 27 60 
4 7 60 
4 14 60 
4 18 60 
4 34 60 
4 28 60 
4 11 60 
4 15 60 
4 31 60 
5 24 60 
5 35 60 
5 20 60 
5 10 60 
5 4 60 
5 3 60 
5 18 60 
5 2 60 
5 33 60 
5 21 60 
5 9 60 
5 12 60 
5 15 60 
6 24 60 
6 22 60 
6 3 60 
6 26 60 
6 29 60 
6 14 60 
6 13 60 
6 32 60 
6 2 60 
6 28 60 
6 7 60 
6 4 60 
6 30 60 
6 35 60 
6 19 60 
6 11 60 
6 9 60 
6 18 60 
7 24 60 
7 2 60 
7 29 60 
7 32 60 
7 3 60 
7 33 60 
7 6 60 
7 9 60 
7 14 60 
7 22 60 
7 20 60 
7 35 60 
7 25 60 
7 30 60 
7 21 60 
7 10 60 
7 31 60 
7 4 60 
7 34 60 
7 18 60 
7 19 60 
7 5 60 
7 13 60 
7 12 60 
7 27 60 
7 15 60 
7 16 60 
7 26 60 
9 33 60 
9 22 60 
9 29 60 
9 26 60 
9 4 60 
9 3 60 
9 21 60 
9 2 60 
9 25 60 
9 20 60 
9 14 60 
9 35 60 
9 31 60 
9 12 60 
9 1 60 
9 30 60 
9 15 60 
9 32 60 
9 7 60 
9 10 60 
9 19 60 
9 13 60 
9 11 60 
9 34 60 
9 5 60 
9 28 60 
9 18 60 
9 16 60 
9 6 60 
9 24 60 
9 23 60 
9 27 60 
10 2 60 
10 35 60 
10 32 60 
10 26 60 
10 22 60 
10 4 60 
10 25 60 
10 30 60 
10 6 60 
10 20 60 
10 29 60 
10 28 60 
10 5 60 
10 24 60 
10 27 60 
10 33 60 
10 18 60 
10 11 60 
10 17 60 
10 15 60 
11 17 60 
11 15 60 
11 34 60 
11 16 60 
11 31 60 
11 8 60 
11 23 60 
11 1 60 
11 19 60 
11 18 60 
11 33 60 
11 28 60 
11 5 60 
11 30 60 
11 27 60 
11 13 60 
11 12 60 
11 25 60 
11 3 60 
11 7 60 
11 6 60 
11 22 60 
11 24 60 
11 32 60 
11 35 60 
11 21 60 
11 4 60 
11 14 60 
11 20 60 
11 29 60 
11 26 60 
11 10 60 
12 26 60 
12 22 60 
12 18 60 
12 14 60 
12 35 60 
12 20 60 
12 23 60 
12 4 60 
12 15 60 
12 31 60 
12 27 60 
12 9 60 
12 25 60 
12 24 60 
12 29 60 
12 21 60 
12 2 60 
12 30 60 
12 33 60 
12 7 60 
12 17 60 
12 3 60 
12 11 60 
12 5 60 
12 10 60 
12 19 60 
12 28 60 
12 32 60 
12 6 60 
12 13 60 
13 24 60 
13 4 60 
13 33 60 
13 21 60 
13 6 60 
13 19 60 
13 30 60 
13 15 60 
13 32 60 
13 31 60 
13 9 60 
13 35 60 
13 17 60 
13 7 60 
13 34 60 
13 27 60 
13 3 60 
13 14 60 
13 20 60 
14 32 60 
14 28 60 
14 24 60 
14 12 60 
14 26 60 
14 9 60 
14 3 60 
14 35 60 
14 29 60 
14 21 60 
14 20 60 
14 25 60 
14 15 60 
14 30 60 
14 31 60 
14 22 60 
14 27 60 
14 2 60 
14 7 60 
14 18 60 
14 4 60 
14 6 60 
14 33 60 
14 13 60 
14 19 60 
14 11 60 
14 34 60 
14 23 60 
15 9 60 
15 11 60 
15 31 60 
15 13 60 
15 14 60 
15 26 60 
15 22 60 
15 2 60 
15 10 60 
15 12 60 
15 17 60 
15 29 60 
15 27 60 
15 8 60 
15 34 60 
16 32 60 
16 2 60 
16 18 60 
16 20 60 
16 22 60 
16 3 60 
16 33 60 
16 30 60 
16 9 60 
16 25 60 
16 14 60 
16 35 60 
17 34 60 
17 23 60 
17 8 60 
17 4 60 
17 11 60 
17 19 60 
17 5 60 
17 15 60 
17 31 60 
17 13 60 
17 16 60 
17 1 60 
17 12 60 
17 27 60 
17 29 60 
18 22 60 
18 21 60 
18 12 60 
18 35 60 
18 19 60 
18 26 60 
18 20 60 
18 11 60 
18 29 60 
18 14 60 
18 28 60 
18 32 60 
18 10 60 
18 4 60 
18 7 60 
18 5 60 
18 2 60 
18 16 60 
18 34 60 
18 24 60 
18 25 60 
18 9 60 
18 33 60 
18 6 60 
18 13 60 
19 26 60 
19 22 60 
19 13 60 
19 3 60 
19 18 60 
19 2 60 
19 4 60 
19 32 60 
19 17 60 
19 21 60 
19 9 60 
19 10 60 
19 25 60 
19 35 60 
19 33 60 
19 7 60 
19 20 60 
19 6 60 
19 30 60 
19 14 60 
19 12 60 
19 29 60 
19 24 60 
19 31 60 
20 9 60 
20 26 60 
20 18 60 
20 3 60 
20 5 60 
20 29 60 
20 14 60 
20 33 60 
20 30 60 
20 1 60 
20 12 60 
20 4 60 
20 7 60 
20 23 60 
20 10 60 
20 31 60 
20 25 60 
20 28 60 
20 35 60 
20 21 60 
20 19 60 
20 16 60 
20 2 60 
20 34 60 
20 22 60 
20 32 60 
20 11 60 
20 24 60 
21 18 60 
21 24 60 
21 2 60 
21 12 60 
21 25 60 
21 14 60 
21 9 60 
21 29 60 
21 22 60 
21 26 60 
21 13 60 
21 35 60 
21 32 60 
21 20 60 
21 3 60 
21 30 60 
21 33 60 
21 4 60 
21 7 60 
21 28 60 
21 19 60 
21 31 60 
21 23 60 
21 5 60 
21 11 60 
21 27 60 
21 16 60 
22 9 60 
22 26 60 
22 18 60 
22 2 60 
22 6 60 
22 19 60 
22 25 60 
22 35 60 
22 12 60 
22 4 60 
22 30 60 
22 3 60 
22 21 60 
22 29 60 
22 20 60 
22 32 60 
22 10 60 
22 15 60 
22 14 60 
22 7 60 
22 34 60 
22 1 60 
22 33 60 
22 28 60 
22 11 60 
22 16 60 
22 24 60 
23 29 60 
23 7 60 
23 20 60 
23 12 60 
23 17 60 
23 11 60 
23 35 60 
23 8 60 
23 21 60 
23 26 60 
23 5 60 
23 34 60 
23 32 60 
23 2 60 
23 14 60 
23 9 60 
23 33 60 
23 18 60 
24 29 60 
24 6 60 
24 35 60 
24 13 60 
24 21 60 
24 26 60 
24 27 60 
24 33 60 
24 5 60 
24 7 60 
24 32 60 
24 4 60 
24 14 60 
24 25 60 
24 30 60 
24 1 60 
24 10 60 
24 18 60 
24 12 60 
24 11 60 
24 9 60 
24 20 60 
24 19 60 
25 22 60 
25 9 60 
25 3 60 
25 26 60 
25 2 60 
25 29 60 
25 24 60 
25 14 60 
25 21 60 
25 32 60 
25 35 60 
25 33 60 
25 4 60 
25 5 60 
25 10 60 
25 30 60 
25 27 60 
25 31 60 
25 7 60 
25 20 60 
25 12 60 
25 34 60 
25 19 60 
25 11 60 
25 28 60 
25 18 60 
25 17 60 
25 16 60 
25 13 60 
26 12 60 
26 22 60 
26 19 60 
26 9 60 
26 10 60 
26 6 60 
26 33 60 
26 21 60 
26 14 60 
26 24 60 
26 23 60 
26 2 60 
26 35 60 
26 25 60 
26 27 60 
26 32 60 
26 20 60 
26 3 60 
26 29 60 
26 7 60 
26 28 60 
26 4 60 
26 30 60 
26 31 60 
26 15 60 
26 18 60 
26 11 60 
26 34 60 
27 24 60 
27 26 60 
27 32 60 
27 25 60 
27 4 60 
27 14 60 
27 10 60 
27 23 60 
27 28 60 
27 12 60 
27 11 60 
27 31 60 
27 13 60 
27 21 60 
27 34 60 
27 33 60 
28 35 60 
28 14 60 
28 3 60 
28 26 60 
28 6 60 
28 10 60 
28 21 60 
28 33 60 
28 31 60 
28 18 60 
28 27 60 
28 7 60 
28 25 60 
28 9 60 
28 22 60 
28 29 60 
28 30 60 
28 20 60 
28 4 60 
28 32 60 
28 12 60 
28 19 60 
28 34 60 
28 24 60 
28 13 60 
29 32 60 
29 24 60 
29 35 60 
29 23 60 
29 2 60 
29 7 60 
29 9 60 
29 6 60 
29 21 60 
29 22 60 
29 14 60 
29 33 60 
29 12 60 
29 3 60 
29 27 60 
29 13 60 
29 28 60 
29 10 60 
29 30 60 
29 4 60 
29 25 60 
29 20 60 
29 31 60 
29 18 60 
29 26 60 
29 17 60 
29 11 60 
29 34 60 
29 15 60 
29 5 60 
29 19 60 
30 22 60 
30 4 60 
30 26 60 
30 21 60 
30 29 60 
30 3 60 
30 2 60 
30 9 60 
30 14 60 
30 20 60 
30 35 60 
30 10 60 
30 25 60 
30 24 60 
30 32 60 
30 7 60 
30 33 60 
30 19 60 
30 11 60 
30 12 60 
30 28 60 
31 9 60 
31 11 60 
31 15 60 
31 26 60 
31 32 60 
31 25 60 
31 14 60 
31 12 60 
31 20 60 
31 7 60 
31 13 60 
31 28 60 
31 29 60 
31 21 60 
31 17 60 
31 27 60 
31 3 60 
31 33 60 
31 2 60 
31 4 60 
31 19 60 
32 14 60 
32 29 60 
32 35 60 
32 26 60 
32 21 60 
32 22 60 
32 6 60 
32 24 60 
32 9 60 
32 25 60 
32 20 60 
32 31 60 
32 34 60 
32 30 60 
32 13 60 
32 16 60 
32 18 60 
32 27 60 
32 10 60 
32 2 60 
32 19 60 
32 11 60 
32 23 60 
32 4 60 
32 7 60 
32 28 60 
32 3 60 
32 33 60 
33 9 60 
33 24 60 
33 35 60 
33 29 60 
33 2 60 
33 21 60 
33 4 60 
33 20 60 
33 25 60 
33 13 60 
33 7 60 
33 32 60 
33 3 60 
33 10 60 
33 28 60 
33 23 60 
33 34 60 
33 11 60 
33 30 60 
33 5 60 
33 26 60 
33 19 60 
33 22 60 
33 14 60 
33 12 60 
33 31 60 
33 18 60 
33 16 60 
33 27 60 
33 6 60 
34 32 60 
34 22 60 
34 3 60 
34 33 60 
34 25 60 
34 11 60 
34 35 60 
34 18 60 
34 29 60 
34 9 60 
34 4 60 
34 26 60 
34 20 60 
34 2 60 
34 14 60 
34 7 60 
34 19 60 
35 24 60 
35 29 60 
35 22 60 
35 28 60 
35 10 60 
35 33 60 
35 21 60 
35 9 60 
35 32 60 
35 14 60 
35 26 60 
35 5 60 
35 2 60 
35 18 60 
35 12 60 
35 4 60 
35 3 60 
35 25 60 
35 30 60 
35 7 60 
35 20 60 
35 23 60 
35 6 60 
35 13 60 
35 19 60 
35 34 60 
35 11 60 
