# Supplementary material for: Targeted Cooperative Actions Shape Social Networks
Source: PLoS One. 2016 Jan 29;11(1):e0147850. doi: 10.1371/journal.pone.0147850 (PMC4733057; doi:10.1371/journal.pone.0147850)
Supplement: S1 Dataset — The S1 Dataset is a zip file archive containing anonymized data of each session in separate sub-files. Sessions in the recipient-only treatment are in the subfiles B, C, D, and E and sessions in the reciprocal treatment are in the sub-files F, G, H, I, and J. The sub-file A describes data format. (ZIP) [file pone.0147850.s002.zip › S1Dataset/I.txt]

from to round
1 12 1 
1 16 1 
2 11 1 
2 13 1 
3 4 1 
3 7 1 
5 12 1 
5 13 1 
6 17 1 
6 11 1 
7 17 1 
7 5 1 
8 17 1 
8 16 1 
9 3 1 
9 7 1 
10 12 1 
10 8 1 
11 2 1 
11 14 1 
12 17 1 
12 3 1 
13 12 1 
13 3 1 
14 9 1 
14 15 1 
15 7 1 
15 5 1 
16 17 1 
16 13 1 
17 12 1 
17 15 1 
1 16 2 
1 6 2 
2 11 2 
2 17 2 
3 7 2 
3 15 2 
5 13 2 
5 7 2 
6 11 2 
6 8 2 
7 17 2 
7 5 2 
7 9 2 
7 3 2 
8 17 2 
8 16 2 
8 1 2 
8 6 2 
9 3 2 
9 7 2 
9 2 2 
9 14 2 
10 12 2 
10 8 2 
10 9 2 
10 3 2 
11 2 2 
11 1 2 
12 17 2 
12 3 2 
12 13 2 
13 12 2 
13 3 2 
13 16 2 
13 7 2 
14 15 2 
14 11 2 
15 7 2 
15 5 2 
15 17 2 
15 14 2 
16 17 2 
16 13 2 
16 9 2 
16 1 2 
17 12 2 
17 15 2 
17 3 2 
17 16 2 
1 16 3 
1 8 3 
2 11 3 
2 17 3 
2 3 3 
2 13 3 
3 7 3 
3 15 3 
3 12 3 
3 10 3 
4 12 3 
4 14 3 
5 7 3 
5 3 3 
6 8 3 
6 13 3 
7 17 3 
7 5 3 
7 9 3 
7 3 3 
7 15 3 
7 13 3 
8 17 3 
8 16 3 
8 1 3 
8 6 3 
8 15 3 
8 10 3 
9 7 3 
9 2 3 
9 14 3 
9 16 3 
10 12 3 
10 8 3 
10 9 3 
10 3 3 
10 17 3 
10 13 3 
11 2 3 
11 10 3 
12 17 3 
12 13 3 
12 15 3 
13 12 3 
13 3 3 
13 16 3 
13 7 3 
13 5 3 
14 15 3 
14 11 3 
14 9 3 
14 17 3 
15 5 3 
15 17 3 
15 14 3 
15 3 3 
16 17 3 
16 13 3 
16 9 3 
16 1 3 
16 15 3 
16 8 3 
17 12 3 
17 15 3 
17 3 3 
17 16 3 
17 10 3 
17 8 3 
1 16 4 
1 8 4 
1 7 4 
2 11 4 
2 17 4 
2 3 4 
2 13 4 
3 7 4 
3 15 4 
3 12 4 
3 10 4 
3 17 4 
3 13 4 
4 12 4 
4 14 4 
4 5 4 
4 6 4 
5 7 4 
5 3 4 
5 15 4 
5 13 4 
6 8 4 
6 4 4 
7 17 4 
7 5 4 
7 9 4 
7 3 4 
7 13 4 
7 14 4 
8 17 4 
8 16 4 
8 1 4 
8 6 4 
8 10 4 
8 13 4 
9 7 4 
9 14 4 
9 16 4 
9 10 4 
10 8 4 
10 9 4 
10 3 4 
10 17 4 
10 13 4 
10 7 4 
11 2 4 
11 10 4 
11 4 4 
12 17 4 
12 13 4 
12 14 4 
13 12 4 
13 3 4 
13 16 4 
13 7 4 
13 5 4 
13 2 4 
13 6 4 
14 15 4 
14 9 4 
14 17 4 
14 8 4 
15 5 4 
15 17 4 
15 14 4 
15 3 4 
15 7 4 
16 17 4 
16 13 4 
16 9 4 
16 15 4 
16 8 4 
16 10 4 
17 12 4 
17 15 4 
17 16 4 
17 10 4 
17 8 4 
17 5 4 
1 16 5 
1 8 5 
1 7 5 
1 10 5 
2 11 5 
2 17 5 
2 3 5 
2 13 5 
3 7 5 
3 15 5 
3 10 5 
3 17 5 
3 13 5 
3 8 5 
4 12 5 
4 14 5 
4 5 5 
4 6 5 
4 9 5 
4 2 5 
5 7 5 
5 3 5 
5 15 5 
5 13 5 
5 17 5 
5 4 5 
6 8 5 
6 4 5 
6 1 5 
6 2 5 
7 17 5 
7 5 5 
7 9 5 
7 3 5 
7 13 5 
7 14 5 
7 16 5 
7 10 5 
8 17 5 
8 16 5 
8 1 5 
8 6 5 
8 10 5 
8 13 5 
8 14 5 
9 7 5 
9 14 5 
9 16 5 
9 10 5 
9 13 5 
9 8 5 
10 8 5 
10 9 5 
10 3 5 
10 17 5 
10 13 5 
10 7 5 
10 2 5 
10 11 5 
11 2 5 
11 10 5 
11 4 5 
11 9 5 
11 1 5 
12 17 5 
12 13 5 
12 8 5 
13 12 5 
13 3 5 
13 16 5 
13 7 5 
13 5 5 
13 2 5 
13 6 5 
13 10 5 
13 8 5 
14 15 5 
14 9 5 
14 8 5 
14 7 5 
15 5 5 
15 17 5 
15 14 5 
15 3 5 
15 7 5 
15 2 5 
15 16 5 
16 17 5 
16 13 5 
16 9 5 
16 15 5 
16 8 5 
16 10 5 
16 1 5 
16 2 5 
17 12 5 
17 15 5 
17 16 5 
17 10 5 
17 8 5 
17 5 5 
17 7 5 
17 13 5 
1 16 6 
1 8 6 
1 7 6 
1 10 6 
1 4 6 
1 11 6 
2 11 6 
2 17 6 
2 13 6 
2 8 6 
3 7 6 
3 15 6 
3 17 6 
3 13 6 
3 8 6 
4 12 6 
4 14 6 
4 5 6 
4 6 6 
4 9 6 
4 2 6 
4 1 6 
4 11 6 
5 7 6 
5 15 6 
5 13 6 
5 17 6 
5 4 6 
5 10 6 
6 8 6 
6 4 6 
6 1 6 
6 11 6 
7 17 6 
7 5 6 
7 9 6 
7 3 6 
7 13 6 
7 14 6 
7 16 6 
7 10 6 
7 1 6 
7 15 6 
8 17 6 
8 16 6 
8 1 6 
8 6 6 
8 10 6 
8 13 6 
8 14 6 
8 9 6 
8 12 6 
9 7 6 
9 14 6 
9 16 6 
9 10 6 
9 8 6 
9 4 6 
10 8 6 
10 9 6 
10 3 6 
10 17 6 
10 13 6 
10 7 6 
10 2 6 
10 11 6 
10 15 6 
10 16 6 
11 10 6 
11 4 6 
11 1 6 
12 17 6 
12 13 6 
12 8 6 
12 7 6 
12 10 6 
13 12 6 
13 3 6 
13 16 6 
13 7 6 
13 5 6 
13 2 6 
13 6 6 
13 10 6 
13 8 6 
13 17 6 
13 15 6 
14 15 6 
14 9 6 
14 8 6 
14 7 6 
14 17 6 
14 10 6 
15 5 6 
15 17 6 
15 14 6 
15 3 6 
15 16 6 
16 17 6 
16 13 6 
16 9 6 
16 15 6 
16 8 6 
16 10 6 
16 1 6 
16 11 6 
17 12 6 
17 15 6 
17 16 6 
17 10 6 
17 8 6 
17 5 6 
1 16 7 
1 8 7 
1 7 7 
1 4 7 
1 11 7 
2 17 7 
2 13 7 
2 8 7 
2 16 7 
3 7 7 
3 15 7 
3 17 7 
3 13 7 
3 8 7 
3 4 7 
3 10 7 
4 12 7 
4 14 7 
4 5 7 
4 6 7 
4 9 7 
4 2 7 
4 1 7 
4 11 7 
4 3 7 
4 7 7 
5 7 7 
5 15 7 
5 13 7 
5 4 7 
5 10 7 
5 16 7 
6 8 7 
6 4 7 
6 1 7 
6 11 7 
6 12 7 
6 13 7 
7 5 7 
7 9 7 
7 3 7 
7 13 7 
7 14 7 
7 16 7 
7 10 7 
7 1 7 
7 15 7 
7 4 7 
8 17 7 
8 16 7 
8 1 7 
8 6 7 
8 10 7 
8 13 7 
8 14 7 
8 9 7 
8 12 7 
8 2 7 
8 3 7 
9 7 7 
9 14 7 
9 16 7 
9 10 7 
9 8 7 
9 4 7 
9 1 7 
9 17 7 
10 8 7 
10 9 7 
10 3 7 
10 17 7 
10 13 7 
10 7 7 
10 2 7 
10 11 7 
10 15 7 
10 16 7 
10 12 7 
10 1 7 
11 10 7 
11 4 7 
11 1 7 
11 9 7 
12 13 7 
12 8 7 
12 7 7 
12 10 7 
12 16 7 
13 12 7 
13 3 7 
13 16 7 
13 7 7 
13 5 7 
13 2 7 
13 10 7 
13 8 7 
13 17 7 
13 15 7 
13 4 7 
14 15 7 
14 9 7 
14 8 7 
14 7 7 
14 10 7 
14 16 7 
15 5 7 
15 17 7 
15 14 7 
15 3 7 
15 16 7 
15 13 7 
15 10 7 
16 17 7 
16 13 7 
16 9 7 
16 15 7 
16 8 7 
16 10 7 
16 1 7 
16 11 7 
16 4 7 
16 7 7 
17 12 7 
17 15 7 
17 16 7 
17 5 7 
1 16 8 
1 8 8 
1 7 8 
1 4 8 
1 11 8 
1 9 8 
1 15 8 
2 13 8 
2 8 8 
2 16 8 
2 10 8 
3 7 8 
3 15 8 
3 13 8 
3 8 8 
3 4 8 
3 10 8 
3 1 8 
4 12 8 
4 14 8 
4 5 8 
4 6 8 
4 9 8 
4 2 8 
4 1 8 
4 11 8 
4 3 8 
4 7 8 
4 17 8 
4 15 8 
5 7 8 
5 15 8 
5 13 8 
5 4 8 
5 10 8 
5 16 8 
5 3 8 
5 8 8 
6 8 8 
6 4 8 
6 11 8 
6 13 8 
7 5 8 
7 9 8 
7 3 8 
7 13 8 
7 14 8 
7 16 8 
7 10 8 
7 1 8 
7 4 8 
7 8 8 
8 16 8 
8 1 8 
8 6 8 
8 10 8 
8 13 8 
8 14 8 
8 9 8 
8 12 8 
8 2 8 
8 3 8 
8 5 8 
9 7 8 
9 14 8 
9 16 8 
9 10 8 
9 8 8 
9 4 8 
9 1 8 
9 11 8 
10 8 8 
10 9 8 
10 3 8 
10 17 8 
10 13 8 
10 7 8 
10 2 8 
10 11 8 
10 15 8 
10 16 8 
10 12 8 
10 4 8 
11 10 8 
11 4 8 
11 1 8 
11 9 8 
11 14 8 
12 13 8 
12 8 8 
12 7 8 
12 10 8 
12 16 8 
13 12 8 
13 3 8 
13 16 8 
13 7 8 
13 5 8 
13 2 8 
13 10 8 
13 8 8 
13 17 8 
13 15 8 
13 4 8 
13 9 8 
13 6 8 
14 15 8 
14 9 8 
14 8 8 
14 7 8 
14 16 8 
14 13 8 
15 5 8 
15 17 8 
15 14 8 
15 3 8 
15 16 8 
15 13 8 
15 10 8 
15 7 8 
15 6 8 
16 17 8 
16 13 8 
16 9 8 
16 15 8 
16 8 8 
16 10 8 
16 1 8 
16 4 8 
16 7 8 
16 6 8 
17 12 8 
17 15 8 
17 5 8 
17 6 8 
1 16 9 
1 8 9 
1 7 9 
1 4 9 
1 11 9 
1 9 9 
1 15 9 
1 3 9 
1 5 9 
2 13 9 
2 8 9 
2 16 9 
2 10 9 
2 7 9 
3 7 9 
3 15 9 
3 13 9 
3 8 9 
3 4 9 
3 10 9 
3 1 9 
3 9 9 
3 16 9 
4 12 9 
4 14 9 
4 5 9 
4 6 9 
4 9 9 
4 2 9 
4 1 9 
4 11 9 
4 3 9 
4 7 9 
4 17 9 
4 15 9 
4 16 9 
4 13 9 
5 7 9 
5 15 9 
5 13 9 
5 4 9 
5 10 9 
5 3 9 
5 8 9 
5 17 9 
6 4 9 
6 11 9 
6 13 9 
6 17 9 
7 5 9 
7 9 9 
7 3 9 
7 13 9 
7 14 9 
7 16 9 
7 10 9 
7 1 9 
7 4 9 
7 8 9 
7 12 9 
7 15 9 
8 16 9 
8 1 9 
8 6 9 
8 10 9 
8 13 9 
8 14 9 
8 9 9 
8 12 9 
8 2 9 
8 3 9 
8 5 9 
8 4 9 
8 7 9 
9 7 9 
9 14 9 
9 16 9 
9 10 9 
9 8 9 
9 4 9 
9 1 9 
9 11 9 
9 3 9 
9 13 9 
10 8 9 
10 9 9 
10 3 9 
10 17 9 
10 13 9 
10 7 9 
10 2 9 
10 11 9 
10 15 9 
10 16 9 
10 12 9 
10 4 9 
10 1 9 
10 5 9 
11 10 9 
11 4 9 
11 1 9 
11 14 9 
11 12 9 
12 13 9 
12 8 9 
12 7 9 
12 10 9 
12 16 9 
13 12 9 
13 3 9 
13 16 9 
13 7 9 
13 5 9 
13 2 9 
13 10 9 
13 8 9 
13 17 9 
13 15 9 
13 4 9 
13 6 9 
13 14 9 
14 15 9 
14 9 9 
14 8 9 
14 7 9 
14 16 9 
14 13 9 
14 4 9 
14 10 9 
15 5 9 
15 17 9 
15 14 9 
15 3 9 
15 16 9 
15 13 9 
15 10 9 
15 7 9 
15 6 9 
15 1 9 
15 4 9 
16 17 9 
16 13 9 
16 9 9 
16 15 9 
16 8 9 
16 10 9 
16 1 9 
16 4 9 
16 7 9 
16 3 9 
17 12 9 
17 5 9 
1 16 10 
1 8 10 
1 7 10 
1 4 10 
1 11 10 
1 9 10 
1 15 10 
1 3 10 
1 5 10 
1 10 10 
1 14 10 
2 13 10 
2 8 10 
2 16 10 
2 10 10 
2 7 10 
2 5 10 
3 7 10 
3 15 10 
3 13 10 
3 8 10 
3 4 10 
3 1 10 
3 9 10 
3 16 10 
4 12 10 
4 14 10 
4 5 10 
4 6 10 
4 9 10 
4 2 10 
4 1 10 
4 11 10 
4 3 10 
4 15 10 
4 16 10 
4 13 10 
5 7 10 
5 15 10 
5 13 10 
5 4 10 
5 10 10 
5 8 10 
5 17 10 
5 9 10 
6 4 10 
6 11 10 
6 13 10 
6 17 10 
6 1 10 
6 2 10 
7 5 10 
7 9 10 
7 3 10 
7 13 10 
7 14 10 
7 16 10 
7 10 10 
7 1 10 
7 4 10 
7 8 10 
7 12 10 
7 15 10 
7 2 10 
7 11 10 
8 16 10 
8 1 10 
8 10 10 
8 13 10 
8 14 10 
8 9 10 
8 12 10 
8 2 10 
8 3 10 
8 5 10 
8 4 10 
8 7 10 
9 7 10 
9 14 10 
9 16 10 
9 10 10 
9 8 10 
9 4 10 
9 1 10 
9 3 10 
10 8 10 
10 9 10 
10 3 10 
10 13 10 
10 7 10 
10 2 10 
10 11 10 
10 15 10 
10 16 10 
10 12 10 
10 4 10 
10 1 10 
10 5 10 
10 14 10 
11 10 10 
11 4 10 
11 1 10 
11 14 10 
11 15 10 
12 13 10 
12 8 10 
12 7 10 
12 10 10 
12 16 10 
12 15 10 
13 12 10 
13 3 10 
13 16 10 
13 7 10 
13 5 10 
13 2 10 
13 10 10 
13 8 10 
13 17 10 
13 15 10 
13 4 10 
13 6 10 
13 14 10 
13 9 10 
13 11 10 
14 15 10 
14 9 10 
14 8 10 
14 7 10 
14 13 10 
14 4 10 
14 10 10 
14 11 10 
15 5 10 
15 17 10 
15 14 10 
15 3 10 
15 16 10 
15 13 10 
15 10 10 
15 7 10 
15 6 10 
15 1 10 
15 4 10 
15 12 10 
15 8 10 
16 17 10 
16 13 10 
16 9 10 
16 15 10 
16 8 10 
16 10 10 
16 1 10 
16 4 10 
16 7 10 
16 3 10 
16 5 10 
16 14 10 
17 12 10 
17 2 10 
1 16 11 
1 8 11 
1 7 11 
1 4 11 
1 11 11 
1 9 11 
1 15 11 
1 3 11 
1 5 11 
1 14 11 
1 6 11 
2 13 11 
2 8 11 
2 16 11 
2 10 11 
2 7 11 
2 15 11 
3 7 11 
3 15 11 
3 13 11 
3 8 11 
3 1 11 
3 16 11 
4 12 11 
4 14 11 
4 5 11 
4 6 11 
4 9 11 
4 2 11 
4 1 11 
4 11 11 
4 3 11 
4 15 11 
4 16 11 
4 13 11 
4 7 11 
4 10 11 
5 7 11 
5 15 11 
5 13 11 
5 10 11 
5 8 11 
5 9 11 
6 4 11 
6 11 11 
6 13 11 
6 1 11 
6 2 11 
6 12 11 
7 5 11 
7 9 11 
7 3 11 
7 13 11 
7 14 11 
7 16 11 
7 10 11 
7 1 11 
7 4 11 
7 8 11 
7 15 11 
7 11 11 
8 16 11 
8 1 11 
8 10 11 
8 13 11 
8 14 11 
8 9 11 
8 12 11 
8 2 11 
8 3 11 
8 5 11 
8 7 11 
8 15 11 
9 7 11 
9 14 11 
9 16 11 
9 10 11 
9 8 11 
9 4 11 
9 1 11 
9 3 11 
9 5 11 
9 13 11 
10 8 11 
10 9 11 
10 3 11 
10 13 11 
10 7 11 
10 2 11 
10 11 11 
10 15 11 
10 16 11 
10 12 11 
10 4 11 
10 1 11 
10 5 11 
10 14 11 
10 17 11 
10 6 11 
11 10 11 
11 1 11 
11 14 11 
11 15 11 
11 6 11 
12 13 11 
12 8 11 
12 7 11 
12 10 11 
12 16 11 
12 15 11 
12 4 11 
13 12 11 
13 3 11 
13 16 11 
13 7 11 
13 5 11 
13 2 11 
13 10 11 
13 8 11 
13 15 11 
13 4 11 
13 6 11 
13 14 11 
13 9 11 
14 15 11 
14 9 11 
14 8 11 
14 7 11 
14 13 11 
14 4 11 
14 10 11 
14 11 11 
14 16 11 
14 5 11 
15 5 11 
15 17 11 
15 14 11 
15 3 11 
15 16 11 
15 13 11 
15 10 11 
15 7 11 
15 6 11 
15 1 11 
15 4 11 
15 12 11 
15 8 11 
15 2 11 
15 11 11 
16 13 11 
16 9 11 
16 15 11 
16 8 11 
16 10 11 
16 1 11 
16 4 11 
16 7 11 
16 3 11 
16 5 11 
16 14 11 
16 6 11 
17 12 11 
17 6 11 
1 16 12 
1 8 12 
1 7 12 
1 4 12 
1 11 12 
1 9 12 
1 15 12 
1 3 12 
1 14 12 
1 6 12 
1 10 12 
2 13 12 
2 8 12 
2 16 12 
2 10 12 
2 7 12 
2 15 12 
3 7 12 
3 15 12 
3 8 12 
3 1 12 
3 16 12 
3 9 12 
4 12 12 
4 14 12 
4 6 12 
4 9 12 
4 2 12 
4 1 12 
4 11 12 
4 15 12 
4 16 12 
4 13 12 
4 7 12 
4 10 12 
5 7 12 
5 15 12 
5 13 12 
5 10 12 
5 8 12 
5 9 12 
5 16 12 
5 14 12 
6 4 12 
6 11 12 
6 1 12 
6 2 12 
6 12 12 
6 9 12 
7 9 12 
7 3 12 
7 13 12 
7 14 12 
7 16 12 
7 10 12 
7 1 12 
7 4 12 
7 8 12 
7 15 12 
7 11 12 
7 12 12 
8 16 12 
8 1 12 
8 10 12 
8 13 12 
8 14 12 
8 9 12 
8 12 12 
8 2 12 
8 3 12 
8 5 12 
8 7 12 
8 15 12 
8 17 12 
8 11 12 
9 7 12 
9 14 12 
9 16 12 
9 10 12 
9 8 12 
9 4 12 
9 1 12 
9 5 12 
9 13 12 
9 15 12 
10 8 12 
10 9 12 
10 3 12 
10 13 12 
10 7 12 
10 2 12 
10 11 12 
10 15 12 
10 16 12 
10 12 12 
10 4 12 
10 1 12 
10 5 12 
10 14 12 
10 17 12 
10 6 12 
11 10 12 
11 1 12 
11 14 12 
11 15 12 
11 12 12 
12 13 12 
12 8 12 
12 7 12 
12 16 12 
12 15 12 
13 12 12 
13 3 12 
13 16 12 
13 7 12 
13 5 12 
13 2 12 
13 10 12 
13 8 12 
13 15 12 
13 4 12 
13 6 12 
13 14 12 
13 9 12 
13 1 12 
14 15 12 
14 9 12 
14 8 12 
14 7 12 
14 13 12 
14 4 12 
14 10 12 
14 16 12 
14 5 12 
14 1 12 
15 5 12 
15 17 12 
15 14 12 
15 3 12 
15 16 12 
15 13 12 
15 10 12 
15 7 12 
15 6 12 
15 1 12 
15 4 12 
15 12 12 
15 8 12 
15 2 12 
15 11 12 
15 9 12 
16 13 12 
16 9 12 
16 15 12 
16 8 12 
16 10 12 
16 1 12 
16 4 12 
16 7 12 
16 3 12 
16 14 12 
16 6 12 
16 12 12 
1 16 13 
1 8 13 
1 7 13 
1 4 13 
1 11 13 
1 9 13 
1 15 13 
1 3 13 
1 14 13 
1 6 13 
1 10 13 
1 13 13 
2 13 13 
2 8 13 
2 16 13 
2 10 13 
2 7 13 
2 15 13 
2 9 13 
3 7 13 
3 15 13 
3 8 13 
3 1 13 
3 16 13 
3 4 13 
4 14 13 
4 6 13 
4 9 13 
4 1 13 
4 11 13 
4 15 13 
4 16 13 
4 13 13 
4 7 13 
4 10 13 
5 15 13 
5 13 13 
5 10 13 
5 8 13 
5 9 13 
5 16 13 
5 14 13 
5 4 13 
6 4 13 
6 11 13 
6 1 13 
6 2 13 
7 9 13 
7 3 13 
7 13 13 
7 14 13 
7 16 13 
7 10 13 
7 1 13 
7 4 13 
7 8 13 
7 15 13 
7 11 13 
7 5 13 
8 16 13 
8 1 13 
8 10 13 
8 13 13 
8 14 13 
8 9 13 
8 12 13 
8 2 13 
8 3 13 
8 5 13 
8 7 13 
8 15 13 
8 11 13 
8 6 13 
9 7 13 
9 14 13 
9 16 13 
9 10 13 
9 8 13 
9 4 13 
9 1 13 
9 5 13 
9 13 13 
9 15 13 
9 3 13 
9 6 13 
10 8 13 
10 9 13 
10 3 13 
10 13 13 
10 7 13 
10 2 13 
10 11 13 
10 15 13 
10 16 13 
10 4 13 
10 1 13 
10 5 13 
10 14 13 
10 6 13 
11 10 13 
11 1 13 
11 14 13 
11 12 13 
11 6 13 
12 8 13 
12 7 13 
12 16 13 
12 15 13 
12 1 13 
13 12 13 
13 16 13 
13 7 13 
13 5 13 
13 2 13 
13 10 13 
13 8 13 
13 15 13 
13 4 13 
13 14 13 
13 9 13 
13 1 13 
14 15 13 
14 9 13 
14 8 13 
14 7 13 
14 13 13 
14 4 13 
14 10 13 
14 16 13 
14 5 13 
14 1 13 
14 12 13 
15 5 13 
15 14 13 
15 3 13 
15 16 13 
15 13 13 
15 10 13 
15 7 13 
15 1 13 
15 4 13 
15 12 13 
15 8 13 
15 2 13 
15 11 13 
15 9 13 
16 13 13 
16 9 13 
16 15 13 
16 8 13 
16 10 13 
16 1 13 
16 4 13 
16 7 13 
16 3 13 
16 14 13 
16 6 13 
16 12 13 
16 11 13 
16 5 13 
17 2 13 
17 5 13 
1 16 14 
1 8 14 
1 7 14 
1 4 14 
1 11 14 
1 9 14 
1 15 14 
1 3 14 
1 14 14 
1 10 14 
1 13 14 
1 12 14 
2 13 14 
2 8 14 
2 16 14 
2 10 14 
2 7 14 
2 15 14 
2 9 14 
2 4 14 
3 7 14 
3 15 14 
3 8 14 
3 1 14 
3 16 14 
3 14 14 
4 14 14 
4 6 14 
4 9 14 
4 1 14 
4 11 14 
4 15 14 
4 16 14 
4 13 14 
4 10 14 
4 3 14 
5 15 14 
5 13 14 
5 10 14 
5 8 14 
5 9 14 
5 16 14 
5 14 14 
5 4 14 
5 17 14 
5 7 14 
6 4 14 
6 11 14 
6 1 14 
6 2 14 
6 3 14 
6 13 14 
7 9 14 
7 3 14 
7 13 14 
7 14 14 
7 16 14 
7 10 14 
7 1 14 
7 4 14 
7 8 14 
7 15 14 
7 5 14 
7 2 14 
8 16 14 
8 1 14 
8 10 14 
8 13 14 
8 14 14 
8 9 14 
8 12 14 
8 2 14 
8 3 14 
8 5 14 
8 7 14 
8 15 14 
9 7 14 
9 14 14 
9 16 14 
9 10 14 
9 8 14 
9 4 14 
9 1 14 
9 5 14 
9 13 14 
9 15 14 
10 8 14 
10 9 14 
10 13 14 
10 7 14 
10 2 14 
10 11 14 
10 15 14 
10 16 14 
10 4 14 
10 1 14 
10 5 14 
10 14 14 
11 10 14 
11 1 14 
11 14 14 
11 6 14 
11 2 14 
12 8 14 
12 7 14 
12 16 14 
12 15 14 
12 1 14 
13 16 14 
13 7 14 
13 5 14 
13 2 14 
13 10 14 
13 8 14 
13 15 14 
13 4 14 
13 14 14 
13 9 14 
13 1 14 
14 15 14 
14 9 14 
14 8 14 
14 7 14 
14 13 14 
14 4 14 
14 10 14 
14 16 14 
14 5 14 
14 1 14 
14 12 14 
15 5 14 
15 14 14 
15 3 14 
15 16 14 
15 13 14 
15 10 14 
15 7 14 
15 1 14 
15 4 14 
15 12 14 
15 8 14 
15 2 14 
15 11 14 
15 9 14 
15 17 14 
15 6 14 
16 13 14 
16 9 14 
16 15 14 
16 8 14 
16 10 14 
16 1 14 
16 4 14 
16 7 14 
16 3 14 
16 14 14 
16 6 14 
16 12 14 
16 11 14 
16 5 14 
16 2 14 
16 17 14 
1 16 15 
1 8 15 
1 7 15 
1 4 15 
1 11 15 
1 9 15 
1 15 15 
1 3 15 
1 14 15 
1 10 15 
1 13 15 
1 12 15 
1 5 15 
2 13 15 
2 8 15 
2 16 15 
2 10 15 
2 7 15 
2 15 15 
2 9 15 
2 1 15 
3 7 15 
3 15 15 
3 8 15 
3 1 15 
3 16 15 
3 10 15 
4 14 15 
4 6 15 
4 9 15 
4 11 15 
4 15 15 
4 16 15 
4 10 15 
4 3 15 
5 15 15 
5 13 15 
5 10 15 
5 8 15 
5 9 15 
5 14 15 
5 4 15 
5 7 15 
6 4 15 
6 11 15 
6 2 15 
6 3 15 
7 9 15 
7 13 15 
7 14 15 
7 16 15 
7 10 15 
7 1 15 
7 4 15 
7 8 15 
7 15 15 
7 5 15 
7 2 15 
7 12 15 
8 16 15 
8 1 15 
8 10 15 
8 13 15 
8 14 15 
8 9 15 
8 12 15 
8 2 15 
8 3 15 
8 5 15 
8 7 15 
8 15 15 
8 4 15 
9 7 15 
9 14 15 
9 16 15 
9 10 15 
9 8 15 
9 4 15 
9 5 15 
9 13 15 
9 15 15 
9 2 15 
10 8 15 
10 9 15 
10 13 15 
10 7 15 
10 2 15 
10 11 15 
10 15 15 
10 16 15 
10 1 15 
10 5 15 
10 14 15 
11 10 15 
11 14 15 
11 6 15 
11 2 15 
11 5 15 
12 8 15 
12 7 15 
12 16 15 
12 15 15 
12 1 15 
12 13 15 
12 10 15 
13 16 15 
13 7 15 
13 5 15 
13 2 15 
13 10 15 
13 8 15 
13 15 15 
13 4 15 
13 14 15 
13 9 15 
13 1 15 
13 3 15 
13 6 15 
14 15 15 
14 9 15 
14 8 15 
14 7 15 
14 13 15 
14 4 15 
14 10 15 
14 16 15 
14 5 15 
14 1 15 
14 2 15 
15 5 15 
15 14 15 
15 3 15 
15 16 15 
15 13 15 
15 10 15 
15 7 15 
15 1 15 
15 4 15 
15 12 15 
15 8 15 
15 2 15 
15 11 15 
15 9 15 
15 17 15 
16 13 15 
16 9 15 
16 15 15 
16 8 15 
16 10 15 
16 1 15 
16 4 15 
16 7 15 
16 3 15 
16 14 15 
16 6 15 
16 12 15 
16 11 15 
16 5 15 
16 2 15 
16 17 15 
17 12 15 
17 11 15 
1 16 16 
1 8 16 
1 7 16 
1 4 16 
1 9 16 
1 15 16 
1 3 16 
1 14 16 
1 10 16 
1 13 16 
1 12 16 
2 13 16 
2 8 16 
2 16 16 
2 10 16 
2 7 16 
2 15 16 
2 1 16 
2 14 16 
3 15 16 
3 8 16 
3 1 16 
3 16 16 
4 14 16 
4 6 16 
4 9 16 
4 11 16 
4 15 16 
4 16 16 
4 3 16 
4 1 16 
5 15 16 
5 13 16 
5 10 16 
5 8 16 
5 9 16 
5 14 16 
5 7 16 
5 16 16 
6 4 16 
6 11 16 
6 2 16 
6 3 16 
6 17 16 
6 16 16 
7 9 16 
7 13 16 
7 14 16 
7 16 16 
7 10 16 
7 1 16 
7 8 16 
7 15 16 
7 5 16 
7 2 16 
8 16 16 
8 1 16 
8 10 16 
8 13 16 
8 14 16 
8 9 16 
8 12 16 
8 2 16 
8 3 16 
8 5 16 
8 7 16 
8 15 16 
8 4 16 
9 7 16 
9 14 16 
9 16 16 
9 10 16 
9 8 16 
9 4 16 
9 5 16 
9 13 16 
9 15 16 
9 2 16 
9 1 16 
10 8 16 
10 9 16 
10 7 16 
10 2 16 
10 11 16 
10 16 16 
10 1 16 
10 5 16 
10 14 16 
11 10 16 
11 14 16 
11 6 16 
11 5 16 
11 12 16 
12 8 16 
12 7 16 
12 15 16 
12 1 16 
12 13 16 
12 10 16 
13 16 16 
13 7 16 
13 5 16 
13 2 16 
13 10 16 
13 8 16 
13 15 16 
13 14 16 
13 9 16 
13 1 16 
13 3 16 
14 15 16 
14 9 16 
14 8 16 
14 7 16 
14 13 16 
14 4 16 
14 10 16 
14 16 16 
14 5 16 
14 1 16 
14 2 16 
15 5 16 
15 14 16 
15 3 16 
15 16 16 
15 13 16 
15 10 16 
15 7 16 
15 1 16 
15 4 16 
15 12 16 
15 8 16 
15 2 16 
15 11 16 
15 9 16 
15 6 16 
16 13 16 
16 9 16 
16 15 16 
16 8 16 
16 10 16 
16 1 16 
16 4 16 
16 7 16 
16 3 16 
16 14 16 
16 12 16 
16 11 16 
16 5 16 
16 2 16 
17 12 16 
17 6 16 
1 16 17 
1 8 17 
1 7 17 
1 4 17 
1 9 17 
1 15 17 
1 14 17 
1 10 17 
1 13 17 
1 12 17 
1 2 17 
2 13 17 
2 8 17 
2 16 17 
2 10 17 
2 7 17 
2 15 17 
2 1 17 
2 14 17 
3 15 17 
3 8 17 
3 1 17 
3 17 17 
4 14 17 
4 6 17 
4 9 17 
4 15 17 
4 16 17 
4 3 17 
4 1 17 
4 8 17 
5 15 17 
5 13 17 
5 10 17 
5 8 17 
5 9 17 
5 7 17 
5 16 17 
5 1 17 
6 4 17 
6 11 17 
6 2 17 
6 3 17 
6 17 17 
7 9 17 
7 13 17 
7 14 17 
7 16 17 
7 10 17 
7 1 17 
7 8 17 
7 15 17 
7 5 17 
7 2 17 
7 4 17 
7 6 17 
8 16 17 
8 1 17 
8 10 17 
8 13 17 
8 14 17 
8 9 17 
8 12 17 
8 2 17 
8 3 17 
8 5 17 
8 7 17 
8 15 17 
8 4 17 
9 7 17 
9 14 17 
9 16 17 
9 8 17 
9 4 17 
9 5 17 
9 13 17 
9 15 17 
9 1 17 
10 8 17 
10 9 17 
10 7 17 
10 2 17 
10 11 17 
10 16 17 
10 1 17 
10 5 17 
10 14 17 
10 15 17 
10 13 17 
11 10 17 
11 14 17 
11 6 17 
11 5 17 
11 12 17 
11 4 17 
11 13 17 
12 8 17 
12 7 17 
12 1 17 
12 13 17 
12 10 17 
12 9 17 
13 16 17 
13 7 17 
13 5 17 
13 2 17 
13 8 17 
13 15 17 
13 14 17 
13 9 17 
13 1 17 
13 3 17 
13 12 17 
14 15 17 
14 9 17 
14 8 17 
14 7 17 
14 13 17 
14 4 17 
14 10 17 
14 16 17 
14 5 17 
14 1 17 
14 2 17 
14 11 17 
15 5 17 
15 14 17 
15 3 17 
15 16 17 
15 13 17 
15 10 17 
15 7 17 
15 1 17 
15 4 17 
15 12 17 
15 8 17 
15 2 17 
15 9 17 
16 13 17 
16 9 17 
16 15 17 
16 8 17 
16 10 17 
16 1 17 
16 4 17 
16 7 17 
16 3 17 
16 14 17 
16 12 17 
16 11 17 
16 5 17 
16 2 17 
16 17 17 
16 6 17 
1 16 18 
1 8 18 
1 7 18 
1 4 18 
1 9 18 
1 15 18 
1 14 18 
1 10 18 
1 13 18 
1 12 18 
1 2 18 
1 5 18 
2 13 18 
2 8 18 
2 16 18 
2 10 18 
2 7 18 
2 15 18 
2 1 18 
2 14 18 
3 15 18 
3 8 18 
4 14 18 
4 6 18 
4 9 18 
4 15 18 
4 16 18 
4 3 18 
4 8 18 
4 11 18 
5 15 18 
5 13 18 
5 10 18 
5 9 18 
5 7 18 
5 16 18 
5 1 18 
5 14 18 
6 4 18 
6 11 18 
6 3 18 
6 17 18 
6 16 18 
7 9 18 
7 13 18 
7 14 18 
7 16 18 
7 10 18 
7 1 18 
7 8 18 
7 15 18 
7 5 18 
7 2 18 
7 4 18 
7 11 18 
8 16 18 
8 1 18 
8 10 18 
8 13 18 
8 14 18 
8 9 18 
8 12 18 
8 2 18 
8 3 18 
8 5 18 
8 7 18 
8 15 18 
8 4 18 
8 11 18 
9 7 18 
9 14 18 
9 16 18 
9 8 18 
9 4 18 
9 5 18 
9 13 18 
9 15 18 
9 1 18 
9 10 18 
10 8 18 
10 9 18 
10 7 18 
10 2 18 
10 11 18 
10 16 18 
10 1 18 
10 5 18 
10 14 18 
11 10 18 
11 14 18 
11 6 18 
11 12 18 
11 4 18 
12 8 18 
12 7 18 
12 1 18 
12 13 18 
12 10 18 
13 16 18 
13 7 18 
13 5 18 
13 2 18 
13 8 18 
13 15 18 
13 14 18 
13 9 18 
13 1 18 
13 12 18 
13 11 18 
14 15 18 
14 9 18 
14 8 18 
14 7 18 
14 13 18 
14 4 18 
14 10 18 
14 16 18 
14 1 18 
14 2 18 
14 11 18 
15 5 18 
15 14 18 
15 3 18 
15 16 18 
15 13 18 
15 10 18 
15 7 18 
15 1 18 
15 4 18 
15 12 18 
15 8 18 
15 2 18 
15 9 18 
16 13 18 
16 9 18 
16 15 18 
16 8 18 
16 10 18 
16 1 18 
16 4 18 
16 7 18 
16 3 18 
16 14 18 
16 12 18 
16 11 18 
16 5 18 
16 2 18 
16 6 18 
17 3 18 
17 6 18 
1 16 19 
1 8 19 
1 7 19 
1 4 19 
1 9 19 
1 15 19 
1 14 19 
1 10 19 
1 13 19 
1 12 19 
1 2 19 
1 5 19 
2 13 19 
2 8 19 
2 16 19 
2 10 19 
2 7 19 
2 15 19 
2 1 19 
2 14 19 
2 9 19 
3 15 19 
3 8 19 
3 1 19 
3 13 19 
4 14 19 
4 6 19 
4 9 19 
4 15 19 
4 16 19 
4 8 19 
4 11 19 
5 15 19 
5 10 19 
5 9 19 
5 7 19 
5 16 19 
5 1 19 
6 4 19 
6 11 19 
6 17 19 
7 9 19 
7 13 19 
7 14 19 
7 16 19 
7 10 19 
7 1 19 
7 8 19 
7 15 19 
7 5 19 
7 2 19 
8 16 19 
8 1 19 
8 10 19 
8 13 19 
8 14 19 
8 9 19 
8 12 19 
8 2 19 
8 3 19 
8 5 19 
8 7 19 
8 15 19 
8 4 19 
8 11 19 
9 7 19 
9 16 19 
9 8 19 
9 4 19 
9 5 19 
9 13 19 
9 15 19 
9 1 19 
9 10 19 
9 6 19 
10 8 19 
10 9 19 
10 7 19 
10 2 19 
10 11 19 
10 16 19 
10 1 19 
10 5 19 
10 13 19 
11 10 19 
11 14 19 
11 12 19 
11 4 19 
11 1 19 
12 8 19 
12 7 19 
12 1 19 
12 13 19 
12 14 19 
13 16 19 
13 7 19 
13 5 19 
13 2 19 
13 8 19 
13 15 19 
13 9 19 
13 1 19 
13 12 19 
14 15 19 
14 9 19 
14 8 19 
14 7 19 
14 13 19 
14 4 19 
14 10 19 
14 16 19 
14 1 19 
14 2 19 
14 5 19 
15 5 19 
15 14 19 
15 3 19 
15 16 19 
15 13 19 
15 10 19 
15 7 19 
15 1 19 
15 4 19 
15 12 19 
15 8 19 
15 2 19 
15 9 19 
15 11 19 
16 13 19 
16 9 19 
16 15 19 
16 8 19 
16 10 19 
16 1 19 
16 4 19 
16 7 19 
16 3 19 
16 14 19 
16 12 19 
16 11 19 
16 5 19 
16 2 19 
16 6 19 
17 3 19 
17 6 19 
17 11 19 
17 5 19 
1 16 20 
1 8 20 
1 7 20 
1 9 20 
1 15 20 
1 14 20 
1 10 20 
1 13 20 
1 12 20 
1 2 20 
1 5 20 
2 13 20 
2 8 20 
2 16 20 
2 10 20 
2 7 20 
2 15 20 
2 1 20 
2 14 20 
2 9 20 
3 15 20 
3 8 20 
3 1 20 
3 13 20 
3 7 20 
3 14 20 
4 14 20 
4 6 20 
4 9 20 
4 15 20 
4 16 20 
4 8 20 
4 11 20 
4 1 20 
4 2 20 
5 15 20 
5 10 20 
5 9 20 
5 7 20 
5 16 20 
5 1 20 
5 2 20 
5 8 20 
6 4 20 
6 17 20 
6 12 20 
7 9 20 
7 13 20 
7 14 20 
7 16 20 
7 10 20 
7 1 20 
7 8 20 
7 15 20 
7 5 20 
7 2 20 
7 17 20 
7 11 20 
8 16 20 
8 1 20 
8 10 20 
8 13 20 
8 14 20 
8 9 20 
8 12 20 
8 2 20 
8 3 20 
8 5 20 
8 7 20 
8 15 20 
8 4 20 
8 11 20 
8 17 20 
8 6 20 
9 7 20 
9 16 20 
9 8 20 
9 4 20 
9 5 20 
9 13 20 
9 15 20 
9 1 20 
9 10 20 
9 2 20 
10 8 20 
10 9 20 
10 7 20 
10 2 20 
10 11 20 
10 16 20 
10 5 20 
11 10 20 
11 14 20 
11 12 20 
11 4 20 
11 3 20 
12 8 20 
12 7 20 
12 1 20 
12 13 20 
12 3 20 
13 16 20 
13 7 20 
13 2 20 
13 8 20 
13 15 20 
13 9 20 
13 1 20 
13 12 20 
13 3 20 
14 15 20 
14 9 20 
14 8 20 
14 7 20 
14 13 20 
14 4 20 
14 10 20 
14 16 20 
14 1 20 
14 2 20 
14 11 20 
15 5 20 
15 14 20 
15 3 20 
15 16 20 
15 13 20 
15 10 20 
15 7 20 
15 1 20 
15 4 20 
15 8 20 
15 2 20 
15 9 20 
16 13 20 
16 9 20 
16 15 20 
16 8 20 
16 10 20 
16 1 20 
16 4 20 
16 7 20 
16 3 20 
16 14 20 
16 12 20 
16 11 20 
16 5 20 
16 2 20 
16 6 20 
16 17 20 
17 3 20 
17 6 20 
17 11 20 
17 4 20 
1 16 21 
1 8 21 
1 7 21 
1 9 21 
1 15 21 
1 14 21 
1 13 21 
1 12 21 
1 2 21 
1 5 21 
1 4 21 
2 13 21 
2 8 21 
2 16 21 
2 10 21 
2 7 21 
2 15 21 
2 1 21 
2 14 21 
2 9 21 
3 15 21 
3 8 21 
3 13 21 
3 7 21 
3 14 21 
4 14 21 
4 6 21 
4 9 21 
4 15 21 
4 16 21 
4 8 21 
4 11 21 
5 15 21 
5 10 21 
5 9 21 
5 7 21 
5 16 21 
5 1 21 
5 2 21 
5 8 21 
5 12 21 
5 14 21 
6 4 21 
6 17 21 
6 12 21 
6 5 21 
7 9 21 
7 13 21 
7 14 21 
7 16 21 
7 10 21 
7 1 21 
7 8 21 
7 15 21 
7 5 21 
7 2 21 
7 17 21 
7 3 21 
8 16 21 
8 1 21 
8 10 21 
8 13 21 
8 14 21 
8 9 21 
8 12 21 
8 2 21 
8 3 21 
8 5 21 
8 7 21 
8 15 21 
8 4 21 
8 11 21 
8 17 21 
8 6 21 
9 16 21 
9 8 21 
9 4 21 
9 5 21 
9 13 21 
9 15 21 
9 1 21 
9 10 21 
9 2 21 
9 14 21 
10 8 21 
10 9 21 
10 7 21 
10 2 21 
10 11 21 
10 16 21 
10 5 21 
10 4 21 
10 13 21 
11 14 21 
11 12 21 
11 4 21 
11 3 21 
11 5 21 
12 8 21 
12 7 21 
12 1 21 
12 13 21 
12 3 21 
12 10 21 
13 16 21 
13 7 21 
13 8 21 
13 15 21 
13 9 21 
13 1 21 
13 12 21 
13 3 21 
13 14 21 
14 15 21 
14 9 21 
14 8 21 
14 7 21 
14 13 21 
14 4 21 
14 16 21 
14 1 21 
14 2 21 
14 11 21 
15 5 21 
15 14 21 
15 3 21 
15 16 21 
15 13 21 
15 10 21 
15 7 21 
15 1 21 
15 4 21 
15 8 21 
15 2 21 
15 9 21 
16 13 21 
16 9 21 
16 15 21 
16 8 21 
16 10 21 
16 1 21 
16 4 21 
16 7 21 
16 3 21 
16 14 21 
16 12 21 
16 11 21 
16 5 21 
16 2 21 
16 6 21 
16 17 21 
17 3 21 
17 6 21 
17 4 21 
17 14 21 
1 16 22 
1 8 22 
1 7 22 
1 9 22 
1 15 22 
1 14 22 
1 13 22 
1 12 22 
1 2 22 
1 5 22 
1 10 22 
2 13 22 
2 8 22 
2 16 22 
2 7 22 
2 15 22 
2 1 22 
2 14 22 
2 9 22 
2 5 22 
3 15 22 
3 8 22 
3 13 22 
3 7 22 
3 5 22 
4 6 22 
4 15 22 
4 16 22 
4 8 22 
4 11 22 
5 15 22 
5 10 22 
5 9 22 
5 7 22 
5 16 22 
5 1 22 
5 2 22 
5 8 22 
5 14 22 
5 6 22 
6 17 22 
6 12 22 
6 5 22 
6 11 22 
7 13 22 
7 14 22 
7 16 22 
7 10 22 
7 1 22 
7 8 22 
7 15 22 
7 5 22 
7 2 22 
7 17 22 
7 3 22 
7 11 22 
8 16 22 
8 1 22 
8 10 22 
8 13 22 
8 14 22 
8 9 22 
8 12 22 
8 2 22 
8 3 22 
8 5 22 
8 7 22 
8 15 22 
8 4 22 
8 11 22 
8 17 22 
8 6 22 
9 16 22 
9 8 22 
9 5 22 
9 13 22 
9 15 22 
9 1 22 
9 10 22 
9 2 22 
9 14 22 
9 7 22 
10 8 22 
10 9 22 
10 7 22 
10 2 22 
10 11 22 
10 16 22 
10 5 22 
10 4 22 
10 13 22 
10 1 22 
10 14 22 
11 14 22 
11 12 22 
11 4 22 
11 5 22 
11 16 22 
12 8 22 
12 7 22 
12 1 22 
12 13 22 
12 3 22 
12 10 22 
12 14 22 
13 16 22 
13 7 22 
13 8 22 
13 15 22 
13 9 22 
13 1 22 
13 12 22 
13 3 22 
13 14 22 
13 2 22 
13 10 22 
14 15 22 
14 9 22 
14 8 22 
14 7 22 
14 13 22 
14 4 22 
14 16 22 
14 1 22 
14 2 22 
14 11 22 
14 3 22 
15 5 22 
15 14 22 
15 3 22 
15 16 22 
15 13 22 
15 7 22 
15 1 22 
15 4 22 
15 8 22 
15 2 22 
15 9 22 
16 13 22 
16 9 22 
16 15 22 
16 8 22 
16 10 22 
16 1 22 
16 4 22 
16 7 22 
16 3 22 
16 14 22 
16 12 22 
16 11 22 
16 5 22 
16 2 22 
16 6 22 
16 17 22 
17 3 22 
17 6 22 
1 16 23 
1 8 23 
1 7 23 
1 9 23 
1 15 23 
1 14 23 
1 13 23 
1 12 23 
1 2 23 
1 5 23 
1 10 23 
2 13 23 
2 8 23 
2 16 23 
2 7 23 
2 15 23 
2 1 23 
2 14 23 
2 5 23 
2 10 23 
3 15 23 
3 8 23 
3 13 23 
3 7 23 
3 11 23 
4 6 23 
4 15 23 
4 16 23 
4 8 23 
4 11 23 
4 12 23 
4 17 23 
5 15 23 
5 10 23 
5 9 23 
5 7 23 
5 16 23 
5 1 23 
5 2 23 
5 8 23 
5 6 23 
5 13 23 
6 17 23 
6 12 23 
6 11 23 
7 13 23 
7 14 23 
7 16 23 
7 10 23 
7 1 23 
7 8 23 
7 15 23 
7 5 23 
7 2 23 
7 17 23 
7 3 23 
7 11 23 
7 9 23 
7 12 23 
8 16 23 
8 1 23 
8 10 23 
8 13 23 
8 14 23 
8 9 23 
8 12 23 
8 2 23 
8 3 23 
8 5 23 
8 7 23 
8 15 23 
8 4 23 
8 11 23 
8 17 23 
8 6 23 
9 16 23 
9 8 23 
9 5 23 
9 13 23 
9 15 23 
9 1 23 
9 10 23 
9 2 23 
9 14 23 
9 12 23 
10 9 23 
10 2 23 
10 11 23 
10 16 23 
10 5 23 
10 4 23 
10 13 23 
10 1 23 
10 14 23 
11 14 23 
11 12 23 
11 4 23 
11 16 23 
11 10 23 
12 8 23 
12 7 23 
12 1 23 
12 13 23 
12 3 23 
12 14 23 
12 4 23 
13 16 23 
13 8 23 
13 15 23 
13 9 23 
13 1 23 
13 12 23 
13 3 23 
13 2 23 
13 10 23 
14 15 23 
14 9 23 
14 8 23 
14 7 23 
14 13 23 
14 4 23 
14 16 23 
14 1 23 
14 2 23 
14 11 23 
14 5 23 
15 5 23 
15 14 23 
15 3 23 
15 16 23 
15 13 23 
15 7 23 
15 1 23 
15 4 23 
15 8 23 
15 2 23 
15 9 23 
16 13 23 
16 9 23 
16 15 23 
16 8 23 
16 10 23 
16 1 23 
16 4 23 
16 7 23 
16 3 23 
16 14 23 
16 12 23 
16 11 23 
16 5 23 
16 2 23 
16 6 23 
16 17 23 
17 3 23 
17 6 23 
17 4 23 
17 16 23 
1 16 24 
1 8 24 
1 7 24 
1 9 24 
1 15 24 
1 14 24 
1 13 24 
1 2 24 
1 5 24 
1 10 24 
2 13 24 
2 8 24 
2 16 24 
2 7 24 
2 15 24 
2 1 24 
2 14 24 
2 5 24 
2 9 24 
3 15 24 
3 8 24 
3 7 24 
4 15 24 
4 16 24 
4 8 24 
4 12 24 
4 17 24 
5 15 24 
5 9 24 
5 7 24 
5 16 24 
5 1 24 
5 2 24 
5 8 24 
5 13 24 
6 17 24 
6 12 24 
6 11 24 
6 5 24 
6 8 24 
7 14 24 
7 16 24 
7 10 24 
7 1 24 
7 8 24 
7 15 24 
7 5 24 
7 2 24 
7 17 24 
7 3 24 
7 9 24 
7 12 24 
8 16 24 
8 1 24 
8 10 24 
8 13 24 
8 14 24 
8 9 24 
8 12 24 
8 2 24 
8 3 24 
8 5 24 
8 7 24 
8 15 24 
8 4 24 
8 11 24 
8 17 24 
8 6 24 
9 16 24 
9 8 24 
9 5 24 
9 13 24 
9 15 24 
9 1 24 
9 10 24 
9 2 24 
9 14 24 
9 4 24 
10 9 24 
10 2 24 
10 11 24 
10 5 24 
10 4 24 
10 13 24 
10 1 24 
10 14 24 
10 15 24 
11 14 24 
11 12 24 
11 4 24 
11 16 24 
11 7 24 
12 8 24 
12 7 24 
12 1 24 
12 13 24 
12 3 24 
12 14 24 
12 4 24 
12 17 24 
13 16 24 
13 8 24 
13 15 24 
13 9 24 
13 1 24 
13 12 24 
13 3 24 
13 2 24 
13 10 24 
13 7 24 
13 14 24 
14 15 24 
14 9 24 
14 8 24 
14 7 24 
14 4 24 
14 16 24 
14 1 24 
14 2 24 
14 11 24 
14 5 24 
14 10 24 
15 5 24 
15 14 24 
15 3 24 
15 16 24 
15 13 24 
15 7 24 
15 1 24 
15 4 24 
15 8 24 
15 2 24 
15 9 24 
16 13 24 
16 9 24 
16 15 24 
16 8 24 
16 10 24 
16 1 24 
16 4 24 
16 7 24 
16 3 24 
16 14 24 
16 12 24 
16 11 24 
16 5 24 
16 2 24 
16 6 24 
16 17 24 
17 3 24 
17 6 24 
17 4 24 
17 16 24 
17 7 24 
17 8 24 
1 16 25 
1 8 25 
1 7 25 
1 9 25 
1 15 25 
1 14 25 
1 13 25 
1 2 25 
1 5 25 
1 10 25 
1 12 25 
2 13 25 
2 8 25 
2 16 25 
2 7 25 
2 15 25 
2 1 25 
2 14 25 
2 5 25 
2 9 25 
3 15 25 
3 8 25 
3 7 25 
3 4 25 
4 15 25 
4 16 25 
4 8 25 
4 12 25 
4 17 25 
4 9 25 
4 14 25 
5 15 25 
5 9 25 
5 7 25 
5 16 25 
5 1 25 
5 2 25 
5 13 25 
5 10 25 
6 17 25 
6 12 25 
6 11 25 
6 5 25 
6 8 25 
6 16 25 
6 13 25 
7 14 25 
7 16 25 
7 1 25 
7 8 25 
7 15 25 
7 5 25 
7 2 25 
7 17 25 
7 3 25 
7 12 25 
8 16 25 
8 1 25 
8 10 25 
8 13 25 
8 14 25 
8 9 25 
8 12 25 
8 2 25 
8 3 25 
8 5 25 
8 7 25 
8 15 25 
8 4 25 
8 11 25 
8 17 25 
8 6 25 
9 16 25 
9 8 25 
9 5 25 
9 13 25 
9 15 25 
9 1 25 
9 10 25 
9 2 25 
9 14 25 
9 7 25 
10 9 25 
10 2 25 
10 5 25 
10 13 25 
10 1 25 
10 14 25 
10 15 25 
11 14 25 
11 12 25 
11 16 25 
11 7 25 
11 10 25 
12 8 25 
12 7 25 
12 1 25 
12 13 25 
12 3 25 
12 14 25 
13 16 25 
13 8 25 
13 15 25 
13 9 25 
13 1 25 
13 12 25 
13 2 25 
13 10 25 
13 7 25 
13 14 25 
13 5 25 
14 15 25 
14 9 25 
14 8 25 
14 7 25 
14 16 25 
14 1 25 
14 2 25 
14 11 25 
14 10 25 
15 5 25 
15 14 25 
15 3 25 
15 16 25 
15 13 25 
15 7 25 
15 1 25 
15 4 25 
15 8 25 
15 2 25 
15 9 25 
15 10 25 
16 13 25 
16 9 25 
16 15 25 
16 10 25 
16 1 25 
16 4 25 
16 7 25 
16 3 25 
16 14 25 
16 12 25 
16 11 25 
16 5 25 
16 2 25 
16 6 25 
16 17 25 
17 3 25 
17 6 25 
17 4 25 
17 16 25 
1 16 26 
1 8 26 
1 7 26 
1 9 26 
1 15 26 
1 14 26 
1 13 26 
1 2 26 
1 5 26 
1 12 26 
1 6 26 
2 13 26 
2 8 26 
2 16 26 
2 7 26 
2 15 26 
2 1 26 
2 14 26 
2 5 26 
2 9 26 
2 12 26 
3 15 26 
3 8 26 
3 7 26 
4 15 26 
4 16 26 
4 8 26 
4 12 26 
4 17 26 
4 9 26 
4 14 26 
4 3 26 
4 6 26 
5 15 26 
5 9 26 
5 7 26 
5 16 26 
5 1 26 
5 2 26 
5 13 26 
5 14 26 
6 17 26 
6 11 26 
6 8 26 
6 16 26 
6 13 26 
7 14 26 
7 16 26 
7 1 26 
7 8 26 
7 15 26 
7 5 26 
7 2 26 
7 3 26 
7 12 26 
7 13 26 
8 16 26 
8 1 26 
8 10 26 
8 13 26 
8 14 26 
8 9 26 
8 12 26 
8 2 26 
8 3 26 
8 5 26 
8 7 26 
8 15 26 
8 4 26 
8 11 26 
8 17 26 
8 6 26 
9 16 26 
9 8 26 
9 5 26 
9 13 26 
9 15 26 
9 1 26 
9 10 26 
9 2 26 
9 14 26 
10 9 26 
10 2 26 
10 5 26 
10 13 26 
10 1 26 
10 14 26 
10 15 26 
10 11 26 
10 7 26 
11 14 26 
11 12 26 
11 16 26 
11 7 26 
11 10 26 
11 4 26 
12 8 26 
12 7 26 
12 1 26 
12 13 26 
12 3 26 
12 14 26 
13 16 26 
13 8 26 
13 15 26 
13 9 26 
13 1 26 
13 12 26 
13 2 26 
13 10 26 
13 7 26 
13 14 26 
13 5 26 
13 4 26 
13 6 26 
14 15 26 
14 9 26 
14 8 26 
14 7 26 
14 16 26 
14 1 26 
14 2 26 
14 11 26 
14 10 26 
14 13 26 
15 5 26 
15 14 26 
15 3 26 
15 16 26 
15 13 26 
15 7 26 
15 1 26 
15 4 26 
15 8 26 
15 2 26 
15 9 26 
15 10 26 
16 13 26 
16 9 26 
16 10 26 
16 1 26 
16 4 26 
16 7 26 
16 3 26 
16 14 26 
16 12 26 
16 11 26 
16 5 26 
16 2 26 
16 6 26 
16 17 26 
17 3 26 
17 6 26 
17 4 26 
17 7 26 
1 16 27 
1 8 27 
1 7 27 
1 9 27 
1 15 27 
1 14 27 
1 13 27 
1 2 27 
1 5 27 
1 12 27 
1 4 27 
2 13 27 
2 8 27 
2 16 27 
2 7 27 
2 15 27 
2 1 27 
2 14 27 
2 5 27 
2 9 27 
2 10 27 
3 15 27 
3 8 27 
3 7 27 
3 1 27 
3 14 27 
4 15 27 
4 16 27 
4 8 27 
4 12 27 
4 17 27 
4 9 27 
4 3 27 
4 6 27 
4 11 27 
5 15 27 
5 9 27 
5 16 27 
5 1 27 
5 2 27 
5 13 27 
6 17 27 
6 11 27 
6 8 27 
6 16 27 
6 13 27 
6 4 27 
6 10 27 
7 14 27 
7 16 27 
7 1 27 
7 8 27 
7 15 27 
7 5 27 
7 2 27 
7 3 27 
7 12 27 
7 13 27 
7 17 27 
7 6 27 
8 16 27 
8 1 27 
8 10 27 
8 13 27 
8 14 27 
8 9 27 
8 12 27 
8 2 27 
8 3 27 
8 5 27 
8 7 27 
8 15 27 
8 4 27 
8 11 27 
8 17 27 
8 6 27 
9 16 27 
9 8 27 
9 5 27 
9 13 27 
9 15 27 
9 1 27 
9 10 27 
9 2 27 
9 14 27 
9 4 27 
9 7 27 
10 9 27 
10 2 27 
10 5 27 
10 13 27 
10 1 27 
10 14 27 
10 15 27 
10 11 27 
10 7 27 
10 16 27 
10 8 27 
11 14 27 
11 12 27 
11 16 27 
11 10 27 
11 4 27 
11 17 27 
12 8 27 
12 7 27 
12 1 27 
12 13 27 
12 14 27 
12 17 27 
13 16 27 
13 8 27 
13 15 27 
13 9 27 
13 1 27 
13 12 27 
13 2 27 
13 10 27 
13 7 27 
13 14 27 
13 5 27 
13 4 27 
13 6 27 
13 11 27 
13 3 27 
14 15 27 
14 9 27 
14 8 27 
14 7 27 
14 16 27 
14 1 27 
14 2 27 
14 11 27 
14 10 27 
14 13 27 
15 5 27 
15 14 27 
15 3 27 
15 16 27 
15 13 27 
15 7 27 
15 1 27 
15 4 27 
15 8 27 
15 2 27 
15 9 27 
15 10 27 
16 13 27 
16 9 27 
16 10 27 
16 1 27 
16 4 27 
16 7 27 
16 3 27 
16 14 27 
16 11 27 
16 5 27 
16 2 27 
16 6 27 
16 17 27 
17 3 27 
17 6 27 
17 4 27 
17 11 27 
1 16 28 
1 8 28 
1 7 28 
1 9 28 
1 15 28 
1 14 28 
1 13 28 
1 2 28 
1 5 28 
1 12 28 
1 4 28 
2 13 28 
2 8 28 
2 16 28 
2 7 28 
2 15 28 
2 1 28 
2 14 28 
2 9 28 
2 10 28 
2 4 28 
3 15 28 
3 8 28 
3 7 28 
3 1 28 
3 14 28 
3 12 28 
3 6 28 
4 15 28 
4 16 28 
4 8 28 
4 17 28 
4 9 28 
4 6 28 
4 11 28 
5 15 28 
5 9 28 
5 1 28 
5 2 28 
5 13 28 
5 7 28 
6 17 28 
6 11 28 
6 8 28 
6 13 28 
6 4 28 
6 10 28 
6 12 28 
7 14 28 
7 16 28 
7 1 28 
7 8 28 
7 15 28 
7 2 28 
7 3 28 
7 12 28 
7 13 28 
7 6 28 
8 16 28 
8 1 28 
8 10 28 
8 13 28 
8 14 28 
8 9 28 
8 12 28 
8 2 28 
8 3 28 
8 5 28 
8 7 28 
8 15 28 
8 4 28 
8 6 28 
9 16 28 
9 8 28 
9 5 28 
9 13 28 
9 15 28 
9 1 28 
9 10 28 
9 2 28 
9 14 28 
9 4 28 
9 7 28 
9 6 28 
10 9 28 
10 2 28 
10 5 28 
10 13 28 
10 1 28 
10 14 28 
10 15 28 
10 11 28 
10 7 28 
10 16 28 
10 8 28 
10 4 28 
10 6 28 
11 14 28 
11 16 28 
11 10 28 
11 4 28 
11 17 28 
11 8 28 
12 8 28 
12 7 28 
12 1 28 
12 13 28 
12 14 28 
12 3 28 
13 16 28 
13 8 28 
13 15 28 
13 9 28 
13 1 28 
13 12 28 
13 2 28 
13 10 28 
13 7 28 
13 14 28 
13 5 28 
13 4 28 
13 6 28 
13 3 28 
14 15 28 
14 9 28 
14 8 28 
14 7 28 
14 16 28 
14 1 28 
14 2 28 
14 11 28 
14 10 28 
14 13 28 
14 12 28 
15 5 28 
15 14 28 
15 3 28 
15 13 28 
15 7 28 
15 1 28 
15 4 28 
15 8 28 
15 2 28 
15 9 28 
15 10 28 
16 13 28 
16 9 28 
16 10 28 
16 1 28 
16 4 28 
16 7 28 
16 14 28 
16 11 28 
16 5 28 
16 2 28 
16 6 28 
16 17 28 
17 3 28 
17 6 28 
17 11 28 
17 10 28 
1 16 29 
1 8 29 
1 7 29 
1 9 29 
1 15 29 
1 14 29 
1 13 29 
1 2 29 
1 5 29 
1 12 29 
1 3 29 
2 13 29 
2 8 29 
2 16 29 
2 7 29 
2 15 29 
2 1 29 
2 14 29 
2 9 29 
2 10 29 
2 4 29 
3 15 29 
3 8 29 
3 7 29 
3 14 29 
3 12 29 
4 15 29 
4 16 29 
4 8 29 
4 17 29 
4 9 29 
4 6 29 
4 11 29 
4 13 29 
4 10 29 
5 15 29 
5 9 29 
5 1 29 
5 13 29 
6 17 29 
6 11 29 
6 8 29 
6 13 29 
6 10 29 
6 12 29 
6 3 29 
7 14 29 
7 16 29 
7 1 29 
7 8 29 
7 15 29 
7 2 29 
7 3 29 
7 12 29 
7 13 29 
8 1 29 
8 10 29 
8 13 29 
8 14 29 
8 9 29 
8 12 29 
8 2 29 
8 3 29 
8 5 29 
8 7 29 
8 15 29 
8 4 29 
8 6 29 
8 11 29 
9 16 29 
9 8 29 
9 5 29 
9 13 29 
9 15 29 
9 1 29 
9 10 29 
9 2 29 
9 14 29 
9 4 29 
10 9 29 
10 2 29 
10 13 29 
10 1 29 
10 14 29 
10 15 29 
10 11 29 
10 7 29 
10 16 29 
10 8 29 
10 6 29 
11 14 29 
11 16 29 
11 10 29 
11 4 29 
11 17 29 
11 6 29 
12 8 29 
12 7 29 
12 1 29 
12 13 29 
12 14 29 
12 3 29 
12 15 29 
13 16 29 
13 8 29 
13 15 29 
13 9 29 
13 1 29 
13 12 29 
13 2 29 
13 10 29 
13 7 29 
13 14 29 
13 5 29 
13 6 29 
14 15 29 
14 9 29 
14 8 29 
14 7 29 
14 16 29 
14 1 29 
14 2 29 
14 10 29 
14 13 29 
14 12 29 
15 5 29 
15 14 29 
15 3 29 
15 13 29 
15 7 29 
15 1 29 
15 4 29 
15 8 29 
15 2 29 
15 9 29 
15 10 29 
16 13 29 
16 9 29 
16 10 29 
16 1 29 
16 4 29 
16 7 29 
16 14 29 
16 11 29 
16 5 29 
16 2 29 
16 6 29 
16 15 29 
17 3 29 
17 11 29 
1 16 30 
1 8 30 
1 7 30 
1 9 30 
1 15 30 
1 14 30 
1 13 30 
1 2 30 
1 5 30 
1 12 30 
1 4 30 
2 13 30 
2 8 30 
2 16 30 
2 7 30 
2 15 30 
2 1 30 
2 14 30 
2 9 30 
2 10 30 
2 4 30 
3 15 30 
3 8 30 
3 7 30 
3 14 30 
3 12 30 
3 9 30 
3 16 30 
4 15 30 
4 16 30 
4 8 30 
4 17 30 
4 9 30 
4 6 30 
4 11 30 
4 10 30 
4 12 30 
5 15 30 
5 9 30 
5 1 30 
5 10 30 
6 17 30 
6 11 30 
6 8 30 
6 10 30 
6 12 30 
7 14 30 
7 16 30 
7 1 30 
7 8 30 
7 15 30 
7 2 30 
7 3 30 
7 12 30 
7 13 30 
7 9 30 
7 10 30 
8 1 30 
8 10 30 
8 13 30 
8 14 30 
8 9 30 
8 12 30 
8 2 30 
8 3 30 
8 7 30 
8 15 30 
8 4 30 
8 6 30 
8 11 30 
9 16 30 
9 8 30 
9 5 30 
9 13 30 
9 1 30 
9 10 30 
9 2 30 
9 14 30 
9 4 30 
9 11 30 
10 9 30 
10 2 30 
10 1 30 
10 14 30 
10 15 30 
10 11 30 
10 7 30 
10 16 30 
10 8 30 
10 6 30 
10 4 30 
11 16 30 
11 10 30 
11 4 30 
11 17 30 
11 6 30 
11 8 30 
12 8 30 
12 1 30 
12 13 30 
12 14 30 
12 3 30 
12 15 30 
12 4 30 
13 16 30 
13 8 30 
13 15 30 
13 9 30 
13 1 30 
13 12 30 
13 2 30 
13 10 30 
13 7 30 
13 14 30 
13 5 30 
13 6 30 
13 4 30 
14 15 30 
14 9 30 
14 8 30 
14 7 30 
14 16 30 
14 1 30 
14 2 30 
14 10 30 
14 13 30 
14 12 30 
14 11 30 
15 5 30 
15 14 30 
15 3 30 
15 13 30 
15 7 30 
15 1 30 
15 4 30 
15 8 30 
15 2 30 
15 9 30 
15 10 30 
15 12 30 
15 16 30 
16 13 30 
16 9 30 
16 10 30 
16 1 30 
16 4 30 
16 7 30 
16 14 30 
16 11 30 
16 5 30 
16 2 30 
16 6 30 
16 15 30 
16 12 30 
16 8 30 
17 3 30 
17 12 30 
1 16 31 
1 8 31 
1 7 31 
1 9 31 
1 15 31 
1 14 31 
1 13 31 
1 2 31 
1 5 31 
1 4 31 
1 10 31 
2 13 31 
2 8 31 
2 16 31 
2 7 31 
2 15 31 
2 1 31 
2 14 31 
2 9 31 
2 10 31 
2 12 31 
3 15 31 
3 8 31 
3 7 31 
3 14 31 
3 12 31 
3 9 31 
3 16 31 
3 1 31 
3 10 31 
4 15 31 
4 16 31 
4 8 31 
4 17 31 
4 9 31 
4 6 31 
4 11 31 
4 10 31 
4 12 31 
4 7 31 
4 13 31 
5 15 31 
5 1 31 
5 10 31 
5 16 31 
6 17 31 
6 11 31 
6 8 31 
6 10 31 
6 13 31 
7 14 31 
7 16 31 
7 1 31 
7 8 31 
7 15 31 
7 2 31 
7 3 31 
7 12 31 
7 13 31 
7 9 31 
7 10 31 
8 1 31 
8 10 31 
8 13 31 
8 14 31 
8 9 31 
8 12 31 
8 2 31 
8 3 31 
8 7 31 
8 15 31 
8 4 31 
8 6 31 
8 11 31 
8 16 31 
9 16 31 
9 8 31 
9 5 31 
9 13 31 
9 1 31 
9 10 31 
9 2 31 
9 14 31 
9 4 31 
9 11 31 
9 3 31 
10 9 31 
10 2 31 
10 1 31 
10 14 31 
10 15 31 
10 11 31 
10 7 31 
10 16 31 
10 6 31 
10 4 31 
10 5 31 
11 16 31 
11 10 31 
11 4 31 
11 6 31 
11 8 31 
11 9 31 
12 8 31 
12 1 31 
12 13 31 
12 14 31 
12 3 31 
12 15 31 
12 4 31 
13 16 31 
13 8 31 
13 15 31 
13 9 31 
13 1 31 
13 12 31 
13 2 31 
13 10 31 
13 7 31 
13 14 31 
13 4 31 
14 15 31 
14 9 31 
14 8 31 
14 7 31 
14 16 31 
14 1 31 
14 2 31 
14 10 31 
14 13 31 
14 12 31 
14 3 31 
15 5 31 
15 14 31 
15 3 31 
15 13 31 
15 7 31 
15 1 31 
15 4 31 
15 8 31 
15 2 31 
15 9 31 
15 10 31 
15 12 31 
15 16 31 
16 13 31 
16 9 31 
16 10 31 
16 1 31 
16 4 31 
16 7 31 
16 14 31 
16 11 31 
16 5 31 
16 2 31 
16 6 31 
16 15 31 
16 12 31 
16 8 31 
16 3 31 
1 16 32 
1 8 32 
1 7 32 
1 9 32 
1 15 32 
1 14 32 
1 13 32 
1 2 32 
1 5 32 
1 10 32 
1 3 32 
2 13 32 
2 8 32 
2 16 32 
2 7 32 
2 15 32 
2 1 32 
2 14 32 
2 9 32 
2 10 32 
2 12 32 
3 15 32 
3 8 32 
3 7 32 
3 14 32 
3 12 32 
3 9 32 
3 16 32 
3 1 32 
3 10 32 
3 2 32 
3 4 32 
4 15 32 
4 16 32 
4 8 32 
4 9 32 
4 11 32 
4 10 32 
4 12 32 
4 7 32 
4 13 32 
5 15 32 
5 1 32 
5 10 32 
5 16 32 
5 4 32 
5 8 32 
6 17 32 
6 11 32 
6 8 32 
6 10 32 
6 4 32 
7 14 32 
7 16 32 
7 1 32 
7 8 32 
7 15 32 
7 2 32 
7 3 32 
7 12 32 
7 13 32 
7 9 32 
7 10 32 
7 4 32 
8 1 32 
8 10 32 
8 13 32 
8 14 32 
8 9 32 
8 12 32 
8 2 32 
8 3 32 
8 7 32 
8 15 32 
8 4 32 
8 6 32 
8 11 32 
8 16 32 
9 16 32 
9 8 32 
9 5 32 
9 13 32 
9 1 32 
9 2 32 
9 14 32 
9 4 32 
9 11 32 
9 3 32 
9 15 32 
10 9 32 
10 2 32 
10 1 32 
10 14 32 
10 15 32 
10 11 32 
10 7 32 
10 16 32 
10 6 32 
10 4 32 
10 5 32 
10 3 32 
11 16 32 
11 10 32 
11 4 32 
11 6 32 
11 8 32 
11 9 32 
11 1 32 
12 8 32 
12 1 32 
12 13 32 
12 14 32 
12 15 32 
12 4 32 
12 10 32 
13 16 32 
13 8 32 
13 15 32 
13 9 32 
13 1 32 
13 12 32 
13 2 32 
13 7 32 
13 14 32 
13 4 32 
14 15 32 
14 9 32 
14 8 32 
14 7 32 
14 16 32 
14 1 32 
14 2 32 
14 10 32 
14 13 32 
14 12 32 
14 3 32 
15 5 32 
15 14 32 
15 3 32 
15 13 32 
15 7 32 
15 1 32 
15 4 32 
15 8 32 
15 2 32 
15 9 32 
15 10 32 
15 12 32 
15 16 32 
16 13 32 
16 9 32 
16 10 32 
16 1 32 
16 4 32 
16 7 32 
16 14 32 
16 11 32 
16 5 32 
16 2 32 
16 6 32 
16 15 32 
16 12 32 
16 8 32 
16 3 32 
17 12 32 
17 6 32 
1 16 33 
1 8 33 
1 7 33 
1 9 33 
1 15 33 
1 14 33 
1 13 33 
1 2 33 
1 5 33 
1 10 33 
1 3 33 
1 11 33 
2 13 33 
2 8 33 
2 16 33 
2 7 33 
2 15 33 
2 1 33 
2 14 33 
2 9 33 
2 10 33 
2 4 33 
3 15 33 
3 8 33 
3 7 33 
3 14 33 
3 12 33 
3 9 33 
3 16 33 
3 1 33 
3 10 33 
3 2 33 
3 4 33 
4 15 33 
4 16 33 
4 8 33 
4 9 33 
4 11 33 
4 10 33 
4 12 33 
4 7 33 
4 13 33 
4 3 33 
4 5 33 
5 15 33 
5 1 33 
5 16 33 
5 4 33 
5 8 33 
5 7 33 
6 17 33 
6 11 33 
6 10 33 
6 4 33 
6 5 33 
7 14 33 
7 16 33 
7 1 33 
7 8 33 
7 15 33 
7 2 33 
7 3 33 
7 12 33 
7 13 33 
7 9 33 
7 10 33 
7 4 33 
7 11 33 
7 6 33 
8 1 33 
8 10 33 
8 13 33 
8 14 33 
8 9 33 
8 12 33 
8 2 33 
8 3 33 
8 7 33 
8 15 33 
8 4 33 
8 6 33 
8 11 33 
8 16 33 
8 5 33 
9 16 33 
9 8 33 
9 13 33 
9 1 33 
9 2 33 
9 14 33 
9 4 33 
9 11 33 
9 3 33 
9 15 33 
9 7 33 
10 9 33 
10 2 33 
10 1 33 
10 14 33 
10 11 33 
10 7 33 
10 16 33 
10 6 33 
10 4 33 
10 5 33 
10 3 33 
10 8 33 
11 16 33 
11 10 33 
11 4 33 
11 6 33 
11 8 33 
11 9 33 
11 7 33 
12 8 33 
12 1 33 
12 13 33 
12 14 33 
12 15 33 
12 4 33 
12 10 33 
13 16 33 
13 8 33 
13 15 33 
13 9 33 
13 1 33 
13 12 33 
13 2 33 
13 7 33 
13 14 33 
13 4 33 
13 10 33 
14 15 33 
14 9 33 
14 8 33 
14 7 33 
14 16 33 
14 1 33 
14 2 33 
14 10 33 
14 13 33 
14 12 33 
14 3 33 
14 4 33 
15 5 33 
15 14 33 
15 3 33 
15 13 33 
15 7 33 
15 1 33 
15 4 33 
15 8 33 
15 2 33 
15 9 33 
15 10 33 
15 12 33 
15 16 33 
15 11 33 
15 6 33 
16 13 33 
16 9 33 
16 10 33 
16 1 33 
16 4 33 
16 7 33 
16 14 33 
16 11 33 
16 5 33 
16 2 33 
16 15 33 
16 8 33 
16 3 33 
1 16 34 
1 8 34 
1 7 34 
1 9 34 
1 15 34 
1 14 34 
1 13 34 
1 2 34 
1 5 34 
1 10 34 
1 3 34 
1 12 34 
2 13 34 
2 8 34 
2 16 34 
2 7 34 
2 15 34 
2 1 34 
2 14 34 
2 9 34 
2 10 34 
2 4 34 
2 3 34 
3 15 34 
3 8 34 
3 7 34 
3 14 34 
3 12 34 
3 9 34 
3 16 34 
3 1 34 
3 10 34 
3 2 34 
3 4 34 
3 13 34 
4 15 34 
4 16 34 
4 8 34 
4 11 34 
4 12 34 
4 7 34 
4 13 34 
4 3 34 
4 5 34 
5 15 34 
5 1 34 
5 16 34 
5 4 34 
5 8 34 
5 7 34 
5 2 34 
5 13 34 
6 17 34 
6 11 34 
6 10 34 
6 5 34 
6 15 34 
7 14 34 
7 16 34 
7 1 34 
7 8 34 
7 15 34 
7 2 34 
7 3 34 
7 12 34 
7 13 34 
7 9 34 
7 10 34 
7 4 34 
7 11 34 
7 6 34 
7 17 34 
7 5 34 
8 1 34 
8 10 34 
8 13 34 
8 14 34 
8 9 34 
8 12 34 
8 2 34 
8 3 34 
8 7 34 
8 15 34 
8 4 34 
8 6 34 
8 11 34 
8 16 34 
8 5 34 
9 16 34 
9 8 34 
9 13 34 
9 1 34 
9 2 34 
9 14 34 
9 11 34 
9 3 34 
9 15 34 
9 7 34 
9 10 34 
10 2 34 
10 1 34 
10 14 34 
10 11 34 
10 7 34 
10 16 34 
10 6 34 
10 4 34 
10 3 34 
10 8 34 
11 16 34 
11 10 34 
11 4 34 
11 6 34 
11 8 34 
11 9 34 
11 7 34 
11 1 34 
11 15 34 
12 8 34 
12 1 34 
12 13 34 
12 14 34 
12 4 34 
12 10 34 
12 16 34 
13 16 34 
13 8 34 
13 15 34 
13 9 34 
13 1 34 
13 12 34 
13 2 34 
13 7 34 
13 14 34 
13 4 34 
14 15 34 
14 9 34 
14 8 34 
14 7 34 
14 16 34 
14 1 34 
14 2 34 
14 10 34 
14 13 34 
14 3 34 
14 4 34 
15 5 34 
15 14 34 
15 3 34 
15 13 34 
15 7 34 
15 1 34 
15 4 34 
15 8 34 
15 2 34 
15 9 34 
15 10 34 
15 12 34 
15 16 34 
15 11 34 
15 6 34 
16 13 34 
16 9 34 
16 1 34 
16 4 34 
16 7 34 
16 14 34 
16 11 34 
16 5 34 
16 2 34 
16 15 34 
16 8 34 
16 3 34 
17 12 34 
17 6 34 
1 8 35 
1 7 35 
1 9 35 
1 15 35 
1 14 35 
1 13 35 
1 2 35 
1 5 35 
1 10 35 
1 3 35 
1 12 35 
1 11 35 
2 13 35 
2 8 35 
2 16 35 
2 7 35 
2 15 35 
2 1 35 
2 14 35 
2 9 35 
2 10 35 
2 4 35 
2 3 35 
3 15 35 
3 8 35 
3 7 35 
3 14 35 
3 12 35 
3 9 35 
3 16 35 
3 1 35 
3 10 35 
3 2 35 
3 4 35 
3 13 35 
4 15 35 
4 8 35 
4 11 35 
4 12 35 
4 7 35 
4 13 35 
4 3 35 
4 5 35 
4 2 35 
5 15 35 
5 1 35 
5 16 35 
5 4 35 
5 8 35 
5 7 35 
5 2 35 
5 13 35 
5 10 35 
5 14 35 
6 17 35 
6 11 35 
6 5 35 
7 14 35 
7 16 35 
7 1 35 
7 8 35 
7 15 35 
7 2 35 
7 3 35 
7 13 35 
7 9 35 
7 10 35 
7 4 35 
7 11 35 
7 6 35 
7 17 35 
7 5 35 
8 1 35 
8 10 35 
8 13 35 
8 14 35 
8 9 35 
8 12 35 
8 2 35 
8 3 35 
8 7 35 
8 15 35 
8 4 35 
8 11 35 
8 16 35 
8 5 35 
9 16 35 
9 8 35 
9 13 35 
9 1 35 
9 2 35 
9 14 35 
9 11 35 
9 3 35 
9 15 35 
9 7 35 
9 5 35 
10 2 35 
10 1 35 
10 14 35 
10 11 35 
10 7 35 
10 16 35 
10 6 35 
10 4 35 
10 3 35 
10 8 35 
10 12 35 
10 15 35 
11 16 35 
11 10 35 
11 4 35 
11 6 35 
11 8 35 
11 9 35 
11 7 35 
11 15 35 
11 5 35 
12 8 35 
12 1 35 
12 13 35 
12 14 35 
12 4 35 
12 10 35 
12 16 35 
12 2 35 
13 16 35 
13 8 35 
13 15 35 
13 9 35 
13 1 35 
13 12 35 
13 2 35 
13 7 35 
13 14 35 
13 4 35 
13 3 35 
13 5 35 
14 15 35 
14 9 35 
14 8 35 
14 7 35 
14 16 35 
14 1 35 
14 2 35 
14 10 35 
14 13 35 
14 3 35 
14 4 35 
14 12 35 
15 5 35 
15 14 35 
15 3 35 
15 13 35 
15 7 35 
15 1 35 
15 4 35 
15 8 35 
15 2 35 
15 9 35 
15 10 35 
15 12 35 
15 16 35 
15 11 35 
15 6 35 
16 13 35 
16 9 35 
16 1 35 
16 4 35 
16 7 35 
16 14 35 
16 11 35 
16 5 35 
16 2 35 
16 15 35 
16 8 35 
16 3 35 
1 8 36 
1 7 36 
1 9 36 
1 15 36 
1 14 36 
1 13 36 
1 2 36 
1 5 36 
1 10 36 
1 3 36 
1 12 36 
1 11 36 
2 13 36 
2 8 36 
2 16 36 
2 7 36 
2 15 36 
2 1 36 
2 14 36 
2 9 36 
2 10 36 
2 4 36 
2 3 36 
2 11 36 
3 15 36 
3 8 36 
3 7 36 
3 14 36 
3 12 36 
3 9 36 
3 16 36 
3 1 36 
3 10 36 
3 2 36 
3 4 36 
3 13 36 
4 15 36 
4 8 36 
4 11 36 
4 12 36 
4 7 36 
4 13 36 
4 3 36 
4 5 36 
4 2 36 
4 16 36 
4 10 36 
5 15 36 
5 1 36 
5 16 36 
5 4 36 
5 8 36 
5 7 36 
5 2 36 
5 13 36 
5 10 36 
5 14 36 
5 12 36 
5 3 36 
6 11 36 
6 5 36 
6 10 36 
7 14 36 
7 16 36 
7 1 36 
7 8 36 
7 15 36 
7 2 36 
7 3 36 
7 13 36 
7 9 36 
7 10 36 
7 4 36 
7 11 36 
7 5 36 
8 1 36 
8 10 36 
8 13 36 
8 14 36 
8 9 36 
8 12 36 
8 2 36 
8 3 36 
8 7 36 
8 15 36 
8 4 36 
8 11 36 
8 16 36 
8 5 36 
9 16 36 
9 8 36 
9 13 36 
9 1 36 
9 2 36 
9 14 36 
9 11 36 
9 3 36 
9 15 36 
9 7 36 
9 10 36 
10 2 36 
10 1 36 
10 14 36 
10 11 36 
10 7 36 
10 16 36 
10 4 36 
10 3 36 
10 8 36 
10 12 36 
10 15 36 
10 13 36 
11 16 36 
11 10 36 
11 4 36 
11 6 36 
11 8 36 
11 9 36 
11 7 36 
11 15 36 
11 5 36 
11 1 36 
11 12 36 
12 8 36 
12 1 36 
12 13 36 
12 14 36 
12 4 36 
12 16 36 
12 2 36 
12 7 36 
13 16 36 
13 15 36 
13 9 36 
13 1 36 
13 12 36 
13 2 36 
13 7 36 
13 14 36 
13 3 36 
13 5 36 
14 15 36 
14 9 36 
14 8 36 
14 7 36 
14 16 36 
14 1 36 
14 2 36 
14 10 36 
14 13 36 
14 3 36 
15 5 36 
15 14 36 
15 3 36 
15 13 36 
15 7 36 
15 1 36 
15 4 36 
15 8 36 
15 2 36 
15 9 36 
15 10 36 
15 12 36 
15 16 36 
15 11 36 
15 6 36 
16 13 36 
16 9 36 
16 4 36 
16 7 36 
16 14 36 
16 11 36 
16 5 36 
16 2 36 
16 15 36 
16 8 36 
16 3 36 
17 11 36 
17 8 36 
1 8 37 
1 7 37 
1 9 37 
1 15 37 
1 14 37 
1 13 37 
1 2 37 
1 5 37 
1 10 37 
1 3 37 
1 12 37 
1 11 37 
2 13 37 
2 8 37 
2 16 37 
2 7 37 
2 15 37 
2 1 37 
2 14 37 
2 9 37 
2 10 37 
2 4 37 
2 3 37 
2 11 37 
3 15 37 
3 8 37 
3 7 37 
3 14 37 
3 12 37 
3 9 37 
3 16 37 
3 1 37 
3 10 37 
3 2 37 
3 4 37 
3 13 37 
4 15 37 
4 8 37 
4 11 37 
4 12 37 
4 13 37 
4 3 37 
4 5 37 
4 2 37 
4 16 37 
4 10 37 
4 17 37 
5 15 37 
5 1 37 
5 16 37 
5 4 37 
5 8 37 
5 7 37 
5 2 37 
5 13 37 
5 10 37 
5 14 37 
5 12 37 
5 3 37 
6 11 37 
6 5 37 
6 10 37 
6 2 37 
6 7 37 
7 14 37 
7 16 37 
7 1 37 
7 8 37 
7 15 37 
7 2 37 
7 3 37 
7 13 37 
7 9 37 
7 10 37 
7 4 37 
7 11 37 
7 5 37 
8 1 37 
8 10 37 
8 14 37 
8 9 37 
8 12 37 
8 2 37 
8 3 37 
8 7 37 
8 15 37 
8 4 37 
8 11 37 
8 16 37 
8 5 37 
8 17 37 
9 16 37 
9 8 37 
9 13 37 
9 1 37 
9 2 37 
9 14 37 
9 11 37 
9 3 37 
9 15 37 
10 2 37 
10 1 37 
10 14 37 
10 11 37 
10 7 37 
10 4 37 
10 3 37 
10 8 37 
10 12 37 
10 15 37 
11 16 37 
11 10 37 
11 4 37 
11 6 37 
11 8 37 
11 9 37 
11 7 37 
11 15 37 
11 5 37 
11 1 37 
11 12 37 
11 2 37 
11 17 37 
12 8 37 
12 1 37 
12 13 37 
12 14 37 
12 4 37 
12 16 37 
12 2 37 
12 7 37 
13 16 37 
13 15 37 
13 9 37 
13 1 37 
13 12 37 
13 2 37 
13 7 37 
13 14 37 
13 3 37 
13 5 37 
13 4 37 
13 8 37 
14 15 37 
14 9 37 
14 8 37 
14 7 37 
14 16 37 
14 1 37 
14 2 37 
14 10 37 
14 13 37 
14 3 37 
14 12 37 
14 11 37 
15 5 37 
15 14 37 
15 3 37 
15 13 37 
15 7 37 
15 1 37 
15 4 37 
15 8 37 
15 2 37 
15 9 37 
15 10 37 
15 12 37 
15 16 37 
15 11 37 
15 6 37 
15 17 37 
16 13 37 
16 9 37 
16 4 37 
16 7 37 
16 14 37 
16 11 37 
16 5 37 
16 2 37 
16 15 37 
16 8 37 
16 3 37 
16 1 37 
16 12 37 
1 8 38 
1 7 38 
1 9 38 
1 15 38 
1 14 38 
1 13 38 
1 2 38 
1 5 38 
1 10 38 
1 3 38 
1 11 38 
1 16 38 
2 13 38 
2 8 38 
2 16 38 
2 7 38 
2 15 38 
2 1 38 
2 14 38 
2 10 38 
2 4 38 
2 3 38 
2 11 38 
2 12 38 
3 15 38 
3 8 38 
3 7 38 
3 14 38 
3 12 38 
3 9 38 
3 16 38 
3 1 38 
3 10 38 
3 2 38 
3 4 38 
3 13 38 
4 15 38 
4 8 38 
4 11 38 
4 12 38 
4 13 38 
4 3 38 
4 5 38 
4 2 38 
4 16 38 
4 10 38 
4 17 38 
4 1 38 
4 7 38 
5 15 38 
5 1 38 
5 16 38 
5 4 38 
5 8 38 
5 7 38 
5 2 38 
5 13 38 
5 10 38 
5 3 38 
6 5 38 
6 10 38 
6 2 38 
6 7 38 
7 14 38 
7 16 38 
7 1 38 
7 8 38 
7 15 38 
7 2 38 
7 3 38 
7 13 38 
7 9 38 
7 10 38 
7 11 38 
7 5 38 
7 12 38 
8 1 38 
8 10 38 
8 14 38 
8 9 38 
8 12 38 
8 2 38 
8 3 38 
8 7 38 
8 15 38 
8 4 38 
8 11 38 
8 16 38 
8 5 38 
8 13 38 
9 16 38 
9 8 38 
9 13 38 
9 1 38 
9 2 38 
9 14 38 
9 11 38 
9 3 38 
9 15 38 
9 7 38 
9 5 38 
10 2 38 
10 1 38 
10 14 38 
10 11 38 
10 7 38 
10 4 38 
10 3 38 
10 8 38 
10 15 38 
10 16 38 
11 16 38 
11 10 38 
11 4 38 
11 6 38 
11 8 38 
11 9 38 
11 7 38 
11 15 38 
11 5 38 
11 1 38 
11 12 38 
11 2 38 
11 14 38 
12 8 38 
12 1 38 
12 13 38 
12 14 38 
12 4 38 
12 16 38 
12 2 38 
12 7 38 
13 16 38 
13 15 38 
13 9 38 
13 1 38 
13 12 38 
13 2 38 
13 7 38 
13 14 38 
13 3 38 
13 5 38 
13 4 38 
13 8 38 
13 11 38 
13 10 38 
14 15 38 
14 9 38 
14 8 38 
14 7 38 
14 16 38 
14 1 38 
14 2 38 
14 10 38 
14 13 38 
14 3 38 
14 11 38 
15 5 38 
15 14 38 
15 3 38 
15 13 38 
15 7 38 
15 1 38 
15 4 38 
15 8 38 
15 2 38 
15 9 38 
15 10 38 
15 12 38 
15 16 38 
15 11 38 
15 6 38 
15 17 38 
16 13 38 
16 9 38 
16 4 38 
16 7 38 
16 14 38 
16 11 38 
16 5 38 
16 2 38 
16 15 38 
16 8 38 
16 3 38 
16 1 38 
16 12 38 
16 10 38 
17 10 38 
1 8 39 
1 7 39 
1 9 39 
1 15 39 
1 14 39 
1 13 39 
1 2 39 
1 5 39 
1 10 39 
1 3 39 
1 11 39 
1 16 39 
1 4 39 
2 13 39 
2 8 39 
2 16 39 
2 7 39 
2 15 39 
2 1 39 
2 14 39 
2 10 39 
2 4 39 
2 3 39 
2 11 39 
2 5 39 
3 15 39 
3 8 39 
3 7 39 
3 14 39 
3 12 39 
3 9 39 
3 16 39 
3 1 39 
3 10 39 
3 2 39 
3 4 39 
3 13 39 
4 15 39 
4 8 39 
4 11 39 
4 12 39 
4 13 39 
4 3 39 
4 5 39 
4 2 39 
4 16 39 
4 10 39 
4 17 39 
4 1 39 
4 7 39 
4 9 39 
4 14 39 
5 15 39 
5 1 39 
5 16 39 
5 4 39 
5 8 39 
5 2 39 
5 13 39 
5 3 39 
6 5 39 
6 10 39 
6 2 39 
6 7 39 
6 4 39 
6 13 39 
7 14 39 
7 16 39 
7 1 39 
7 8 39 
7 15 39 
7 2 39 
7 3 39 
7 13 39 
7 9 39 
7 10 39 
7 11 39 
7 5 39 
7 12 39 
7 4 39 
7 6 39 
8 1 39 
8 10 39 
8 14 39 
8 9 39 
8 12 39 
8 2 39 
8 3 39 
8 7 39 
8 15 39 
8 4 39 
8 11 39 
8 16 39 
8 5 39 
8 13 39 
9 16 39 
9 8 39 
9 13 39 
9 1 39 
9 14 39 
9 11 39 
9 3 39 
9 15 39 
9 7 39 
10 2 39 
10 1 39 
10 14 39 
10 11 39 
10 4 39 
10 3 39 
10 8 39 
10 15 39 
10 16 39 
10 13 39 
11 16 39 
11 10 39 
11 4 39 
11 6 39 
11 8 39 
11 9 39 
11 7 39 
11 15 39 
11 1 39 
11 12 39 
11 2 39 
11 14 39 
11 13 39 
12 8 39 
12 1 39 
12 13 39 
12 14 39 
12 16 39 
12 2 39 
12 7 39 
12 10 39 
13 16 39 
13 15 39 
13 9 39 
13 1 39 
13 12 39 
13 2 39 
13 7 39 
13 14 39 
13 3 39 
13 5 39 
13 4 39 
13 8 39 
13 11 39 
13 10 39 
13 17 39 
13 6 39 
14 15 39 
14 9 39 
14 8 39 
14 7 39 
14 16 39 
14 2 39 
14 10 39 
14 13 39 
14 3 39 
14 11 39 
15 5 39 
15 14 39 
15 3 39 
15 13 39 
15 7 39 
15 1 39 
15 4 39 
15 8 39 
15 2 39 
15 9 39 
15 10 39 
15 12 39 
15 16 39 
15 11 39 
16 13 39 
16 9 39 
16 4 39 
16 7 39 
16 14 39 
16 11 39 
16 5 39 
16 2 39 
16 15 39 
16 8 39 
16 3 39 
16 1 39 
16 12 39 
16 10 39 
17 6 39 
1 8 40 
1 7 40 
1 9 40 
1 15 40 
1 13 40 
1 2 40 
1 5 40 
1 10 40 
1 3 40 
1 11 40 
1 16 40 
1 4 40 
1 12 40 
2 13 40 
2 8 40 
2 16 40 
2 7 40 
2 15 40 
2 1 40 
2 14 40 
2 10 40 
2 4 40 
2 3 40 
2 11 40 
2 5 40 
2 9 40 
3 15 40 
3 8 40 
3 7 40 
3 14 40 
3 9 40 
3 16 40 
3 1 40 
3 10 40 
3 2 40 
3 4 40 
3 13 40 
3 11 40 
4 15 40 
4 8 40 
4 11 40 
4 12 40 
4 13 40 
4 3 40 
4 5 40 
4 2 40 
4 16 40 
4 17 40 
4 1 40 
4 7 40 
4 9 40 
4 14 40 
4 6 40 
5 15 40 
5 1 40 
5 16 40 
5 4 40 
5 8 40 
5 2 40 
5 13 40 
5 11 40 
6 5 40 
6 2 40 
6 7 40 
6 4 40 
6 13 40 
6 11 40 
7 14 40 
7 16 40 
7 1 40 
7 8 40 
7 15 40 
7 2 40 
7 3 40 
7 13 40 
7 9 40 
7 11 40 
7 12 40 
7 4 40 
7 6 40 
8 1 40 
8 10 40 
8 14 40 
8 9 40 
8 12 40 
8 2 40 
8 3 40 
8 7 40 
8 15 40 
8 4 40 
8 11 40 
8 16 40 
8 5 40 
8 13 40 
9 16 40 
9 8 40 
9 13 40 
9 1 40 
9 14 40 
9 11 40 
9 3 40 
9 15 40 
9 7 40 
9 4 40 
10 2 40 
10 1 40 
10 14 40 
10 11 40 
10 4 40 
10 3 40 
10 8 40 
10 15 40 
10 16 40 
10 6 40 
11 16 40 
11 10 40 
11 4 40 
11 6 40 
11 8 40 
11 9 40 
11 7 40 
11 15 40 
11 1 40 
11 12 40 
11 2 40 
11 14 40 
11 13 40 
11 3 40 
12 8 40 
12 1 40 
12 13 40 
12 14 40 
12 16 40 
12 2 40 
12 10 40 
13 16 40 
13 15 40 
13 9 40 
13 1 40 
13 12 40 
13 2 40 
13 7 40 
13 14 40 
13 3 40 
13 5 40 
13 4 40 
13 8 40 
13 11 40 
13 10 40 
13 17 40 
13 6 40 
14 15 40 
14 8 40 
14 7 40 
14 16 40 
14 2 40 
14 10 40 
14 13 40 
14 3 40 
14 11 40 
14 1 40 
15 5 40 
15 14 40 
15 3 40 
15 13 40 
15 7 40 
15 1 40 
15 4 40 
15 8 40 
15 2 40 
15 9 40 
15 10 40 
15 16 40 
15 11 40 
16 13 40 
16 9 40 
16 4 40 
16 7 40 
16 14 40 
16 11 40 
16 5 40 
16 2 40 
16 15 40 
16 8 40 
16 3 40 
16 1 40 
16 12 40 
16 10 40 
1 8 41 
1 7 41 
1 9 41 
1 15 41 
1 13 41 
1 5 41 
1 10 41 
1 3 41 
1 11 41 
1 16 41 
1 4 41 
1 12 41 
2 13 41 
2 8 41 
2 16 41 
2 7 41 
2 15 41 
2 1 41 
2 14 41 
2 10 41 
2 4 41 
2 3 41 
2 11 41 
2 9 41 
3 15 41 
3 8 41 
3 7 41 
3 14 41 
3 9 41 
3 16 41 
3 1 41 
3 10 41 
3 2 41 
3 4 41 
3 13 41 
3 11 41 
4 15 41 
4 8 41 
4 11 41 
4 12 41 
4 13 41 
4 3 41 
4 5 41 
4 2 41 
4 16 41 
4 17 41 
4 1 41 
4 7 41 
4 9 41 
4 14 41 
4 6 41 
4 10 41 
5 15 41 
5 1 41 
5 16 41 
5 4 41 
5 8 41 
5 2 41 
5 13 41 
5 11 41 
5 3 41 
5 10 41 
6 2 41 
6 7 41 
6 4 41 
6 13 41 
7 14 41 
7 16 41 
7 1 41 
7 8 41 
7 15 41 
7 2 41 
7 3 41 
7 13 41 
7 9 41 
7 11 41 
7 4 41 
7 6 41 
8 1 41 
8 10 41 
8 14 41 
8 9 41 
8 12 41 
8 2 41 
8 3 41 
8 7 41 
8 15 41 
8 4 41 
8 11 41 
8 16 41 
8 5 41 
8 13 41 
9 16 41 
9 8 41 
9 13 41 
9 1 41 
9 11 41 
9 3 41 
9 15 41 
9 7 41 
9 4 41 
9 6 41 
10 2 41 
10 1 41 
10 14 41 
10 11 41 
10 4 41 
10 3 41 
10 8 41 
10 15 41 
10 16 41 
10 6 41 
10 12 41 
10 13 41 
11 16 41 
11 10 41 
11 4 41 
11 6 41 
11 8 41 
11 9 41 
11 7 41 
11 15 41 
11 1 41 
11 12 41 
11 2 41 
11 14 41 
11 13 41 
11 3 41 
11 5 41 
12 8 41 
12 1 41 
12 14 41 
12 16 41 
12 2 41 
12 10 41 
12 3 41 
13 16 41 
13 15 41 
13 9 41 
13 1 41 
13 12 41 
13 2 41 
13 7 41 
13 14 41 
13 3 41 
13 5 41 
13 4 41 
13 8 41 
13 11 41 
13 10 41 
13 6 41 
14 15 41 
14 8 41 
14 7 41 
14 16 41 
14 2 41 
14 10 41 
14 13 41 
14 3 41 
14 11 41 
14 4 41 
15 5 41 
15 14 41 
15 3 41 
15 13 41 
15 7 41 
15 1 41 
15 4 41 
15 8 41 
15 2 41 
15 9 41 
15 10 41 
15 16 41 
15 11 41 
16 13 41 
16 9 41 
16 4 41 
16 7 41 
16 14 41 
16 11 41 
16 5 41 
16 2 41 
16 15 41 
16 8 41 
16 3 41 
16 1 41 
16 12 41 
16 10 41 
16 17 41 
16 6 41 
17 6 41 
1 8 42 
1 7 42 
1 9 42 
1 15 42 
1 13 42 
1 5 42 
1 10 42 
1 3 42 
1 11 42 
1 16 42 
1 4 42 
1 12 42 
1 2 42 
2 13 42 
2 8 42 
2 16 42 
2 7 42 
2 15 42 
2 1 42 
2 14 42 
2 10 42 
2 4 42 
2 3 42 
2 11 42 
2 6 42 
3 15 42 
3 8 42 
3 7 42 
3 14 42 
3 9 42 
3 16 42 
3 1 42 
3 10 42 
3 2 42 
3 4 42 
3 13 42 
3 11 42 
4 15 42 
4 8 42 
4 11 42 
4 13 42 
4 5 42 
4 2 42 
4 16 42 
4 17 42 
4 1 42 
4 7 42 
4 9 42 
4 14 42 
4 6 42 
4 10 42 
5 15 42 
5 1 42 
5 16 42 
5 4 42 
5 8 42 
5 2 42 
5 13 42 
5 11 42 
5 3 42 
5 10 42 
5 9 42 
5 14 42 
6 2 42 
6 7 42 
6 4 42 
6 13 42 
6 9 42 
6 11 42 
7 14 42 
7 16 42 
7 1 42 
7 8 42 
7 15 42 
7 2 42 
7 3 42 
7 13 42 
7 9 42 
7 11 42 
7 4 42 
7 6 42 
7 5 42 
8 1 42 
8 10 42 
8 14 42 
8 9 42 
8 12 42 
8 2 42 
8 3 42 
8 7 42 
8 15 42 
8 4 42 
8 11 42 
8 5 42 
8 13 42 
9 16 42 
9 8 42 
9 13 42 
9 1 42 
9 11 42 
9 3 42 
9 15 42 
9 7 42 
9 4 42 
9 2 42 
10 2 42 
10 1 42 
10 14 42 
10 11 42 
10 4 42 
10 3 42 
10 15 42 
10 16 42 
10 12 42 
10 13 42 
11 16 42 
11 10 42 
11 4 42 
11 8 42 
11 9 42 
11 7 42 
11 15 42 
11 1 42 
11 12 42 
11 2 42 
11 14 42 
11 13 42 
11 3 42 
11 5 42 
12 8 42 
12 1 42 
12 14 42 
12 16 42 
12 2 42 
12 10 42 
12 3 42 
12 6 42 
13 16 42 
13 15 42 
13 9 42 
13 1 42 
13 12 42 
13 2 42 
13 7 42 
13 14 42 
13 3 42 
13 5 42 
13 4 42 
13 8 42 
13 11 42 
13 10 42 
13 6 42 
14 15 42 
14 8 42 
14 7 42 
14 16 42 
14 2 42 
14 10 42 
14 13 42 
14 3 42 
14 11 42 
15 5 42 
15 14 42 
15 3 42 
15 13 42 
15 7 42 
15 1 42 
15 4 42 
15 8 42 
15 2 42 
15 9 42 
15 10 42 
15 16 42 
15 11 42 
16 13 42 
16 9 42 
16 4 42 
16 7 42 
16 14 42 
16 11 42 
16 5 42 
16 2 42 
16 15 42 
16 8 42 
16 3 42 
16 1 42 
16 12 42 
16 10 42 
16 17 42 
16 6 42 
17 12 42 
1 8 43 
1 7 43 
1 9 43 
1 15 43 
1 13 43 
1 5 43 
1 10 43 
1 3 43 
1 11 43 
1 16 43 
1 4 43 
1 12 43 
1 2 43 
2 13 43 
2 8 43 
2 16 43 
2 7 43 
2 15 43 
2 1 43 
2 14 43 
2 10 43 
2 4 43 
2 3 43 
2 11 43 
2 9 43 
3 15 43 
3 8 43 
3 7 43 
3 14 43 
3 9 43 
3 1 43 
3 10 43 
3 2 43 
3 13 43 
3 11 43 
4 15 43 
4 8 43 
4 11 43 
4 13 43 
4 5 43 
4 2 43 
4 16 43 
4 1 43 
4 7 43 
4 9 43 
4 14 43 
4 6 43 
5 15 43 
5 1 43 
5 16 43 
5 4 43 
5 8 43 
5 2 43 
5 13 43 
5 11 43 
5 3 43 
5 10 43 
5 9 43 
5 14 43 
5 12 43 
5 6 43 
6 2 43 
6 7 43 
6 4 43 
6 13 43 
7 14 43 
7 16 43 
7 1 43 
7 8 43 
7 15 43 
7 2 43 
7 3 43 
7 13 43 
7 9 43 
7 11 43 
7 4 43 
7 6 43 
8 1 43 
8 14 43 
8 9 43 
8 12 43 
8 2 43 
8 3 43 
8 7 43 
8 15 43 
8 4 43 
8 11 43 
8 5 43 
8 13 43 
8 16 43 
9 16 43 
9 8 43 
9 13 43 
9 1 43 
9 11 43 
9 3 43 
9 15 43 
9 7 43 
9 4 43 
9 6 43 
10 1 43 
10 14 43 
10 11 43 
10 4 43 
10 3 43 
10 15 43 
10 16 43 
10 12 43 
10 13 43 
10 8 43 
11 16 43 
11 10 43 
11 4 43 
11 8 43 
11 9 43 
11 7 43 
11 15 43 
11 1 43 
11 12 43 
11 2 43 
11 14 43 
11 13 43 
11 3 43 
11 5 43 
11 6 43 
12 8 43 
12 1 43 
12 14 43 
12 2 43 
12 10 43 
12 3 43 
13 16 43 
13 15 43 
13 9 43 
13 1 43 
13 2 43 
13 7 43 
13 14 43 
13 3 43 
13 5 43 
13 4 43 
13 8 43 
13 11 43 
13 10 43 
13 6 43 
14 15 43 
14 8 43 
14 7 43 
14 16 43 
14 2 43 
14 13 43 
14 3 43 
14 11 43 
14 4 43 
15 5 43 
15 14 43 
15 3 43 
15 13 43 
15 7 43 
15 1 43 
15 4 43 
15 8 43 
15 2 43 
15 9 43 
15 10 43 
15 16 43 
15 11 43 
16 13 43 
16 9 43 
16 4 43 
16 7 43 
16 14 43 
16 5 43 
16 2 43 
16 15 43 
16 8 43 
16 3 43 
16 1 43 
16 12 43 
16 10 43 
16 6 43 
1 8 44 
1 7 44 
1 9 44 
1 15 44 
1 13 44 
1 5 44 
1 10 44 
1 3 44 
1 11 44 
1 16 44 
1 4 44 
1 12 44 
1 2 44 
2 13 44 
2 8 44 
2 16 44 
2 7 44 
2 15 44 
2 1 44 
2 14 44 
2 10 44 
2 4 44 
2 3 44 
2 11 44 
2 9 44 
3 15 44 
3 8 44 
3 7 44 
3 14 44 
3 9 44 
3 1 44 
3 10 44 
3 2 44 
3 11 44 
4 15 44 
4 8 44 
4 11 44 
4 13 44 
4 5 44 
4 2 44 
4 16 44 
4 1 44 
4 7 44 
4 9 44 
4 6 44 
4 10 44 
5 15 44 
5 1 44 
5 16 44 
5 4 44 
5 8 44 
5 2 44 
5 13 44 
5 11 44 
5 3 44 
5 10 44 
5 9 44 
5 14 44 
5 12 44 
5 6 44 
5 17 44 
5 7 44 
6 2 44 
6 7 44 
6 4 44 
6 13 44 
6 5 44 
7 14 44 
7 16 44 
7 1 44 
7 8 44 
7 15 44 
7 2 44 
7 3 44 
7 13 44 
7 9 44 
7 11 44 
7 4 44 
7 6 44 
7 12 44 
7 10 44 
8 14 44 
8 9 44 
8 12 44 
8 2 44 
8 3 44 
8 7 44 
8 15 44 
8 4 44 
8 11 44 
8 5 44 
8 13 44 
8 16 44 
8 10 44 
9 16 44 
9 8 44 
9 13 44 
9 1 44 
9 11 44 
9 3 44 
9 15 44 
9 7 44 
9 4 44 
9 5 44 
10 1 44 
10 14 44 
10 11 44 
10 4 44 
10 3 44 
10 15 44 
10 16 44 
10 12 44 
10 13 44 
10 2 44 
11 16 44 
11 10 44 
11 4 44 
11 8 44 
11 9 44 
11 7 44 
11 15 44 
11 1 44 
11 12 44 
11 2 44 
11 14 44 
11 13 44 
11 3 44 
11 5 44 
11 6 44 
12 8 44 
12 1 44 
12 14 44 
12 2 44 
12 3 44 
12 4 44 
13 16 44 
13 15 44 
13 9 44 
13 1 44 
13 2 44 
13 7 44 
13 14 44 
13 3 44 
13 5 44 
13 4 44 
13 8 44 
13 11 44 
13 10 44 
13 6 44 
13 12 44 
14 15 44 
14 8 44 
14 7 44 
14 16 44 
14 2 44 
14 13 44 
14 3 44 
14 11 44 
14 4 44 
14 12 44 
14 1 44 
15 5 44 
15 14 44 
15 3 44 
15 13 44 
15 7 44 
15 1 44 
15 4 44 
15 8 44 
15 2 44 
15 9 44 
15 10 44 
15 16 44 
15 11 44 
16 13 44 
16 9 44 
16 4 44 
16 7 44 
16 14 44 
16 5 44 
16 2 44 
16 15 44 
16 8 44 
16 3 44 
16 1 44 
16 12 44 
16 10 44 
17 12 44 
1 7 45 
1 9 45 
1 15 45 
1 13 45 
1 5 45 
1 10 45 
1 3 45 
1 11 45 
1 16 45 
1 4 45 
1 12 45 
1 2 45 
1 14 45 
2 13 45 
2 8 45 
2 16 45 
2 7 45 
2 15 45 
2 1 45 
2 14 45 
2 10 45 
2 4 45 
2 3 45 
2 11 45 
2 12 45 
3 15 45 
3 7 45 
3 14 45 
3 9 45 
3 1 45 
3 10 45 
3 2 45 
3 11 45 
4 15 45 
4 8 45 
4 11 45 
4 13 45 
4 5 45 
4 2 45 
4 16 45 
4 1 45 
4 7 45 
4 9 45 
4 6 45 
4 10 45 
4 12 45 
4 14 45 
5 15 45 
5 1 45 
5 16 45 
5 4 45 
5 8 45 
5 13 45 
5 11 45 
5 3 45 
5 10 45 
5 9 45 
5 14 45 
5 6 45 
5 17 45 
5 7 45 
6 2 45 
6 7 45 
6 4 45 
6 13 45 
6 5 45 
6 1 45 
6 16 45 
7 14 45 
7 16 45 
7 1 45 
7 8 45 
7 15 45 
7 2 45 
7 3 45 
7 13 45 
7 9 45 
7 11 45 
7 4 45 
7 6 45 
8 14 45 
8 9 45 
8 12 45 
8 2 45 
8 3 45 
8 7 45 
8 15 45 
8 4 45 
8 11 45 
8 5 45 
8 13 45 
8 16 45 
8 1 45 
9 16 45 
9 8 45 
9 13 45 
9 1 45 
9 11 45 
9 3 45 
9 15 45 
9 7 45 
9 4 45 
9 5 45 
9 2 45 
10 1 45 
10 14 45 
10 11 45 
10 4 45 
10 3 45 
10 15 45 
10 16 45 
10 13 45 
10 2 45 
10 8 45 
11 16 45 
11 10 45 
11 4 45 
11 8 45 
11 9 45 
11 7 45 
11 15 45 
11 1 45 
11 12 45 
11 2 45 
11 14 45 
11 13 45 
11 3 45 
11 5 45 
12 8 45 
12 1 45 
12 14 45 
12 2 45 
12 3 45 
12 4 45 
13 16 45 
13 15 45 
13 9 45 
13 1 45 
13 2 45 
13 7 45 
13 14 45 
13 5 45 
13 4 45 
13 8 45 
13 11 45 
13 10 45 
13 6 45 
13 12 45 
14 15 45 
14 8 45 
14 7 45 
14 16 45 
14 2 45 
14 13 45 
14 3 45 
14 11 45 
14 4 45 
14 1 45 
15 5 45 
15 14 45 
15 3 45 
15 13 45 
15 7 45 
15 1 45 
15 4 45 
15 8 45 
15 2 45 
15 9 45 
15 10 45 
15 16 45 
15 11 45 
16 13 45 
16 9 45 
16 4 45 
16 7 45 
16 14 45 
16 5 45 
16 2 45 
16 15 45 
16 3 45 
16 1 45 
16 10 45 
17 6 45 
1 7 46 
1 9 46 
1 15 46 
1 13 46 
1 5 46 
1 10 46 
1 3 46 
1 11 46 
1 16 46 
1 4 46 
1 12 46 
1 2 46 
1 14 46 
1 6 46 
1 8 46 
2 13 46 
2 8 46 
2 16 46 
2 7 46 
2 15 46 
2 1 46 
2 14 46 
2 10 46 
2 4 46 
2 3 46 
2 11 46 
2 9 46 
3 15 46 
3 7 46 
3 14 46 
3 9 46 
3 1 46 
3 10 46 
3 2 46 
3 11 46 
4 15 46 
4 8 46 
4 11 46 
4 13 46 
4 5 46 
4 2 46 
4 1 46 
4 7 46 
4 9 46 
4 6 46 
4 10 46 
4 12 46 
5 15 46 
5 1 46 
5 16 46 
5 4 46 
5 8 46 
5 13 46 
5 11 46 
5 3 46 
5 10 46 
5 9 46 
5 6 46 
5 17 46 
6 7 46 
6 4 46 
6 13 46 
6 5 46 
6 16 46 
7 14 46 
7 16 46 
7 1 46 
7 8 46 
7 15 46 
7 2 46 
7 3 46 
7 13 46 
7 9 46 
7 11 46 
7 4 46 
7 6 46 
8 14 46 
8 9 46 
8 12 46 
8 2 46 
8 7 46 
8 15 46 
8 4 46 
8 11 46 
8 5 46 
8 13 46 
8 16 46 
8 1 46 
8 10 46 
9 8 46 
9 13 46 
9 1 46 
9 11 46 
9 3 46 
9 15 46 
9 7 46 
9 4 46 
9 5 46 
10 11 46 
10 4 46 
10 3 46 
10 15 46 
10 16 46 
10 13 46 
10 2 46 
10 8 46 
11 10 46 
11 4 46 
11 8 46 
11 9 46 
11 7 46 
11 15 46 
11 1 46 
11 2 46 
11 14 46 
11 13 46 
11 3 46 
11 5 46 
12 1 46 
12 14 46 
12 2 46 
12 3 46 
12 4 46 
12 7 46 
13 16 46 
13 15 46 
13 9 46 
13 1 46 
13 2 46 
13 7 46 
13 14 46 
13 5 46 
13 4 46 
13 8 46 
13 11 46 
13 10 46 
13 6 46 
13 12 46 
14 15 46 
14 8 46 
14 7 46 
14 16 46 
14 2 46 
14 13 46 
14 11 46 
14 4 46 
14 1 46 
15 5 46 
15 14 46 
15 3 46 
15 13 46 
15 7 46 
15 1 46 
15 4 46 
15 8 46 
15 2 46 
15 9 46 
15 10 46 
15 16 46 
15 11 46 
16 13 46 
16 9 46 
16 4 46 
16 7 46 
16 14 46 
16 5 46 
16 2 46 
16 15 46 
16 3 46 
16 1 46 
16 10 46 
17 9 46 
1 7 47 
1 9 47 
1 15 47 
1 13 47 
1 5 47 
1 10 47 
1 3 47 
1 11 47 
1 16 47 
1 4 47 
1 12 47 
1 2 47 
1 14 47 
1 8 47 
2 13 47 
2 8 47 
2 16 47 
2 7 47 
2 15 47 
2 1 47 
2 14 47 
2 10 47 
2 4 47 
2 3 47 
2 11 47 
2 9 47 
3 15 47 
3 7 47 
3 9 47 
3 1 47 
3 10 47 
3 2 47 
3 11 47 
4 15 47 
4 8 47 
4 11 47 
4 13 47 
4 5 47 
4 2 47 
4 1 47 
4 7 47 
4 6 47 
4 12 47 
5 15 47 
5 1 47 
5 16 47 
5 4 47 
5 8 47 
5 13 47 
5 11 47 
5 3 47 
5 9 47 
5 6 47 
6 4 47 
6 13 47 
6 5 47 
6 16 47 
6 12 47 
7 14 47 
7 16 47 
7 1 47 
7 8 47 
7 15 47 
7 2 47 
7 3 47 
7 13 47 
7 9 47 
7 11 47 
7 4 47 
7 6 47 
8 14 47 
8 9 47 
8 2 47 
8 7 47 
8 15 47 
8 4 47 
8 11 47 
8 5 47 
8 13 47 
8 1 47 
8 10 47 
9 8 47 
9 13 47 
9 1 47 
9 11 47 
9 3 47 
9 15 47 
9 7 47 
9 4 47 
9 5 47 
9 17 47 
9 16 47 
10 11 47 
10 3 47 
10 15 47 
10 16 47 
10 13 47 
10 8 47 
11 10 47 
11 4 47 
11 8 47 
11 9 47 
11 7 47 
11 15 47 
11 1 47 
11 2 47 
11 14 47 
11 13 47 
11 3 47 
11 5 47 
11 16 47 
12 1 47 
12 14 47 
12 2 47 
12 3 47 
12 4 47 
12 7 47 
12 9 47 
13 16 47 
13 15 47 
13 9 47 
13 1 47 
13 2 47 
13 7 47 
13 14 47 
13 5 47 
13 4 47 
13 8 47 
13 11 47 
13 10 47 
13 6 47 
14 15 47 
14 8 47 
14 7 47 
14 16 47 
14 2 47 
14 13 47 
14 11 47 
14 4 47 
14 1 47 
14 9 47 
15 5 47 
15 14 47 
15 3 47 
15 13 47 
15 7 47 
15 1 47 
15 4 47 
15 8 47 
15 2 47 
15 9 47 
15 10 47 
15 16 47 
15 11 47 
16 13 47 
16 9 47 
16 4 47 
16 7 47 
16 14 47 
16 5 47 
16 2 47 
16 15 47 
16 3 47 
16 1 47 
16 10 47 
16 11 47 
16 6 47 
1 7 48 
1 9 48 
1 15 48 
1 13 48 
1 5 48 
1 3 48 
1 11 48 
1 16 48 
1 4 48 
1 12 48 
1 2 48 
1 14 48 
1 8 48 
2 13 48 
2 8 48 
2 16 48 
2 7 48 
2 15 48 
2 1 48 
2 14 48 
2 10 48 
2 4 48 
2 11 48 
2 9 48 
2 5 48 
3 15 48 
3 7 48 
3 9 48 
3 1 48 
3 10 48 
3 2 48 
3 11 48 
4 15 48 
4 11 48 
4 13 48 
4 5 48 
4 2 48 
4 1 48 
4 6 48 
4 12 48 
5 15 48 
5 1 48 
5 16 48 
5 4 48 
5 8 48 
5 13 48 
5 11 48 
5 9 48 
5 6 48 
5 7 48 
6 13 48 
6 5 48 
6 16 48 
6 12 48 
6 17 48 
7 14 48 
7 16 48 
7 1 48 
7 8 48 
7 15 48 
7 2 48 
7 3 48 
7 13 48 
7 9 48 
7 11 48 
7 4 48 
8 14 48 
8 9 48 
8 2 48 
8 7 48 
8 15 48 
8 4 48 
8 11 48 
8 5 48 
8 13 48 
8 1 48 
8 10 48 
8 3 48 
8 6 48 
9 8 48 
9 13 48 
9 1 48 
9 11 48 
9 3 48 
9 15 48 
9 7 48 
9 5 48 
9 17 48 
9 16 48 
9 12 48 
10 11 48 
10 3 48 
10 15 48 
10 16 48 
10 13 48 
10 8 48 
10 7 48 
10 5 48 
11 10 48 
11 4 48 
11 8 48 
11 9 48 
11 7 48 
11 15 48 
11 1 48 
11 2 48 
11 14 48 
11 13 48 
11 3 48 
11 5 48 
11 16 48 
11 12 48 
12 1 48 
12 14 48 
12 2 48 
12 3 48 
12 4 48 
12 7 48 
12 9 48 
12 13 48 
12 8 48 
13 16 48 
13 15 48 
13 9 48 
13 1 48 
13 2 48 
13 7 48 
13 14 48 
13 5 48 
13 4 48 
13 8 48 
13 11 48 
13 10 48 
13 6 48 
14 15 48 
14 8 48 
14 7 48 
14 16 48 
14 2 48 
14 13 48 
14 11 48 
14 4 48 
14 1 48 
14 9 48 
15 5 48 
15 14 48 
15 3 48 
15 13 48 
15 7 48 
15 1 48 
15 4 48 
15 8 48 
15 2 48 
15 9 48 
15 10 48 
15 16 48 
15 11 48 
16 13 48 
16 9 48 
16 4 48 
16 7 48 
16 14 48 
16 5 48 
16 2 48 
16 15 48 
16 3 48 
16 1 48 
16 10 48 
16 11 48 
16 6 48 
16 8 48 
17 12 48 
17 14 48 
1 7 49 
1 9 49 
1 15 49 
1 5 49 
1 3 49 
1 11 49 
1 16 49 
1 4 49 
1 12 49 
1 2 49 
1 14 49 
1 8 49 
2 13 49 
2 8 49 
2 16 49 
2 7 49 
2 15 49 
2 1 49 
2 14 49 
2 4 49 
2 11 49 
2 9 49 
2 5 49 
2 3 49 
3 15 49 
3 7 49 
3 9 49 
3 1 49 
3 10 49 
3 2 49 
3 11 49 
4 15 49 
4 11 49 
4 5 49 
4 2 49 
4 1 49 
4 12 49 
5 15 49 
5 1 49 
5 16 49 
5 4 49 
5 8 49 
5 13 49 
5 11 49 
5 9 49 
5 6 49 
5 7 49 
5 10 49 
6 5 49 
6 16 49 
6 12 49 
6 17 49 
6 11 49 
7 14 49 
7 16 49 
7 1 49 
7 8 49 
7 15 49 
7 2 49 
7 3 49 
7 13 49 
7 9 49 
7 11 49 
8 14 49 
8 9 49 
8 2 49 
8 7 49 
8 15 49 
8 4 49 
8 11 49 
8 5 49 
8 13 49 
8 1 49 
8 10 49 
8 3 49 
8 6 49 
8 12 49 
8 16 49 
9 8 49 
9 13 49 
9 1 49 
9 11 49 
9 3 49 
9 15 49 
9 7 49 
9 5 49 
9 17 49 
9 16 49 
9 12 49 
9 2 49 
9 6 49 
10 11 49 
10 3 49 
10 15 49 
10 16 49 
10 8 49 
10 7 49 
10 5 49 
10 2 49 
11 10 49 
11 4 49 
11 8 49 
11 9 49 
11 7 49 
11 15 49 
11 1 49 
11 2 49 
11 14 49 
11 13 49 
11 3 49 
11 5 49 
11 16 49 
11 12 49 
12 1 49 
12 2 49 
12 3 49 
12 4 49 
12 7 49 
12 9 49 
12 13 49 
12 8 49 
13 16 49 
13 15 49 
13 9 49 
13 1 49 
13 2 49 
13 7 49 
13 14 49 
13 5 49 
13 4 49 
13 8 49 
13 11 49 
13 10 49 
13 6 49 
14 15 49 
14 8 49 
14 7 49 
14 16 49 
14 2 49 
14 13 49 
14 11 49 
14 1 49 
14 9 49 
15 5 49 
15 14 49 
15 3 49 
15 13 49 
15 7 49 
15 1 49 
15 4 49 
15 8 49 
15 2 49 
15 9 49 
15 10 49 
15 16 49 
15 11 49 
16 13 49 
16 9 49 
16 4 49 
16 7 49 
16 14 49 
16 5 49 
16 2 49 
16 15 49 
16 3 49 
16 1 49 
16 10 49 
16 11 49 
16 6 49 
16 8 49 
16 12 49 
17 12 49 
17 10 49 
1 7 50 
1 9 50 
1 15 50 
1 5 50 
1 3 50 
1 11 50 
1 16 50 
1 4 50 
1 12 50 
1 2 50 
1 14 50 
1 8 50 
1 13 50 
2 13 50 
2 8 50 
2 16 50 
2 7 50 
2 15 50 
2 1 50 
2 14 50 
2 4 50 
2 11 50 
2 9 50 
2 5 50 
2 3 50 
3 15 50 
3 7 50 
3 9 50 
3 1 50 
3 10 50 
3 2 50 
3 11 50 
3 5 50 
3 13 50 
4 15 50 
4 5 50 
4 1 50 
4 12 50 
5 15 50 
5 1 50 
5 16 50 
5 4 50 
5 8 50 
5 13 50 
5 11 50 
5 9 50 
5 6 50 
5 10 50 
5 2 50 
6 5 50 
6 16 50 
6 12 50 
6 17 50 
6 14 50 
7 14 50 
7 16 50 
7 1 50 
7 8 50 
7 15 50 
7 2 50 
7 3 50 
7 13 50 
7 9 50 
7 11 50 
8 14 50 
8 9 50 
8 2 50 
8 7 50 
8 15 50 
8 11 50 
8 5 50 
8 13 50 
8 1 50 
8 10 50 
8 6 50 
8 12 50 
8 16 50 
9 8 50 
9 13 50 
9 1 50 
9 11 50 
9 3 50 
9 15 50 
9 7 50 
9 5 50 
9 16 50 
9 12 50 
9 2 50 
9 6 50 
9 14 50 
10 3 50 
10 15 50 
10 16 50 
10 8 50 
10 7 50 
10 5 50 
10 2 50 
10 9 50 
11 10 50 
11 4 50 
11 8 50 
11 9 50 
11 7 50 
11 15 50 
11 1 50 
11 2 50 
11 14 50 
11 13 50 
11 3 50 
11 5 50 
11 16 50 
11 12 50 
11 6 50 
12 1 50 
12 2 50 
12 3 50 
12 4 50 
12 7 50 
12 9 50 
12 8 50 
12 15 50 
13 16 50 
13 15 50 
13 9 50 
13 1 50 
13 2 50 
13 7 50 
13 14 50 
13 5 50 
13 4 50 
13 8 50 
13 11 50 
13 10 50 
13 12 50 
14 15 50 
14 8 50 
14 7 50 
14 16 50 
14 2 50 
14 13 50 
14 11 50 
14 1 50 
14 5 50 
15 5 50 
15 14 50 
15 3 50 
15 13 50 
15 7 50 
15 1 50 
15 4 50 
15 8 50 
15 2 50 
15 9 50 
15 10 50 
15 16 50 
15 11 50 
16 13 50 
16 9 50 
16 4 50 
16 7 50 
16 14 50 
16 5 50 
16 2 50 
16 15 50 
16 1 50 
16 10 50 
16 11 50 
16 6 50 
16 8 50 
17 10 50 
17 6 50 
1 7 51 
1 9 51 
1 15 51 
1 5 51 
1 3 51 
1 11 51 
1 16 51 
1 4 51 
1 12 51 
1 2 51 
1 14 51 
1 8 51 
1 13 51 
2 13 51 
2 8 51 
2 16 51 
2 7 51 
2 15 51 
2 1 51 
2 14 51 
2 4 51 
2 11 51 
2 9 51 
2 5 51 
2 3 51 
3 15 51 
3 7 51 
3 9 51 
3 1 51 
3 10 51 
3 2 51 
3 11 51 
4 15 51 
4 5 51 
4 1 51 
4 12 51 
4 2 51 
4 13 51 
5 15 51 
5 1 51 
5 16 51 
5 4 51 
5 8 51 
5 13 51 
5 11 51 
5 9 51 
5 6 51 
5 10 51 
5 2 51 
5 3 51 
5 14 51 
6 5 51 
6 12 51 
6 17 51 
6 14 51 
6 3 51 
7 14 51 
7 16 51 
7 1 51 
7 8 51 
7 15 51 
7 2 51 
7 3 51 
7 13 51 
7 9 51 
7 11 51 
7 5 51 
7 10 51 
8 14 51 
8 9 51 
8 2 51 
8 7 51 
8 15 51 
8 11 51 
8 5 51 
8 13 51 
8 1 51 
8 10 51 
8 12 51 
8 16 51 
9 8 51 
9 13 51 
9 1 51 
9 11 51 
9 3 51 
9 7 51 
9 5 51 
9 16 51 
9 12 51 
9 2 51 
9 6 51 
10 3 51 
10 15 51 
10 16 51 
10 8 51 
10 7 51 
10 5 51 
11 10 51 
11 8 51 
11 9 51 
11 7 51 
11 15 51 
11 1 51 
11 2 51 
11 14 51 
11 13 51 
11 3 51 
11 5 51 
11 16 51 
11 12 51 
11 6 51 
12 1 51 
12 2 51 
12 4 51 
12 7 51 
12 9 51 
12 8 51 
12 15 51 
12 5 51 
13 16 51 
13 15 51 
13 9 51 
13 1 51 
13 2 51 
13 7 51 
13 14 51 
13 5 51 
13 8 51 
13 11 51 
13 10 51 
13 12 51 
13 3 51 
14 15 51 
14 8 51 
14 7 51 
14 16 51 
14 2 51 
14 13 51 
14 11 51 
14 1 51 
14 9 51 
15 5 51 
15 14 51 
15 3 51 
15 13 51 
15 7 51 
15 1 51 
15 4 51 
15 8 51 
15 2 51 
15 9 51 
15 10 51 
15 16 51 
15 11 51 
15 12 51 
16 13 51 
16 9 51 
16 7 51 
16 14 51 
16 5 51 
16 2 51 
16 15 51 
16 1 51 
16 10 51 
16 11 51 
16 6 51 
16 8 51 
1 7 52 
1 9 52 
1 15 52 
1 5 52 
1 3 52 
1 11 52 
1 16 52 
1 4 52 
1 12 52 
1 2 52 
1 14 52 
1 8 52 
1 13 52 
2 13 52 
2 8 52 
2 16 52 
2 7 52 
2 15 52 
2 1 52 
2 14 52 
2 11 52 
2 9 52 
2 5 52 
2 3 52 
2 10 52 
3 15 52 
3 7 52 
3 9 52 
3 1 52 
3 2 52 
3 11 52 
4 15 52 
4 5 52 
4 1 52 
4 12 52 
4 2 52 
4 13 52 
4 7 52 
4 8 52 
5 15 52 
5 1 52 
5 16 52 
5 4 52 
5 8 52 
5 13 52 
5 11 52 
5 9 52 
5 6 52 
5 10 52 
5 2 52 
5 14 52 
5 7 52 
6 5 52 
6 12 52 
6 17 52 
6 14 52 
6 3 52 
6 15 52 
6 8 52 
7 14 52 
7 16 52 
7 1 52 
7 8 52 
7 15 52 
7 2 52 
7 3 52 
7 13 52 
7 9 52 
7 11 52 
7 10 52 
8 14 52 
8 9 52 
8 2 52 
8 7 52 
8 15 52 
8 11 52 
8 5 52 
8 13 52 
8 1 52 
8 10 52 
8 12 52 
8 16 52 
9 8 52 
9 13 52 
9 1 52 
9 11 52 
9 3 52 
9 7 52 
9 5 52 
9 16 52 
9 12 52 
9 2 52 
9 14 52 
10 3 52 
10 15 52 
10 16 52 
10 8 52 
10 7 52 
10 5 52 
10 17 52 
10 13 52 
11 10 52 
11 8 52 
11 9 52 
11 7 52 
11 15 52 
11 1 52 
11 2 52 
11 14 52 
11 13 52 
11 3 52 
11 5 52 
11 16 52 
11 12 52 
11 4 52 
12 1 52 
12 2 52 
12 7 52 
12 9 52 
12 8 52 
12 15 52 
12 5 52 
12 14 52 
13 16 52 
13 15 52 
13 9 52 
13 1 52 
13 2 52 
13 7 52 
13 14 52 
13 5 52 
13 8 52 
13 11 52 
13 10 52 
14 15 52 
14 8 52 
14 7 52 
14 16 52 
14 2 52 
14 13 52 
14 11 52 
14 1 52 
14 5 52 
15 5 52 
15 14 52 
15 3 52 
15 13 52 
15 7 52 
15 1 52 
15 4 52 
15 8 52 
15 2 52 
15 9 52 
15 10 52 
15 16 52 
15 11 52 
15 12 52 
16 13 52 
16 9 52 
16 7 52 
16 14 52 
16 5 52 
16 2 52 
16 15 52 
16 1 52 
16 10 52 
16 11 52 
16 6 52 
16 8 52 
16 3 52 
17 3 52 
17 6 52 
1 7 53 
1 9 53 
1 15 53 
1 5 53 
1 3 53 
1 11 53 
1 16 53 
1 4 53 
1 12 53 
1 2 53 
1 14 53 
1 8 53 
1 13 53 
2 13 53 
2 8 53 
2 16 53 
2 7 53 
2 15 53 
2 1 53 
2 14 53 
2 11 53 
2 9 53 
2 5 53 
2 3 53 
3 15 53 
3 7 53 
3 9 53 
3 1 53 
3 2 53 
3 11 53 
4 15 53 
4 5 53 
4 1 53 
4 12 53 
4 2 53 
4 13 53 
4 7 53 
4 8 53 
4 11 53 
4 10 53 
5 15 53 
5 1 53 
5 16 53 
5 4 53 
5 8 53 
5 13 53 
5 11 53 
5 9 53 
5 6 53 
5 10 53 
5 2 53 
5 14 53 
5 7 53 
6 5 53 
6 12 53 
6 17 53 
6 14 53 
6 3 53 
6 15 53 
6 8 53 
6 1 53 
6 2 53 
7 14 53 
7 16 53 
7 1 53 
7 8 53 
7 15 53 
7 2 53 
7 3 53 
7 13 53 
7 9 53 
7 11 53 
8 14 53 
8 9 53 
8 2 53 
8 7 53 
8 15 53 
8 11 53 
8 5 53 
8 13 53 
8 1 53 
8 10 53 
8 12 53 
8 16 53 
8 4 53 
8 6 53 
9 8 53 
9 13 53 
9 1 53 
9 11 53 
9 3 53 
9 7 53 
9 5 53 
9 16 53 
9 12 53 
9 2 53 
10 15 53 
10 16 53 
10 8 53 
10 7 53 
10 5 53 
10 17 53 
10 13 53 
10 11 53 
11 8 53 
11 9 53 
11 7 53 
11 15 53 
11 1 53 
11 2 53 
11 14 53 
11 13 53 
11 3 53 
11 5 53 
11 16 53 
11 12 53 
12 1 53 
12 2 53 
12 7 53 
12 8 53 
12 15 53 
12 5 53 
12 14 53 
12 3 53 
13 16 53 
13 15 53 
13 9 53 
13 1 53 
13 2 53 
13 7 53 
13 14 53 
13 5 53 
13 8 53 
13 11 53 
13 10 53 
13 4 53 
13 17 53 
14 15 53 
14 8 53 
14 7 53 
14 16 53 
14 2 53 
14 13 53 
14 11 53 
14 1 53 
14 5 53 
14 9 53 
14 12 53 
15 5 53 
15 14 53 
15 3 53 
15 13 53 
15 7 53 
15 1 53 
15 4 53 
15 8 53 
15 2 53 
15 10 53 
15 16 53 
15 11 53 
15 12 53 
15 6 53 
16 13 53 
16 9 53 
16 7 53 
16 14 53 
16 5 53 
16 2 53 
16 15 53 
16 1 53 
16 10 53 
16 11 53 
16 6 53 
16 8 53 
16 3 53 
16 12 53 
1 7 54 
1 9 54 
1 15 54 
1 5 54 
1 3 54 
1 11 54 
1 16 54 
1 4 54 
1 12 54 
1 2 54 
1 14 54 
1 8 54 
1 13 54 
1 6 54 
2 13 54 
2 8 54 
2 16 54 
2 7 54 
2 15 54 
2 1 54 
2 14 54 
2 11 54 
2 9 54 
2 5 54 
3 15 54 
3 7 54 
3 9 54 
3 1 54 
3 2 54 
3 11 54 
4 15 54 
4 5 54 
4 1 54 
4 12 54 
4 2 54 
4 13 54 
4 7 54 
4 8 54 
4 11 54 
4 10 54 
4 16 54 
4 14 54 
5 15 54 
5 1 54 
5 16 54 
5 4 54 
5 8 54 
5 13 54 
5 11 54 
5 9 54 
5 6 54 
5 10 54 
5 2 54 
5 14 54 
5 7 54 
6 5 54 
6 12 54 
6 17 54 
6 14 54 
6 3 54 
6 15 54 
6 8 54 
6 1 54 
6 2 54 
6 4 54 
6 10 54 
7 14 54 
7 16 54 
7 1 54 
7 8 54 
7 15 54 
7 2 54 
7 3 54 
7 13 54 
7 9 54 
7 11 54 
7 10 54 
8 14 54 
8 9 54 
8 2 54 
8 7 54 
8 15 54 
8 11 54 
8 5 54 
8 13 54 
8 1 54 
8 10 54 
8 12 54 
8 16 54 
8 4 54 
8 6 54 
9 8 54 
9 13 54 
9 1 54 
9 11 54 
9 3 54 
9 7 54 
9 5 54 
9 16 54 
9 2 54 
9 14 54 
10 15 54 
10 16 54 
10 8 54 
10 7 54 
10 5 54 
10 13 54 
11 8 54 
11 9 54 
11 7 54 
11 15 54 
11 1 54 
11 2 54 
11 14 54 
11 13 54 
11 3 54 
11 5 54 
11 16 54 
11 12 54 
11 4 54 
11 10 54 
12 1 54 
12 2 54 
12 7 54 
12 8 54 
12 15 54 
12 5 54 
12 14 54 
12 3 54 
13 16 54 
13 15 54 
13 9 54 
13 1 54 
13 2 54 
13 7 54 
13 14 54 
13 5 54 
13 8 54 
13 11 54 
13 10 54 
13 4 54 
13 17 54 
13 12 54 
14 15 54 
14 8 54 
14 7 54 
14 16 54 
14 2 54 
14 13 54 
14 11 54 
14 1 54 
14 5 54 
14 12 54 
14 6 54 
15 5 54 
15 14 54 
15 3 54 
15 13 54 
15 7 54 
15 1 54 
15 4 54 
15 8 54 
15 2 54 
15 10 54 
15 16 54 
15 11 54 
15 12 54 
15 6 54 
16 13 54 
16 9 54 
16 7 54 
16 14 54 
16 5 54 
16 15 54 
16 1 54 
16 10 54 
16 11 54 
16 6 54 
16 8 54 
16 3 54 
16 12 54 
16 4 54 
17 9 54 
17 4 54 
1 7 55 
1 9 55 
1 15 55 
1 5 55 
1 3 55 
1 11 55 
1 16 55 
1 4 55 
1 12 55 
1 14 55 
1 8 55 
1 13 55 
1 6 55 
2 13 55 
2 8 55 
2 16 55 
2 7 55 
2 15 55 
2 1 55 
2 14 55 
2 11 55 
2 9 55 
2 5 55 
3 15 55 
3 7 55 
3 9 55 
3 1 55 
3 2 55 
3 11 55 
4 15 55 
4 5 55 
4 1 55 
4 12 55 
4 2 55 
4 13 55 
4 7 55 
4 8 55 
4 11 55 
4 10 55 
4 16 55 
4 14 55 
4 17 55 
4 6 55 
5 15 55 
5 1 55 
5 16 55 
5 4 55 
5 8 55 
5 13 55 
5 11 55 
5 9 55 
5 6 55 
5 10 55 
5 2 55 
5 14 55 
5 12 55 
6 5 55 
6 12 55 
6 14 55 
6 3 55 
6 15 55 
6 8 55 
6 1 55 
6 2 55 
6 4 55 
7 14 55 
7 16 55 
7 1 55 
7 8 55 
7 15 55 
7 2 55 
7 3 55 
7 13 55 
7 9 55 
7 11 55 
7 10 55 
8 14 55 
8 9 55 
8 2 55 
8 7 55 
8 15 55 
8 11 55 
8 5 55 
8 13 55 
8 1 55 
8 10 55 
8 12 55 
8 16 55 
8 4 55 
8 6 55 
9 8 55 
9 13 55 
9 1 55 
9 11 55 
9 3 55 
9 7 55 
9 5 55 
9 16 55 
9 2 55 
9 14 55 
9 4 55 
9 17 55 
10 15 55 
10 16 55 
10 8 55 
10 7 55 
10 5 55 
10 13 55 
10 11 55 
10 6 55 
11 8 55 
11 9 55 
11 7 55 
11 15 55 
11 1 55 
11 2 55 
11 14 55 
11 13 55 
11 3 55 
11 5 55 
11 16 55 
11 12 55 
11 4 55 
11 10 55 
11 6 55 
12 1 55 
12 2 55 
12 7 55 
12 8 55 
12 15 55 
12 5 55 
12 14 55 
12 3 55 
13 16 55 
13 15 55 
13 9 55 
13 1 55 
13 2 55 
13 7 55 
13 14 55 
13 5 55 
13 8 55 
13 11 55 
13 10 55 
13 4 55 
13 12 55 
13 6 55 
14 15 55 
14 8 55 
14 7 55 
14 16 55 
14 2 55 
14 13 55 
14 11 55 
14 1 55 
14 5 55 
14 6 55 
14 9 55 
15 5 55 
15 14 55 
15 3 55 
15 13 55 
15 7 55 
15 1 55 
15 4 55 
15 8 55 
15 2 55 
15 10 55 
15 16 55 
15 11 55 
15 12 55 
15 6 55 
16 13 55 
16 9 55 
16 7 55 
16 14 55 
16 5 55 
16 15 55 
16 1 55 
16 10 55 
16 11 55 
16 6 55 
16 8 55 
16 12 55 
16 4 55 
17 9 55 
17 4 55 
17 11 55 
17 7 55 
1 7 56 
1 9 56 
1 15 56 
1 5 56 
1 3 56 
1 11 56 
1 16 56 
1 4 56 
1 12 56 
1 14 56 
1 8 56 
1 13 56 
1 6 56 
1 2 56 
2 13 56 
2 8 56 
2 16 56 
2 7 56 
2 15 56 
2 1 56 
2 14 56 
2 11 56 
2 9 56 
2 5 56 
3 15 56 
3 7 56 
3 9 56 
3 1 56 
3 11 56 
4 15 56 
4 5 56 
4 1 56 
4 12 56 
4 2 56 
4 13 56 
4 7 56 
4 8 56 
4 11 56 
4 10 56 
4 16 56 
4 14 56 
4 17 56 
4 6 56 
4 9 56 
5 15 56 
5 16 56 
5 4 56 
5 13 56 
5 11 56 
5 9 56 
5 6 56 
5 10 56 
5 2 56 
5 14 56 
5 12 56 
6 5 56 
6 12 56 
6 14 56 
6 3 56 
6 15 56 
6 8 56 
6 2 56 
6 4 56 
6 9 56 
7 14 56 
7 16 56 
7 1 56 
7 8 56 
7 15 56 
7 2 56 
7 3 56 
7 13 56 
7 9 56 
7 11 56 
7 10 56 
8 14 56 
8 9 56 
8 2 56 
8 7 56 
8 11 56 
8 5 56 
8 13 56 
8 1 56 
8 10 56 
8 12 56 
8 16 56 
8 4 56 
8 6 56 
9 8 56 
9 13 56 
9 1 56 
9 11 56 
9 3 56 
9 7 56 
9 5 56 
9 16 56 
9 2 56 
9 14 56 
9 4 56 
9 17 56 
9 10 56 
10 15 56 
10 16 56 
10 8 56 
10 7 56 
10 5 56 
10 13 56 
10 11 56 
10 4 56 
11 8 56 
11 9 56 
11 7 56 
11 15 56 
11 1 56 
11 2 56 
11 14 56 
11 13 56 
11 3 56 
11 5 56 
11 16 56 
11 12 56 
11 4 56 
11 10 56 
11 6 56 
11 17 56 
12 1 56 
12 2 56 
12 7 56 
12 8 56 
12 15 56 
12 5 56 
12 14 56 
12 9 56 
13 16 56 
13 15 56 
13 9 56 
13 1 56 
13 7 56 
13 14 56 
13 5 56 
13 8 56 
13 11 56 
13 4 56 
13 12 56 
13 6 56 
14 15 56 
14 8 56 
14 7 56 
14 16 56 
14 2 56 
14 13 56 
14 11 56 
14 1 56 
14 5 56 
14 6 56 
14 4 56 
15 5 56 
15 14 56 
15 3 56 
15 13 56 
15 7 56 
15 1 56 
15 4 56 
15 8 56 
15 2 56 
15 10 56 
15 16 56 
15 11 56 
15 12 56 
15 6 56 
16 13 56 
16 9 56 
16 7 56 
16 14 56 
16 5 56 
16 15 56 
16 1 56 
16 10 56 
16 11 56 
16 6 56 
16 8 56 
16 12 56 
16 4 56 
17 9 56 
17 4 56 
1 7 57 
1 9 57 
1 15 57 
1 3 57 
1 11 57 
1 16 57 
1 4 57 
1 12 57 
1 14 57 
1 8 57 
1 13 57 
1 6 57 
1 2 57 
2 13 57 
2 8 57 
2 16 57 
2 7 57 
2 15 57 
2 1 57 
2 14 57 
2 11 57 
2 9 57 
2 5 57 
3 15 57 
3 7 57 
3 9 57 
3 1 57 
3 11 57 
3 13 57 
3 8 57 
4 15 57 
4 5 57 
4 1 57 
4 13 57 
4 7 57 
4 8 57 
4 11 57 
4 10 57 
4 16 57 
4 14 57 
4 17 57 
4 6 57 
4 9 57 
5 15 57 
5 16 57 
5 4 57 
5 13 57 
5 11 57 
5 9 57 
5 6 57 
5 10 57 
5 2 57 
5 14 57 
5 12 57 
5 1 57 
5 8 57 
6 5 57 
6 12 57 
6 3 57 
6 15 57 
6 8 57 
6 2 57 
6 4 57 
6 9 57 
6 10 57 
7 14 57 
7 16 57 
7 1 57 
7 8 57 
7 15 57 
7 2 57 
7 3 57 
7 13 57 
7 9 57 
7 11 57 
7 10 57 
7 12 57 
7 17 57 
8 14 57 
8 9 57 
8 2 57 
8 7 57 
8 11 57 
8 13 57 
8 1 57 
8 10 57 
8 12 57 
8 16 57 
8 4 57 
8 6 57 
8 15 57 
9 8 57 
9 13 57 
9 1 57 
9 11 57 
9 3 57 
9 7 57 
9 5 57 
9 16 57 
9 2 57 
9 4 57 
9 17 57 
9 10 57 
9 6 57 
10 15 57 
10 16 57 
10 8 57 
10 7 57 
10 5 57 
10 11 57 
10 4 57 
10 9 57 
11 8 57 
11 9 57 
11 7 57 
11 15 57 
11 1 57 
11 2 57 
11 14 57 
11 13 57 
11 3 57 
11 5 57 
11 16 57 
11 12 57 
11 4 57 
11 10 57 
11 6 57 
11 17 57 
12 2 57 
12 7 57 
12 8 57 
12 15 57 
12 5 57 
12 14 57 
12 9 57 
12 13 57 
13 16 57 
13 15 57 
13 9 57 
13 1 57 
13 7 57 
13 14 57 
13 5 57 
13 8 57 
13 11 57 
13 4 57 
13 12 57 
13 6 57 
13 2 57 
13 10 57 
14 15 57 
14 8 57 
14 16 57 
14 2 57 
14 13 57 
14 11 57 
14 1 57 
14 5 57 
14 6 57 
14 4 57 
14 9 57 
15 5 57 
15 14 57 
15 3 57 
15 13 57 
15 7 57 
15 1 57 
15 4 57 
15 8 57 
15 2 57 
15 10 57 
15 16 57 
15 11 57 
15 12 57 
15 6 57 
16 13 57 
16 9 57 
16 14 57 
16 5 57 
16 15 57 
16 1 57 
16 10 57 
16 11 57 
16 6 57 
16 8 57 
16 12 57 
16 4 57 
1 7 58 
1 9 58 
1 15 58 
1 3 58 
1 11 58 
1 16 58 
1 4 58 
1 12 58 
1 14 58 
1 8 58 
1 13 58 
1 6 58 
1 2 58 
1 5 58 
2 13 58 
2 8 58 
2 16 58 
2 7 58 
2 15 58 
2 1 58 
2 14 58 
2 11 58 
2 9 58 
2 5 58 
2 6 58 
3 15 58 
3 7 58 
3 9 58 
3 1 58 
3 11 58 
4 15 58 
4 5 58 
4 1 58 
4 13 58 
4 7 58 
4 8 58 
4 11 58 
4 10 58 
4 16 58 
4 14 58 
4 6 58 
4 9 58 
5 15 58 
5 16 58 
5 4 58 
5 13 58 
5 11 58 
5 9 58 
5 6 58 
5 10 58 
5 2 58 
5 14 58 
5 12 58 
5 1 58 
5 8 58 
5 7 58 
6 5 58 
6 12 58 
6 3 58 
6 15 58 
6 2 58 
6 4 58 
6 9 58 
6 10 58 
6 7 58 
7 1 58 
7 8 58 
7 15 58 
7 2 58 
7 3 58 
7 13 58 
7 9 58 
7 11 58 
7 10 58 
7 12 58 
7 17 58 
8 14 58 
8 9 58 
8 2 58 
8 7 58 
8 11 58 
8 13 58 
8 1 58 
8 10 58 
8 12 58 
8 16 58 
8 4 58 
8 6 58 
8 15 58 
8 3 58 
8 5 58 
9 8 58 
9 13 58 
9 1 58 
9 11 58 
9 3 58 
9 7 58 
9 5 58 
9 16 58 
9 2 58 
9 4 58 
9 17 58 
9 10 58 
9 6 58 
9 12 58 
9 14 58 
10 15 58 
10 16 58 
10 7 58 
10 5 58 
10 11 58 
10 4 58 
10 9 58 
10 6 58 
11 8 58 
11 9 58 
11 7 58 
11 15 58 
11 1 58 
11 2 58 
11 14 58 
11 13 58 
11 3 58 
11 5 58 
11 16 58 
11 12 58 
11 4 58 
11 10 58 
11 6 58 
11 17 58 
12 2 58 
12 8 58 
12 15 58 
12 5 58 
12 14 58 
12 9 58 
12 13 58 
12 10 58 
13 16 58 
13 15 58 
13 9 58 
13 1 58 
13 7 58 
13 14 58 
13 5 58 
13 8 58 
13 11 58 
13 4 58 
13 12 58 
13 2 58 
14 15 58 
14 8 58 
14 16 58 
14 2 58 
14 13 58 
14 11 58 
14 1 58 
14 5 58 
14 4 58 
14 9 58 
14 12 58 
15 5 58 
15 14 58 
15 3 58 
15 13 58 
15 7 58 
15 1 58 
15 4 58 
15 8 58 
15 2 58 
15 10 58 
15 16 58 
15 11 58 
15 12 58 
15 6 58 
16 13 58 
16 9 58 
16 14 58 
16 5 58 
16 15 58 
16 1 58 
16 10 58 
16 11 58 
16 6 58 
16 8 58 
16 4 58 
16 3 58 
17 12 58 
17 3 58 
1 7 59 
1 9 59 
1 15 59 
1 3 59 
1 11 59 
1 16 59 
1 4 59 
1 14 59 
1 8 59 
1 13 59 
1 6 59 
1 2 59 
1 5 59 
2 13 59 
2 8 59 
2 16 59 
2 7 59 
2 15 59 
2 1 59 
2 14 59 
2 11 59 
2 9 59 
2 5 59 
2 12 59 
3 15 59 
3 7 59 
3 9 59 
3 1 59 
3 11 59 
3 4 59 
3 5 59 
4 15 59 
4 5 59 
4 1 59 
4 13 59 
4 7 59 
4 8 59 
4 11 59 
4 10 59 
4 16 59 
4 14 59 
4 6 59 
4 9 59 
4 2 59 
5 15 59 
5 16 59 
5 4 59 
5 13 59 
5 11 59 
5 9 59 
5 6 59 
5 10 59 
5 2 59 
5 14 59 
5 12 59 
5 1 59 
5 8 59 
5 7 59 
6 5 59 
6 3 59 
6 2 59 
6 4 59 
6 9 59 
6 10 59 
6 7 59 
7 1 59 
7 8 59 
7 15 59 
7 2 59 
7 3 59 
7 13 59 
7 9 59 
7 11 59 
7 10 59 
8 14 59 
8 9 59 
8 2 59 
8 7 59 
8 11 59 
8 13 59 
8 1 59 
8 12 59 
8 16 59 
8 4 59 
8 6 59 
8 15 59 
8 5 59 
9 8 59 
9 13 59 
9 1 59 
9 11 59 
9 3 59 
9 7 59 
9 5 59 
9 16 59 
9 2 59 
9 4 59 
9 10 59 
9 6 59 
9 12 59 
9 14 59 
10 15 59 
10 16 59 
10 7 59 
10 5 59 
10 11 59 
10 4 59 
10 9 59 
10 6 59 
10 12 59 
10 8 59 
11 8 59 
11 9 59 
11 7 59 
11 15 59 
11 1 59 
11 2 59 
11 14 59 
11 13 59 
11 3 59 
11 5 59 
11 16 59 
11 12 59 
11 4 59 
11 10 59 
11 6 59 
12 2 59 
12 8 59 
12 15 59 
12 5 59 
12 14 59 
12 9 59 
12 13 59 
12 10 59 
12 7 59 
13 16 59 
13 15 59 
13 9 59 
13 1 59 
13 7 59 
13 14 59 
13 5 59 
13 8 59 
13 11 59 
13 4 59 
13 12 59 
13 2 59 
14 8 59 
14 16 59 
14 2 59 
14 13 59 
14 11 59 
14 1 59 
14 5 59 
14 4 59 
14 9 59 
14 12 59 
15 5 59 
15 14 59 
15 3 59 
15 13 59 
15 7 59 
15 1 59 
15 4 59 
15 8 59 
15 2 59 
15 10 59 
15 16 59 
15 11 59 
15 12 59 
15 6 59 
16 13 59 
16 9 59 
16 14 59 
16 5 59 
16 15 59 
16 1 59 
16 10 59 
16 11 59 
16 6 59 
16 8 59 
16 4 59 
16 3 59 
16 7 59 
17 3 59 
17 10 59 
1 9 60 
1 15 60 
1 3 60 
1 11 60 
1 16 60 
1 4 60 
1 14 60 
1 8 60 
1 13 60 
1 2 60 
1 5 60 
2 13 60 
2 8 60 
2 7 60 
2 15 60 
2 1 60 
2 14 60 
2 11 60 
2 9 60 
2 5 60 
2 12 60 
2 4 60 
3 15 60 
3 7 60 
3 9 60 
3 1 60 
3 11 60 
3 5 60 
3 8 60 
4 15 60 
4 5 60 
4 1 60 
4 13 60 
4 8 60 
4 11 60 
4 10 60 
4 16 60 
4 14 60 
4 6 60 
4 9 60 
4 2 60 
5 15 60 
5 16 60 
5 4 60 
5 13 60 
5 11 60 
5 9 60 
5 6 60 
5 10 60 
5 2 60 
5 14 60 
5 12 60 
5 1 60 
5 8 60 
5 3 60 
6 5 60 
6 3 60 
6 2 60 
6 4 60 
6 9 60 
6 10 60 
6 7 60 
6 1 60 
6 16 60 
7 1 60 
7 8 60 
7 15 60 
7 2 60 
7 3 60 
7 13 60 
7 9 60 
7 11 60 
7 10 60 
8 14 60 
8 9 60 
8 2 60 
8 7 60 
8 11 60 
8 13 60 
8 1 60 
8 12 60 
8 16 60 
8 4 60 
8 15 60 
8 5 60 
8 10 60 
9 8 60 
9 13 60 
9 1 60 
9 11 60 
9 3 60 
9 7 60 
9 5 60 
9 16 60 
9 2 60 
9 4 60 
9 10 60 
9 6 60 
9 12 60 
9 14 60 
9 17 60 
10 15 60 
10 16 60 
10 5 60 
10 11 60 
10 4 60 
10 9 60 
10 6 60 
10 12 60 
11 8 60 
11 9 60 
11 7 60 
11 15 60 
11 1 60 
11 2 60 
11 14 60 
11 13 60 
11 3 60 
11 5 60 
11 16 60 
11 12 60 
11 4 60 
11 10 60 
11 6 60 
12 2 60 
12 8 60 
12 15 60 
12 5 60 
12 14 60 
12 9 60 
12 13 60 
12 10 60 
12 7 60 
13 16 60 
13 15 60 
13 9 60 
13 1 60 
13 7 60 
13 14 60 
13 5 60 
13 8 60 
13 11 60 
13 4 60 
13 12 60 
13 2 60 
14 8 60 
14 16 60 
14 2 60 
14 13 60 
14 11 60 
14 1 60 
14 5 60 
14 4 60 
14 9 60 
14 12 60 
14 10 60 
15 5 60 
15 14 60 
15 3 60 
15 13 60 
15 7 60 
15 1 60 
15 4 60 
15 8 60 
15 2 60 
15 10 60 
15 16 60 
15 11 60 
15 12 60 
15 6 60 
16 13 60 
16 9 60 
16 14 60 
16 5 60 
16 15 60 
16 1 60 
16 10 60 
16 11 60 
16 6 60 
16 8 60 
16 4 60 
16 3 60 
16 7 60 
17 3 60 
17 6 60 
